# Supplementary material for: Altered extracellular matrix structure and elevated stiffness in a brain organoid model for disease
Source: Nat Commun. 2025 May 1;16:4094. doi: 10.1038/s41467-025-59252-w (PMC12045990; doi:10.1038/s41467-025-59252-w)
Supplement: Supplementary file 3 — Supplementary Data 1 [file 41467_2025_59252_MOESM3_ESM.xlsx]

## Sheet: S1a - p<.05 and log2FC>|0.5|
Gene.names	ANOVA pX35 vs 10F p value	ANOVA pX35 vs 10F Q value	ANOVA W3 vs 10F p value	ANOVA W3 vs 10F Q value	ANOVA W3 vs pX35 p value	ANOVA W3 vs pX35 Q value	ANOVA p value (all 3 groups)	Student's T-test p-value 10F_W3	Student's T-test q-value 10F_W3	Log2 ratio 10F_W3	Student's T-test p-value 10F_pX335	Student's T-test q-value 10F_pX335	Log2 ratio 10F_pX335	Student's T-test p-value pX335_W3	Student's T-test q-value pX335_W3	Log2 ratio pX335_W3	[10] D35_W3_3_6230.d.PG.Quantity	[11] D35_W3_4_6229.d.PG.Quantity	[9] D35_W3_2_6227.d.PG.Quantity	[2] D35_10F_2_6238.d.PG.Quantity	[3] D35_10F_3_6235.d.PG.Quantity	[4] D35_10F_4_6236.d.PG.Quantity	[1] D35_10F_1_6237.d.PG.Quantity	[5] D35_pX335_1_6231.d.PG.Quantity	[6] D35_pX335_2_6233.d.PG.Quantity	[7] D35_pX335_3_6228.d.PG.Quantity	[8] D35_pX335_4_6234.d.PG.Quantity			Log2 ratio 10F_W3>|1|	Log2 ratio 10F_pX3353>|1|	common to both
KRT15	0.000122773	0.00325664	0.0185979	0.0344103	9.29405e-05	0.00052459	3.73001e-05	0.0185979	0.0252688	-3.11103	0.000122773	0.00385841	-6.54278	9.29405e-05	0.000142077	3.43176	10.1257	10.9825	10.0096	5.49133	8.67841	6.63972	8.23681	14.1553	13.7304	13.5043	13.8274			GNB3	KRT15	ABHD14B
COL1A1	0.000473339	0.00357895	0.0274539	0.0469325	0.00106279	0.00374143	0.000182804	0.0274539	0.0349129	-2.50956	0.000473339	0.00401619	-5.03772	0.00106279	0.00325171	2.52815	10.0747	10.1931	9.59233	5.88743	8.89788	8.18204	6.80785	13.05	11.7785	12.8346	12.263			C1QTNF5	COL1A1	ACBD7
KRT19	2.62759e-06	0	0.00100833	0.00477621	4.89633e-05	0.000355556	2.0484e-07	0.00100833	0.00421909	-1.95251	2.62759e-06	0	-5.01494	4.89633e-05	0	3.06243	13.8041	13.8286	13.501	11.3922	11.8603	11.4175	12.3649	17.1948	16.5786	16.3674	16.9537			S100A11	KRT19	ADCYAP1R1
KRT8	2.90681e-06	0	4.55038e-05	0.00171429	0.00228259	0.00587816	2.08458e-07	4.55038e-05	0.000705882	-3.26907	2.90681e-06	0	-4.6922	0.00228259	0.00441902	1.42313	14.3961	14.4282	14.1169	10.8391	10.6774	11.0757	11.5864	16.2468	15.4867	15.3667	15.8472			CAPS	KRT8	AKR1C1
TMEM88	2.76355e-05	0.00110638	0.0155377	0.0301208	0.000177207	0.000654397	5.83362e-06	0.0155377	0.0217732	-1.6223	2.76355e-05	0.00110638	-4.59313	0.000177207	0.000261759	2.97083	8.32247	8.6806	7.93756	6.3019	7.64602	6.75573	6.06133	11.8631	10.9682	11.0474	11.2588			ARSF	TMEM88	AKR1C2
CRYGD	1.87038e-06	0	0.000116757	0.00140187	0.000104819	0.000591837	1.1558e-07	0.000116757	0.00127103	-2.88178	1.87038e-06	0	-4.26081	0.000104819	0.000214286	1.37902	9.87278	10.1347	9.96458	6.80026	7.7551	6.90575	6.97452	11.5996	11.3512	11.1587	11.3693			COL9A2	CRYGD	ALDH1A3
SERPINB9	1.07258e-06	0	0.00061159	0.00391235	0.000158338	0.000559322	1.60418e-07	0.00061159	0.00341036	-1.43787	1.07258e-06	0	-4.08082	0.000158338	0.000271186	2.64295	11.5993	11.6355	11.0883	9.96654	10.2492	10.0262	9.7707	14.4464	13.9317	13.6503	14.3075			ANXA1	SERPINB9	ALOX15
BST2	2.43631e-05	0.00133333	0.0008346	0.00429503	0.00824232	0.0140629	9.76291e-06	0.0008346	0.0038422	-2.12603	2.43631e-05	0.00133333	-3.89011	0.00824232	0.0109995	1.76409	9.07248	8.72823	8.13169	6.83644	6.09716	6.67466	6.46416	11.0931	9.75378	10.1291	10.6569			KRT18	BST2	AMACR
KRT18	1.54514e-05	0	9.44656e-05	0.00132632	0.0559169	0.0643883	1.19112e-06	9.44656e-05	0.000905263	-3.28343	1.54514e-05	0	-3.8549	0.0559169	0.0492893	0.571469	14.2714	14.2939	14.0881	10.7527	10.4623	10.9239	11.5985	15.2652	14.4145	14.5684	14.9089			KRT8	KRT18	ANXA1
HSPB6	9.74566e-05	0.00288	0.00901787	0.0195467	0.00557084	0.0108101	4.79867e-05	0.00901787	0.0149266	-1.39245	9.74566e-05	0.00324	-3.7477	0.00557084	0.00810757	2.35526	7.99488	7.43495	6.92619	6.0401	6.57284	5.89483	5.73046	10.2955	10.568	9.30154	9.06397			CA2	HSPB6	ANXA11
S100A11	0.0014443	0.00956098	0.00206743	0.00800446	0.596806	0.677945	0.0002957	0.00206743	0.00576786	-3.66082	0.0014443	0.00974797	-3.41279	0.596806	0.560323	-0.248027	12.015	11.5412	11.3434	7.00769	9.34662	8.09593	7.43922	12.1682	10.9792	10.6639	11.7293			SQOR	S100A11	ANXA2
ANXA1	8.31769e-07	0	2.87793e-08	0	0.918946	0.946764	1.49978e-08	2.87793e-08	0	-3.32237	8.31769e-07	0	-3.34211	0.918946	0.925217	0.0197374	12.3172	12.2744	12.3539	8.99343	9.03426	8.86604	9.07735	12.7668	12.0286	12.2819	12.2623			KRT15	ANXA1	ANXA3
COL1A2	0.000395402	0.00374312	0.0275923	0.0470864	0.00179697	0.00520226	0.00013135	0.0275923	0.0350604	-1.37711	0.000395402	0.00431193	-3.2101	0.00179697	0.0040419	1.83299	10.4684	10.4069	10.2563	9.27597	9.65454	9.15014	7.91974	12.747	11.5791	12.4518	12.0629			FBXO44	COL1A2	ANXA6
TTR	0.000437651	0.00345763	0.00848169	0.0188012	0.0114401	0.0177678	0.000160443	0.00848169	0.0142775	-1.73023	0.000437651	0.00398305	-2.98256	0.0114401	0.0135286	1.25233	12.4871	12.6155	12.848	10.4901	11.2965	10.219	11.6743	13.6178	13.4667	13.8837	14.6419			LMNA	TTR	APOE
MYL9	0.000474546	0.0035502	0.00422754	0.0125267	0.0201469	0.0272387	0.000115063	0.00422754	0.00946528	-2.56617	0.000474546	0.00398394	-2.97336	0.0201469	0.0206527	0.407189	9.97273	10.1899	9.79424	8.33432	7.116	7.85355	6.37394	10.4565	10.4225	10.4843	10.2079			WNT1	MYL9	ARHGAP6
LGALS3	0.000227756	0.00330323	0.00309392	0.0104503	0.0185599	0.0253908	7.1462e-05	0.00309392	0.00746399	-1.84502	0.000227756	0.00389677	-2.89928	0.0185599	0.0189389	1.05426	8.84887	9.08196	8.64602	7.3729	6.76256	6.3556	7.56467	10.4728	9.56899	9.44635	10.1647			NQO1	LGALS3	ARSF
ALOX15	0.00227878	0.0112824	0.0123894	0.025363	0.101724	0.11277	0.000881832	0.0123894	0.0183042	-2.28122	0.00227878	0.0116131	-2.73805	0.101724	0.0845976	0.456838	10.1488	10.2469	10.1648	8.09392	8.39451	8.69605	6.43796	11.093	10.4735	10.2116	10.7966			CRYGD	ALOX15	ARSL
NHERF1	1.0755e-05	0	0.000870498	0.00430769	0.000443829	0.00222469	1.33185e-06	0.000870498	0.00387291	-1.25841	1.0755e-05	0	-2.66351	0.000443829	0.00180305	1.40509	13.2724	13.1668	13.0518	11.9602	11.4986	11.9909	12.1713	14.9281	14.5205	14.2573	14.5691			LMX1A	NHERF1	ATF7
FBXO2	7.62247e-06	0	7.0385e-05	0.00159494	0.0120665	0.0183884	5.95868e-07	7.0385e-05	0.00108861	-2.03606	7.62247e-06	0	-2.61613	0.0120665	0.0140093	0.580074	9.07486	8.96471	8.89217	7.34981	6.76905	6.87053	6.77534	9.89037	9.35391	9.39897	9.58604			TMEM132C	FBXO2	ATL3
CYP27A1	0.000358054	0.00382	0.00235143	0.00892662	0.115104	0.12687	0.000102429	0.00235143	0.00612998	-2.08732	0.000358054	0.00428	-2.59603	0.115104	0.0951463	0.508711	9.43768	9.58944	9.13317	6.99316	8.16496	7.17674	6.8629	10.2148	9.89647	9.31705	10.1536			IGFBP7	CYP27A1	AUTS2
LGALS1	6.5137e-05	0.00181395	0.000479765	0.00379863	0.00474661	0.00953345	1.29517e-05	0.000479765	0.00328604	-1.23758	6.5137e-05	0.00204651	-2.59112	0.00474661	0.00722513	1.35354	11.2832	11.1157	11.124	9.9043	10.2734	9.89459	9.67455	13.075	11.9715	12.6836	12.3814			RDH10	LGALS1	BACH2
DSG2	1.59304e-06	0	0.0223333	0.0400226	0.00157837	0.00476061	6.55466e-06	0.0223333	0.0293693	-0.81674	1.59304e-06	0	-2.53281	0.00157837	0.00381664	1.71607	9.40026	9.36762	8.53314	8.42817	8.3554	8.21977	8.13106	11.1498	10.7229	10.5913	10.8015			ANXA3	DSG2	BCAT1
NID2	0.000123323	0.00322807	0.000820558	0.00433218	0.204398	0.226076	2.99652e-05	0.000820558	0.00387543	-2.12856	0.000123323	0.00382456	-2.49024	0.204398	0.166055	0.361678	9.67348	9.56696	9.14673	7.94456	6.97749	7.02241	7.39087	10.266	9.56153	9.52069	9.94804			WLS	NID2	BLVRB
PODXL	0.000113485	0.0026422	0.0217231	0.0390123	9.61094e-05	0.000621984	7.88691e-06	0.0217231	0.0286204	1.053	0.000113485	0.00297248	-2.47052	9.61094e-05	0.000225201	3.52352	9.7185	10.5752	9.94639	11.2049	10.5574	11.2819	11.4879	14.0821	13.5615	13.1423	13.6282			MYL9	PODXL	BST2
ARSF	0.0187717	0.0381315	0.00975367	0.0207663	0.00317911	0.007168	0.00261531	0.00975367	0.0159659	-3.53473	0.0187717	0.0378522	-2.40241	0.00317911	0.00546133	-1.13232	10.5125	10.8167	10.7457	6.44692	6.5456	9.35116	6.28395	9.63269	9.088	9.62954	9.88705			CRIP1	ARSF	C1QTNF5
GNB3	3.18664e-05	0.000962963	5.46205e-06	0.00327273	0.000466309	0.00230435	2.2581e-07	5.46205e-06	0	-4.59886	3.18664e-05	0.000962963	-2.39894	0.000466309	0.00181522	-2.19992	11.1476	11.8641	11.4651	6.82971	7.00744	6.57923	7.15716	9.54718	8.7891	9.302	9.53102			PBXIP1	GNB3	CA2
VTN	0.0165762	0.0354779	0.0403913	0.0616507	0.619477	0.698878	0.0105996	0.0403913	0.0471377	-2.20137	0.0165762	0.0352794	-2.38672	0.619477	0.585802	0.185357	9.59562	9.58132	9.16126	5.91419	6.94124	9.10578	7.01761	10.2855	9.90134	9.21046	9.12845			VAMP8	VTN	CADPS2
F11R	0.00414839	0.0152898	0.0494216	0.0727307	0.518372	0.59706	0.0133642	0.0494216	0.055456	-1.82748	0.00414839	0.0153448	-2.34204	0.518372	0.467896	0.514564	9.69315	7.32964	8.85275	5.87257	7.06092	7.5061	6.7512	8.04588	9.66332	9.10654	9.74323			COL1A1	F11R	CAPG
CRIP1	0.0100135	0.0258165	0.0172093	0.0323197	0.093639	0.104323	0.00324113	0.0172093	0.0236917	-2.55722	0.0100135	0.0256922	-2.27756	0.093639	0.0785146	-0.279662	11.5224	11.1036	11.2066	10.2974	7.32108	8.56435	8.69843	11.0071	10.7971	11.1321	11.0552			CRYAB	CRIP1	CAPS
C1QTNF5	9.12649e-06	0	2.26832e-06	0	8.5505e-06	0.000941176	1.41077e-08	2.26832e-06	0	-3.93664	9.12649e-06	0	-2.12671	8.5505e-06	0	-1.80993	10.6783	10.7964	10.6516	6.91379	6.62059	7.07101	6.48316	9.04533	8.79976	9.01301	8.73732			IFITM3	C1QTNF5	CBS
AHNAK	7.84152e-06	0	0.00242325	0.00911387	0.000804271	0.00326327	2.11053e-06	0.00242325	0.00625259	-0.687756	7.84152e-06	0	-2.12587	0.000804271	0.00261322	1.43811	12.2012	12.4065	11.9624	11.3578	11.548	11.5698	11.5335	14.0394	13.3831	13.5403	13.5498			OTX2	AHNAK	CCDC71
IFITM3	0.000915185	0.00642133	0.00217084	0.00836757	0.132924	0.145564	0.000174032	0.00217084	0.00575135	-2.42735	0.000915185	0.006528	-2.03361	0.132924	0.108591	-0.393737	10.2792	10.5059	9.76848	6.82289	8.26448	7.93985	8.0015	9.87449	9.92839	9.48328	9.87702			SLC16A10	IFITM3	CDH1
VAMP8	0.000236039	0.003625	1.92348e-05	0.00262857	0.193464	0.213495	2.18329e-05	1.92348e-05	0.000742857	-2.5173	0.000236039	0.0041	-2.03191	0.193464	0.156666	-0.485387	9.34548	9.8878	9.55121	6.95849	6.98244	7.07251	7.29669	9.69475	8.68832	8.70169	9.35301			VASN	VAMP8	CHL1
IGFBP7	0.00297641	0.012788	0.0040527	0.0121621	0.100248	0.111051	0.000719628	0.0040527	0.00922528	-2.65406	0.00297641	0.0129959	-1.96348	0.100248	0.083557	-0.690581	9.89843	8.77067	9.65425	6.73618	6.23387	6.31269	7.86551	8.97907	8.29328	8.77233	8.95747			HSPG2	IGFBP7	CLDN3
FBXO44	0.00309903	0.0131183	0.00048418	0.00377273	0.0226265	0.0299417	0.000148342	0.00048418	0.00326364	-3.02375	0.00309903	0.0132796	-1.94412	0.0226265	0.0225718	-1.07963	9.06968	9.47185	9.31945	6.11969	5.76081	6.01567	7.15679	8.32938	7.46641	8.2862	8.74746			CLDN3	FBXO44	CLIC6
KCNJ13	0.0166659	0.0355162	0.0438121	0.0662804	0.51868	0.597304	0.0108744	0.0438121	0.0506218	-1.75494	0.0166659	0.0353012	-1.93976	0.51868	0.468173	0.184822	9.32201	9.3682	9.62335	6.91379	6.62059	8.26315	8.93414	9.39091	10.0993	9.15052	9.84997			MXRA8	KCNJ13	CLU
DSC2	0.00884437	0.0245368	0.0462909	0.0693233	0.110142	0.121941	0.00944041	0.0462909	0.0528808	-0.773152	0.00884437	0.0244171	-1.88857	0.110142	0.0915769	1.11542	7.48354	8.19707	7.5421	6.46554	6.95203	7.08911	7.36433	9.84661	9.35292	7.80592	8.41985			CTBS	DSC2	CLVS2
SERPINF1	0.00884621	0.024517	0.0283833	0.0483304	0.368159	0.428314	0.00497804	0.0283833	0.0360451	-1.62172	0.00884621	0.0243974	-1.85453	0.368159	0.314842	0.232816	8.83515	8.96201	9.07113	6.46554	6.95203	8.55561	7.36433	9.43182	8.62874	9.23766	9.45743			ALOX15	SERPINF1	COL18A1
ANXA3	0.0450277	0.0706733	0.0236597	0.0417636	0.0228267	0.0301121	0.0109585	0.0236597	0.0307162	-2.59823	0.0450277	0.0709545	-1.79578	0.0228267	0.0227163	-0.80245	11.8096	11.634	11.5805	10.2685	7.11214	9.45944	9.46587	11.4383	10.782	10.4704	10.7983			PLTP	ANXA3	COL1A1
FGFBP3	0.000310699	0.00384946	0.00738441	0.0172563	1.19089e-06	0	3.83026e-06	0.00738441	0.0128166	1.27754	0.000310699	0.00427957	-1.79445	1.19089e-06	0	3.07199	8.14044	8.47134	8.14591	9.37353	9.35577	9.16684	10.2243	11.3193	11.2693	11.4779	11.2318			COLEC12	FGFBP3	COL1A2
TMEM132C	1.89942e-05	0	4.89438e-05	0.00183871	0.00149063	0.00461458	8.02719e-07	4.89438e-05	0.00109677	-2.80627	1.89942e-05	0	-1.78921	0.00149063	0.00385417	-1.01706	9.89732	10.2659	9.66638	7.44112	7.10838	7.20929	6.78899	8.90011	9.09397	8.82247	8.88808			PPIC	TMEM132C	COL4A2
P4HA2	0.000152123	0.00371429	9.00887e-05	0.00138462	0.750423	0.816523	1.82061e-05	9.00887e-05	0.000945055	-1.71031	0.000152123	0.0044127	-1.77952	0.750423	0.742399	0.069217	11.8126	11.8169	11.69	10.1278	9.72873	10.0756	10.3193	12.3162	11.5118	11.8379	11.7036			VTN	P4HA2	COL9A2
ARSL	0.0337423	0.0578749	0.0435432	0.0660599	0.434325	0.508065	0.0179526	0.0435432	0.0503958	-1.98526	0.0337423	0.0582208	-1.76142	0.434325	0.380721	-0.223845	9.45979	9.56121	9.02833	8.32778	5.71895	8.2785	7.13282	9.52137	8.7221	8.88997	9.37029			WNT3A	ARSL	COLEC12
SQOR	0.0019447	0.0105059	0.00010297	0.00122927	0.00916037	0.0150384	4.04252e-05	0.00010297	0.000839024	-3.15067	0.0019447	0.0107368	-1.7498	0.00916037	0.01171	-1.40087	10.4158	10.1275	9.83297	6.80861	6.46355	7.28972	7.33715	9.23534	9.03702	8.06496	8.56092			FMNL3	SQOR	CPLX1
LMNA	6.46435e-05	0.00183529	3.20123e-06	0.00218182	0.00138606	0.0045914	4.88423e-07	3.20123e-06	0	-2.9979	6.46435e-05	0.00207059	-1.7207	0.00138606	0.00376703	-1.2772	13.8506	13.518	13.5825	10.4627	10.6635	10.605	10.8786	12.753	12.0112	12.4103	12.3181			PGM5	LMNA	CPLX2
ID1	0.000617774	0.00434437	0.0208121	0.0374558	0.491579	0.569924	0.00189993	0.0208121	0.0275792	-1.45883	0.000617774	0.00451656	-1.71883	0.491579	0.439509	0.260003	9.47435	8.31559	8.26779	7.87034	7.11214	7.2334	6.69245	8.77415	8.77423	9.08971	9.14556			NID2	ID1	CRABP1
DAB2	6.05784e-06	0	1.50379e-05	0.00301639	0.0152382	0.0219708	1.40215e-07	1.50379e-05	0.000852459	-1.98693	6.05784e-06	0	-1.69488	0.0152382	0.0165231	-0.292047	9.08996	8.9536	9.07557	7.33985	6.97167	6.90949	6.99014	8.91567	8.74728	8.69797	8.62975			P3H4	DAB2	CRIP1
RPL39;RPL39P5	0.00439198	0.0158793	0.0146449	0.0287936	0.949733	0.968785	0.00574673	0.0146449	0.0206974	-1.63357	0.00439198	0.0159196	-1.66457	0.949733	0.955455	0.0309989	11.5124	10.2235	11.2885	9.32225	8.78765	10.0187	9.36964	11.2269	10.2105	11.3609	11.3582			BST2	RPL39;RPL39P5	CRTAP
ANXA8	0.00453767	0.0163333	0.00711552	0.0169192	0.0768528	0.0860295	0.0038526	0.00711552	0.0125245	-0.620226	0.00453767	0.0163202	-1.62865	0.0768528	0.0649893	1.00843	7.4285	6.92453	6.99887	6.55733	6.37068	6.50194	6.55835	8.64866	7.20248	8.77871	7.87306			P3H3	ANXA8	CRYAB
LMX1A	0.0465009	0.0724925	0.00537849	0.0144137	0.0493955	0.0580748	0.00465925	0.00537849	0.0108103	-2.86306	0.0465009	0.0726979	-1.61952	0.0493955	0.0447526	-1.24353	10.1496	10.5336	10.3137	6.62165	7.1559	7.14757	8.95181	8.34573	10.0739	9.39431	8.54104			CYP27A1	LMX1A	CRYGD
LAMA1	0.0263681	0.0479417	0.0258607	0.0446387	0.0672265	0.075907	0.00891875	0.0258607	0.0332607	-1.99228	0.0263681	0.0483318	-1.58314	0.0672265	0.0576474	-0.40914	9.55338	9.47857	9.11436	7.15442	8.65577	7.63809	6.11102	9.19179	8.99929	8.65625	9.04453			STX3	LAMA1	CRYM
NME4	0.00102713	0.00715423	0.00155637	0.0070621	0.294855	0.336847	0.000142325	0.00155637	0.00489734	-1.75219	0.00102713	0.00734328	-1.57803	0.294855	0.245869	-0.174154	11.0483	10.9188	10.9644	8.87236	8.79679	9.44755	9.78321	11.0576	10.5062	10.9415	10.7067			FBXO2	NME4	CTBS
OTX2	0.025214	0.0470216	0.00632285	0.0159301	0.0847041	0.0945408	0.0039052	0.00632285	0.0117124	-2.4133	0.025214	0.0473532	-1.57552	0.0847041	0.0717321	-0.837782	11.0877	10.7039	11.2977	9.22804	7.36021	8.7047	9.17286	10.8096	10.2213	10.3851	9.35188			APOE	OTX2	CYB5R2
EFHD1	0.0278133	0.0497478	0.0400156	0.0612534	0.418248	0.489518	0.0139513	0.0400156	0.0468637	-1.72933	0.0278133	0.0501056	-1.57094	0.418248	0.364276	-0.158388	9.48943	9.32896	9.17793	6.94408	6.52315	8.14375	8.80015	9.55261	9.10944	9.14055	8.89228			SNTB1	EFHD1	CYP27A1
ANXA11	0.000235588	0.0036478	0.00130502	0.00584145	0.221926	0.247606	6.70927e-05	0.00130502	0.00467316	-1.31948	0.000235588	0.00412579	-1.56206	0.221926	0.18134	0.242578	11.41	11.0982	11.0916	9.78732	9.55109	9.88824	10.2952	11.7734	11.2171	11.273	11.5066			SULT1A1	ANXA11	DAB2
FMNL3	0.00829512	0.0233782	0.00109259	0.00510407	0.259618	0.292872	0.00197619	0.00109259	0.00428356	-2.16593	0.00829512	0.0231654	-1.55059	0.259618	0.213779	-0.615338	8.92661	9.4881	8.50921	7.24453	6.40107	6.64167	6.94758	8.88178	8.79428	8.43086	7.33029			TPBG	FMNL3	DCT
P3H3	0.00442053	0.016107	0.00346832	0.011007	0.0354734	0.0438593	0.000589487	0.00346832	0.00803147	-2.09133	0.00442053	0.0161159	-1.53614	0.0354734	0.0340333	-0.555192	10.9083	10.9721	10.4957	9.30977	7.95664	8.36875	9.16776	10.569	9.95791	10.2044	10.2161			LAMA1	P3H3	DDAH1
CYB5R2	0.000667056	0.00473651	0.0009246	0.00447791	0.369649	0.430181	0.000210599	0.0009246	0.00395417	-1.29868	0.000667056	0.00495238	-1.53153	0.369649	0.316214	0.232851	9.83404	10.1278	10.0595	8.52461	8.42901	9.06185	8.81832	10.7606	10.2799	9.93175	9.98771			DAB2	CYB5R2	DIRAS2
WNT8B	0.0018512	0.0103583	0.0407063	0.0620057	0.0235592	0.0308622	0.00113386	0.0407063	0.0473395	-0.589622	0.0018512	0.0105739	-1.51382	0.0235592	0.0233757	0.924193	10.1374	10.0568	9.80458	9.56034	8.90822	9.5857	9.58564	11.2263	11.3918	10.3972	10.6799			ARSL	WNT8B	DLX1
SULF1	0.00133668	0.00936752	0.0343062	0.054483	0.00805989	0.0137834	0.000729437	0.0343062	0.0414032	-0.835771	0.00133668	0.00945299	-1.50233	0.00805989	0.0107161	0.666562	8.83465	8.83156	8.59446	7.35676	8.28043	7.68953	8.34441	9.69188	9.48132	9.11324	9.39403			GMPR	SULF1	DPF3
PRKG1	0.0186143	0.0379684	0.0223361	0.0399878	0.27217	0.308454	0.00775205	0.0223361	0.0293438	-1.83124	0.0186143	0.0376665	-1.50103	0.27217	0.225917	-0.330215	9.40787	8.80653	8.62615	6.11897	7.61629	8.06903	6.65816	8.92704	8.76049	8.56108	8.21794			KRT19	PRKG1	DYNLL2
MXRA8	0.0131233	0.0304903	0.00513984	0.0139883	0.00438924	0.00899404	0.00120353	0.00513984	0.0104934	-2.315	0.0131233	0.0302834	-1.50058	0.00438924	0.00701311	-0.814412	10.0016	10.1548	9.94372	8.40152	7.42029	8.35928	6.69245	9.15463	9.59539	8.97256	9.1533			TAGLN	MXRA8	EFHD1
UNC5B	0.00515721	0.0179028	0.0231502	0.0411991	0.889633	0.926189	0.0043432	0.0231502	0.0302022	-1.53879	0.00515721	0.0179938	-1.49908	0.889633	0.895933	-0.0397152	8.73215	7.70871	8.4386	6.38504	7.41534	5.98742	7.22963	8.44196	8.124	8.33539	8.1124			EPHX1	UNC5B	EFNB1
PPIC	0.00560255	0.0185075	0.00239801	0.00906029	0.00442698	0.00907473	0.000393079	0.00239801	0.00627859	-2.22648	0.00560255	0.0185154	-1.49641	0.00442698	0.00702017	-0.730073	11.4055	11.3905	11.3503	8.39747	9.99026	8.95667	9.27809	11.019	10.4582	10.5806	10.5503			SDC2	PPIC	ENDOG
RRBP1	5.01436e-05	0.00210811	2.49538e-05	0.0022716	0.0646079	0.0735143	1.1386e-05	2.49538e-05	0.000641975	-1.06866	5.01436e-05	0.00237838	-1.49549	0.0646079	0.0559882	0.426821	12.4294	12.4479	12.2116	11.2247	11.2816	11.3617	11.3091	13.1774	12.5399	12.6131	12.8287			MID1	RRBP1	EPHX1
COL4A2	0.00101352	0.00677	0.0101217	0.0211061	3.09627e-05	0.00045933	1.9429e-05	0.0101217	0.0161922	1.12921	0.00101352	0.00699	-1.48855	3.09627e-05	0	2.61776	7.21292	7.31137	6.87062	8.51081	7.87145	8.74618	7.91495	9.92409	9.76817	9.39402	9.9113			LGALS3	COL4A2	ERICH5
VASN	0.0205587	0.0404259	0.00831112	0.0185039	0.00147218	0.00456844	0.00210863	0.00831112	0.0139577	-2.39452	0.0205587	0.0403144	-1.48597	0.00147218	0.00371752	-0.908548	9.36871	9.11969	8.9061	7.17275	7.73286	6.49196	5.55036	8.38525	8.32208	8.10137	8.08311			COL18A1	VASN	F11R
CDH1	0.00190858	0.0105267	0.0146663	0.028772	0.750366	0.816567	0.0031591	0.0146663	0.020706	-1.36469	0.00190858	0.0107676	-1.48595	0.750366	0.742395	0.121254	9.00481	8.08163	7.93191	6.80861	6.46355	7.28972	7.33715	8.45067	7.9591	8.54765	8.8854			PRKG1	CDH1	FABP7
CLDN3	0.0431794	0.0682178	0.0127563	0.0257484	0.0174888	0.0244422	0.00606576	0.0127563	0.0185052	-2.34316	0.0431794	0.0685195	-1.44007	0.0174888	0.0182447	-0.903085	10.0854	10.0428	10.2313	7.0301	6.74024	8.80106	8.53529	9.5972	9.05725	8.68193	9.53061			F11R	CLDN3	FAIM
CA2	0.000421514	0.00359471	1.19414e-05	0.00244444	0.000377932	0.0017511	1.08233e-06	1.19414e-05	0.000962963	-3.19606	0.000421514	0.00414097	-1.43423	0.000377932	0.00141142	-1.76182	14.9855	14.6217	14.9531	11.3904	11.4968	11.7611	11.9812	13.404	12.6828	13.0378	13.2419			CLIC6	CA2	FAM131B
COL9A2	0.000511692	0.004	1.34666e-05	0.00227586	0.000837826	0.00343223	1.9296e-06	1.34666e-05	0.000896552	-3.51009	0.000511692	0.00428464	-1.42304	0.000837826	0.00281323	-2.08705	10.3149	10.3776	9.69303	6.67806	6.40048	6.80244	6.59276	8.43623	8.23917	7.55045	7.94004			PRKCB	COL9A2	FAM234B
TPBG	0.00502489	0.01759	0.00258287	0.0093998	0.00295351	0.0066594	0.000377033	0.00258287	0.00615753	-2.01414	0.00502489	0.0176234	-1.38193	0.00295351	0.00497275	-0.632202	13.5053	13.4284	13.4188	11.8637	10.5348	11.7468	11.6015	12.8092	13.0549	12.5796	12.8309			PLOD1	TPBG	FAM76B
P4HA1	5.20117e-05	0.002	0.000256942	0.00257944	0.261602	0.295472	5.74846e-06	0.000256942	0.001919	-1.25281	5.20117e-05	0.00225641	-1.37764	0.261602	0.215795	0.124826	12.9883	12.9219	12.8349	11.6819	11.3429	11.797	11.827	13.2397	12.899	12.9394	13.0813			P3H2	P4HA1	FBXO2
TPM2	2.85136e-05	0.00106122	0.000154686	0.00188333	0.535859	0.615602	2.30983e-06	0.000154686	0.00158333	-1.42966	2.85136e-05	0.00106122	-1.37454	0.535859	0.48787	-0.055128	11.2681	11.3876	11.1642	9.89501	9.53357	10.0465	9.89953	11.3323	11.0839	11.1912	11.2653			KCNJ13	TPM2	FBXO30
TDRP	0.0140905	0.0317513	0.0188952	0.0347052	0.154229	0.169401	0.00494205	0.0188952	0.0255186	-1.66036	0.0140905	0.031623	-1.36701	0.154229	0.126632	-0.293347	8.77012	8.27631	8.21346	6.77594	7.04353	7.5346	5.68436	8.35114	7.9928	8.12428	8.03825			KRT7	TDRP	FBXO44
HSPG2	0.00013899	0.00366387	5.36313e-05	0.00170149	0.00327182	0.00733465	3.73893e-06	5.36313e-05	0.00101493	-2.36852	0.00013899	0.00410084	-1.3647	0.00327182	0.00575148	-1.00382	11.3616	11.3858	10.8966	9.07476	8.73457	8.59515	8.98011	10.5074	10.1424	9.95484	10.2388			NME4	HSPG2	FGF13
GMPR	0.00386515	0.0146635	0.00217127	0.00835853	0.0147275	0.0213115	0.000339147	0.00217127	0.00574514	-1.96247	0.00386515	0.0147253	-1.3621	0.0147275	0.0160383	-0.600376	9.27243	8.89775	9.14758	6.62369	6.70947	7.61311	7.62752	8.79749	8.58152	8.31042	8.33275			HSPB1	GMPR	FGFBP3
P3H4	0.00528265	0.018391	0.00054807	0.00391561	0.030602	0.0380817	0.00026733	0.00054807	0.00332489	-2.12712	0.00528265	0.0184033	-1.34539	0.030602	0.0297772	-0.78173	10.575	10.6815	10.5148	8.53228	7.92345	8.37261	9.0249	10.31	9.25041	9.77098	9.90342			TTR	P3H4	FMNL3
RCN3	0.00363072	0.0142388	0.0040028	0.0122159	0.671903	0.747275	0.00271524	0.0040028	0.0092592	-1.19091	0.00363072	0.0143333	-1.34338	0.671903	0.648617	0.152464	9.63635	8.97449	9.20905	8.11342	8.36735	8.17264	7.67612	10.0348	9.02	9.64412	9.00414			EFHD1	RCN3	GALNT12
PTGIS	0.00029157	0.00377401	0.00638545	0.0160107	0.0126697	0.0189862	0.000125913	0.00638545	0.0116636	-0.626615	0.00029157	0.00424859	-1.33832	0.0126697	0.0144171	0.711705	10.5965	10.5772	10.3355	9.69247	10.0318	9.70997	10.0714	11.6456	11.1237	10.9848	11.1049			LRATD2	PTGIS	GALNT2
STX3	0.00366857	0.014214	0.000429251	0.00374572	0.0635246	0.072404	0.000294762	0.000429251	0.00299267	-2.07281	0.00366857	0.0142927	-1.3372	0.0635246	0.0551416	-0.735604	9.19152	8.79359	8.61035	6.82965	7.27076	6.57134	6.49764	8.76276	7.68179	7.92112	8.15251			P4HA2	STX3	GFRA1
LPCAT2	0.0134594	0.0309395	0.0471159	0.0702377	0.234209	0.261368	0.00880928	0.0471159	0.0532624	-1.14901	0.0134594	0.0307694	-1.33256	0.234209	0.191406	0.18355	10.1201	9.95533	10.0512	8.65975	8.47873	8.44291	9.99147	10.4871	10.2175	9.95124	10.2473			TDRP	LPCAT2	GLUL
ARHGAP6	0.00364827	0.0142807	0.0248562	0.0433202	0.277284	0.315098	0.00310835	0.0248562	0.0321192	-1.05298	0.00364827	0.0143702	-1.33128	0.277284	0.230879	0.278302	7.69266	7.24176	7.84479	6.33479	6.15352	7.27374	6.3983	7.59342	8.22062	7.68009	7.99137			PXDN	ARHGAP6	GMPR
SPARC	0.00112253	0.00818225	0.00213033	0.00822368	0.757236	0.822178	0.000415439	0.00213033	0.00576754	-1.25379	0.00112253	0.00841247	-1.3247	0.757236	0.750442	0.0709152	11.8691	11.8504	11.4892	10.3192	10.8994	10.5489	10.1623	12.1691	11.3851	11.809	11.8654			HOOK1	SPARC	GNB3
CLIC6	0.0125613	0.0297708	0.00860315	0.0191377	0.0696874	0.0788592	0.00253127	0.00860315	0.0145701	-1.82006	0.0125613	0.0296289	-1.3229	0.0696874	0.0595458	-0.497165	11.0678	10.5129	10.8958	8.39178	8.82298	8.79851	10.0085	10.587	10.0161	10.1641	10.5461			RPL39;RPL39P5	CLIC6	GNG12
WLS	0.0185678	0.0380423	0.00313821	0.0105795	2.53643e-05	0.000539326	0.000515721	0.00313821	0.00756767	-2.59042	0.0185678	0.0377441	-1.31509	2.53643e-05	0	-1.27534	14.5746	14.3233	14.3761	12.3889	10.6291	12.0473	12.2715	13.1813	13.2564	13.0238	13.1356			TMEM88	WLS	GPX8
CAPG	0.00924263	0.0246976	0.0228995	0.0409931	0.000980478	0.00362978	0.000457928	0.0228995	0.0300138	1.11472	0.00924263	0.0246253	-1.31015	0.000980478	0.00311469	2.42488	7.4137	7.11996	6.63032	8.17097	8.04374	7.64976	8.81308	10.075	9.35157	8.88134	9.61027			SERPINF1	CAPG	GRIP1
ANXA2	2.17227e-05	0	8.82892e-05	0.00139227	0.365846	0.425752	5.46562e-06	8.82892e-05	0.000950276	-1.42496	2.17227e-05	0	-1.27434	0.365846	0.31274	-0.150624	15.4389	15.5981	15.1664	13.9101	14.1417	13.9386	13.9143	15.4725	15.0557	15.1535	15.3204			SPAG1	ANXA2	GSTK1
CTBS	0.0266959	0.0481878	0.00537871	0.0144034	0.00152076	0.00463103	0.00152003	0.00537871	0.0108026	-2.30682	0.0266959	0.0485954	-1.27323	0.00152076	0.00382759	-1.03359	10.4704	10.3285	10.4296	7.42737	8.91291	8.72082	7.34956	9.15716	9.34952	9.23005	9.76686			PLEC	CTBS	HOOK1
PFKP	4.21465e-05	0.0015873	0.000373193	0.00321693	0.0748802	0.0840257	1.30846e-05	0.000373193	0.00253968	-0.957554	4.21465e-05	0.00177778	-1.26134	0.0748802	0.0634641	0.303788	12.1606	12.1961	11.9126	11.276	11.0525	10.973	11.2272	12.6136	12.1931	12.2821	12.4854			MAN1C1	PFKP	HSPB1
KRT7	0.00610788	0.0194171	0.00143714	0.00626064	0.184212	0.20329	0.00116491	0.00143714	0.00473936	-1.75464	0.00610788	0.0194362	-1.24817	0.184212	0.149633	-0.506471	8.47676	9.16085	8.94738	7.33985	6.97167	7.46666	6.64992	8.79524	8.20903	8.66869	7.74781			LAMB2	KRT7	HSPB6
WNT3A	0.00218734	0.0113631	0.00105101	0.00490937	0.0768979	0.0860163	0.000596168	0.00105101	0.00436252	-2.16675	0.00218734	0.0116879	-1.23804	0.0768979	0.0649969	-0.928711	9.19209	9.32489	8.14672	6.78504	6.84607	6.65209	6.60141	7.63127	8.51783	8.17383	7.51385			UNC5B	WNT3A	HSPG2
WNT1	0.0158479	0.0344425	0.000183928	0.00246743	0.00632359	0.0118584	0.000139815	0.000183928	0.00191571	-2.97354	0.0158479	0.034205	-1.2299	0.00632359	0.00893608	-1.74364	10.5067	10.0782	9.86973	7.18238	6.65088	7.16017	7.7186	9.18066	8.18514	8.50069	7.76512			KLHDC8B	WNT1	ID1
PLOD1	0.000813128	0.00570474	0.000463591	0.00378555	0.0195736	0.0265946	5.46699e-05	0.000463591	0.00321678	-1.79362	0.000813128	0.00578273	-1.21193	0.0195736	0.0200755	-0.581692	12.8637	12.7031	12.4076	10.8182	10.4279	11.0646	11.1472	12.3589	11.8864	11.9163	12.1442			LAMB1	PLOD1	IFITM3
CALD1	4.72156e-05	0.00144928	2.94244e-05	0.00206742	0.0115444	0.0178279	8.58421e-06	2.94244e-05	0.00058427	-0.682883	4.72156e-05	0.00162319	-1.19849	0.0115444	0.0135633	0.515609	12.8301	12.8013	12.7346	12.0807	12.0589	12.2093	12.0742	13.592	13.06	13.2471	13.3181			SPATS2L	CALD1	IGFBP7
OPLAH	0.0231144	0.0443385	0.0377375	0.058552	0.826618	0.880747	0.0361524	0.0377375	0.0445194	-1.08398	0.0231144	0.0444939	-1.19755	0.826618	0.831015	0.113563	7.91204	6.99575	8.14664	6.01459	7.02861	6.69495	6.66515	8.61371	7.00693	7.93484	7.63801			LAMC1	OPLAH	ISLR2
LMCD1	0.00607342	0.0193072	0.019509	0.0359237	0.21397	0.237453	0.00434304	0.019509	0.0261952	-0.840904	0.00607342	0.0193608	-1.19727	0.21397	0.173986	0.356365	10.3887	10.2367	10.1412	9.82654	8.9665	9.18187	9.68351	11.2131	10.2995	10.4146	10.5203			ABHD14B	LMCD1	KCNJ13
RPL32	0.00579682	0.0189892	0.0318095	0.0517068	0.537366	0.616956	0.00492395	0.0318095	0.0391127	-1.07143	0.00579682	0.0190049	-1.19608	0.537366	0.489464	0.124653	13.3535	12.6979	12.8972	12.0612	11.1263	12.0524	12.4058	13.2381	12.9478	12.9895	13.2547			ADCYAP1R1	RPL32	KLHDC8B
CAPS	0.00826052	0.0234367	0.000173004	0.00256574	0.000576327	0.00259119	1.67064e-05	0.000173004	0.00199203	-3.60218	0.00826052	0.0232233	-1.18781	0.000576327	0.00185157	-2.41437	10.724	9.84698	10.4852	6.51891	7.41993	6.76258	6.29806	7.79427	7.51039	8.39261	8.05346			MOV10	CAPS	KLHL14
TAGLN	0.000263537	0.00333333	0.000118222	0.00138249	0.00136795	0.00444284	5.37175e-06	0.000118222	0.00125346	-1.9447	0.000263537	0.00377011	-1.17264	0.00136795	0.00371557	-0.772058	10.8629	10.5664	10.5614	8.87278	8.99696	8.39303	8.61263	10.0824	9.81386	9.92368	9.74607			P3H1	TAGLN	KRT15
SULT1A1	0.00846006	0.0237093	0.00144479	0.00623576	0.00651247	0.0122073	0.000346339	0.00144479	0.00472053	-2.0166	0.00846006	0.023531	-1.16295	0.00651247	0.00916649	-0.85365	12.04	11.8298	11.7611	9.41565	9.41442	10.1774	10.4339	11.4426	11.0054	10.7448	10.9004			ID1	SULT1A1	KRT18
ACY1	0.00173561	0.0102287	0.00143714	0.00626897	0.320196	0.369119	0.000656883	0.00143714	0.00474567	-0.91532	0.00173561	0.0104247	-1.14455	0.320196	0.270056	0.229231	10.5334	10.5541	10.5387	9.75476	9.26285	9.77294	9.71648	11.1585	10.4125	10.5441	10.9702			SERPINB9	ACY1	KRT19
LRATD2	0.00689891	0.0208801	0.00457241	0.0127626	0.0063533	0.0119114	0.000743745	0.00457241	0.0097366	-1.72096	0.00689891	0.0207286	-1.1396	0.0063533	0.0090443	-0.581358	11.3563	10.8731	11.2261	9.64934	8.65519	9.97261	9.44647	10.5794	10.4877	10.5446	10.6703			TPM2	LRATD2	KRT7
APOE	0.0276937	0.0496047	0.00381268	0.0116306	0.0201732	0.0272287	0.00190791	0.00381268	0.00864559	-2.03174	0.0276937	0.0499667	-1.13791	0.0201732	0.0206452	-0.893832	13.0702	12.8529	12.7366	10.1005	11.5414	11.2544	10.5231	12.4384	11.7127	11.5497	12.2702			ANXA2	APOE	KRT8
ISG15	0.00969187	0.0254811	0.0180757	0.033929	0.49829	0.577052	0.0076832	0.0180757	0.0249514	-0.917049	0.00969187	0.0253857	-1.1198	0.49829	0.446683	0.202747	10.7606	10.4115	10.8038	10.0856	9.47468	9.30457	10.1016	11.14	10.224	11.1428	10.9388			ANXA6	ISG15	LAMA1
SLC16A10	0.0478304	0.0743432	0.00155808	0.00705316	0.0247828	0.0322931	0.00177175	0.00155808	0.00489114	-2.40505	0.0478304	0.0745935	-1.1183	0.0247828	0.0246139	-1.28675	9.81609	10.1868	10.2888	7.55102	7.0113	8.51056	7.69578	9.67226	8.96675	8.26851	8.33434			LGALS3BP	SLC16A10	LAMB1
LAMB1	0.000905593	0.00633333	0.000650361	0.00416406	0.011166	0.0174514	5.39329e-05	0.000650361	0.00346094	-1.52351	0.000905593	0.00645161	-1.11421	0.011166	0.0133415	-0.409302	10.6998	10.6038	10.5013	8.99576	9.28611	8.64622	9.38431	10.3085	10.154	9.98652	10.3202			HSPB6	LAMB1	LAMB2
P3H2	0.0132458	0.0304836	0.00427504	0.0124564	0.00335262	0.00745348	0.000931565	0.00427504	0.00943899	-1.78455	0.0132458	0.03028	-1.07085	0.00335262	0.00587378	-0.713703	11.1389	10.8398	10.8121	9.34596	8.30687	9.24194	9.68806	10.3363	10.0502	10.0814	10.3983			DDAH1	P3H2	LAMC1
CRYAB	0.034396	0.0583917	5.94092e-05	0.00155102	0.0233439	0.030684	0.000554483	5.94092e-05	0.00092517	-2.48163	0.034396	0.0587217	-1.06493	0.0233439	0.0231775	-1.4167	9.52071	9.12007	9.36424	6.83478	7.08362	6.44459	7.05051	8.02273	6.91511	8.09233	8.64306			COL1A2	CRYAB	LAMP5
SDC2	0.00348157	0.0138918	0.00065066	0.00415595	0.0013099	0.00432452	7.80495e-05	0.00065066	0.00345419	-1.87075	0.00348157	0.0140226	-1.0526	0.0013099	0.00372288	-0.81815	12.265	12.2384	12.0566	10.5103	9.81383	10.1826	10.7569	11.6208	11.3673	11.1536	11.3324			RBM47	SDC2	LGALS1
LAMC1	0.000646518	0.00464516	0.000643122	0.00418039	0.046428	0.0546686	9.00301e-05	0.000643122	0.00347451	-1.50348	0.000646518	0.00486452	-1.03258	0.046428	0.0420821	-0.470901	11.1699	11.1228	10.6674	9.14593	9.49725	9.74232	9.54739	10.8008	10.3341	10.444	10.4843			CDH1	LAMC1	LGALS3
ARPC1B	0.00339018	0.0135827	0.00714826	0.0169733	0.533295	0.613323	0.00154597	0.00714826	0.0125388	-0.902441	0.00339018	0.0137557	-1.01933	0.533295	0.485446	0.116887	11.5626	11.5981	11.3764	10.7275	10.121	10.7132	10.878	11.9692	11.4572	11.3526	11.7379			GLUL	ARPC1B	LGALS3BP
SERPINH1	0.000430249	0.00348718	3.85346e-05	0.00192453	0.702135	0.773866	7.09369e-05	3.85346e-05	0.000792453	-1.08872	0.000430249	0.00401709	-1.01859	0.702135	0.683955	-0.0701346	15.255	15.3385	15.1046	14.0369	14.0929	14.234	14.2121	15.4943	14.8722	15.0123	15.2715			RAB29	SERPINH1	LIMCH1
TPM1	0.00193383	0.0105597	0.0126544	0.025671	0.135555	0.148528	0.00167086	0.0126544	0.0183773	-0.647567	0.00193383	0.0107918	-1.01592	0.135555	0.110654	0.368349	13.2842	13.1734	12.8888	12.5226	12.688	12.5264	12.1346	13.8368	13.3108	13.1551	13.6326			GSTK1	TPM1	LMNA
SEC24D	0.000666892	0.00475159	0.00197004	0.00784018	0.0817513	0.0912703	0.000481539	0.00197004	0.00557078	-0.574114	0.000666892	0.00496815	-1.00002	0.0817513	0.0694163	0.425905	10.9483	10.6413	10.6561	10.0896	10.2548	10.2367	10.1168	11.5944	10.9454	11.1842	10.974			ANXA11	SEC24D	LMTK3
PLTP	0.00159561	0.0099265	6.46746e-07	0	0.00182299	0.00520513	4.12247e-06	6.46746e-07	0	-2.24989	0.00159561	0.0100193	-0.998234	0.00182299	0.00401923	-1.25165	12.3048	12.2238	12.3306	9.88435	10.1176	10.1288	10.0154	11.4802	10.6393	10.9439	11.0756			RPL27A	PLTP	LMX1A
MSMO1	0.000153805	0.00362791	0.000814365	0.00434722	1.08818e-05	0.000776699	9.41078e-07	0.000814365	0.00388889	0.758306	0.000153805	0.00431008	-0.979304	1.08818e-05	0	1.73761	9.81534	9.87563	9.94385	10.7681	10.5496	10.4391	10.7895	11.3903	11.6323	11.6865	11.7544			MAP7	SEPTIN5	LPCAT2
GPX8	0.00325717	0.0135144	0.00217035	0.00837662	0.423076	0.495868	0.000959204	0.00217035	0.00575758	-1.15411	0.00325717	0.0137285	-0.972133	0.423076	0.369891	-0.181975	11.8063	12.1279	11.6907	10.586	10.6986	11.1214	10.4775	12.0823	11.4008	11.524	11.7649			CYB5R2	PRKCB	LRATD2
PDGFRB	0.00915715	0.0246856	0.0474687	0.0705743	0.990533	0.994182	0.0157605	0.0474687	0.0535757	-0.973371	0.00915715	0.0245972	-0.969916	0.990533	0.991606	-0.00345484	9.20238	8.37357	9.31537	7.69206	7.51417	8.52649	8.22887	9.12977	8.65778	9.02481	9.0289			PDLIM7	GPRIN1	LRIG1
RPL27A	0.00134763	0.00928814	0.0208979	0.0375634	0.379365	0.441212	0.0071252	0.0208979	0.0276877	-1.30628	0.00134763	0.00937288	-0.966734	0.379365	0.324877	-0.33955	15.2449	13.9184	15.034	13.2139	13.0987	13.7627	13.6293	14.4385	14.2555	14.5442	14.3334			TMEM109	NRCAM	MAB21L1
PLOD2	0.000946334	0.00655584	0.0124046	0.0253771	0.0198304	0.0269005	0.000407009	0.0124046	0.0183347	-0.509577	0.000946334	0.00660779	-0.965259	0.0198304	0.0203567	0.455682	9.85381	9.88087	9.85757	9.1248	9.27824	9.35435	9.66063	10.6078	10.1995	10.0867	10.385			CRTAP	CA8	MAN1C1
ATL3	0.00223473	0.0112733	0.00554433	0.0145935	0.776974	0.839606	0.0011697	0.00554433	0.0109958	-1.01133	0.00223473	0.0115956	-0.956854	0.776974	0.774269	-0.0544794	9.83062	9.32378	9.65661	8.15921	8.84225	8.63571	8.73217	9.81928	9.2694	9.57212	9.53595			AMACR	CAMKV	MAP7
IKBIP	7.75169e-05	0.00265169	0.00874314	0.019247	0.0904057	0.100541	0.000203104	0.00874314	0.0146817	-0.646455	7.75169e-05	0.00269663	-0.951324	0.0904057	0.0758118	0.304869	11.0667	11.1266	10.6518	10.1756	10.196	10.3225	10.5135	11.4183	11.1665	11.1429	11.2852			NHERF1	KLHL14	ME3
NQO1	0.00470167	0.016676	4.38597e-05	0.00172881	0.000417293	0.00194043	4.76924e-06	4.38597e-05	0.000711864	-2.94605	0.00470167	0.0167061	-0.944949	0.000417293	0.00147518	-2.0011	13.1033	12.5645	13.0682	9.90454	10.0208	9.62603	10.3124	11.3694	10.628	10.7451	10.9012			SPARC	DCX	MEGF10
PXDN	0.00856406	0.024177	0.00179708	0.00721335	0.0165188	0.0233788	0.000512721	0.00179708	0.00499642	-1.65676	0.00856406	0.023977	-0.930562	0.0165188	0.0175815	-0.726198	10.4726	10.0374	9.96568	8.19162	8.62871	9.02132	8.16565	9.80124	9.20608	9.28282	9.43941			P4HA1	SLC6A1	MEIS3P2
PDLIM7	0.00126213	0.00893043	0.000189066	0.00252239	0.124192	0.136093	0.000137361	0.000189066	0.00208955	-1.27525	0.00126213	0.00911304	-0.928071	0.124192	0.10194	-0.34718	11.7582	11.4698	11.4261	10.033	10.3543	10.3854	10.3318	11.6077	10.9847	11.041	11.1833			LGALS1	ATP1B2	MGARP
SPAG1	0.0463864	0.07251	0.0232622	0.0413734	0.0394889	0.0478963	0.0103989	0.0232622	0.0303154	-1.60766	0.0463864	0.0726996	-0.92795	0.0394889	0.0370031	-0.679714	8.81807	7.83954	8.16546	7.4305	5.84374	6.26769	7.12484	7.58608	7.58397	7.5038	7.70472			RGS7	CPLX2	MID1
COLEC12	0.0057856	0.0189675	0.000123592	0.00135747	0.00169709	0.00508402	2.79465e-05	0.000123592	0.00123077	-2.24904	0.0057856	0.018999	-0.914972	0.00169709	0.00395058	-1.33406	13.0533	12.9399	12.609	10.6839	10.27	10.9907	10.5288	11.9137	11.2908	11.254	11.6747			RCN3	CACNB1	MOV10
ZC3HAV1	0.000573065	0.00398596	0.00278675	0.00985271	0.000453474	0.00227709	3.35586e-05	0.00278675	0.00643411	1.76968	0.000573065	0.00419649	-0.91456	0.000453474	0.00178326	2.68424	6.16387	6.37389	7.34917	8.60042	8.26729	8.22657	8.50037	9.51071	9.05607	9.23281	9.45329			BLVRB	DPF3	MOXD1
PLEC	2.779e-05	0.00108333	2.96265e-05	0.00226667	0.000333593	0.00167643	4.29265e-07	2.96265e-05	0.000933333	-1.59148	2.779e-05	0.00108333	-0.909594	0.000333593	0.00130663	-0.681884	13.8722	13.8449	13.6127	12.049	12.072	12.275	12.3444	13.0653	13.0191	13.147	13.1474			GPX8	CLVS2	MTHFSD
LDHA	0.000247347	0.00343195	0.00180846	0.0072284	0.0713163	0.0806846	4.63197e-05	0.00180846	0.00496095	-0.77477	0.000247347	0.00388166	-0.908693	0.0713163	0.0609596	0.133924	16.6162	16.6178	16.556	15.9981	15.5081	15.8988	15.8825	16.7061	16.6067	16.7982	16.8113			SLIT2	CELF3	MXRA8
TRIM67	0.00153783	0.00973228	0.0435251	0.0660732	0.00391936	0.00838177	0.000947242	0.0435251	0.0504134	0.918339	0.00153783	0.00988976	-0.908336	0.00391936	0.00660345	1.82668	8.01736	8.92956	9.32221	9.73926	9.52667	9.5211	9.91184	10.6129	10.9558	10.3467	10.4169			LPCAT2	SMPD3	MYL9
P3H1	0.000119055	0.00288288	5.12098e-06	0.00154839	0.00554961	0.0108	1.86823e-06	5.12098e-06	0	-1.48604	0.000119055	0.00353153	-0.90704	0.00554961	0.00811648	-0.579001	12.7025	12.5611	12.4811	11.04	11.0143	11.1852	11.1427	12.2826	11.9069	11.9479	11.8729			CLU	MTHFSD	MYT1
ZFYVE16	0.00158523	0.00998444	0.0233593	0.0414667	0.0742578	0.0835156	0.00139478	0.0233593	0.0305075	-0.541612	0.00158523	0.0100778	-0.895153	0.0742578	0.0629838	0.353541	10.3881	10.61	10.2531	9.67659	9.70124	9.92533	10.1988	11.0977	10.7024	10.6141	10.6683			GALNT2	ATF7	NCAN
SLC5A6	0.00312606	0.0131084	0.00476603	0.0131206	0.227152	0.253423	0.000657411	0.00476603	0.00987566	-1.02446	0.00312606	0.0133173	-0.893401	0.227152	0.185405	-0.131056	10.3892	10.2665	10.4673	9.47802	8.91145	9.27177	9.73814	10.337	10.0524	10.2314	10.3522			TAGLN2	CRABP1	NDEL1
LGALS3BP	0.00224567	0.0112378	0.00114555	0.0052434	0.0110361	0.0173058	0.000150804	0.00114555	0.00427566	-1.40745	0.00224567	0.0115591	-0.878616	0.0110361	0.0133322	-0.52883	13.4367	13.4217	13.0629	11.7846	11.5422	12.2768	11.995	12.9648	12.6059	12.791	12.7514			PAFAH1B1	BRSK1	NDNF
PAFAH1B1	2.16184e-05	0	8.37006e-05	0.00143182	0.0129279	0.0192287	1.27072e-06	8.37006e-05	0.000977273	-1.10325	2.16184e-05	0	-0.876852	0.0129279	0.0145906	-0.226398	14.4707	14.64	14.6587	13.4241	13.6914	13.4242	13.4066	14.338	14.4363	14.3733	14.3061			GNG12	SLC1A4	NDP
COL18A1	0.00171686	0.0104177	0.000154411	0.00189121	0.00157462	0.00476871	1.73199e-05	0.000154411	0.00158996	-1.84179	0.00171686	0.0106174	-0.873419	0.00157462	0.00382313	-0.968372	13.1873	13.2247	12.8516	10.9752	11.3886	11.5251	11.0954	12.4188	11.9935	11.9935	12.0721			SERPINH1	SH3BGRL2	NECAP2
PTGR1	0.000808075	0.00572067	0.00708759	0.0169031	0.0549535	0.063441	0.000297329	0.00708759	0.0124847	-0.660199	0.000808075	0.00579888	-0.872991	0.0549535	0.0486471	0.212791	13.4203	13.4466	13.317	12.7366	12.4139	13.0181	12.7691	13.7337	13.5116	13.475	13.7094			OPLAH	DIRAS2	NHERF1
RBM47	0.0162347	0.0350838	0.00689292	0.0166766	0.00706504	0.0127564	0.0017621	0.00689292	0.0123189	-1.37683	0.0162347	0.0348504	-0.872707	0.00706504	0.00985933	-0.504124	9.05868	9.08959	8.78857	7.28753	7.93726	7.06013	8.12355	8.54465	8.50977	8.27007	8.57479			RPL32	SYT7	NID2
SNAP23	0.0007309	0.00484024	0.000285231	0.00283333	0.329236	0.379683	8.19032e-05	0.000285231	0.0019881	-1.0009	0.0007309	0.00511243	-0.866897	0.329236	0.2782	-0.134004	10.9284	10.9376	10.8357	9.72673	10.0211	10.0899	9.76103	10.9588	10.6211	10.5612	10.9252			RRBP1	CCDC71	NIPA1
MOV10	0.00631591	0.0199135	0.000271833	0.00266667	0.016239	0.0230197	0.000177008	0.000271833	0.00188379	-1.49179	0.00631591	0.019857	-0.841908	0.016239	0.017338	-0.649885	12.0706	12.0593	11.9668	10.1652	10.5076	10.7495	10.7395	11.7917	11.2492	11.077	11.4115			SFXN3	ACOT1	NME4
RPS23	0.00078271	0.00553143	0.0146725	0.0287576	0.474535	0.551446	0.00313732	0.0146725	0.0206957	-1.01602	0.00078271	0.00564571	-0.834656	0.474535	0.421574	-0.181364	14.9199	14.0148	14.7421	13.4427	13.2403	13.6455	13.8434	14.4278	14.2848	14.4038	14.394			TRIM25	PDE4B	NQO1
IQGAP1	5.04919e-05	0.00208	0.000221651	0.00257439	0.712457	0.782276	9.13035e-06	0.000221651	0.00193772	-0.797497	5.04919e-05	0.00234667	-0.829545	0.712457	0.695544	0.0320481	12.7675	12.7828	12.6027	11.8816	11.7924	11.9355	12.0711	12.9137	12.6771	12.6764	12.7317			CADPS2	APBA1	NRXN1
RHPN2	0.00149551	0.00959363	0.00653004	0.0160979	0.25884	0.291957	0.000435848	0.00653004	0.0117937	-0.741449	0.00149551	0.00978486	-0.823524	0.25884	0.213131	0.0820746	10.2093	10.1566	10.1737	9.32106	9.25464	9.32385	9.85418	10.2727	10.4069	10.2056	10.1627			ARHGAP6	DCT	NRXN2
NDRG2	0.00149361	0.00961277	0.010028	0.0209994	0.0503922	0.0589268	0.000519013	0.010028	0.0161909	-0.685489	0.00149361	0.00980439	-0.821261	0.0503922	0.0454931	0.135772	11.3733	11.2961	11.3418	10.9004	10.2396	10.7408	10.7256	11.562	11.5091	11.3661	11.4541			NECAP2	GFRA1	OPLAH
ADCYAP1R1	0.0188246	0.0381265	0.00899518	0.0195018	0.11131	0.123444	0.00570556	0.00899518	0.0148672	-1.50007	0.0188246	0.0378619	-0.817997	0.11131	0.0925709	-0.682076	9.01825	10.0497	10.0402	8.52379	8.4541	8.13092	7.70172	8.63045	9.00311	9.48013	8.96883			GALNT12	NRXN2	OTX2
TAGLN2	0.00971019	0.0255146	0.00572241	0.0149398	0.162944	0.179333	0.00233315	0.00572241	0.0111612	-1.11947	0.00971019	0.0254255	-0.815398	0.162944	0.133604	-0.304071	13.696	13.5817	13.2389	12.3549	11.9026	12.7491	12.5377	13.5433	12.9584	13.1171	13.1871			SLC5A6	FABP7	P3H1
CALU	1.94546e-05	0	0.000103865	0.0012233	0.00874473	0.0144791	2.40385e-06	0.000103865	0.000834951	-0.537206	1.94546e-05	0	-0.810146	0.00874473	0.0113194	0.272939	14.8609	14.8767	14.9138	14.4251	14.2626	14.4013	14.2974	15.261	15.0104	15.1454	15.2101			RPS23	TUBB4A	P3H2
HSPB1	0.00178052	0.0101864	1.98923e-05	0.00259155	0.00120639	0.00390969	6.37916e-06	1.98923e-05	0.000732394	-1.73552	0.00178052	0.0103728	-0.791424	0.00120639	0.00343932	-0.944095	14.9942	14.9121	14.8627	13.1302	13.4362	13.0072	13.1763	14.3274	13.8496	13.9181	13.8205			ATL3	NCAN	P3H3
MYO1D	9.40661e-05	0.00293878	4.04857e-05	0.00182143	0.917424	0.94565	1.49473e-05	4.04857e-05	0.00075	-0.802685	9.40661e-05	0.00330612	-0.791245	0.917424	0.923525	-0.0114403	9.23734	9.15704	9.049	8.36312	8.42137	8.32977	8.26617	9.36445	8.99297	9.10701	9.08097			VCL	PREX2	P3H4
MMP14	0.00807114	0.0234053	0.0134256	0.0267928	0.76791	0.831085	0.00550155	0.0134256	0.0194118	-0.839588	0.00807114	0.0232218	-0.778785	0.76791	0.762917	-0.060803	10.3002	9.95371	9.78342	9.17695	9.59215	9.07884	8.84346	10.3234	9.84191	9.8597	9.78152			SNAP23	CADM2	P4HA1
GSTK1	0.000542385	0.00411594	6.13908e-05	0.00166887	0.00141908	0.00461566	5.87221e-06	6.13908e-05	0.00113907	-1.33881	0.000542385	0.00433333	-0.77153	0.00141908	0.00379359	-0.567279	10.8771	10.7903	10.8009	9.41809	9.27449	9.69216	9.55115	10.4344	10.3088	10.1087	10.1701			PDE4B	MAB21L1	P4HA2
ANXA6	0.00118152	0.00821005	1.56751e-05	0.00296774	0.00927158	0.0150857	1.8346e-05	1.56751e-05	0.00083871	-1.42008	0.00118152	0.00850228	-0.767385	0.00927158	0.0118007	-0.652696	16.1532	16.0103	15.8911	14.4541	14.6589	14.6746	14.6047	15.6872	15.1845	15.1616	15.4287			GRIP1	FAIM	PAFAH1B1
DEGS1	0.00744288	0.022	0.0432524	0.0656335	0.136334	0.149281	0.00588661	0.0432524	0.0499449	-0.522654	0.00744288	0.0217898	-0.761394	0.136334	0.111351	0.23874	8.47694	8.31998	8.48791	7.6693	8.05222	8.28541	7.61556	8.67114	8.96807	8.49921	8.52966			PRPH	POU4F2	PAX2
SCD	0.00216376	0.0113226	0.000524036	0.00396514	8.8126e-06	0.000879121	2.30745e-06	0.000524036	0.00333769	1.37025	0.00216376	0.011529	-0.754348	8.8126e-06	0	2.12459	9.81009	9.68509	10.018	11.4484	10.906	11.0795	11.398	11.8055	11.8844	12.0804	12.0789			SH3BGRL2	EPHB2	PBXIP1
VAT1L	0.000222866	0.00339073	0.00384332	0.011649	0.70377	0.775125	0.00035536	0.00384332	0.00873841	-0.791937	0.000222866	0.004	-0.737482	0.70377	0.685846	-0.0544554	12.9178	12.7931	13.2835	12.2103	12.3251	11.976	12.3133	13.0166	13.0333	12.8521	12.8727			VSNL1	FAM234B	PCDH19
ENO3	0.0117618	0.0281031	0.0016469	0.00708571	0.671021	0.746616	0.00944184	0.0016469	0.00484969	-0.626257	0.0117618	0.0280195	-0.736799	0.671021	0.647641	0.110541	10.3289	10.5103	10.2064	9.66075	9.588	9.84267	9.79775	10.9962	10.167	10.1565	10.5166			TUBB4A	AKR1C1	PDE4B
TLN1	0.000236356	0.00360248	0.00052257	0.0039738	0.369248	0.429894	6.86125e-05	0.00052257	0.00334498	-0.848064	0.000236356	0.00407453	-0.735503	0.369248	0.316023	-0.112562	13.025	12.9596	12.7198	11.985	11.912	12.1434	12.1731	12.9633	12.6582	12.6912	12.8429			TMEM132B	PHYHIPL	PDLIM7
CDON	0.00413214	0.0151963	0.00924609	0.0200791	0.31515	0.362344	0.00399574	0.00924609	0.0153764	-0.992003	0.00413214	0.0152652	-0.728908	0.31515	0.265148	-0.263094	9.49878	9.98098	9.17402	8.50654	8.6723	8.80455	8.25363	9.35354	8.96059	9.43746	9.40107			PODXL	PTPRZ1	PGM5
CRTAP	0.00077196	0.00559538	1.15077e-05	0.00258824	0.0109052	0.0172551	1.3762e-05	1.15077e-05	0.00101961	-1.26458	0.00077196	0.00571098	-0.725019	0.0109052	0.0132268	-0.539563	12.6244	12.5894	12.4265	11.1677	11.2822	11.3802	11.2989	12.3129	11.8563	11.8596	12.0002			PCDH19	AKR1C2	PHYHIPL
EML2	0.0162127	0.0350435	0.0143594	0.0282962	0.695553	0.767501	0.00827609	0.0143594	0.0203627	-0.799336	0.0162127	0.0347826	-0.723545	0.695553	0.675728	-0.0757911	10.6477	10.4438	10.3061	9.48337	10.0103	9.28482	9.88756	10.7747	10.2413	10.3931	10.1511			SSBP2	CADPS2	PLEC
GALNT12	0.00311226	0.013126	0.00175087	0.00713253	0.154102	0.169236	0.000833144	0.00175087	0.00486747	-1.04019	0.00311226	0.0133351	-0.719994	0.154102	0.126486	-0.320198	11.1439	10.9014	10.6067	10.0313	9.96045	9.76866	9.61481	10.8606	10.5864	10.2866	10.5216			PHYHIPL	HSPA12A	PLOD1
EFNB1	0.000441441	0.00344304	0.00107136	0.0049863	2.67826e-05	0.000505263	2.86942e-06	0.00107136	0.00432268	1.13717	0.000441441	0.00396624	-0.716936	2.67826e-05	0	1.85411	10.449	10.8626	10.41	11.9333	11.6829	11.4602	11.7677	12.4024	12.4394	12.5079	12.3621			CAPG	POU2F2	PLTP
NDNF	0.00708995	0.021439	0.0213094	0.0383095	0.00379812	0.00811699	0.00108516	0.0213094	0.0280902	1.60203	0.00708995	0.0212573	-0.716101	0.00379812	0.00646173	2.31813	8.01296	7.53673	6.23105	8.58167	8.59266	9.08088	9.19391	9.46618	9.67407	9.42411	9.74915			MYT1	NDP	PODXL
ALDOC	0.00296014	0.0126878	0.0333566	0.0532503	1.04484e-05	0.000808081	8.77733e-05	0.0333566	0.0404666	0.514568	0.00296014	0.0129078	-0.710334	1.04484e-05	0	1.2249	14.2644	14.4417	14.2439	15.0027	14.6058	14.5732	15.1432	15.4306	15.5557	15.5888	15.5912			COL4A2	SNAP25	POU2F2
CST3	0.0324676	0.0561342	0.0472963	0.0704687	0.306417	0.351279	0.0173059	0.0472963	0.0535259	-0.789635	0.0324676	0.0565126	-0.704896	0.306417	0.256718	-0.0847387	10.1891	10.2611	10.0409	9.14936	9.78258	9.79263	8.77168	10.1868	10.0766	9.97603	10.0764			EFNB1	SMOC1	POU4F2
TMEM109	8.28753e-05	0.00306383	9.08993e-06	0.00286957	0.000213368	0.000924812	3.29709e-07	9.08993e-06	0.00113043	-1.2683	8.28753e-05	0.00344681	-0.699478	0.000213368	0.000744361	-0.568823	13.9321	14.0044	13.9701	12.5405	12.7224	12.8093	12.7301	13.4945	13.3252	13.3094	13.4712			TOX	GPM6A	PPIC
LAMB2	0.000927449	0.00635356	5.15917e-05	0.00172727	0.00397025	0.00842979	1.34787e-05	5.15917e-05	0.0010303	-1.56947	0.000927449	0.0064591	-0.698617	0.00397025	0.00662515	-0.870853	11.9655	11.7562	11.4928	10.1241	10.2383	10.2244	10.0879	11.1869	10.73	10.7206	10.8316			FAM76B	PRRT2	PREX2
FKBP10	0.00292804	0.0124463	0.000550055	0.00389916	0.441037	0.513729	0.000991416	0.000550055	0.00331092	-0.856944	0.00292804	0.0127107	-0.698135	0.441037	0.38692	-0.158809	13.2248	13.1163	12.8363	12.1569	12.2521	12.2951	12.1045	13.2903	12.7585	12.6631	12.8893			NIPA1	TCEAL2	PRKCB
MAN1C1	0.0419641	0.0669793	0.00774475	0.0176252	0.0340709	0.0422597	0.00382692	0.00774475	0.012992	-1.58823	0.0419641	0.067289	-0.697718	0.0340709	0.032895	-0.890508	8.69615	8.37087	7.66838	6.01459	7.02861	6.91927	6.66515	7.27596	7.13189	7.22327	7.78737			SMOC1	PAX2	PRKG1
FBLN1	0.0088856	0.0244388	0.00909191	0.0198175	0.000232735	0.0010161	0.000139582	0.00909191	0.015069	0.818233	0.0088856	0.0242978	-0.689132	0.000232735	0.000815742	1.50736	10.0598	10.3228	10.4595	10.9343	11.5345	10.979	10.9479	12.0528	11.6155	11.8742	11.6099			NDEL1	LMTK3	PRPH
HOOK1	0.0123668	0.029306	0.000162889	0.00216393	0.00443137	0.00906398	9.21418e-05	0.000162889	0.00177049	-1.64119	0.0123668	0.0291745	-0.685306	0.00443137	0.00701185	-0.955886	9.41716	9.15734	9.13424	7.58394	7.27426	7.66406	7.85795	8.69907	7.98279	8.17426	8.26531			FAM131B	PRPH	PRRT2
GLUL	6.92537e-07	0	1.72577e-06	0	2.33394e-05	0.000568047	4.93328e-09	1.72577e-06	0	-1.35835	6.92537e-07	0	-0.679343	2.33394e-05	0	-0.679009	14.7708	14.8225	14.6547	13.3857	13.3868	13.327	13.4644	14.0481	14.0724	14.1116	14.0493			FBXO30	DLX1	PXDN
TPPP3	0.00401306	0.015	0.00159322	0.00705263	0.0572516	0.0657403	0.000410605	0.00159322	0.00484211	-0.946735	0.00401306	0.0150654	-0.676491	0.0572516	0.0505564	-0.270244	13.6034	13.4736	13.423	12.5797	12.2232	12.5895	12.8208	13.1212	13.0507	13.3522	13.395			PRRT2	CNTN4	RAB29
HM13	0.00174093	0.0102785	0.00623135	0.0158324	0.853756	0.900748	0.00227625	0.00623135	0.0117081	-0.640345	0.00174093	0.0104665	-0.674044	0.853756	0.859787	0.0336982	12.4528	12.4794	12.0429	11.5337	11.6283	11.8339	11.7428	12.5894	12.1418	12.2133	12.4903			BACH2	LAMP5	RAB31
FAH	0.000764623	0.00546939	0.000204268	0.00244043	0.0619291	0.0705766	5.20184e-05	0.000204268	0.00202166	-0.915146	0.000764623	0.00563265	-0.67194	0.0619291	0.0538352	-0.243206	12.694	12.5303	12.6403	11.6949	11.5377	11.7002	11.8929	12.5931	12.3913	12.2974	12.2316			CHL1	NRXN1	RASA4
BCAT1	0.00776004	0.0227907	0.00117673	0.00533913	5.27668e-06	0.000701754	6.88537e-06	0.00117673	0.00438841	1.48114	0.00776004	0.0225978	-0.671831	5.27668e-06	0	2.15297	11.3514	11.4977	11.7607	13.4022	12.8464	12.6447	13.1777	13.6511	13.6831	13.772	13.652			NRXN1	ISLR2	RBM47
STARD10	0.00932485	0.0246755	0.0406661	0.0619595	0.864904	0.908562	0.0106797	0.0406661	0.0473293	-0.644206	0.00932485	0.0246192	-0.671343	0.864904	0.871125	0.0271366	9.92178	10.4052	9.96062	9.50324	9.37422	9.06479	9.86436	9.96992	10.059	10.2587	10.2043			MTHFSD	ERICH5	RCN3
RAB34	0.0154378	0.033469	0.0354223	0.0554006	0.887336	0.9245	0.0135427	0.0354223	0.0421009	-0.674088	0.0154378	0.0332314	-0.650096	0.887336	0.893469	-0.023992	10.6691	10.381	10.1752	9.31725	9.62887	9.87015	10.1212	10.6221	10.3345	10.1848	10.3964			CBS	CRYM	RDH10
SPATS2L	0.000756841	0.00548538	7.4994e-05	0.00152727	3.19824e-05	0.000448598	1.79714e-06	7.4994e-05	0.00104242	-1.51826	0.000756841	0.00564912	-0.647199	3.19824e-05	0	-0.871061	11.2427	11.0298	11.1206	9.80213	9.43983	9.44383	9.76539	10.2151	10.2719	10.2171	10.3359			FGFBP3	RAB31	RGS7
ERAP1	0.00278193	0.0123116	0.00467279	0.0130181	0.715057	0.784742	0.00142434	0.00467279	0.00992749	-0.696059	0.00278193	0.0126176	-0.64309	0.715057	0.698774	-0.052969	11.2971	11.1005	11.4586	10.7031	10.3014	10.7005	10.6524	11.4807	11.2064	11.0518	11.1909			NCAN	ME3	RPL27A
RAB11FIP1	0.0316269	0.0549789	0.015936	0.0306414	0.0664248	0.0752981	0.00723656	0.015936	0.022276	-0.933261	0.0316269	0.055298	-0.640492	0.0664248	0.0573337	-0.292769	10.5389	10.7457	10.4644	9.09305	9.78405	9.61177	10.11	10.5374	10.1258	10.2395	10.258			ENDOG	SLITRK2	RPL32
PGM5	0.0276625	0.0495742	0.000281718	0.00268263	4.08334e-05	0.000387097	2.13937e-05	0.000281718	0.002	-2.13261	0.0276625	0.0499422	-0.63541	4.08334e-05	0	-1.4972	13.0349	13.0276	13.1046	10.663	10.5064	11.2041	11.3189	11.4296	11.7668	11.378	11.6595			AUTS2	VAX2	RPL39;RPL39P5
CAST	0.000345005	0.00363452	0.000363083	0.00327763	0.102558	0.113409	6.85507e-05	0.000363083	0.0025876	-0.861298	0.000345005	0.00404061	-0.633412	0.102558	0.0852407	-0.227885	11.5917	11.6116	11.3177	10.5749	10.5593	10.6591	10.7894	11.478	11.195	11.1735	11.2699			CCDC71	MOXD1	RPS23
COLGALT1	0.00049774	0.00392308	0.000183829	0.00248649	0.0833585	0.0931153	4.8884e-05	0.000183829	0.0019305	-0.846411	0.00049774	0.00423077	-0.623605	0.0833585	0.0706091	-0.222806	12.3885	12.2148	12.1692	11.3387	11.2955	11.5162	11.4939	12.2299	12.0549	11.8893	11.9646			DPF3	MGARP	RRBP1
BLVRB	0.0117458	0.0281226	0.000499365	0.00389357	0.0325974	0.0403722	0.000522916	0.000499365	0.00326386	-1.19048	0.0117458	0.028039	-0.622011	0.0325974	0.0316188	-0.568473	13.1479	12.799	12.8291	11.5708	11.7201	12.0152	11.6333	12.6633	11.9814	12.3193	12.4634			MAB21L1	ALDH1A3	S100A11
TIPIN	0.004343	0.0156854	0.00446302	0.012534	0.000769775	0.0031956	0.000101111	0.00446302	0.00966667	1.43261	0.004343	0.0157663	-0.614753	0.000769775	0.00258462	2.04737	7.25731	6.41319	7.42879	8.6158	8.1675	8.44424	8.6353	9.32218	9.05996	9.02147	8.91824			ACBD7		SCD
KLHDC8B	0.00637504	0.0201649	0.000595414	0.00395968	0.000484129	0.00227957	4.45229e-05	0.000595414	0.00345161	-1.53555	0.00637504	0.02012	-0.606993	0.000484129	0.0017957	-0.928557	10.8396	10.6182	10.3995	8.86568	8.97046	9.50449	8.9935	9.67912	9.68017	9.79443	9.60839			MEGF10		SDC2
P4HB	3.22659e-05	0.000945455	6.25154e-07	0	0.150262	0.164636	1.08672e-06	6.25154e-07	0	-0.710456	3.22659e-05	0.000945455	-0.605341	0.150262	0.123084	-0.105115	15.2765	15.2401	15.2502	14.5228	14.5817	14.5679	14.5083	15.2988	15.1215	15.0579	15.1238			SCD		SERPINB9
CBS	0.00172064	0.0103223	0.0019137	0.00756019	0.000253294	0.00113103	2.17426e-05	0.0019137	0.00526852	1.26594	0.00172064	0.0105201	-0.603345	0.000253294	0.000937931	1.86929	10.5786	10.9006	11.3429	12.261	12.1914	11.9758	12.3984	12.6709	12.8348	12.7405	12.9937			CPLX2		SERPINF1
PBXIP1	0.00478698	0.0170749	2.43036e-05	0.00232911	7.68891e-06	0.000519481	3.16405e-07	2.43036e-05	0.000658228	-2.53498	0.00478698	0.0170621	-0.600156	7.68891e-06	0	-1.93483	12.751	12.7115	12.4472	9.83527	10.0104	10.1237	10.4369	10.7959	10.7863	10.5703	10.6545			TIPIN		SERPINH1
RHOG	0.00125556	0.00894989	0.00846789	0.018774	0.984005	0.989998	0.00227436	0.00846789	0.0142332	-0.583355	0.00125556	0.0091329	-0.586533	0.984005	0.985883	0.00317828	10.6687	10.4481	10.1863	9.80241	10.0061	9.70719	9.88843	10.4289	10.2211	10.6054	10.4949			NRXN2		SFXN3
RPL18A	0.00377745	0.0144396	0.0103823	0.0215925	0.383457	0.446149	0.00281366	0.0103823	0.0164408	-0.721939	0.00377745	0.0145266	-0.585651	0.383457	0.328562	-0.136288	14.3364	13.9128	14.3677	13.2373	13.3655	13.5962	13.7359	14.2093	13.9752	14.1358	13.9571			POU4F2		SH3BGRL2
IPO8	0.000897754	0.00636757	0.00209236	0.00806652	0.701613	0.77332	0.000250862	0.00209236	0.00572949	-0.614687	0.000897754	0.00648649	-0.581921	0.701613	0.683279	-0.0327659	10.5293	10.5868	10.3895	9.73751	10.0498	9.76753	9.99403	10.5388	10.4143	10.5785	10.3449			LIMCH1		SLC16A10
SELENBP1	0.00769401	0.0227048	0.00200941	0.00784598	0.183627	0.202729	0.00119158	0.00200941	0.00564892	-0.7696	0.00769401	0.0225004	-0.580956	0.183627	0.149273	-0.188644	12.8608	12.8559	12.956	11.9667	11.9081	12.2658	12.3446	12.9542	12.6465	12.47	12.7383			SLC6A1		SLC1A2
TRIM25	0.00787568	0.0229262	0.000638989	0.00416535	0.00765521	0.0134212	0.00021066	0.000638989	0.00348819	-1.05523	0.00787568	0.0227547	-0.578544	0.00765521	0.0104044	-0.476689	10.6022	10.6755	10.5859	9.5397	9.51437	9.88394	9.32588	10.3992	9.96782	10.0805	10.1305			RASA4		SLC1A3
GALNT2	0.000298659	0.00393407	5.38945e-05	0.00168889	5.91355e-07	0	9.05426e-07	5.38945e-05	0.00100741	-1.1385	0.000298659	0.00437363	-0.573998	5.91355e-07	0	-0.564498	13.0155	13.0185	12.9949	11.7456	11.7989	12.0885	11.8515	12.4781	12.4471	12.409	12.4463			BCAT1		SLC5A6
VCL	0.000879908	0.00643716	1.68808e-05	0.00274627	0.0113164	0.0175764	1.70126e-05	1.68808e-05	0.000776119	-1.01107	0.000879908	0.00655738	-0.572352	0.0113164	0.0134826	-0.438717	14.5048	14.526	14.3512	13.3701	13.4224	13.465	13.5409	14.2287	13.8861	13.8723	14.1007			DYNLL2		SLC6A1
PLIN3	0.000297373	0.00397778	0.000705481	0.00433145	0.897272	0.931777	6.83645e-05	0.000705481	0.00372128	-0.578578	0.000297373	0.00442222	-0.568702	0.897272	0.903859	-0.00987554	14.4311	14.2758	14.2993	13.7754	13.6277	13.8991	13.725	14.4467	14.2803	14.2111	14.364			AKR1C1		SLIT2
SLIT2	0.00498952	0.0175411	0.00152052	0.00683355	0.00757915	0.0132829	0.000244299	0.00152052	0.0048	-1.15256	0.00498952	0.0175663	-0.568363	0.00757915	0.010357	-0.5842	9.99175	10.2913	9.80674	8.78776	8.62842	8.89952	9.1937	9.47664	9.4785	9.54272	9.28499			CLVS2		SLITRK2
RAB29	0.0266485	0.048204	0.00124506	0.00545763	0.00132061	0.00430881	0.000289802	0.00124506	0.00456497	-1.35526	0.0266485	0.048616	-0.565202	0.00132061	0.00370936	-0.79006	10.6644	10.6571	10.8456	8.89429	9.56806	9.35539	9.65065	10.1904	9.82021	9.77143	9.94716			PREX2		SMOC1
PLOD3	0.000774803	0.00557925	0.00243581	0.00911704	0.252042	0.283325	0.000522038	0.00243581	0.00623819	-0.727517	0.000774803	0.00569452	-0.561929	0.252042	0.20712	-0.165587	11.3969	11.4282	11.0399	10.424	10.6348	10.4839	10.7007	11.3	11.0043	11.0948	11.092			ISLR2		SNAP23
TPX2	0.00748763	0.0220942	0.00643414	0.0160799	1.6306e-05	0.000727273	4.80077e-05	0.00643414	0.0117202	0.762936	0.00748763	0.0219302	-0.561836	1.6306e-05	0	1.32477	10.3532	10.1436	10.3656	11.064	10.7807	10.9437	11.4132	11.6429	11.4792	11.6972	11.6297			DCT		SNTB1
PRPS1	4.68204e-05	0.00147059	7.21285e-05	0.00155556	0.354491	0.412026	7.32319e-06	7.21285e-05	0.00106173	-0.626355	4.68204e-05	0.00164706	-0.557533	0.354491	0.302469	-0.0688228	14.8863	14.7381	14.8791	14.1747	14.1482	14.2707	14.2389	14.8277	14.8324	14.6362	14.7664			NDNF		SPAG1
TTC38	0.000167923	0.00379259	0.00280218	0.00984734	0.572363	0.653592	9.02527e-05	0.00280218	0.0064657	-0.519262	0.000167923	0.00447407	-0.554437	0.572363	0.531493	0.0351749	11.1388	11.2191	11.3654	10.7275	10.5568	10.8762	10.7268	11.2817	11.2921	11.2326	11.2986			SLITRK2		SPARC
GNG12	0.0299451	0.0522041	0.0112577	0.0232408	0.097245	0.108014	0.00758175	0.0112577	0.0170759	-1.0928	0.0299451	0.0525417	-0.552188	0.097245	0.0811467	-0.540614	12.0881	11.6073	11.1858	10.2153	10.4604	10.9261	10.5352	11.298	10.7842	11.2988	10.9647			NDP		SPATS2L
NECAP2	0.00813281	0.0233243	9.49701e-05	0.00131937	0.0214899	0.0287342	0.000192282	9.49701e-05	0.000900524	-1.04129	0.00813281	0.0231318	-0.549556	0.0214899	0.0217973	-0.491739	10.7101	10.6674	10.5628	9.56127	9.42879	9.67234	9.75938	10.3933	10.2687	9.82533	10.1326			LMTK3		SQOR
NAPRT	2.68256e-05	0.0012093	0.000434078	0.00370944	0.324268	0.374068	1.96556e-05	0.000434078	0.00296368	-0.628356	2.68256e-05	0.0012093	-0.547374	0.324268	0.273759	-0.0809826	11.4101	11.4435	11.2001	10.7284	10.6212	10.7589	10.7829	11.2931	11.2038	11.2358	11.3484			LAMP5		SSBP2
SLC3A2	0.00124251	0.00902857	0.000116979	0.00139535	0.0175464	0.0244903	4.40635e-05	0.000116979	0.00126512	-0.902022	0.00124251	0.00921319	-0.544204	0.0175464	0.018274	-0.357818	13.282	13.089	13.1317	12.1548	12.3583	12.3694	12.1797	12.9729	12.608	12.8001	12.8581			DIRAS2		STX3
ATP11C	0.00180783	0.010078	0.000429705	0.00373659	0.00505949	0.0101731	5.64284e-05	0.000429705	0.00298537	-0.920114	0.00180783	0.0102624	-0.543526	0.00505949	0.00776082	-0.376588	11.1928	11.0059	11.0922	10.0133	10.0943	10.1868	10.413	10.8684	10.7335	10.6163	10.6634			FAM234B		SULT1A1
EPHX1	0.00552148	0.0184554	2.45407e-05	0.0023	4.70716e-05	0.000359551	1.06562e-06	2.45407e-05	0.00065	-1.92289	0.00552148	0.0184634	-0.539794	4.70716e-05	0	-1.3831	12.7339	12.7028	12.5407	10.4368	10.8509	10.8528	10.8044	11.4553	11.1822	11.1105	11.3561			RAB31		TAGLN
GSN	0.00175907	0.0102414	0.000624815	0.0041901	0.502775	0.58166	0.000425668	0.000624815	0.00350891	-0.606536	0.00175907	0.0104288	-0.528139	0.502775	0.451325	-0.0783962	13.848	13.8149	13.6643	13.2311	13.0067	13.2137	13.2253	13.9391	13.5987	13.5837	13.6678			ZC3HAV1		TAGLN2
SNTB1	0.0273555	0.0494058	0.00017997	0.00252549	4.67638e-06	0.000769231	7.1081e-06	0.00017997	0.00196078	-2.0292	0.0273555	0.0497776	-0.526843	4.67638e-06	0	-1.50235	10.6295	10.6747	10.5809	8.15939	8.92862	8.80951	8.4991	9.29229	9.02586	9.08444	9.10141			SLC1A2		TDRP
GALM	0.01628	0.0351276	0.00279831	0.00986641	0.641957	0.720824	0.00771914	0.00279831	0.00647822	-0.615523	0.01628	0.0348947	-0.525821	0.641957	0.613325	-0.0897022	12.4158	12.6727	12.671	11.9341	11.8726	12.1885	11.8887	12.8461	12.3466	12.2049	12.5896			FAIM		TIPIN
MID1	0.000624099	0.00428758	2.25593e-05	0.00242105	2.9066e-05	0.000482412	2.47588e-07	2.25593e-05	0.000684211	-1.86807	0.000624099	0.00445752	-0.522507	2.9066e-05	0	-1.34557	12.8613	12.9993	12.645	11.0303	10.8285	10.8631	11.1465	11.5099	11.4156	11.4736	11.5594			ERICH5		TMEM109
PPA2	0.00686944	0.0209937	0.00789038	0.0177947	0.0151803	0.0218616	0.00129616	0.00789038	0.013217	-0.652358	0.00686944	0.0208413	-0.52148	0.0151803	0.0164935	-0.130878	12.8737	12.7984	12.78	12.4087	11.9461	11.9441	12.3611	12.691	12.6333	12.7442	12.6774			FGF13		TMEM132B
RRM2	0.00200049	0.0106177	0.00109589	0.00508872	5.39115e-05	0.000411348	8.6037e-06	0.00109589	0.00427068	0.690203	0.00200049	0.0108047	-0.51913	5.39115e-05	0	1.20933	11.1365	11.0319	10.9161	11.7838	11.5211	11.701	11.8676	12.3055	12.2546	12.3449	12.045			FABP7		TMEM132C
TYMS	0.0253525	0.0470826	0.0202122	0.0366777	2.90803e-05	0.00048	0.000342229	0.0202122	0.0268292	0.71086	0.0253525	0.0474253	-0.517869	2.90803e-05	0	1.22873	11.4391	11.5676	11.7203	12.4287	11.8023	12.331	12.5839	12.7555	12.8047	12.9265	12.7307			MOXD1		TMEM88
ABHD14B	0.0450376	0.0706705	0.000580653	0.00390184	0.00325325	0.00731089	0.000249232	0.000580653	0.0032229	-1.50275	0.0450376	0.0709483	-0.515356	0.00325325	0.00571617	-0.987397	12.0929	11.7825	12.0824	10.2608	10.2013	10.7909	10.6798	11.2	10.6912	10.831	11.2722			PAX2		TOX
RIDA	0.00823691	0.023399	0.00731122	0.0172141	0.074551	0.0836556	0.00175997	0.00731122	0.0127305	-0.705245	0.00823691	0.0231853	-0.513938	0.074551	0.063156	-0.191307	12.0376	12.2922	12.2541	11.407	11.2806	11.4181	11.8519	11.879	12.0596	11.9955	12.0792			ME3		TPBG
GPC4	0.00229871	0.0111777	0.000941824	0.00455484	8.36012e-05	0.000404624	1.3149e-05	0.000941824	0.00400645	0.543221	0.00229871	0.0115054	-0.512083	8.36012e-05	0.000150289	1.0553	11.3374	11.3184	11.3166	11.8517	11.7187	12.0393	11.8598	12.2488	12.5419	12.248	12.4791			KLHL14		TPM2
FKBP9	0.0160572	0.0348554	0.00942295	0.0203555	0.268943	0.304871	0.00501008	0.00942295	0.0157438	-0.667346	0.0160572	0.0346209	-0.511914	0.268943	0.222876	-0.155432	12.4519	12.7126	12.6604	11.6946	11.8421	11.9407	12.2865	12.7187	12.3921	12.3339	12.3668			GFRA1		TRIM25
AMACR	0.0389384	0.0633076	0.00822582	0.0184155	0.0145092	0.0211601	0.00250137	0.00822582	0.0138558	-1.25985	0.0389384	0.0636182	-0.510506	0.0145092	0.0159968	-0.749349	9.32995	9.04404	8.52493	7.90934	8.12797	7.47311	7.31537	8.16944	8.35035	8.20015	8.14789			VAX2		TTR
CDK6	0.0250079	0.0467321	0.00564276	0.0146602	0.298448	0.341086	0.00762762	0.00564276	0.0109916	-0.696342	0.0250079	0.0470604	-0.497555	0.298448	0.249096	-0.198787	10.2298	10.3606	10.556	9.69236	9.40616	9.93138	9.71323	10.3783	9.87963	10.0621	10.4133			CPLX1		TUBB4A
DDAH1	0.0432626	0.0682947	0.0013433	0.00584573	6.28157e-06	0.00057971	2.27429e-05	0.0013433	0.0047438	-1.38072	0.0432626	0.0685977	0.502211	6.28157e-06	0	-1.88293	14.8652	14.7934	14.7775	13.4309	13.848	13.4777	12.9687	13.1367	12.8547	12.7711	12.9539			LRIG1		UNC5B
MAP4K4	0.00047124	0.0035935	0.00216765	0.00836009	0.178923	0.19711	0.000261944	0.00216765	0.00570499	0.652863	0.00047124	0.00403252	0.505127	0.178923	0.145568	0.147736	11.7928	11.9052	12.1337	12.5541	12.7862	12.5342	12.5125	11.9834	12.147	12.1253	12.1109			DLX1		VAMP8
NOL4L	0.00962099	0.0254219	0.00187701	0.00741259	0.596828	0.677879	0.00435528	0.00187701	0.00502564	0.598537	0.00962099	0.0253138	0.506358	0.596828	0.56027	0.0921791	10.4936	10.446	10.2067	10.8349	11.0999	11.0315	10.9563	10.6224	10.665	10.4859	10.1238			CRABP1		VASN
SEPTIN6	0.00830924	0.0233854	0.0123748	0.0253454	0.254269	0.286325	0.00556837	0.0123748	0.0183236	0.730546	0.00830924	0.0232027	0.515465	0.254269	0.209378	0.215081	11.0984	11.6719	11.2969	12.1059	12.1948	12.2707	11.7737	11.5845	11.3904	11.7612	11.5471			ATF7		VAX2
TMSB15A;TMSB15B;TMSB15C	0.0390523	0.0634798	0.0177037	0.0333157	0.176634	0.194486	0.0150825	0.0177037	0.024589	0.898036	0.0390523	0.0637815	0.516221	0.176634	0.143819	0.381815	14.1504	14.0241	14.7574	15.0213	15.6371	15.1792	14.9972	14.856	14.881	14.7084	14.3244			SLC1A3		VCL
MEIS3P2	0.0184225	0.0377846	0.0012681	0.00556303	0.00263193	0.00656899	0.000103657	0.0012681	0.00452661	3.51652	0.0184225	0.0374926	0.517202	0.00263193	0.0048478	2.99931	6.12844	8.16538	7.78611	10.549	10.962	10.9662	11.0287	10.4209	10.0141	10.4622	10.54			CRYM		VSNL1
RHOB	0.0187487	0.038135	0.00480977	0.0132009	0.00561026	0.0108249	0.00140598	0.00480977	0.00984615	0.860498	0.0187487	0.037851	0.519852	0.00561026	0.00808096	0.340646	11.3585	11.3332	11.3183	12.0677	12.6442	12.0919	11.985	11.6981	11.4978	11.7605	11.7529			MGARP		VTN
CORO2B	0.00646837	0.0205965	0.00866811	0.0191871	0.227012	0.253274	0.00396421	0.00866811	0.0146317	0.758298	0.00646837	0.0204884	0.524027	0.227012	0.185305	0.234271	10.5054	10.906	10.346	11.289	11.3775	11.591	11.1189	10.634	10.7938	11.0354	10.817			POU2F2		WLS
NRP1	0.0217564	0.0421156	0.0217231	0.0389952	0.547262	0.627191	0.0282492	0.0217231	0.0286078	0.695632	0.0217564	0.0421985	0.52465	0.547262	0.501016	0.170982	9.12373	8.57471	9.35044	9.60127	9.91689	9.60823	9.72132	8.94624	9.48694	8.89888	9.41704			MEIS3P2		WNT1
ZNF189	0.0196132	0.0393918	0.0275332	0.0470629	0.310621	0.356355	0.0175644	0.0275332	0.0350369	0.774125	0.0196132	0.0391708	0.527219	0.310621	0.260316	0.246906	8.64727	8.93653	8.1585	9.16427	9.11497	9.72231	9.41801	8.69751	9.09593	8.79812	8.71913			AKR1C2		WNT3A
ACBD7	0.00438663	0.015785	0.000194668	0.00249446	0.00490999	0.00976626	5.4001e-05	0.000194668	0.00206642	1.33949	0.00438663	0.0158298	0.5274	0.00490999	0.00744963	0.812093	9.99696	10.1911	9.7056	11.3217	11.466	11.2024	11.2261	10.987	10.5151	10.8816	10.7228			ALDH1A3		ZC3HAV1
SFXN3	0.0418756	0.0668959	0.00403505	0.0121758	6.66321e-05	0.000451613	0.000123468	0.00403505	0.00926282	-1.05974	0.0418756	0.0671736	0.528891	6.66321e-05	0.000167742	-1.58863	11.9456	11.8129	11.9451	10.8451	11.2911	10.7955	10.434	10.5471	10.0331	10.3529	10.3171					ACOT1
PAK3	0.0066698	0.0207757	0.022005	0.0395433	0.6474	0.725205	0.00668416	0.022005	0.0290394	0.596885	0.0066698	0.0206838	0.531715	0.6474	0.619448	0.0651701	12.988	13.0875	13.4461	13.8266	14.0676	13.6803	13.5086	13.1249	13.3182	13.3515	13.1616					ACY1
FAM76B	0.000452847	0.00369874	5.19146e-05	0.00171429	0.000595974	0.00270471	2.94e-06	5.19146e-05	0.00102256	1.14541	0.000452847	0.00415063	0.535791	0.000595974	0.0020397	0.609622	9.14678	9.17603	9.3546	10.4759	10.4516	10.2121	10.3453	9.93143	9.70548	9.88397	9.82081					AHNAK
XPR1	0.000498458	0.00390805	2.14579e-05	0.00252055	4.03628e-06	0.000888889	1.2909e-07	2.14579e-05	0.000712329	-0.968369	0.000498458	0.00421456	0.537164	4.03628e-06	0	-1.50553	12.0791	12.0801	12.0497	11.0465	11.1735	11.2049	10.9802	10.5439	10.7347	10.4717	10.506					ANXA8
FABP5	0.0041952	0.0154733	0.000406036	0.00364736	0.0205733	0.0277234	0.000171897	0.000406036	0.00293199	0.910602	0.0041952	0.0155369	0.538857	0.0205733	0.0209985	0.371746	15.1513	15.2668	15.336	16.147	16.3998	16.0104	16.0908	15.6396	15.4744	15.5194	15.8591					APBA1
CACNA2D2	0.00314954	0.0131025	0.00636842	0.0159491	2.67605e-05	0.000507937	3.0544e-05	0.00636842	0.0116948	-0.590168	0.00314954	0.0133049	0.538919	2.67605e-05	0	-1.12909	12.0058	12.0867	11.8793	11.3843	11.6354	11.4424	11.1396	10.7902	11.0068	10.8329	10.8162					ARPC1B
RABIF	0.0331877	0.0570157	0.00195919	0.00780756	0.003228	0.00728865	0.000713253	0.00195919	0.00558992	-0.743866	0.0331877	0.0574072	0.541642	0.003228	0.00562973	-1.28551	11.3041	10.929	11.2826	10.3638	10.4191	10.6055	10.3237	10.3029	9.53366	10.0976	9.61142					ATP1B2
SESTD1	0.00509928	0.0178212	0.0057941	0.0150634	0.184203	0.203332	0.00111129	0.0057941	0.0111598	0.652756	0.00509928	0.0179002	0.545707	0.184203	0.149664	0.10705	10.5964	10.6853	10.736	11.3506	11.6445	11.1619	11.1443	10.7485	10.9127	10.79	10.6672					BRSK1
CASK	0.0012553	0.00896943	0.00163343	0.00711222	0.0301823	0.03774	0.000142378	0.00163343	0.00486783	0.708084	0.0012553	0.00915284	0.548466	0.0301823	0.0294228	0.159618	12.2579	12.3923	12.4042	12.9449	13.3159	13.0625	12.9148	12.5816	12.5356	12.4861	12.4411					CA8
DTD1	0.000795566	0.00560452	0.00395086	0.0119869	0.397313	0.463641	0.000441145	0.00395086	0.00905419	0.633542	0.000795566	0.00570621	0.549251	0.397313	0.342411	0.0842912	12.7996	12.7941	13.0877	13.6169	13.698	13.4597	13.3349	12.9125	12.9236	13.0274	13.0489					CACNB1
AGAP1	0.00598093	0.0191561	0.0281209	0.0480194	0.97418	0.984317	0.00736532	0.0281209	0.035764	0.548106	0.00598093	0.0192216	0.55264	0.97418	0.977603	-0.00453393	10.3965	10.5512	10.8525	11.1808	11.4701	10.9677	10.974	10.6839	10.7135	10.5218	10.4629					CADM2
UCK1	0.00444123	0.0162841	0.0207173	0.0373535	0.662485	0.739474	0.00714841	0.0207173	0.0274931	0.633155	0.00444123	0.0162886	0.556544	0.662485	0.63807	0.0766108	10.0288	10.5883	10.4833	10.8122	10.9442	10.9421	11.3012	10.6456	10.3399	10.4138	10.3743					CALD1
NEK4	0.0107654	0.0262151	0.00324485	0.0106571	0.0801473	0.0895643	0.00189845	0.00324485	0.00773788	0.97951	0.0107654	0.026157	0.558444	0.0801473	0.0678961	0.421065	7.95399	8.45047	7.95142	9.19038	8.80204	9.28019	9.11993	8.55185	8.85193	8.34958	8.40541					CAMKV
HIP1R	0.00249882	0.012101	0.00100357	0.00475353	0.797755	0.857211	0.00124757	0.00100357	0.00411303	0.525604	0.00249882	0.0124636	0.561312	0.797755	0.798882	-0.0357077	11.0843	11.264	11.281	11.831	11.6793	11.6336	11.7976	11.1126	11.4684	11.1223	10.993					CELF3
MAP7	8.19492e-05	0.00313043	1.82349e-06	0	1.45066e-06	0	5.96863e-09	1.82349e-06	0	-1.30491	8.19492e-05	0.00352174	0.562019	1.45066e-06	0	-1.86693	10.9603	10.9239	10.8149	9.56261	9.57293	9.55653	9.687	8.97652	9.08862	8.92099	9.14488					CNTN4
ACTL6B	0.00217924	0.0113664	0.00380945	0.0116403	0.96115	0.975518	0.000882185	0.00380945	0.00865279	0.557961	0.00217924	0.01168	0.563067	0.96115	0.965342	-0.00510605	12.3605	12.516	12.5577	12.9229	13.2471	12.8888	13.0854	12.4928	12.6653	12.4105	12.3234					DCX
PLCL2	0.0192743	0.0389255	0.02474	0.0430891	0.969176	0.981056	0.0169903	0.02474	0.0318874	0.570288	0.0192743	0.038685	0.563119	0.969176	0.97328	0.00716877	8.45288	8.51265	8.13399	9.17544	9.00494	8.99004	8.57676	8.06881	8.50247	8.63368	8.28975					DSC2
MTF2	0.00278762	0.0122768	0.0300162	0.0497566	0.785822	0.845856	0.00914537	0.0300162	0.0373895	0.613595	0.00278762	0.0125819	0.563179	0.785822	0.783237	0.0504152	9.29383	9.54303	8.87032	9.8298	9.57469	9.93476	10.058	9.28014	9.14063	9.33984	9.38395					DSG2
CLASP2	0.00322183	0.0132474	0.00896281	0.0194871	0.582168	0.664747	0.00185557	0.00896281	0.0148494	0.506818	0.00322183	0.0134842	0.568255	0.582168	0.543997	-0.0614366	11.3123	11.4534	11.5297	11.8955	12.1853	11.9378	11.7358	11.1593	11.49	11.472	11.3601					EPHB2
RLF	0.0111152	0.0266467	0.00331893	0.01082	0.804769	0.863034	0.00566984	0.00331893	0.00787166	0.61606	0.0111152	0.0266211	0.570945	0.804769	0.80685	0.0451153	8.55861	8.43746	8.28356	9.12598	9.21766	8.84663	8.98014	8.57801	8.17081	8.34744	8.79037					GPM6A
LRIG1	0.00943782	0.0250366	5.10615e-05	0.00175385	2.69396e-05	0.0005	1.11293e-06	5.10615e-05	0.00104615	2.46194	0.00943782	0.0249868	0.573028	2.69396e-05	0	1.88891	6.89915	7.26682	6.90197	9.6877	9.75429	9.2433	9.25306	8.79631	8.89595	9.10216	8.85182					GPRIN1
MT-CO2	0.00613626	0.0194259	0.00484822	0.0132708	0.000320655	0.00162264	9.61771e-05	0.00484822	0.00995238	-0.576675	0.00613626	0.0194411	0.573713	0.000320655	0.00121384	-1.15039	15.5373	15.3662	15.5397	14.8274	15.1062	14.9987	14.6854	14.5119	14.4941	14.2254	14.0914					HSPA12A
ATP6V0D1	0.00447507	0.0161943	0.01276	0.0256946	8.42064e-06	0.00097561	5.6034e-05	0.01276	0.0184665	-0.543448	0.00447507	0.0161987	0.575043	8.42064e-06	0	-1.11849	12.547	12.6068	12.6	11.9838	12.3437	12.0756	11.7617	11.5302	11.5658	11.4128	11.3557					ISG15
NIPA1	0.0209048	0.0410233	0.00753662	0.0173657	0.0392824	0.0476993	0.00292992	0.00753662	0.0128573	1.15069	0.0209048	0.0409236	0.58021	0.0392824	0.0368313	0.570485	7.80737	7.61901	8.3354	9.16783	9.37126	9.14968	8.59639	8.57603	8.60224	8.23737	8.54869					LMCD1
WDR45B	0.0178267	0.036997	0.0042726	0.0124663	0.406099	0.474835	0.00728483	0.0042726	0.00944647	0.784641	0.0178267	0.036749	0.590798	0.406099	0.351726	0.193843	8.97132	8.948	9.35242	9.72348	10.1163	9.71471	9.94642	9.30248	9.56476	9.42258	8.84787					NRCAM
PTOV1	0.0447425	0.0702568	0.00474659	0.0130683	0.121171	0.13302	0.00674314	0.00474659	0.00989047	0.994927	0.0447425	0.0705369	0.595885	0.121171	0.0999206	0.399041	7.51267	7.81085	7.64144	8.21535	8.8665	8.93079	8.58701	7.58582	8.39295	8.16955	8.06778					PFKP
KALRN	0.0259058	0.0474381	0.011202	0.0231331	0.856403	0.902223	0.0245912	0.011202	0.017082	0.554257	0.0259058	0.0478134	0.598239	0.856403	0.862042	-0.0439823	10.1775	10.2376	10.5177	10.8972	11.1137	10.6835	10.7663	9.87516	10.7498	10.2295	10.2133					PTGIS
SCARB2	0.00435225	0.0156678	0.00238924	0.00907419	2.78137e-05	0.000492308	1.56093e-05	0.00238924	0.00624869	-0.992191	0.00435225	0.0157486	0.603751	2.78137e-05	0	-1.59594	15.1851	15.2377	14.8846	13.8727	14.4157	14.2154	13.9373	13.5486	13.5755	13.356	13.5461					PTPRZ1
MAGI1	0.000350483	0.00361616	0.000592751	0.00396768	0.0120568	0.0183963	3.1938e-05	0.000592751	0.00345859	0.878189	0.000350483	0.0040202	0.614195	0.0120568	0.0140153	0.263994	10.2242	10.2781	10.4687	11.1649	11.4393	11.1235	11.0798	10.5756	10.661	10.5591	10.555					SEC24D
ACAD8	3.49374e-05	0.000912281	0.00014141	0.00196522	2.76582e-08	0	3.2997e-08	0.00014141	0.00165217	-0.702059	3.49374e-05	0.000912281	0.616036	2.76582e-08	0	-1.3181	12.048	12.1198	12.0913	11.2513	11.5092	11.3489	11.4279	10.8016	10.7666	10.7607	10.7444					SEPTIN5
UBE2H	0.0193795	0.039036	0.0183409	0.0341113	0.764546	0.8294	0.0218488	0.0183409	0.025115	0.698845	0.0193795	0.0388144	0.618074	0.764546	0.759864	0.0807707	8.96192	8.94277	9.53613	9.88535	9.84129	9.58007	10.0764	9.31411	8.77892	9.24014	9.57768					SLC1A4
ELAVL3	0.0171518	0.0361301	0.0119394	0.0244086	0.559829	0.639891	0.0083508	0.0119394	0.0177861	0.728969	0.0171518	0.0359205	0.62051	0.559829	0.515822	0.108459	10.9647	10.7642	11.1264	11.6364	12.0691	11.6283	11.389	10.7145	11.2035	11.2886	11.0343					SMPD3
INPP5A	0.00138615	0.00932777	0.00626281	0.015857	0.274121	0.31099	0.0012043	0.00626281	0.0117303	0.797458	0.00138615	0.00947808	0.621527	0.274121	0.227944	0.175931	9.57998	9.24953	9.04216	9.80594	10.1023	10.1794	10.2644	9.5056	9.5733	9.34248	9.44457					SNAP25
PRR12	0.00707586	0.02118	0.00340092	0.0109673	0.771784	0.83442	0.00355922	0.00340092	0.00802829	0.676899	0.00707586	0.0210267	0.623986	0.771784	0.767332	0.0529136	8.72773	8.56931	8.89887	9.1555	9.49101	9.44964	9.53933	8.68832	9.15915	8.72867	8.5634					SULF1
ANK3	0.00068599	0.00463354	0.00326208	0.010675	0.330887	0.381594	0.000228124	0.00326208	0.00781379	0.545823	0.00068599	0.00484472	0.624557	0.330887	0.279491	-0.0787338	11.0724	11.2206	11.1142	11.6342	11.9232	11.6022	11.5666	11.1519	11.0921	11.0799	10.904					SYT7
FBXO30	0.0282547	0.0501612	0.0321117	0.0520414	0.20447	0.22609	0.0252165	0.0321117	0.0393553	1.19362	0.0282547	0.0505573	0.624822	0.20447	0.166035	0.568798	7.79119	6.60538	7.94298	8.91448	8.82716	8.16486	8.65404	8.14705	7.60065	8.13157	8.18199					TCEAL2
SLC1A3	0.041132	0.0660647	0.00362671	0.0111665	0.00924892	0.0150541	0.000710259	0.00362671	0.00820837	3.0764	0.041132	0.0662879	0.625297	0.00924892	0.0117295	2.4511	4.98838	6.02185	7.30981	9.54319	8.82308	9.40509	8.96095	8.40591	8.23549	9.02003	8.56969					TPM1
NOVA2	0.00401913	0.014965	0.00100762	0.0047837	0.429105	0.502988	0.00078552	0.00100762	0.00422571	0.737523	0.00401913	0.0150303	0.626077	0.429105	0.376224	0.111446	11.8858	11.9869	11.8921	12.6452	12.8654	12.6884	12.4375	11.722	12.0688	12.1991	12.1424					WNT8B
PPFIA3	0.00107984	0.00714146	0.0072419	0.0170967	0.719505	0.788852	0.000886019	0.0072419	0.0126721	0.58814	0.00107984	0.00731707	0.630286	0.719505	0.704334	-0.0421453	9.57553	9.61948	9.89834	10.2065	10.4895	10.3629	10.0848	9.49005	9.77334	9.70853	9.65064
SORBS2	0.00124281	0.00900877	0.0159416	0.0306265	0.975971	0.985268	0.00411484	0.0159416	0.0222652	0.636055	0.00124281	0.00919298	0.630391	0.975971	0.979025	0.00566371	9.30009	9.01126	9.64259	9.96206	9.99587	10.114	9.74426	9.10426	9.33262	9.47492	9.38277
MYT1	0.000804226	0.00555742	0.0201093	0.0365745	0.190524	0.210174	0.00918257	0.0201093	0.0267127	1.12324	0.000804226	0.00565826	0.630427	0.190524	0.154361	0.492811	8.39347	8.75543	7.47497	9.28625	9.58196	9.21353	9.24303	8.62105	8.85151	8.71781	8.61269
PAFAH1B3	0.00806045	0.023377	0.0299792	0.049646	0.885589	0.92321	0.00591001	0.0299792	0.0372976	0.616676	0.00806045	0.0231898	0.631876	0.885589	0.891652	-0.0152005	15.2147	15.2123	15.5274	15.9386	16.263	16.0264	15.5111	15.2381	15.3243	15.2377	15.4115
PIP5K1C	0.00706755	0.0211704	0.00940839	0.0203651	0.616538	0.696509	0.00501686	0.00940839	0.0157389	0.55405	0.00706755	0.0210098	0.63896	0.616538	0.583039	-0.0849101	8.99317	9.24042	9.04068	9.47006	9.93683	9.57844	9.59658	9.10481	8.68158	8.97533	9.26434
RETSAT	0.0242426	0.04558	0.00100905	0.00476875	0.00258241	0.00647496	0.000402391	0.00100905	0.0042125	-0.921028	0.0242426	0.0458718	0.640883	0.00258241	0.00483262	-1.56191	9.86385	9.66166	9.33928	8.61316	8.6781	8.77192	8.73909	8.02197	8.14829	7.52184	8.54665
SSBP2	0.0420823	0.0669071	0.00869032	0.0191672	0.0756428	0.0848297	0.00647128	0.00869032	0.0146508	1.0981	0.0420823	0.0672061	0.64538	0.0756428	0.0639386	0.452715	10.4145	10.5167	10.8327	11.5226	11.9517	12.0795	11.1905	11.3544	11.1989	10.9087	10.7007
ZC2HC1A	0.00238173	0.0115643	0.0178998	0.0335591	0.315808	0.363012	0.00165608	0.0178998	0.0247017	0.553166	0.00238173	0.0119395	0.651304	0.315808	0.265707	-0.0981374	12.0457	12.1159	12.3234	12.6559	13.0435	12.6994	12.4604	11.963	12.1785	12.0303	12.0821
VPS72	0.0125368	0.0296983	0.00374143	0.0114886	0.589381	0.671982	0.0117899	0.00374143	0.00858873	0.526415	0.0125368	0.0295727	0.654086	0.589381	0.552697	-0.12767	9.94345	10.058	9.74983	10.5227	10.5631	10.3114	10.3768	9.27886	9.83204	10.0136	10.0332
NCS1	0.00114676	0.00808372	0.0390664	0.0599771	0.494058	0.572209	0.021765	0.0390664	0.0457655	0.89765	0.00114676	0.0084093	0.657514	0.494058	0.442024	0.240136	9.42014	8.35795	9.51531	9.86906	10.1655	10.0844	9.8629	9.24296	9.51789	9.43437	9.15652
FGF13	0.026107	0.0476996	0.000566425	0.0038268	0.00123521	0.0039739	0.000109236	0.000566425	0.00324948	1.909	0.026107	0.0480685	0.661201	0.00123521	0.00358248	1.2478	9.33571	9.59804	9.13091	11.1061	11.6571	10.8291	11.4633	10.363	10.9701	10.5349	10.5428
KIF5C	0.00368676	0.0142948	0.02462	0.0429487	0.49055	0.568982	0.00524476	0.02462	0.0317494	0.54732	0.00368676	0.0144324	0.667044	0.49055	0.438583	-0.119724	14.4033	14.4944	14.8514	15.1686	15.4136	15.0359	14.9033	14.2115	14.671	14.5207	14.45
CDKN1B	0.00268925	0.0124086	0.00349047	0.0110348	0.579629	0.661863	0.00108756	0.00349047	0.00805226	0.763094	0.00268925	0.0127424	0.68016	0.579629	0.540762	0.0829348	10.001	9.77125	10.1155	10.8403	10.8729	10.76	10.4295	9.82631	9.98577	10.2751	10.0948
BACH2	0.00257161	0.0122815	0.0440868	0.0664756	0.287213	0.327438	0.0289921	0.0440868	0.0507968	1.20002	0.00257161	0.0126041	0.68285	0.287213	0.239321	0.517172	8.77707	8.91669	7.32344	9.53514	9.76351	9.21275	9.64495	8.76366	8.74186	9.05187	8.86756
ASRGL1	0.000525888	0.00417647	3.82521e-05	0.00196154	0.265376	0.30007	4.85725e-05	3.82521e-05	0.000807692	0.830377	0.000525888	0.00439706	0.689014	0.265376	0.219385	0.141363	11.6151	11.5009	11.5952	12.4941	12.4608	12.3107	12.3376	11.6409	11.9502	11.7413	11.5148
MACROD2	0.00480607	0.0170385	0.0180769	0.0339131	0.438722	0.51185	0.00449508	0.0180769	0.0249397	0.562333	0.00480607	0.0170256	0.694847	0.438722	0.384863	-0.132514	9.0345	8.95817	8.68662	9.50704	9.73325	9.17743	9.404	8.99949	8.69494	8.86046	8.48745
CLU	0.0273327	0.0494344	0.0109685	0.0226739	2.32543e-06	0.00133333	0.000155376	0.0109685	0.0168127	-1.14273	0.0273327	0.049791	0.695192	2.32543e-06	0	-1.83792	14.9842	14.8128	14.7001	13.3549	13.8996	14.2602	13.2439	13.0198	13.0565	12.9719	12.9296
PPP1R14B	0.0128846	0.030187	0.010039	0.0209983	0.124562	0.136426	0.00307338	0.010039	0.0161727	0.89704	0.0128846	0.0299729	0.697125	0.124562	0.10218	0.199915	10.3732	10.2319	10.4496	10.942	11.7734	11.2004	11.0785	10.3241	10.6106	10.6949	10.5762
RTN4	0.00269271	0.0123908	0.0142265	0.0281882	0.193019	0.213035	0.00127087	0.0142265	0.0203844	0.583135	0.00269271	0.0127241	0.701329	0.193019	0.156409	-0.118195	15.1497	15.184	15.2934	15.7328	16.1118	15.8408	15.4833	14.9665	15.1394	15.2313	15.0262
TOX	0.00164067	0.0101591	0.00760342	0.0174342	0.199931	0.220419	0.0036693	0.00760342	0.0129107	1.14113	0.00164067	0.0103333	0.709466	0.199931	0.161893	0.431663	8.71345	7.87704	8.86097	9.68073	9.46131	9.69442	9.66334	8.82544	9.26713	8.74097	8.82839
NDEL1	0.00250793	0.0123501	0.0161883	0.0311167	0.187541	0.206924	0.00658865	0.0161883	0.0226828	1.17541	0.00250793	0.0126766	0.710437	0.187541	0.151983	0.464974	7.54172	8.75257	8.02839	9.19632	9.59171	9.35028	8.99357	8.41082	8.61884	8.72613	8.53434
ENDOG	0.000117653	0.00290909	0.0468017	0.0700449	0.285898	0.3257	0.0303871	0.0468017	0.0531578	1.2968	0.000117653	0.00356364	0.712334	0.285898	0.238081	0.584461	8.39561	6.90657	8.82856	9.26692	9.38568	9.51375	9.19514	8.74219	8.62767	8.56416	8.57813
GUCY1B1	0.0211487	0.0412328	0.0269174	0.0461796	0.00181426	0.00518138	0.00118498	0.0269174	0.0345027	-0.560269	0.0211487	0.0411866	0.713145	0.00181426	0.00402568	-1.27341	9.62715	9.56041	9.72641	8.8015	8.95868	9.49651	9.0542	8.7857	8.47843	8.23075	7.96342
DYNLL2	0.000165117	0.0035188	0.0120012	0.0245152	0.0967678	0.107328	0.00412245	0.0120012	0.0178471	1.50293	0.000165117	0.00418045	0.726058	0.0967678	0.0807641	0.776876	11.908	11.3859	10.3671	12.5542	12.9252	12.77	12.6435	11.9014	12.044	12.0463	11.9971
YAF2	0.00974908	0.0254793	0.0420347	0.063945	0.946837	0.967434	0.037625	0.0420347	0.0490113	0.757906	0.00974908	0.0253966	0.732959	0.946837	0.953297	0.0249479	7.08379	6.87001	7.94304	7.98912	8.08714	7.98418	8.16698	7.26847	7.27871	6.91023	7.83817
NEDD4L	0.0014215	0.00953279	0.012508	0.0254937	0.702726	0.774267	0.00135095	0.012508	0.0183165	0.688202	0.0014215	0.00972131	0.73834	0.702726	0.684573	-0.0501377	11.175	11.2951	11.6088	12.0383	12.3967	11.8842	11.8721	11.2678	11.3473	11.4304	11.1923
NR2F1	0.00261817	0.0121391	0.00113608	0.00528213	0.308096	0.353453	0.00062316	0.00113608	0.00430724	0.927005	0.00261817	0.012458	0.741178	0.308096	0.258175	0.185827	10.755	10.8011	11.0809	12.0562	11.823	11.7188	11.626	10.8847	11.4066	10.9313	11.0367
DAAM1	4.63742e-05	0.00149254	0.000511296	0.00390351	0.277827	0.315583	7.62201e-06	0.000511296	0.00335965	0.688146	4.63742e-05	0.00167164	0.749209	0.277827	0.231264	-0.0610638	9.99847	9.95576	10.1051	10.6916	10.6875	10.8864	10.5663	10.0009	9.93753	10.0086	9.88789
PACC1	0.000470746	0.00362295	0.00901863	0.0195352	8.99471e-05	0.000537815	1.62795e-05	0.00901863	0.0149178	-0.553721	0.000470746	0.00406557	0.753619	8.99471e-05	0.000145658	-1.30734	9.93987	9.59835	9.71118	9.00462	9.31418	9.09193	9.37359	8.57716	8.29584	8.52575	8.37109
FAM131B	0.0422999	0.067065	0.00545121	0.0144908	0.178198	0.196261	0.00844854	0.00545121	0.0109418	1.18513	0.0422999	0.0673705	0.756603	0.178198	0.144983	0.428531	8.14053	8.1112	7.78798	8.81023	9.62613	8.9144	9.44271	8.08054	8.29239	8.32129	9.07285
CELF2	0.000213264	0.00348299	0.000536498	0.00389722	0.784411	0.844963	3.59331e-05	0.000536498	0.00328051	0.735754	0.000213264	0.00410884	0.758838	0.784411	0.782005	-0.0230843	12.256	12.3596	12.2237	12.9092	13.1593	13.1241	12.8695	12.3941	12.2949	12.1019	12.2359
SYNJ1	0.000387488	0.00383099	0.00463091	0.0128693	0.457242	0.532231	0.000470403	0.00463091	0.00977508	0.648437	0.000387488	0.00441315	0.759733	0.457242	0.403341	-0.111297	10.6009	10.7602	11.0206	11.3479	11.652	11.4254	11.3441	10.48	10.6391	10.8254	10.7859
MRAS	0.0101889	0.0259684	0.0371274	0.0577397	0.759237	0.82439	0.0139182	0.0371274	0.0438746	0.832008	0.0101889	0.0258691	0.760304	0.759237	0.753181	0.0717034	9.67517	8.8714	9.36728	10.1211	10.6399	10.0427	9.74281	9.15739	9.49674	9.53575	9.3154
EMC10	0.00202609	0.0109435	0.00184468	0.00725822	0.000657915	0.00299061	5.85643e-05	0.00184468	0.00492019	-0.602969	0.00202609	0.0111694	0.767382	0.000657915	0.00222066	-1.37035	10.838	10.5699	10.8713	10.1136	10.1287	10.308	10.0768	9.60418	9.63518	9.25226	9.0659
CPLX1	0.0154681	0.0335338	0.0038282	0.0116484	0.00918665	0.0150313	0.000702625	0.0038282	0.00870978	2.30546	0.0154681	0.0332887	0.771261	0.00918665	0.0117045	1.5342	5.81285	7.03164	7.2117	8.59427	8.72004	9.6007	9.04842	8.18247	8.09212	8.30093	8.30286
LIMCH1	0.00232266	0.011092	0.00128756	0.00578522	0.0211846	0.0285559	0.000262838	0.00128756	0.00468619	1.46447	0.00232266	0.0114172	0.774448	0.0211846	0.0216374	0.690017	8.49395	9.02227	8.32824	10.401	9.91565	9.87836	10.1221	9.4924	9.07225	9.4246	9.23011
TMEM132B	0.0465886	0.0725852	0.035519	0.055443	0.587522	0.670392	0.0568149	0.035519	0.0421956	1.0501	0.0465886	0.0727808	0.783945	0.587522	0.550741	0.266158	7.58668	7.43015	6.35889	8.31078	7.85325	8.5187	8.01864	7.79665	6.85132	7.93386	6.98376
HINT3	0.00256103	0.0122996	0.00944842	0.0203435	0.722634	0.791659	0.00451955	0.00944842	0.0157441	0.877225	0.00256103	0.0126226	0.7842	0.722634	0.708073	0.0930254	10.1955	9.66832	10.4383	10.7492	11.113	11.0936	10.9559	10.3075	10.0895	10.4988	9.87905
DPYSL5	0.000482687	0.00374803	0.00429701	0.0125087	0.240712	0.269116	0.000247487	0.00429701	0.00945656	0.651728	0.000482687	0.00412598	0.78751	0.240712	0.196969	-0.135781	15.5083	15.7012	15.781	16.3269	16.5767	16.2214	16.1359	15.3727	15.6705	15.5859	15.4816
SNCB	0.00100275	0.00675758	0.0141142	0.0278742	0.000212059	0.000928302	4.82196e-05	0.0141142	0.0202677	-0.60373	0.00100275	0.00688889	0.789411	0.000212059	0.00074717	-1.39314	14.3272	14.6811	14.2667	13.7512	13.8984	14.0608	13.5748	13.0265	13.1241	12.802	13.1749
CPT1A	0.000375839	0.00369082	0.00136965	0.00594286	1.46729e-07	0	1.10024e-06	0.00136965	0.00468571	-0.831442	0.000375839	0.00413527	0.803394	1.46729e-07	0	-1.63484	12.6109	12.5407	12.548	11.5637	11.7501	12.0362	11.5905	10.8768	10.894	11.0041	10.952
ZNF428	0.00113068	0.00827619	0.0139082	0.0277859	0.0372084	0.0454019	0.000551719	0.0139082	0.0201753	0.624701	0.00113068	0.00860952	0.804643	0.0372084	0.035122	-0.179942	11.1579	11.1964	10.9881	11.8406	12.0717	11.5628	11.4804	10.9856	10.9588	10.9424	10.8501
MEST	0.00872996	0.0242638	0.00468035	0.0129789	0.000537877	0.00258366	0.000162928	0.00468035	0.00989759	-0.772745	0.00872996	0.0240358	0.811817	0.000537877	0.0017847	-1.58456	13.9502	14.1009	14.0728	13.1767	13.6426	13.2191	13.0359	12.7913	12.6923	12.2273	12.116
BORCS7	0.00907408	0.0246239	0.011756	0.0240559	0.595826	0.67712	0.0039472	0.011756	0.0174801	0.904697	0.00907408	0.0245226	0.812769	0.595826	0.559421	0.0919286	8.04566	8.24515	8.42297	8.88839	8.87811	9.14909	9.65491	8.45191	8.1181	8.16134	8.58808
ASAH1	0.0279181	0.0498022	0.0265841	0.0457688	9.40181e-05	0.000566757	0.000579764	0.0265841	0.0340699	-0.970028	0.0279181	0.0501744	0.824792	9.40181e-05	0.000141689	-1.79482	14.4858	14.2883	14.2388	12.9833	13.9296	13.6794	12.8781	12.889	12.4414	12.3176	12.5232
CHL1	0.00214721	0.0113776	0.00118485	0.00535065	0.0964319	0.107019	0.000353518	0.00118485	0.00445599	1.20814	0.00214721	0.0115851	0.844498	0.0964319	0.0804774	0.363644	9.30554	8.85512	9.22913	10.2268	10.6739	10.3232	10.1283	9.18091	9.7224	9.56368	9.5073
AUTS2	0.00944235	0.0250171	0.00476905	0.0131108	0.224154	0.250137	0.00420537	0.00476905	0.00986826	1.30148	0.00944235	0.0249673	0.853755	0.224154	0.183132	0.447729	9.14018	8.98266	9.87001	10.6526	10.8791	10.6965	10.3016	9.54293	9.6821	10.348	9.54172
RTN1	0.00278895	0.0122595	0.00628623	0.0158357	4.95201e-07	0	1.74904e-05	0.00628623	0.0117145	-0.910781	0.00278895	0.0125642	0.854328	4.95201e-07	0	-1.76511	14.9482	15.0101	14.9704	14.1303	14.4458	14.0646	13.6213	13.1474	13.2244	13.1433	13.3295
RCBTB2	0.00120307	0.0086382	0.0028658	0.0101014	0.75197	0.817717	0.000242992	0.0028658	0.00677129	0.883787	0.00120307	0.00885393	0.857068	0.75197	0.744085	0.0267193	8.67581	8.77344	8.78995	9.61735	9.91971	9.27165	9.71204	8.91344	8.64008	8.83964	8.69932
SNCA	0.000454432	0.00368333	0.00229151	0.00870464	3.37528e-05	0.000432432	5.04507e-06	0.00229151	0.00604219	-0.828641	0.000454432	0.00413333	0.864028	3.37528e-05	0	-1.69267	13.0223	12.7095	12.9898	11.9554	12.075	12.363	11.9208	11.0641	11.17	11.2047	11.4193
DCUN1D4	0.00929437	0.0246803	0.00425056	0.0125159	0.970653	0.982154	0.00609918	0.00425056	0.00948408	0.854935	0.00929437	0.0246332	0.86496	0.970653	0.974723	-0.0100249	8.82927	9.27503	9.03637	9.64195	9.78951	10.1418	10.0341	9.16736	8.45408	9.35706	9.16897
JAKMIP2	0.0255814	0.047383	0.0362032	0.0564851	0.897569	0.931991	0.0337766	0.0362032	0.0428043	0.823535	0.0255814	0.0477283	0.86985	0.897569	0.904162	-0.0463149	7.70057	8.42505	8.40421	8.91854	9.44236	8.5823	9.05738	8.4036	8.64255	7.82954	7.6455
NFYA	0.00292241	0.0124634	0.0458636	0.0687874	0.882013	0.920782	0.0104962	0.0458636	0.0525149	0.83443	0.00292241	0.0127283	0.872601	0.882013	0.888208	-0.0381712	10.9521	11.3028	10.3282	11.9741	11.2025	11.6931	11.9122	10.8673	10.837	10.8957	10.6915
SEPTIN3	0.00413591	0.0152523	0.0203001	0.036756	0.579475	0.661762	0.00455568	0.0203001	0.0268293	0.757565	0.00413591	0.0153119	0.875324	0.579475	0.540638	-0.11776	12.7024	12.938	13.2668	13.7544	14.1319	13.6064	13.4138	12.4957	13.0213	12.9974	12.8907
RGS7	0.0376791	0.0620825	0.0259255	0.0447625	2.92017e-05	0.000477612	0.00060398	0.0259255	0.0332458	-1.19264	0.0376791	0.0623389	0.880978	2.92017e-05	0	-2.07362	9.13275	8.87355	9.16516	8.05857	8.67126	7.4043	7.32394	7.18664	7.11238	6.90092	6.73422
CRMP1	0.00273188	0.0124171	0.0388846	0.059701	0.0648505	0.0736558	0.00235956	0.0388846	0.0454876	0.570057	0.00273188	0.0127257	0.882091	0.0648505	0.0560673	-0.312034	16.5229	16.7921	16.8468	17.2952	17.6991	17.2392	16.9292	16.2097	16.5577	16.5493	16.3176
RASA4	0.000392633	0.00377778	7.08598e-05	0.00158491	0.00177698	0.00523601	5.57093e-06	7.08598e-05	0.00108176	1.46834	0.000392633	0.00435185	0.882455	0.00177698	0.00406813	0.585885	9.19403	9.24923	9.09873	10.4644	10.5419	10.9145	10.6752	9.93055	9.66921	9.61042	9.85602
DPP10	0.0139024	0.0314004	0.000614352	0.00395229	0.0025426	0.0064569	0.000464891	0.000614352	0.00352286	-0.761783	0.0139024	0.0312742	0.885323	0.0025426	0.00485345	-1.64711	9.43144	9.40045	9.2587	8.8195	8.56847	8.54757	8.47146	8.32768	7.78059	7.62701	7.13042
RDH10	0.00496873	0.0175443	0.000188585	0.00253184	1.54933e-06	0	6.07334e-07	0.000188585	0.00209738	-2.64836	0.00496873	0.0175316	0.885695	1.54933e-06	0	-3.53405	12.4368	11.9263	12.3021	9.26044	9.20295	10.0092	9.82096	8.68098	8.78087	8.69435	8.59454
AP3B2	0.000396317	0.00372603	0.00557608	0.0146003	0.00897703	0.0147893	0.00011257	0.00557608	0.0110014	0.639207	0.000396317	0.00429224	0.887219	0.00897703	0.0114701	-0.248012	11.5071	11.5367	11.5739	12.1271	12.5144	12.0791	11.9933	11.2284	11.4282	11.293	11.2153
JPT1	0.00289883	0.0123551	0.0151716	0.02952	0.281991	0.320803	0.0014014	0.0151716	0.0212331	0.778909	0.00289883	0.0126491	0.891183	0.281991	0.23465	-0.112274	13.143	13.3691	13.3492	14.2322	14.4659	13.6906	13.8753	13.3213	13.1751	13.0279	13.1749
EDIL3	0.00141459	0.00954545	0.00569685	0.0149008	0.000297362	0.00149837	4.34786e-05	0.00569685	0.0110923	-0.918976	0.00141459	0.00966116	0.893243	0.000297362	0.00106189	-1.81222	10.8472	10.9846	11.4398	10.0921	10.4142	10.2732	9.90682	9.42529	8.97891	9.21364	9.49546
MUSTN1	0.000219131	0.00343624	0.00144672	0.00627968	3.16672e-05	0.00045283	2.37206e-06	0.00144672	0.00470185	-0.55885	0.000219131	0.00405369	0.894325	3.16672e-05	0	-1.45317	9.46914	9.47027	9.51722	8.71709	8.95057	9.06118	8.97794	8.00371	8.14057	7.80139	8.18381
MEGF10	0.0282279	0.0502099	0.00154259	0.00688633	0.230185	0.257271	0.00538253	0.00154259	0.00493487	1.35334	0.0282279	0.0506064	0.898541	0.230185	0.188164	0.454799	6.87911	7.30433	7.10127	8.29785	8.26939	8.93169	8.29405	7.00975	8.2327	7.26432	7.69204
FYN	0.000429704	0.00350215	0.00103496	0.0048958	0.48553	0.563845	0.000211829	0.00103496	0.00432348	0.791478	0.000429704	0.00403433	0.906955	0.48553	0.433295	-0.115477	9.88493	10.1269	10.2112	10.7918	11.0202	10.7125	10.9388	10.1502	9.69349	10.1275	9.86436
GRB10	0.000238333	0.00353659	0.00104989	0.00487519	0.814729	0.870707	0.000118557	0.00104989	0.00428351	0.876568	0.000238333	0.004	0.911316	0.814729	0.81763	-0.0347476	9.23745	9.54338	9.18964	9.99129	10.3124	10.3118	10.1848	9.39477	9.2521	9.05284	9.45526
PCDH19	0.012941	0.0302108	0.000123473	0.00136364	0.647295	0.725409	0.00409714	0.000123473	0.00123636	1.05722	0.012941	0.0300324	0.912499	0.647295	0.619576	0.144726	8.02946	7.99362	7.88202	8.80944	9.04551	9.17606	9.07135	8.23446	8.5785	7.40513	8.23429
HMGCS2	0.00178873	0.0101682	0.00932983	0.0202316	7.3973e-05	0.000430769	3.42715e-05	0.00932983	0.0156317	-0.697448	0.00178873	0.0103542	0.914156	7.3973e-05	0.00016	-1.6116	13.9911	13.8171	14.0294	13.3088	13.3265	12.8607	13.4975	12.5347	12.4953	12.1423	12.1646
DPYSL4	0.000108889	0.00266667	0.00219356	0.00833154	0.345222	0.400764	0.000105113	0.00219356	0.00572659	0.781987	0.000108889	0.003	0.918741	0.345222	0.294374	-0.136754	14.1725	14.2279	14.5629	15.0368	15.3148	15.0949	14.9659	13.987	14.2835	14.2828	14.1842
GRIP1	0.00132362	0.00927039	0.00220639	0.00832976	0.766633	0.830219	0.00135978	0.00220639	0.00569593	0.998275	0.00132362	0.00937339	0.920369	0.766633	0.761612	0.077906	9.94825	10.6297	10.34	11.3322	11.4161	11.2292	11.2395	10.0671	10.7884	10.4582	10.2219
DIRAS1	0.000936219	0.00648168	0.018362	0.0341307	0.250621	0.281416	0.00131816	0.018362	0.0251201	0.721281	0.000936219	0.0065445	0.929581	0.250621	0.205757	-0.208301	10.3729	10.2385	10.7749	11.1012	11.586	11.0223	11.0241	10.2536	10.3147	10.3953	10.0517
TUB	0.000313412	0.00378836	9.31328e-05	0.00134759	0.838373	0.890468	5.52036e-05	9.31328e-05	0.000919786	0.905983	0.000313412	0.00421164	0.93558	0.838373	0.844293	-0.0295974	8.76803	8.62987	8.63023	9.43578	9.72531	9.57793	9.58909	8.97536	8.54418	8.47999	8.58626
GDAP1L1	0.0013808	0.00917155	0.0321078	0.0520276	0.706428	0.777638	0.00803053	0.0321078	0.0392952	0.821155	0.0013808	0.00925523	0.937623	0.706428	0.689159	-0.116468	10.6123	10.2618	11.2759	11.6397	11.7588	11.4881	11.2647	10.2362	10.6252	10.7006	10.8388
SLC1A2	0.00391917	0.0148066	0.000672664	0.00419231	0.011897	0.0182703	0.000163095	0.000672664	0.00362308	1.78037	0.00391917	0.0148868	0.943086	0.011897	0.013935	0.837285	8.33606	8.71914	8.93821	10.6365	10.7674	10.3023	10.0732	9.17465	9.83109	9.53496	9.46631
ELAVL4	0.00065503	0.00478205	0.015108	0.0295027	0.0145755	0.0212194	0.000323234	0.015108	0.0212387	0.585908	0.00065503	0.005	0.961854	0.0145755	0.0159519	-0.375946	14.3674	14.5263	14.5763	15.0549	15.4302	15.0053	14.8134	14.0334	14.304	14.1543	13.9646
DPYSL3	0.00417878	0.0154715	0.0260009	0.0447798	0.115233	0.127076	0.00261558	0.0260009	0.0332642	0.705938	0.00417878	0.0155216	0.967759	0.115233	0.0952955	-0.261821	16.3502	16.4419	16.5481	17.1169	17.6766	17.013	16.8041	15.908	16.4193	16.2765	16.1358
MAPRE2	8.8319e-05	0.003	0.00163925	0.00710336	0.900033	0.933853	5.00524e-05	0.00163925	0.00486177	0.9582	8.8319e-05	0.003375	0.972302	0.900033	0.90673	-0.014102	11.9321	12.0227	12.3293	13.0665	13.267	13.0951	12.783	12.0263	12.1097	12.0347	12.1517
VSNL1	0.0100549	0.0258306	0.0264888	0.0456705	0.747724	0.814232	0.0052628	0.0264888	0.0339885	1.01093	0.0100549	0.0257126	0.973238	0.747724	0.739105	0.0376891	9.75327	9.53931	9.96455	10.7144	11.3889	10.8312	10.1186	9.8677	9.7043	9.82183	9.76643
ROBO1	0.000931462	0.00633684	0.0065611	0.0161029	0.0760127	0.0852025	0.000329672	0.0065611	0.011905	0.7545	0.000931462	0.00644211	0.975977	0.0760127	0.0642771	-0.221477	8.77132	8.73287	8.65144	9.43025	9.86535	9.39722	9.19936	8.40319	8.70972	8.34867	8.52668
TMEM35A	0.00753651	0.0223554	0.0228906	0.0410061	0.442013	0.514756	0.00384941	0.0228906	0.0300398	0.877369	0.00753651	0.0221672	0.977774	0.442013	0.38782	-0.100405	11.2584	11.3758	11.2723	12.234	12.7138	12.1658	11.6044	11.1055	11.4645	11.0097	11.2273
CLIP3	0.00668377	0.0208007	0.0496349	0.0730097	0.131341	0.143928	0.0062333	0.0496349	0.0556244	0.631042	0.00668377	0.0207052	0.977948	0.131341	0.107493	-0.346906	8.45419	8.39444	8.73692	8.86465	9.53016	8.79004	9.45338	8.0456	8.61461	8.04852	8.0177
MAB21L2	0.00339912	0.0135482	0.00626663	0.0158464	0.846206	0.896078	0.00119791	0.00626663	0.0117224	0.94852	0.00339912	0.0137208	0.978442	0.846206	0.852606	-0.0299222	9.81834	9.99321	9.97077	10.7614	11.3875	10.7286	10.6263	9.69598	10.1929	9.98012	9.72106
NOVA1	0.0056824	0.0187628	0.0179039	0.0335276	0.482771	0.560651	0.00275219	0.0179039	0.0246785	0.88528	0.0056824	0.018751	0.979121	0.482771	0.430324	-0.0938413	12.7028	12.897	12.8207	13.7197	14.2529	13.5581	13.2377	12.4865	12.8758	12.8723	12.6174
FEM1B	0.0239323	0.0451174	0.0289121	0.0487872	0.774731	0.837402	0.0192232	0.0289121	0.0365788	0.89666	0.0239323	0.0453543	0.98191	0.774731	0.771375	-0.08525	8.08098	8.35875	7.99068	9.37179	8.34973	9.11106	9.32794	8.23904	8.1623	7.40351	8.42802
SEPTIN5	0.00144052	0.00958045	0.0128994	0.0259875	0.279162	0.317316	0.000840631	0.0128994	0.0186868	0.864518	0.00144052	0.00976782	0.99557	0.279162	0.232564	-0.131052	11.3814	11.6071	11.7841	12.4584	12.8879	12.4439	12.0313	11.3892	11.5704	11.4556	11.424
PRKCB	0.0128523	0.0301749	0.000697613	0.00435606	7.09305e-05	0.0004375	2.01061e-05	0.000697613	0.00374242	-1.80867	0.0128523	0.0299634	0.99762	7.09305e-05	0.0001625	-2.80629	11.5698	11.5529	11.5318	9.76069	10.2728	9.66427	9.27341	8.23348	9.19425	8.7399	8.81308
GPRIN1	0.00255248	0.012354	0.0441328	0.0664805	0.0563007	0.0648166	0.00235602	0.0441328	0.0507473	0.574327	0.00255248	0.0126785	1.00698	0.0563007	0.0496465	-0.432653	11.8406	11.9196	12.223	12.4941	13.0215	12.5057	12.2536	11.4189	11.8105	11.7243	11.2934
NRCAM	0.000632906	0.00457143	0.0301991	0.0499095	0.0527717	0.0611683	0.000879295	0.0301991	0.0375238	0.631341	0.000632906	0.00476623	1.0214	0.0527717	0.0469219	-0.390057	12.2846	12.4425	12.8078	13.0201	13.5604	13.0379	12.9536	11.9473	12.1198	12.2946	12.1247
CA8	0.00460279	0.0165839	0.0437218	0.0661195	0.174873	0.192587	0.00544948	0.0437218	0.050524	0.678897	0.00460279	0.0165795	1.02405	0.174873	0.142475	-0.345155	10.2157	9.80463	10.3308	10.9007	10.2793	10.8725	11.1313	9.58637	10.0173	9.45966	10.0243
CAMKV	9.78069e-05	0.00285149	0.0272459	0.0465073	0.180641	0.199063	0.00117144	0.0272459	0.0346966	0.685431	9.78069e-05	0.00320792	1.02572	0.180641	0.146849	-0.340291	11.5553	11.0726	11.8936	12.3369	12.263	11.9565	12.214	10.9428	11.2798	11.2028	11.242
KLHL14	0.000678199	0.0046625	0.0367157	0.057137	0.213896	0.237418	0.0229067	0.0367157	0.0433495	2.05526	0.000678199	0.004875	1.02845	0.213896	0.173973	1.02681	9.41644	8.85536	6.63182	10.451	10.0608	10.6435	10.2706	9.16705	9.24891	9.62339	9.27272
DCX	0.00384354	0.0145759	0.0227235	0.0406618	0.604503	0.684926	0.00349975	0.0227235	0.0298363	0.932335	0.00384354	0.0146571	1.03475	0.604503	0.568549	-0.102415	15.3669	15.5149	15.9614	16.5276	17.1231	16.3831	16.1532	15.2946	15.7023	15.6238	15.4273
SLC6A1	0.0325129	0.0563391	0.00716437	0.0169695	0.433535	0.507208	0.0176868	0.00716437	0.0125228	1.46619	0.0325129	0.0567061	1.04857	0.433535	0.379976	0.417622	7.31926	6.65883	7.79504	8.27899	8.69714	8.96384	8.95564	6.96243	7.97508	7.27826	8.48557
ATP1B2	4.84603e-05	0.00140845	0.00340563	0.0109576	0.0118762	0.0182715	2.69094e-05	0.00340563	0.0080212	0.666418	4.84603e-05	0.00157746	1.05668	0.0118762	0.0139529	-0.390261	9.63923	9.85431	9.95004	10.4135	10.4714	10.7211	10.3178	9.28427	9.5422	9.39544	9.47515
CPLX2	0.000591773	0.00390378	0.00228908	0.00871383	0.106385	0.117568	0.000249557	0.00228908	0.00604857	1.43209	0.000591773	0.00410997	1.05979	0.106385	0.0886437	0.372309	9.50076	9.63732	10.1905	11.1233	11.4395	11.4512	10.8192	10.073	10.3182	10.1285	10.0744
CACNB1	0.000245135	0.00345238	0.00181288	0.007268	0.0473339	0.0556022	0.000124037	0.00181288	0.00494923	0.674045	0.000245135	0.00390476	1.10319	0.0473339	0.042581	-0.429146	9.21924	8.92062	9.1295	9.95046	9.62182	9.69488	9.78816	8.47039	8.51595	8.64034	9.01588
DPF3	0.00059442	0.00428767	0.0135426	0.027061	0.543116	0.623099	0.00293364	0.0135426	0.0195941	1.31483	0.00059442	0.00449315	1.10922	0.543116	0.49649	0.205612	7.64791	8.88066	8.4668	9.26749	9.85634	9.92454	9.53812	8.3288	8.67497	8.57396	8.57186
CLVS2	0.000561892	0.00402837	0.0007523	0.00439201	0.0184732	0.0253088	5.02595e-05	0.0007523	0.00384755	1.54	0.000561892	0.00424113	1.12759	0.0184732	0.0189557	0.412415	7.94967	7.73007	7.55245	8.96547	9.60231	9.06193	9.50655	8.31357	8.07147	8.05099	8.18989
CELF3	0.000233297	0.00369427	0.00994075	0.0209368	0.0128913	0.0191957	0.000128327	0.00994075	0.0161354	0.661451	0.000233297	0.00417834	1.13089	0.0128913	0.0145899	-0.469442	10.7799	11.0186	10.6994	11.4939	11.8307	11.3756	11.2761	10.4483	10.3885	10.4855	10.1303
SMPD3	0.000296649	0.004	0.000910523	0.00451485	0.152884	0.167822	6.65324e-05	0.000910523	0.0039868	0.929433	0.000296649	0.00444693	1.14787	0.152884	0.125397	-0.218442	9.57602	9.49085	9.59031	10.3466	10.8048	10.3397	10.4363	9.40787	9.17548	9.60447	9.14799
MTHFSD	0.0488212	0.0751603	0.00514454	0.0139679	0.88442	0.922642	0.0427745	0.00514454	0.0104781	1.2523	0.0488212	0.0753954	1.16363	0.88442	0.890649	0.0886671	7.01276	7.90461	7.53637	8.36026	8.82359	8.83241	8.93125	8.21897	6.52286	8.43769	7.11346
ATF7	0.0263326	0.0479316	0.0354438	0.0554156	0.122971	0.134999	0.0228413	0.0354438	0.0421313	3.045	0.0263326	0.0483281	1.19499	0.122971	0.101253	1.85001	3.36499	7.03674	6.64493	8.58079	8.08635	8.46929	9.77245	7.61447	7.81644	6.99403	7.70398
CRABP1	0.00212604	0.0114483	4.26435e-07	0	0.00102827	0.0036551	2.80785e-06	4.26435e-07	0	2.99246	0.00212604	0.011665	1.20223	0.00102827	0.00311199	1.79023	15.541	15.5574	15.5769	18.415	18.4398	18.7257	18.623	16.8022	17.45	17.2706	17.8719
BRSK1	0.00134027	0.00934755	0.045154	0.0678117	0.490339	0.568895	0.0107714	0.045154	0.0518942	0.907441	0.00134027	0.00943284	1.21008	0.490339	0.438493	-0.302635	7.46234	8.48124	8.75959	9.09717	9.36615	9.04916	9.05484	8.158	8.28655	7.90536	7.37711
SLC1A4	0.0100677	0.025811	0.0215764	0.0386221	0.358062	0.416711	0.00684444	0.0215764	0.0283396	0.961856	0.0100677	0.0256931	1.22952	0.358062	0.305925	-0.267665	9.72097	9.66515	9.64605	10.2785	11.3489	10.5921	10.3375	8.74103	9.65146	9.61673	9.62969
SH3BGRL2	4.42782e-05	0.0015625	0.00180823	0.00723697	0.0817805	0.0912496	2.27907e-05	0.00180823	0.00496682	1.00452	4.42782e-05	0.00175	1.23561	0.0817805	0.0694096	-0.231091	9.7069	10.1121	9.85468	10.7624	10.9013	11.2126	10.7067	9.7499	9.66648	9.61899	9.60512
DIRAS2	3.84747e-07	0	0.000398913	0.00367959	0.0944347	0.105202	1.23949e-05	0.000398913	0.00287339	1.67535	3.84747e-07	0	1.27284	0.0944347	0.0791518	0.402516	7.83862	7.18356	7.90478	9.25431	9.45293	9.30154	9.26191	8.06131	8.05962	7.96439	8.09401
SYT7	0.00893961	0.0244405	0.0278139	0.0473636	0.190195	0.209867	0.00999502	0.0278139	0.0352794	0.707129	0.00893961	0.0243224	1.27957	0.190195	0.154183	-0.572444	9.58751	9.14296	9.66822	9.9031	10.0278	10.6204	10.1421	9.6401	8.43925	8.38905	9.10674
CCDC71	0.0225922	0.0433512	0.0492208	0.0725485	0.930587	0.955235	0.0169175	0.0492208	0.0551645	1.30513	0.0225922	0.04342	1.28337	0.930587	0.936692	0.0217574	7.75002	7.01639	7.32525	7.97918	8.61331	8.28048	9.80309	7.77607	7.32256	7.1869	7.25707
ACOT1	4.81702e-05	0.00142857	0.00904266	0.0196647	1.03677e-05	0.000816327	9.68269e-07	0.00904266	0.0149871	-0.502658	4.81702e-05	0.0016	1.285	1.03677e-05	0	-1.78766	11.7118	11.7814	11.6157	10.9253	11.2893	11.2157	11.3708	9.96906	9.95282	9.69009	10.0492
PDE4B	0.00213857	0.0114332	0.0130444	0.0261924	0.325902	0.375842	0.00225323	0.0130444	0.0188601	0.996101	0.00213857	0.0116417	1.29809	0.325902	0.275315	-0.301993	7.68775	7.04598	7.61283	8.17674	8.9472	8.30505	8.35083	6.61449	7.28841	7.47125	7.2133
APBA1	0.00114738	0.00806497	0.012378	0.0253319	0.194228	0.214247	0.00133906	0.012378	0.0183139	0.91633	0.00114738	0.00838979	1.30893	0.194228	0.157136	-0.392604	8.77944	9.12206	9.46586	10.0035	10.1389	10.3559	9.65684	8.97462	8.35367	9.06254	8.52857
DCT	0.0059958	0.0192146	0.0151776	0.0295007	0.592727	0.674562	0.00912621	0.0151776	0.0212121	1.59569	0.0059958	0.0192647	1.32305	0.592727	0.556275	0.27264	8.42436	8.79748	7.30903	9.59942	10.1633	10.0226	9.3053	7.73249	8.89079	8.65031	8.52479
GFRA1	0.00275064	0.0123642	0.00435489	0.012557	0.118241	0.129965	0.00167224	0.00435489	0.00951062	2.18327	0.00275064	0.0126714	1.32583	0.118241	0.0977264	0.857439	7.21995	8.45647	6.95396	9.35177	9.4952	10.1203	9.93963	8.45197	8.77208	8.55017	7.82936
NRXN2	0.0182993	0.0376525	0.0150554	0.0294473	0.875259	0.915382	0.0219599	0.0150554	0.0211451	1.43397	0.0182993	0.0373783	1.34181	0.875259	0.880886	0.0921586	8.0543	9.40724	8.97797	9.77191	10.6044	10.2038	10.4085	8.20254	9.84157	8.39245	9.18477
FABP7	0.000971101	0.00668702	0.000547544	0.00392389	0.0197516	0.0268536	6.20775e-05	0.000547544	0.00333192	1.93977	0.000971101	0.0067888	1.36554	0.0197516	0.0203128	0.574225	12.4939	12.8562	12.551	14.7382	15.0134	14.4256	14.1167	13.3206	13.379	12.8542	13.2779
TUBB4A	0.00517068	0.0178843	0.0241841	0.0425148	0.231957	0.259246	0.00391951	0.0241841	0.0312159	1.02054	0.00517068	0.0179752	1.37091	0.231957	0.189545	-0.350369	12.3171	12.668	12.7577	13.6313	14.2026	13.6068	12.9652	11.6457	12.4023	12.4793	12.3949
NCAN	0.00110069	0.00755556	0.011273	0.0232958	0.629576	0.70845	0.000886998	0.011273	0.0170574	1.27874	0.00110069	0.00783575	1.37776	0.629576	0.598058	-0.0990243	8.52774	9.18421	9.17809	10.4005	10.8107	9.97504	9.78216	8.8593	8.89635	8.97903	8.72261
PREX2	0.0413854	0.0663	0.0377363	0.0585733	0.787487	0.847164	0.036464	0.0377363	0.0445356	1.56034	0.0413854	0.0665023	1.4088	0.787487	0.785084	0.15154	6.99164	6.4645	7.69521	9.22922	7.7693	8.10065	9.34397	6.78018	6.44349	8.12443	7.45986
CADM2	0.000143189	0.00351613	0.0117966	0.0241138	0.00374728	0.00807495	5.19737e-05	0.0117966	0.0174707	0.564633	0.000143189	0.00393548	1.41444	0.00374728	0.00637851	-0.849806	10.3961	10.6174	10.6808	11.1469	10.9919	11.4257	10.9531	9.50924	9.76698	9.53125	10.0524
MAB21L1	4.17267e-05	0.0016129	0.000167466	0.00248387	0.539482	0.619485	5.38837e-06	0.000167466	0.00201613	1.33879	4.17267e-05	0.00180645	1.41904	0.539482	0.49212	-0.0802515	10.6284	10.5083	10.7617	11.9211	11.7172	12.1807	12.0674	10.4227	10.5257	10.45	10.8117
FAIM	0.0323803	0.0560597	0.0289664	0.0488291	0.518155	0.59689	0.0314691	0.0289664	0.0366018	1.88151	0.0323803	0.0564403	1.42025	0.518155	0.467726	0.461263	6.92392	8.14184	6.18013	8.56576	9.80617	8.31167	9.1703	8.39516	6.51185	7.55928	7.70662
POU4F2	0.00951761	0.0251039	0.0329553	0.0528976	0.962366	0.97605	0.00668605	0.0329553	0.0400849	1.45194	0.00951761	0.0250264	1.46253	0.962366	0.9663	-0.0105918	6.78945	7.55989	7.43224	9.29205	7.58736	8.87241	9.09803	7.09492	7.26577	7.40888	7.23017
EPHB2	0.000140553	0.00354472	0.0238233	0.0420757	0.0305218	0.0379954	0.000308402	0.0238233	0.0309128	0.766835	0.000140553	0.00396748	1.49028	0.0305218	0.0296851	-0.72345	11.4633	11.3216	12.0677	12.1472	12.2754	12.7127	12.4022	10.8432	11.2403	10.8525	10.6405
FAM234B	0.0138732	0.0313868	0.00499139	0.0136253	0.692745	0.76534	0.0117709	0.00499139	0.0101425	1.7426	0.0138732	0.0312395	1.49086	0.692745	0.672602	0.251738	7.88908	9.27188	8.3567	10.282	10.4039	9.92072	10.3873	7.52022	9.33974	8.97846	9.19207
AKR1C1	0.00122838	0.00891071	0.00709486	0.0169254	0.975106	0.984638	0.000632777	0.00709486	0.012515	1.5332	0.00122838	0.00914286	1.52661	0.975106	0.97814	0.00659378	11.0366	11.1332	11.7159	12.8174	13.5071	12.7094	12.2797	11.0675	11.3367	11.4156	11.3874
PHYHIPL	2.0609e-05	0	0.00354133	0.0110596	0.0350065	0.043261	3.06652e-05	0.00354133	0.00815903	1.10286	2.0609e-05	0	1.58495	0.0350065	0.0335977	-0.482086	11.57	11.6945	12.1836	12.8267	13.22	12.9846	12.6443	11.2137	11.3621	11.3027	11.4574
PTPRZ1	1.38088e-06	0	5.91521e-06	0.00388235	0.000734439	0.00305935	8.95933e-08	5.91521e-06	0.00152941	0.889599	1.38088e-06	0	1.58517	0.000734439	0.00232475	-0.695575	11.151	11.2479	11.2261	12.0111	12.0958	12.1275	12.1573	10.3609	10.6613	10.3991	10.6297
AKR1C2	0.0358625	0.0597716	0.00291925	0.0101646	0.00210722	0.0056251	0.000819057	0.00291925	0.0068912	3.5673	0.0358625	0.0601338	1.58826	0.00210722	0.00431217	1.97904	5.76728	6.50238	6.19825	10.0997	10.1724	10.4873	8.13359	8.55362	7.48301	8.04068	8.46273
CADPS2	0.0172395	0.0362601	0.0121671	0.0250256	0.00512699	0.0102679	0.00152309	0.0121671	0.0180768	-1.05435	0.0172395	0.0360337	1.59093	0.00512699	0.0078479	-2.64528	9.30106	9.33678	9.90169	8.77843	8.7618	8.27518	8.0199	6.07423	6.88566	6.38822	8.12349
HSPA12A	0.000505433	0.00389313	0.0118961	0.0243042	0.0094144	0.0153269	0.000209663	0.0118961	0.0176347	0.990954	0.000505433	0.00419847	1.61051	0.0094144	0.0119704	-0.619552	10.4793	10.5711	10.2879	11.2961	11.8108	11.7311	10.9102	9.95135	9.63449	10.0836	9.63667
POU2F2	0.0435019	0.0688094	0.000759311	0.00436036	0.0944562	0.105198	0.00377505	0.000759311	0.00381982	3.43854	0.0435019	0.069102	1.63946	0.0944562	0.0791463	1.79908	6.80408	5.89181	7.75821	10.2235	10.0237	10.1979	10.5812	6.73778	9.45093	9.03227	9.24749
NDP	0.00389596	0.0148024	0.000679847	0.00427586	0.919039	0.946773	0.00130466	0.000679847	0.0036092	1.60279	0.00389596	0.0148686	1.64276	0.919039	0.925295	-0.0399636	6.90967	6.99677	6.82864	8.15904	8.87736	8.75846	8.26309	6.71634	7.79314	6.58268	6.39476
SNAP25	0.0002786	0.00354545	0.0238559	0.0421037	0.00697186	0.0126244	0.000205726	0.0238559	0.0309847	0.891145	0.0002786	0.004	1.66108	0.00697186	0.00967247	-0.769931	11.6773	11.679	12.1864	12.7418	13.2449	12.7124	12.2556	10.8658	11.2782	11.1288	11.0377
SMOC1	0.000299387	0.00391257	0.0052333	0.0141758	0.100249	0.111024	0.000262746	0.0052333	0.0107291	1.17031	0.000299387	0.00434973	1.70713	0.100249	0.083537	-0.536818	8.96177	8.59967	8.24942	9.49625	9.53916	10.0981	9.96214	8.31811	7.5599	8.15587	8.23332
GPM6A	0.000127143	0.00375862	0.0235451	0.0417595	0.0168251	0.023719	0.000209924	0.0235451	0.0307231	0.961716	0.000127143	0.0042069	1.74571	0.0168251	0.0178503	-0.783994	12.4943	12.3488	13.1388	13.5373	14.1164	13.6149	13.2209	11.6871	12.0407	11.9494	11.8294
PRRT2	0.0013095	0.00902586	0.0188718	0.0346349	0.0979893	0.108656	0.00117065	0.0188718	0.0254404	1.19451	0.0013095	0.00917241	1.80465	0.0979893	0.081688	-0.61014	9.83616	10.1801	10.6088	11.472	12.0569	11.2041	10.8785	9.01492	9.90877	9.7344	9.73484
TCEAL2	0.000179614	0.00363121	0.0442242	0.0665501	0.000999009	0.00362911	7.33129e-05	0.0442242	0.0508749	0.668198	0.000179614	0.00428369	1.80764	0.000999009	0.00313061	-1.13945	9.33721	9.62981	9.75773	10.2974	10.7211	10.1638	9.79011	8.20852	8.58175	8.65839	8.29323
PAX2	0.0171206	0.0360555	0.000887652	0.00427907	0.794002	0.853387	0.00907508	0.000887652	0.00384718	1.9946	0.0171206	0.0358625	1.81141	0.794002	0.793533	0.183191	6.52591	7.0528	7.40713	8.90446	8.97983	8.66273	9.41249	7.86006	8.312	6.29921	6.24261
LMTK3	0.0124974	0.029676	0.00463649	0.0129021	0.712504	0.782224	0.00750981	0.00463649	0.00976765	1.62112	0.0124974	0.0295311	1.82287	0.712504	0.695529	-0.201755	7.74302	7.59706	7.58603	9.9087	9.22009	9.37336	8.55046	6.14827	8.04346	7.84208	7.72731
PRPH	0.00010337	0.00274286	0.00947881	0.0204032	1.94236e-05	0.000623377	2.39301e-05	0.00947881	0.0157581	1.00431	0.00010337	0.00308571	1.88058	1.94236e-05	0	-0.876268	13.927	13.9919	13.8375	14.8193	14.5002	15.4842	14.8888	13.0958	12.9411	13.084	13.0492
DLX1	0.0155966	0.0339206	0.00193969	0.00762716	0.154945	0.170254	0.00250118	0.00193969	0.00552359	2.88488	0.0155966	0.0336333	1.90215	0.154945	0.127184	0.982724	6.74333	6.94082	5.95472	8.75261	10.3908	9.11664	9.4646	7.75784	6.20689	8.14907	8.00226
CNTN4	0.000478314	0.00379283	0.0202301	0.0366968	0.0108403	0.0171441	0.000239087	0.0202301	0.0268052	0.620266	0.000478314	0.0041753	1.94393	0.0108403	0.0131034	-1.32367	8.7913	9.28098	8.84774	9.42531	9.37721	9.7725	9.79941	7.59819	6.95982	7.83985	8.20084
LAMP5	0.00010557	0.00271698	0.00399178	0.0121408	0.427088	0.501103	0.000327223	0.00399178	0.00926678	1.65262	0.00010557	0.0030566	1.97971	0.427088	0.374559	-0.327094	7.12646	8.37913	7.71034	9.4906	9.47621	9.07061	9.5276	7.15209	7.05596	7.89204	7.54608
NRXN1	0.0112575	0.027024	0.00404647	0.0121719	0.238215	0.266026	0.0104974	0.00404647	0.00923277	1.21789	0.0112575	0.0269703	2.11508	0.238215	0.194632	-0.897184	8.81219	8.9407	9.27615	10.0485	10.7633	10.1117	9.98685	6.44082	8.62877	8.73948	8.64091
ISLR2	8.20861e-05	0.00309677	0.00294547	0.01029	0.0124138	0.0186802	2.98872e-05	0.00294547	0.00722034	1.56461	8.20861e-05	0.00348387	2.25738	0.0124138	0.0142847	-0.692774	9.59415	9.36291	9.91802	10.7868	11.5741	11.5553	10.8423	8.81593	9.09983	8.70174	9.1115
ERICH5	0.00199127	0.0107071	0.036321	0.0566149	0.52691	0.606068	0.00582926	0.036321	0.0429261	1.88556	0.00199127	0.0108956	2.27064	0.52691	0.477599	-0.385087	6.54242	8.55099	7.13786	10.3294	9.08072	8.56645	9.20736	6.6882	7.45808	6.57905	7.37602
CRYM	0.000679757	0.00464798	8.06101e-05	0.00144828	0.08119	0.0905933	5.9711e-05	8.06101e-05	0.000988506	3.28908	0.000679757	0.00485981	2.30833	0.08119	0.0688601	0.980756	8.83101	9.51506	8.63146	12.1375	12.0851	12.7089	12.1949	10.0544	10.1352	9.063	10.6405
RAB31	0.000394143	0.00376037	0.000404335	0.00366582	0.158355	0.173746	0.000115056	0.000404335	0.00294684	1.7633	0.000394143	0.0043318	2.33341	0.158355	0.130067	-0.570112	9.06201	9.37461	9.24107	10.9077	10.7774	11.4816	10.7901	8.93988	8.84306	7.81256	9.02765
ME3	1.26359e-05	0	9.66897e-05	0.00129231	0.0469896	0.0553302	1.0133e-06	9.66897e-05	0.000882051	2.01998	1.26359e-05	0	2.38327	0.0469896	0.0424492	-0.363287	12.8162	12.7865	12.9697	14.6281	14.9607	15.2553	14.6657	12.548	12.6564	12.1709	12.6014
SLITRK2	8.13647e-05	0.00316484	0.0282558	0.048184	0.188988	0.208475	0.00140976	0.0282558	0.035866	1.60211	8.13647e-05	0.00356044	2.4808	0.188988	0.153224	-0.878694	7.28866	7.33828	9.12731	9.8533	9.3537	9.36675	9.50701	6.38118	7.31889	7.43715	7.02033
VAX2	0.000957549	0.00664948	0.0039049	0.0117467	0.23674	0.264421	0.000578832	0.0039049	0.008875	2.19483	0.000957549	0.00672165	2.86916	0.23674	0.19344	-0.674331	8.16254	7.2208	7.35803	10.4087	9.58444	9.02464	10.0834	7.66431	5.89872	6.93156	7.1299
MOXD1	5.43976e-06	0	1.30607e-05	0.00231579	0.0060839	0.0114618	4.15031e-07	1.30607e-05	0.000912281	1.98583	5.43976e-06	0	2.89972	0.0060839	0.00861719	-0.913891	9.3726	9.43453	9.30537	11.6294	11.2922	11.1852	11.3199	8.65296	8.53257	7.96361	8.67864
MGARP	0.00872551	0.0242836	0.00543256	0.0144301	0.983871	0.98999	0.00681843	0.00543256	0.0108673	3.35384	0.00872551	0.0240554	3.33158	0.983871	0.985819	0.0222535	6.12844	8.16538	7.78611	10.9859	9.56333	10.7848	11.5212	7.0138	7.16454	5.84478	9.50581
ALDH1A3	5.26008e-05	0.00195	0.000239756	0.00261386	0.324222	0.374048	3.00829e-05	0.000239756	0.00184818	4.79611	5.26008e-05	0.0022	4.07138	0.324222	0.273778	0.72473	7.28042	7.51913	5.65489	11.2996	11.5669	11.9475	11.643	6.75736	8.21739	7.03632	8.16044

## Sheet: S1b - Metascape enrichment
Description	LogP	Log(q-value)
Extracellular matrix organization	-22.9297	-18.585
neuron projection development	-21.9327	-17.889
supramolecular fiber organization	-20.7821	-16.914
regulation of neuron projection development	-16.5975	-13.294
Axon guidance	-16.4468	-13.216
negative regulation of supramolecular fiber organization	-14.6088	-11.586
cell junction organization	-13.805	-10.84
Cytoskeleton in muscle cells	-13.4368	-10.539
neurotransmitter secretion	-12.9802	-10.127
carboxylic acid metabolic process	-12.5068	-9.68
Non-integrin membrane-ECM interactions	-11.7239	-8.959
import into cell	-11.4395	-8.707
regulation of cell-substrate adhesion	-10.1285	-7.5
regulation of vesicle-mediated transport	-9.73377	-7.145
epithelial cell differentiation	-9.71958	-7.14
membrane organization	-9.37803	-6.826
Smooth Muscle Contraction	-9.19227	-6.667
cell-cell adhesion	-8.82862	-6.316
collagen metabolic process	-8.78177	-6.282
Semaphorin interactions	-8.7068	-6.213
