# Supplementary material for: Altered extracellular matrix structure and elevated stiffness in a brain organoid model for disease
Source: Nat Commun. 2025 May 1;16:4094. doi: 10.1038/s41467-025-59252-w (PMC12045990; doi:10.1038/s41467-025-59252-w)
Supplement: Supplementary file 4 — Supplementary Data 2 [file 41467_2025_59252_MOESM4_ESM.xlsx]

## Sheet: 2A. all p<0.05 l2fc<0.5>
NAME	LIS1	LIS12	LIS13	LIS14	WT	WT5	WT6	WT7
PAFAH1B1	18.9864	18.9949	19.037	18.9727	20.114	20.1865	20.2469	20.0153
MED27	14.4241	14.3489	14.6525	14.5239	18.1706	18.2909	18.8644	18.0698
PLIN2	13.9077	14.1567	14.2089	13.759	16.8069	17.2114	16.5219	17.2029
USP19	14.8552	14.6317	14.9108	14.9407	16.1789	16.3338	16.6213	16.4688
CBSL	16.6998	16.758	16.7432	16.7366	16.2503	16.2507	16.1651	16.0734
FAT1	14.6307	14.5385	15.3071	15.0517	17.1647	16.9357	17.0039	17.2295
RCC1L	14.2743	13.6649	14.5	14.2119	16.3715	16.2517	16.1256	16.3103
ANXA2	20.1798	20.4591	20.1497	20.1247	19.1073	19.1895	19.316	19.2999
STOM	16.4969	16.6112	16.9113	16.5583	15.6732	15.473	15.4648	15.5899
BTBD17	18.2257	18.3424	18.3186	18.2738	18.898	18.7502	19.0502	18.9727
PRSS1	15.1717	15.3145	14.176	16.9876	20.4059	20.3676	20.509	20.3964
NKRF	14.5985	13.3546	14.1398	15.1208	17.9585	17.627	17.4036	18.175
CRYAB	19.8276	19.6717	19.9471	19.8877	19.0419	19.1883	18.866	19.1894
TEX264	13.8319	14.4664	14.495	15.0324	16.6881	16.3213	16.2675	16.4032
PRPH	22.2306	22.4071	22.5173	22.2699	21.7113	21.6964	21.8891	21.6361
SRBD1	15.504	14.1866	14.8051	16.3947	18.4716	18.7502	18.4605	18.6117
MFSD10	14.2943	14.9505	15.3037	15.2786	16.6348	16.7887	16.4848	16.71
SPARC	17.655	17.9146	17.5297	17.6709	17.0367	17.1105	17.1732	17.0891
ACTN1	20.9631	20.7646	20.8303	20.8265	20.3796	20.5087	20.3233	20.2367
EDIL3	18.2504	18.1333	18.3489	18.4683	17.5855	17.6738	17.8368	17.7038
LMNA	20.4331	20.6558	20.8891	20.6658	19.9521	20.0721	19.9275	20.0443
MVD	17.9287	18.1566	18.1898	17.9431	17.5751	17.6041	17.5705	17.4614
SLIT2	16.8001	16.5878	16.9525	16.8397	15.9289	16.1226	15.8789	16.2408
NR2F1	16.2505	16.3974	16.3755	16.416	16.8527	16.9311	17.2661	16.9695
NT5DC3	15.9088	16.2592	16.173	15.9729	15.1117	15.46	15.3634	15.4066
TMOD1	15.5223	15.8512	15.6189	15.545	13.9392	14.3147	14.0602	13.1153
PGRMC1	20.3092	20.5945	20.4979	20.5718	20.9812	21.0024	20.8872	20.9273
EARS2	13.5335	14.0661	14.2702	14.3336	15.3037	15.1686	15.5811	15.604
COL6A1	17.743	17.7821	17.9227	18.0164	17.382	17.4674	17.256	17.3818
ANOS1	16.051	16.3865	16.4517	16.2696	15.3075	15.6353	15.044	15.3256
TOMM22	18.5713	18.5155	18.4925	18.7231	19.2559	18.9897	19.0357	19.2615
PBDC1	17.0544	17.4058	17.1652	17.1548	17.7928	17.923	17.7607	17.627
S100A10	18.8333	18.8954	18.4706	18.7778	17.6208	17.9658	17.2215	17.756
ADI1	15.8974	16.1282	15.8812	15.8292	16.574	16.3426	16.3679	16.4589
TAGLN	16.9584	16.7495	16.822	17.1725	16.0003	16.3698	15.8362	16.0468
DPY19L1	17.0158	16.6619	16.2966	16.7624	17.806	17.5419	17.9009	17.558
NAMPT	19.7969	19.9167	19.7452	19.548	19.2031	19.311	18.9969	19.1376
TXNDC15	15.1191	14.3966	14.1331	14.6275	15.8539	15.6862	15.9567	15.8301
ANXA1	21.1386	20.8446	20.9464	20.8346	20.4355	20.4979	20.1623	20.3838
TMEM205	18.2469	17.9783	18.1272	18.1026	18.5692	18.6812	18.4047	18.66
MYH14	17.5012	17.7326	17.6676	17.6229	17.1797	17.2145	16.8603	17.1632
RAB32	15.5972	15.3512	15.8048	15.6924	14.6314	14.2031	14.9469	14.6673
VTI1A	13.5006	14.0012	13.8676	13.8248	15.2258	14.9527	14.4374	15.1985
UBE2S	13.9547	14.2398	14.3075	13.8419	15.4316	14.788	15.5897	15.7571
POLD2	14.5769	14.8653	14.9298	14.9332	15.6678	15.4224	16.1394	15.8071
MPDU1	17.1915	17.7272	17.2604	17.1424	17.9722	18.2474	18.4134	18.1838
HTRA1	17.8449	17.3768	17.9047	17.569	16.9122	17.032	16.9194	17.0627
STXBP5	15.1752	15.1202	14.448	15.034	13.8533	13.8185	12.9634	13.24
TMA16	14.6448	14.8927	14.8037	14.6531	15.4728	15.2608	15.2782	15.7622
CD9	19.7577	19.6787	19.2907	19.1842	18.5178	18.8052	18.7139	18.6442
VMA21	18.2093	18.0997	17.9274	18.1142	18.4152	18.6941	18.6188	18.4636
REXO2	15.9447	16.0931	15.8399	15.7429	15.4115	15.4961	15.2003	15.4451
ASS1	18.0964	17.7042	18.0857	17.8307	17.293	17.1008	17.4167	17.3979
GOLPH3L	15.4954	14.9052	15.3557	15.3779	14.4018	14.6466	14.1343	14.0356
GDPD2	16.8477	16.3769	16.274	16.3832	17.2565	17.3434	17.062	17.153
LGALS1	18.7263	18.8731	19.1598	19.3798	18.04	18.292	18.1442	18.3361
ELN	18.1693	18.038	18.2531	17.9378	17.6341	17.7396	17.4168	17.4212
DHRS13	14.3813	14.3721	14.0411	14.0971	15.3408	15.4789	15.29	14.7082
GRIPAP1	16.8487	16.9901	16.9749	17.0686	17.6523	17.7269	17.2476	17.6439
BBOX1	17.4046	17.6179	17.2911	17.1165	16.515	16.7988	16.6038	16.172
GLS	16.9401	16.9775	17.3643	17.1189	16.6732	16.564	16.6313	16.5458
FEN1	16.8563	17.2377	16.872	16.9447	17.6364	17.4437	17.7395	18.0163
LIMD2	14.463	14.7913	14.3937	16.322	17.2407	16.9574	17.4789	17.4016
LGALS3BP	19.0139	19.2067	18.9488	18.887	18.6881	18.6226	18.389	18.4633
CAPG	14.5285	14.5982	15.4591	15.3894	16.1773	16.5857	16.1458	16.267
CPS1	14.595	14.3598	13.9581	15.5548	16.159	16.2528	16.2226	16.381
LRRN1	16.313	16.2785	16.3691	16.2615	15.7885	15.975	15.4675	15.8687
NEFM	20.4438	20.7092	20.8578	20.7026	20.1095	20.1187	20.329	20.2506
POMT2	14.9359	14.7953	14.4641	14.6558	15.308	15.5548	15.1228	15.425
NCAN	14.3089	14.4172	14.3718	15.6435	16.4777	16.5377	16.2293	15.9634
COL12A1	15.5429	15.9527	15.7924	15.8871	15.0121	15.3143	14.5865	15.0483
EFNB3	17.227	17.4521	17.4669	17.444	16.8486	17.1806	16.7639	16.877
ERBB4	14.9721	14.3097	14.1797	13.9644	15.4621	15.6342	15.1621	15.4256
ALDOC	21.0732	21.5041	21.5686	21.34	20.8695	20.8636	20.9252	20.841
CELSR2	14.331	13.6047	14.228	14.2815	14.8269	14.9035	15.0037	14.8212
SYN2	16.6666	17.0602	16.776	16.6836	16.1265	16.3704	16.4331	16.1469
NR2F2	15.1667	13.9639	14.4174	15.0879	15.7629	15.8965	16.2354	16.0446
PCDH7	14.5564	15.2198	15.2643	15.1555	14.4053	14.3645	14.1634	14.0644
STK39	16.8798	16.7588	16.513	16.8602	17.0591	17.1176	17.2524	17.1869
TRIM46	15.6272	15.9428	15.7853	15.6596	15.4186	15.428	15.3372	15.1282
TMEM263	16.3007	16.4053	16.1034	16.5794	17.2314	16.9023	16.7528	16.9033
TP53I11	16.0029	16.3199	16.3748	16.31	16.9393	16.6574	17.4098	16.9862
FAM114A1	15.9891	16.4154	15.7963	16.105	15.5063	15.5079	15.4188	15.5995
TMEM163	17.0156	16.9491	17.0845	16.8811	16.3012	16.806	16.3039	16.3482
USP22	15.2745	14.8921	14.4355	15.0607	15.6516	15.7276	15.6427	15.6292
MYBPC1	14.6765	15.7204	15.369	16.1437	14.4355	14.0286	13.9709	14.0091
SMIM13	14.5764	15.7203	14.6964	15.4786	16.2962	16.5217	16.3029	16.1751
ACTN3	14.1597	14.254	14.6482	14.5735	15.7603	14.9987	16.3309	16.5239
RABEPK	14.9369	15.6219	15.231	15.1404	13.5831	14.6278	14.3311	14.0439
CD44	19.4982	18.9626	19.5968	19.4117	18.7617	18.8581	18.5302	18.756
FBXO3	15.4299	15.0504	15.3851	15.4404	13.9799	14.0887	14.0594	14.9945
LCP1	14.2633	14.7768	14.929	14.0596	15.3285	16.0912	15.4124	15.56
TCOF1	17.681	17.5587	17.8281	17.9591	18.3016	18.0473	18.1575	18.3794
FAH	16.511	16.1345	16.1786	16.307	16.6133	16.772	16.8385	16.5909
SFXN5	18.481	18.6892	18.4126	18.2582	18.0203	18.1795	17.9337	17.8303
KCTD21	15.6333	14.5799	14.5482	14.81	15.914	16.2569	15.7808	16.0185
MSI1	17.7173	17.1653	17.2802	17.586	17.9864	17.88	17.9803	18.0783
PHC2	14.726	14.4504	15.1766	14.4538	15.6626	15.3663	15.3444	15.9042
CHD4	17.0852	17.3009	17.0599	17.2484	17.6741	17.3832	17.7489	17.9319
DDHD2	14.714	14.3124	14.2588	13.9371	15.3087	14.9543	14.8807	15.5039
THOC5	14.9992	14.3221	14.2385	14.1657	15.3362	15.1929	15.051	15.4577
CRABP1	22.1337	22.0893	22.4761	21.9433	21.6209	21.7848	21.3342	21.6106
MTPAP	14.0454	14.9515	14.6655	14.2231	15.2881	15.2826	15.4832	15.1927
ARMC9	13.982	14.5336	14.5484	14.7806	14.9651	15.31	15.1899	15.4134
PRKCB	17.4665	17.7656	17.6909	17.3686	16.9764	17.302	16.968	17.1426
ACSF2	16.716	16.8275	16.65	16.7099	17.1454	16.9659	17.5803	17.4225
TMPO	15.6516	15.9491	15.5704	15.6657	16.4943	15.9992	16.8019	16.8774
FABP5	20.9902	21.1225	21.4664	21.3738	20.4829	20.7222	20.8259	20.2083
NIBAN1	17.1876	16.7501	17.493	17.1276	16.4537	16.6821	16.4041	16.4921
PDE1A	16.3451	15.9056	16.4053	16.308	15.8167	15.8627	15.6502	15.7478
VIRMA	14.4661	14.3529	14.9492	15.005	15.2036	15.4829	15.3458	15.587
POGLUT2	15.3679	14.305	14.9232	14.4667	16.0362	15.8933	15.4619	16.4043
SLC25A46	15.9527	16.2891	15.8528	15.7784	15.4672	15.6476	15.4277	15.3344
PIN4	17.083	16.9637	17.0384	16.7559	18.0319	17.2123	18.2656	18.1893
GPN3	13.782	14.9102	14.4605	14.0984	15.2413	15.2719	15.1409	15.3456
SEC61G	18.0688	18.2633	18.0836	18.5888	18.9026	18.7447	18.8143	18.6073
EPB41	16.7355	17.0933	16.9783	16.9966	17.6747	17.2105	17.9613	18.0549
LPCAT3	14.8478	14.2655	14.3094	14.6244	15.0177	15.5399	15.1282	15.0976
SORBS1	16.8149	17.0081	17.0487	17.0148	16.7488	16.5714	16.2339	16.5284
H1-10	19.7123	20.2618	19.9948	20.1811	20.6718	20.4616	20.9253	20.5154
FAT3	13.9497	13.9204	14.6096	17.3676	18.1727	18.2897	17.975	17.8567
PHF6	16.3072	16.1407	16.4372	16.3456	16.8191	16.4804	16.9557	17.0187
CCDC25	13.5599	14.1244	14.7123	14.9393	15.611	15.3693	15.5151	15.5897
UBE2L6	14.3942	14.1554	14.4469	15.7064	15.7754	15.9953	16.1417	16.357
TSPO	18.1019	17.729	17.9771	17.6245	17.4617	17.378	17.3097	16.9702
IGF2BP1	18.0807	18.1843	18.0977	18.3547	19.1316	18.4412	19.5275	19.4531
PDE1C	16.7454	16.8794	16.8352	16.3543	16.063	16.3003	16.2703	16.2218
ARFGEF3	15.4816	15.3487	15.4823	15.4087	14.3599	15.1306	14.8601	14.2609
CROT	15.1842	15.4381	14.638	15.0457	15.7536	15.9139	15.6443	15.6469
SRPK1	15.2053	15.2209	15.1812	14.3809	15.7886	15.572	15.9815	16.0651
EXOSC9	14.819	13.7348	14.8143	13.8158	15.8275	14.9979	16.0543	16.0242
HCCS	14.2561	14.4808	14.9092	14.8973	15.2462	15.1809	15.2253	15.5476
KMT2A	13.876	14.2542	15.0233	13.8236	15.467	15.4456	14.9892	15.8189
EPHX2	17.0018	16.8682	16.5758	17.0959	17.3353	17.3516	17.2383	17.307
RAVER1	14.0795	14.4924	14.3159	15.4725	15.7565	15.5553	15.7235	15.8508
NEFL	20.2258	20.7441	20.6172	20.3861	19.759	19.8619	20.2292	19.8969
AQP1	18.7976	18.2036	17.8181	18.1535	17.3337	17.6804	17.3895	17.4301
DPF2	15.5011	15.4282	15.0661	15.6874	16.2397	15.8107	15.9639	16.4553
NCAPD2	14.9774	14.9328	15.0553	15.6003	16.4863	15.5438	17.1234	16.9125
VEZT	14.254	16.6103	14.9396	14.5025	16.9678	17.0452	17.1503	16.8178
TXN2	14.151	14.6037	14.0725	15.8598	16.0679	16.6317	15.8777	16.8202
NDUFB1	14.1159	14.6127	15.3002	16.7867	17.2887	17.2209	17.463	17.1328
KDM3B	16.4454	16.8461	16.7473	16.5111	16.9746	16.9422	16.9701	17.11
BCAT1	17.4855	17.3402	17.4838	17.7766	18.4149	17.7552	18.542	18.8395
FLNC	19.3835	20.0945	19.7353	20.1085	19.2301	18.7733	19.2191	19.2265
TRIM47	15.5779	15.5621	15.5183	15.3212	14.9902	15.0437	14.0248	14.2654
SLC35A2	15.2982	14.3455	14.0978	15.073	15.8315	15.7618	15.5045	15.8008
GPR50	15.7533	15.0584	14.3749	14.936	16.3253	17.1399	16.348	15.7819
LGALS3	19.4163	20.1669	19.3689	19.4599	18.9316	19.0541	18.9459	18.7844
UHRF1BP1L	15.0847	14.8021	14.5597	14.5307	15.2465	15.2701	15.0911	15.2117
CRYBG3	15.0188	17.1133	14.8032	17.6532	18.4832	18.672	18.5037	18.8734
ZNF532	14.9242	15.0274	14.2656	14.8075	15.4139	15.342	15.6958	15.241
SNRPB	18.9037	18.5251	18.776	18.8034	19.1196	18.9285	19.33	19.2772
RGS7	15.701	15.6803	15.9781	15.507	15.4296	15.397	15.3071	15.136
RWDD1	14.8155	13.682	13.725	13.4818	15.5451	15.5914	14.5111	16.0052
TPP1	19.7381	19.8998	19.2623	19.7615	20.0808	20.1826	20.4539	20.1402
CLDND1	14.1768	14.1405	15.0125	13.8759	15.0987	15.0763	15.1715	15.2403
NAPRT	16.4721	16.2623	16.7275	16.2441	15.8494	16.1514	16.0228	15.7816
TBPL1	15.707	14.3126	14.4975	15.9138	16.8979	17.0905	18.001	16.0872
AMER2	15.1704	14.6237	19.2229	15.1448	19.8374	19.6575	19.3197	19.7059
ABCC4	15.9226	15.0797	14.363	15.0083	16.2124	16.1054	16.1268	16.202
SULT1A1	17.5279	16.8605	16.8007	17.0085	17.679	17.5952	18.2615	17.6673
CAVIN1	16.0292	16.2527	16.5064	16.8898	15.5467	15.4903	14.3423	15.6072
MICU2	13.767	14.4861	14.5986	13.4604	16.3187	14.5412	15.7852	15.9484
GTF3C2	13.8603	14.2945	14.5558	14.6921	14.7925	15.1285	15.7384	15.2685
GPC2	19.1766	19.3894	19.0041	19.5808	19.8203	19.6616	19.6815	19.7011
SCAF4	16.0989	16.1375	15.3233	16.1426	16.7599	16.5261	16.4673	16.8104
NCAM2	17.9642	18.6534	18.3797	18.2424	17.7789	17.9206	17.8553	17.711
LDAH	16.3133	15.5105	16.0874	16.4855	16.7824	16.7555	16.879	16.7877
MRPL38	15.5597	14.5763	14.1002	14.3557	15.7957	15.4852	16.044	15.7086
MIA2	14.5171	14.0469	14.6095	13.9871	15.7743	14.5484	15.5207	16.0372
NIBAN2	17.2945	16.8261	17.1369	17.1584	16.7878	16.8585	16.549	16.6418
STUM	13.3337	14.3309	14.3503	15.2132	15.7546	16.3344	15.4546	15.4011
DIRAS1	15.7942	15.6351	16.2918	15.7857	15.2762	15.5371	15.2932	15.3844
ATF7IP	15.1802	15.5986	15.4199	15.1829	15.8013	15.6009	15.969	15.6852
PATL1	14.908	14.2604	14.0069	14.1397	15.2565	14.7883	15.0164	15.4619
DYNC1I1	16.1409	16.7239	16.6945	16.599	16.0501	16.1407	16.0765	16.1164
NCAPG	14.9401	14.8105	14.3188	14.3678	15.512	14.8422	15.6662	15.6667
DOCK11	15.7269	14.8949	15.4872	14.6298	16.6716	16.2252	16.1041	17.8511
SNW1	16.4591	16.8369	16.88	16.6412	17.109	16.8923	17.1378	17.2366
C2orf49	14.1711	16.8014	16.6232	13.9636	17.8144	17.6853	17.7754	18.3069
ZNF362	14.1724	14.1246	14.9673	15.0027	15.2883	15.1938	15.6954	15.5016
PIK3C2B	14.6104	14.2546	14.712	17.7726	18.1247	17.9533	17.7395	18.0448
SELENOO	14.7427	14.1995	15.1517	15.3514	15.9544	16.0024	15.3561	15.911
CHL1	15.9256	16.3565	15.7439	16.4409	15.3204	14.8679	15.6772	15.516
CRIP2	19.5478	19.9477	20.0131	19.696	19.4533	19.381	19.5051	19.1287
PEA15	20.5442	20.0826	20.1126	20.6195	20.7525	20.7651	20.809	21.1231
COL6A2	16.4708	16.3454	16.7885	17.121	16.1343	16.1611	15.7554	16.1567
SDK2	14.8045	14.1714	14.2668	14.5721	14.9113	15.0254	15.0413	14.7961
PDLIM1	17.8307	18.685	18.0672	17.8323	17.481	17.4046	17.5781	17.3411
NFIA	18.3964	18.8222	18.7162	18.3709	17.9735	18.3109	17.8173	18.2064
ATE1	17.5375	14.3823	14.6025	14.4792	17.6086	17.7485	17.4524	17.7915
MAP4K5	17.3595	17.5555	17.5014	17.2786	16.0837	16.7056	16.1386	14.3512
RABEP2	14.8809	14.755	15.3599	15.2663	15.5858	15.5375	15.7452	15.4139
VAMP2	20.2652	20.3825	20.81	20.5376	19.9689	19.9293	20.3053	19.9594
PACSIN3	16.8481	17.2153	17.1931	17.2234	13.8113	14.8795	15.8444	16.5234
HMGB2	18.6996	19.1398	19.243	19.0644	19.7843	19.1838	20.0707	20.0076
SMPD1	15.7544	15.7963	15.3804	15.7402	14.8471	13.9598	14.1421	15.4159
DLG3	13.9838	14.4822	14.9429	15.293	15.8401	15.4006	15.4444	15.7595
HAPLN1	17.8651	18.1197	17.2793	17.7872	17.2886	17.0915	17.1084	17.2987
CPNE4	14.5057	14.4472	14.8818	14.9841	15.5176	16.6616	15.0624	16.197
MBD3	14.6746	15.2875	14.5815	14.1567	15.3844	15.4034	15.2653	15.6661
HNRNPA0	19.213	19.5636	19.2181	19.5063	19.7465	19.5896	20.1898	20.2387
CTBP2	16.634	16.5701	16.5326	16.6568	17.1703	16.6893	17.5977	17.6108
KMT2B	14.9639	14.3039	14.533	21.4435	21.6041	21.5773	21.2136	21.749
RPL26L1	14.8437	16.5899	14.8656	14.6391	16.6057	16.7426	16.4461	16.7202
SMIM20	14.6818	14.783	15.1127	13.1714	15.9852	15.7884	15.473	15.9155
KDM4B	14.4512	14.6545	14.0584	15.2125	15.3992	15.198	15.8187	15.2981
GPKOW	14.8971	14.4762	14.1891	16.1308	16.2666	16.0743	16.1258	16.4932
PSME3IP1	15.1169	15.3455	14.7591	14.546	15.7041	15.5402	15.286	15.6581
ANP32B	18.3384	18.0023	18.13	18.1896	18.701	18.2984	19.2191	19.1661
PAWR	13.7175	14.7791	15.4997	17.7484	17.9935	18.1228	17.8118	18.0223
SRPX	15.6079	15.234	15.7129	16.0135	14.2139	14.7476	14.3316	15.4447
LSM14A	16.8399	16.3711	16.9294	16.9934	17.2623	17.2902	17.0623	17.4907
AHNAK2	18.1815	17.7631	18.3729	18.1898	17.6216	17.5526	17.1289	17.858
DOCK6	13.8203	13.7017	14.209	14.4526	15.4799	14.2649	14.9356	15.1469
CNTN2	16.5696	17.0081	17.3357	16.8313	17.6915	17.2766	17.3771	17.6004
IFT22	15.2581	14.2792	15.0572	15.4802	16.5632	15.9163	15.5768	15.9228
LRATD2	15.2124	15.4945	15.2718	13.9456	16.7201	15.3993	16.7902	16.7094
GSTT1	16.4587	15.6857	16.0424	16.1665	16.5185	16.6253	16.5362	16.5689
MT-CYB	14.5689	13.9624	14.5355	14.5894	16.0462	16.2183	14.6687	15.2803
GLIPR2	18.7488	19.1245	18.9827	18.8267	18.5537	18.8166	18.3825	18.4097
PLXNC1	14.8141	15.8071	14.0864	14.2321	15.6357	15.9843	16.1029	15.9249
CASQ2	14.9014	17.0439	17.1503	17.718	15.1192	15.206	14.3995	14.443
UBAC2	14.4354	15.3789	15.6823	14.74	15.9447	15.7365	15.9285	16.0466
DGAT1	13.6988	14.9214	14.4702	15.949	16.0593	16.421	15.9857	16.1539
MAPRE2	17.3899	18.0479	17.3886	17.5174	16.9955	17.0764	17.1984	17.1807
PPP1R12B	14.2284	14.9994	14.57	18.4436	18.5161	18.5216	18.1296	18.3053
ASF1A	14.4973	14.1865	18.0251	14.4834	18.1285	17.854	17.8028	17.9018
RBM19	14.5521	14.4825	14.6542	14.6687	16.3118	16.2586	16.2413	14.5377
MCM6	16.8804	16.453	16.9802	16.9131	17.5021	16.9141	17.7254	17.8966
GPC3	15.1571	15.0247	14.9557	15.3038	13.7661	14.7889	13.2541	14.5222
NAV2	15.1876	14.023	13.9264	14.9008	14.451	19.7871	19.2344	20.0937
OSTF1	15.7515	15.2282	14.3754	15.5985	16.004	16.0656	16.1527	16.3284
NQO1	17.4147	17.1034	17.0906	17.5853	17.5532	17.5951	17.8299	17.9161
FOXK2	14.1871	15.3286	14.6322	16.2279	16.6906	15.8029	16.8709	16.7502
SLC1A5	14.6905	15.3342	14.2224	14.218	15.5478	15.1306	15.4087	15.5427
MMP15	14.3767	15.9748	14.7589	15.0531	16.1485	15.888	16.0436	15.9476
RABAC1	15.8604	15.5504	15.5214	14.4613	16.3598	16.0756	16.2517	16.1865
HINT2	17.7304	18.1204	17.0998	17.7161	18.1937	18.3892	18.2558	18.2265
GCC1	15.1459	14.77	14.7468	14.533	13.7693	13.9049	14.741	14.0259
FABP3	16.1194	17.3714	17.3564	17.4654	16.2795	15.7208	16.2454	16.2762
TTR	16.8952	15.6746	16.6236	16.7093	16.9806	17.1366	17.6912	17.6449
MAPT	20.5897	21.2757	21.0955	20.9143	20.423	20.6515	20.5149	20.6049
RPL39	14.1635	16.2652	14.5833	14.6484	15.6661	16.6971	16.455	16.413
AMOTL2	13.9554	14.3237	14.327	14.3751	18.4174	18.1468	13.9476	18.2778
EXOSC7	14.7411	15.9248	14.692	13.9341	16.0219	15.6647	16.1326	16.0661
PAN2	14.5909	13.7341	13.8909	14.5066	14.4613	15.136	14.8835	15.2998
ANKLE2	14.3386	13.6748	15.0288	14.6198	20.6791	20.5595	13.9881	20.75
ADAM17	13.8537	14.9911	14.6525	17.9692	17.9324	17.4815	17.9279	17.8777
AHNAK	21.7549	21.6486	21.7641	21.7893	21.4418	21.4455	20.6262	21.3133
SENP3	15.0436	14.0022	14.7056	16.0853	16.3047	15.9454	16.0889	16.2186
PES1	14.9831	15.4736	14.3101	17.3665	17.3678	17.2646	16.9831	17.744
MYL1	17.1055	18.4895	18.2518	18.9485	17.6591	16.14	16.4642	17.0277
PGM5	15.7994	14.4088	15.658	15.7485	16.2262	16.1589	16.3627	16.4966
MRPL15	14.4614	14.7725	13.4176	14.0718	15.1353	14.5379	15.4129	15.4552
NUSAP1	14.1817	13.9486	13.4917	14.6338	14.5098	14.8609	14.6694	14.9205
UBE2J1	13.6284	14.4012	14.5031	13.9851	14.2436	15.3232	15.0743	15.5243
NSD2	14.5752	15.5655	15.1386	15.4966	15.8151	15.6379	15.896	15.8979
CDC23	15.0299	13.7182	14.6618	14.6763	15.8307	14.7006	15.9216	16.2332
DNMT1	16.0193	13.5886	14.2014	14.5506	15.7907	15.7494	16.0871	16.3345
BAG3	16.7216	17.1558	17.0982	16.7358	16.7389	16.5979	16.2718	16.5137
SNAP25	19.6859	20.4691	20.3445	20.046	19.6714	19.7098	19.6871	19.6482
SELENON	15.5983	14.2851	14.2229	15.6504	16.0785	15.7945	16.3905	15.8495
PCBD1	17.4361	17.9143	17.3045	17.3087	17.0313	14.1829	16.5978	14.5078
VGF	15.2633	16.0128	15.8152	15.7591	15.2003	15.2699	14.963	15.4554
RPS7	19.6067	19.4654	19.0274	19.5939	19.7202	19.7274	19.8219	20.0772
MRTFB	13.9905	16.4437	14.4516	14.2797	16.2161	15.9307	16.4625	16.4948
EBNA1BP2	15.9289	14.4216	14.6876	16.0821	16.4652	16.272	16.1848	16.7553
SQOR	15.8256	14.0997	14.1515	15.9175	16.2298	16.419	16.4962	16.1247
RETSAT	14.4963	14.4105	13.5471	14.3829	15.0384	15.069	15.1314	14.4328
NKIRAS2	17.1229	15.0952	15.133	17.6571	17.8826	17.8031	18.2937	17.9644
SNTB1	15.825	16.3843	15.9555	16.4966	15.9058	15.7165	14.9011	15.2843
URI1	14.6141	14.0717	13.6832	13.8155	14.8017	15.2076	14.7971	14.2706
DRAP1	16.7115	16.2041	16.4263	16.7751	16.9173	16.7853	16.9135	16.898
NNMT	14.8316	16.2611	16.5932	16.2627	14.8555	15.1204	12.8489	14.5057
MCM3	16.3309	16.3725	16.5992	16.5163	17.0307	16.4392	17.2099	17.4583
POU3F2	15.9846	15.8607	15.3384	16.0225	16.4915	16.3139	16.0396	16.2478
MAD2L1	16.0692	14.6267	14.9376	16.0508	16.5276	15.9764	16.7158	16.6804
PIPOX	15.6258	14.6424	14.0321	15.5768	16.2197	16.0035	15.9765	15.7432
LDB3	14.5793	15.2745	15.4817	15.6204	14.9633	13.9503	14.5098	14.3434
IRS1	14.1108	15.3078	14.8016	14.7038	14.1568	13.8258	14.1899	14.1085
SP3	15.2829	14.4737	14.9529	14.4211	14.4373	13.904	13.5958	14.3284
SEMA3C	15.5774	14.8665	15.9053	15.5006	15.4179	13.9843	14.0722	14.3798
SLC25A10	15.9274	15.7692	14.7293	15.9322	16.1833	16.0791	16.9795	16.8492
RRP9	14.9548	15.6395	14.6115	14.246	15.5074	15.4335	15.8341	15.8938
PHEX	14.7098	16.2524	14.2033	14.2524	15.9195	16.4446	15.9416	16.092
TOP2A	14.4514	14.7051	15.9522	16.3295	16.9591	15.7817	17.2534	17.2942
ALDH1L2	14.792	15.9916	15.5222	15.7918	15.2958	14.1856	14.6714	14.2909
SUMO1	17.3629	18.1761	17.6666	17.6978	18.3013	17.9517	18.2325	18.3074
HDAC8	16.0443	14.3053	14.732	15.7693	16.2659	16.2519	16.2581	16.2342
SCARA3	15.9999	15.8811	16.2298	15.8516	15.7606	15.3708	13.7634	13.9146
PHYKPL	13.7261	14.4993	13.4536	16.4772	16.5565	16.3703	15.9996	16.1907
RRM2B	14.3886	14.1505	14.6753	15.5087	15.3602	15.4416	15.5639	15.3639
ATP11C	14.8736	15.0111	15.1918	15.8191	14.3942	13.5125	14.6694	14.7712
ALDH1A1	17.4987	17.0457	16.8453	17.1264	17.4577	17.4963	18.0073	17.4658
MRPS25	15.3064	15.1658	14.662	15.396	15.6213	15.5641	15.4713	15.5389
CSTF2T	14.5264	13.7663	15.2924	14.9101	15.2832	15.5142	15.412	15.6154
RAMAC	15.0086	15.6394	15.3536	14.2134	16.0102	15.9661	15.4711	16.2465
FIG4	14.2295	15.4816	15.0812	14.2995	16.1184	15.7556	16.462	15.044
EED	14.8828	14.9659	14.4925	15.1059	14.5958	14.5525	14.5316	14.294
EBF3	14.0142	14.498	15.1107	14.843	15.3864	14.8393	15.7765	15.5287
VAMP5	15.7358	14.5191	15.8451	15.8287	14.3798	15.2398	13.9384	14.0233
MOB3A	15.3945	15.0721	15.2362	15.2508	14.2774	15.1107	14.988	14.3384
TRIM21	14.8073	15.1581	15.0875	14.9319	14.3047	14.0371	14.7366	14.8622
KPNA2	15.8186	16.3071	16.2948	16.6271	17.0959	16.2957	17.1115	17.1928
IFI16	16.4389	16.0618	16.8094	16.618	16.2142	16.1604	15.7827	15.918
PLEKHA6	16.0083	15.1053	16.0497	14.4739	16.3404	16.0992	16.5869	16.4724
MSH3	13.8116	14.1018	14.026	15.9534	15.5944	15.5132	15.8384	15.8785
HOMER3	15.1174	14.1852	16.0355	14.1388	16.0216	15.6384	16.0913	16.2754
ADPGK	14.2198	14.5956	15.1085	15.5931	15.6463	15.5485	15.5589	15.6828
PIN1	17.2179	17.8975	17.46	17.4036	17.811	17.7895	17.9235	17.8695
MPRIP	15.4317	14.8957	14.5695	15.5553	15.7576	15.6138	15.5282	15.8931
CKM	14.3095	16.5264	17.0987	17.5573	15.4385	14.0148	14.5517	13.7094
CSRP3	14.4626	17.7013	17.8078	18.2003	15.1971	14.9001	14.3232	15.223
VIM	24.1395	25.0139	24.3773	24.1556	23.826	23.7069	24.1971	23.721
MYH8	14.6911	17.5586	17.2165	17.6446	15.6058	13.6717	14.4019	15.4603
FAU	14.5225	18.2598	15.401	15.1117	17.6394	17.8502	17.7488	17.9935
EEF1AKNMT	14.6066	14.1933	14.7777	15.4269	15.4142	15.3279	15.4844	15.258
SYT7	14.1659	14.5068	14.6405	15.1994	14.7976	15.3523	15.4635	15.3869
CROCC	16.5346	14.898	14.7022	16.5458	16.901	16.8388	16.7372	16.9506
S100A11	17.4537	16.7863	17.3091	17.5992	16.7017	16.9948	16.8731	16.8285
STAG1	15.1251	14.3598	14.4415	15.4587	15.6053	15.3751	15.3443	15.6618
PHAX	14.9503	15.6617	15.0223	15.2076	15.5788	15.4097	15.8846	15.7149
INA	20.6341	21.2736	21.1538	20.9978	20.3694	20.5834	20.8484	20.6793
DHX57	14.3767	15.2205	13.9428	14.9542	15.3363	15.2195	15.3549	15.25
PDCL3	15.8972	14.1974	15.7894	15.8565	16.3336	16.2836	16.4335	16.4951
GRAMD1A	14.6798	14.6875	14.4475	16.2905	16.1419	16.1088	16.095	15.7411
PRPF38A	15.4431	15.4331	14.3859	15.5641	15.8752	15.7133	15.7731	16.0481
SLC35B2	15.3181	14.7709	14.7126	15.1841	15.3714	15.3818	15.8678	15.226
RING1	13.8763	16.0427	14.4878	15.0066	15.8242	15.8596	15.807	16.1112
IGSF21	14.1055	14.6935	16.0406	14.3876	16.3656	16.5612	15.2495	15.7544
RCOR2	13.7548	15.2923	14.7121	14.5567	15.2896	14.9224	15.6406	15.8144
ZYX	17.9966	18.5858	18.377	18.2362	18.1075	17.8216	17.9008	18.0905
YAP1	14.3753	14.6086	13.8285	15.6046	15.7482	15.2526	15.415	15.4425
TTC3	18.7284	14.3432	15.0941	19.3312	19.9097	19.6577	19.4258	19.7669
GFAP	24.0399	24.6258	24.2913	23.855	23.8846	23.7432	23.9529	23.584
ISOC2	16.164	16.8558	16.1384	16.4645	16.6956	16.6526	16.9322	16.997
SF3B4	16.9077	16.1811	15.1416	16.7276	16.8679	16.9931	17.2535	17.6484
GLCE	14.6228	15.3271	14.4342	14.9237	15.2819	15.0878	15.4683	15.3063
PLXNA4	14.4003	15.3429	15.5224	14.6407	14.0321	14.7681	14.2643	14.049
MTTP	15.7031	14.8925	14.3118	16.0131	16.3101	16.3596	15.8316	15.9641
NRF1	13.6858	14.9525	15.5204	16.0366	16.0209	16.7629	16.1817	15.9017
MEAK7	15.8336	15.3499	14.5564	15.9769	16.1982	16.1395	15.9612	16.2375
C1QBP	20.1478	19.0122	19.9656	20.2692	20.5191	20.5384	20.2194	20.765
ANO10	15.5984	14.6377	14.9822	15.6549	15.8527	15.8742	15.578	15.7577
BUD31	14.6758	16.0646	14.7095	13.8268	15.8671	15.4749	15.8468	16.2916
NAA40	15.4546	14.8667	15.4757	15.7857	15.7731	15.816	15.7068	16.0361
OSTC	18.1892	14.571	14.9655	18.3533	18.8212	18.7238	18.942	18.3153
SRRM1	16.6668	17.3303	16.0563	16.6164	17.3156	17.0302	17.2278	17.4256
BLOC1S4	14.4938	13.4914	14.1029	16.1604	15.81	15.7497	15.8619	15.689
SLC38A7	16.6728	14.8968	14.9463	15.9071	16.3065	16.6241	16.6758	16.4868
COQ6	15.7706	16.1011	14.2199	15.816	16.4299	16.2061	16.4385	16.4515
FTH1	19.4389	19.0367	19.5251	19.6942	19.1419	19.2486	18.7736	19.0834
TRUB1	14.1919	15.1474	14.7975	16.2638	15.9226	16.0034	15.913	16.2736
NFIX	16.1607	16.6616	16.4353	16.068	16.0545	16.2249	15.5617	15.8381
TSR1	15.8293	15.0002	15.3494	13.9826	15.9156	15.6783	15.7523	16.2428
RBM6	14.338	15.0011	14.6081	13.4661	15.0691	15.1067	14.7611	15.4024
BORCS6	15.1364	14.6976	14.1422	15.1843	15.5263	15.4165	15.0108	15.4409
SLC16A2	16.2409	14.9	14.8979	16.2448	16.4404	16.4368	16.2578	16.3913
MAZ	15.3033	16.2092	14.4779	15.9002	16.1633	16.174	16.4281	16.3218
MYL6B	16.1668	17.1589	17.1494	17.4936	16.6504	16.2781	15.8747	16.4368
GGA1	14.2535	15.6899	14.9675	14.003	15.5996	15.4953	15.4491	15.5197
IKBKB	16.0545	14.5931	14.4102	14.4679	15.855	15.8976	15.3502	15.8331
TTC28	18.5602	14.7672	15.5094	18.6335	18.9017	19.0133	18.8643	18.9649
WASF2	17.2167	17.3795	17.6371	16.8925	16.9469	17.1517	16.5847	16.8428
ZC3HC1	15.2051	14.5799	14.2204	15.4753	15.4515	15.2358	15.6498	15.6051
DDX50	14.7956	15.3934	15.2895	14.5627	15.3601	15.2073	15.6981	15.6544
ALG1	15.3642	14.4123	14.8286	15.3449	15.3854	15.6541	15.5507	15.3063
CPSF2	16.1287	14.7312	13.9568	16.2122	16.3639	16.3449	16.2483	16.5155
POLB	15.9049	14.6924	15.4856	15.6315	15.968	15.9487	15.7835	16.2233
DDX41	15.194	14.3625	14.1767	15.1842	15.2234	15.137	15.2955	15.4672
PWP2	15.1184	14.7882	14.7689	15.2763	15.3512	15.0119	15.4503	15.4063
PWP1	16.097	15.1839	14.6261	16.0742	16.272	16.1307	16.178	16.2276
FCHSD2	15.307	14.3917	14.3906	15.2389	15.1863	15.7607	15.2519	15.3632
GPN1	14.9161	14.1051	15.6448	14.9048	15.5801	15.536	15.4688	15.456
NOL10	13.9744	15.0526	14.4714	14.0971	14.7071	14.7551	15.2951	15.0043
INF2	15.6559	13.893	13.8284	15.4855	16.0874	15.6744	15.3663	15.7438
CAND2	14.4288	14.8659	14.2671	15.7923	15.5271	15.4672	15.4574	15.5619
ARRB2	15.6792	15.0984	15.2533	15.511	15.5804	15.9135	15.5737	15.6529
AFAP1	17.8462	15.2798	14.8286	17.7177	17.9553	17.7953	17.9493	18.0974
ACSS3	15.6087	14.4822	15.0687	15.4958	15.6878	15.8177	15.6601	15.5052
GBP1	15.1884	15.1233	15.3664	14.2574	14.2629	14.8469	14.2081	14.4229
GADD45GIP1	15.7091	15.4134	13.7258	15.8832	16.1003	16.0159	16.4481	16.0197
DCAF1	15.1691	14.5682	14.3676	15.396	15.3925	15.2259	15.4502	15.3189
ZC3H11A	17.2616	15.0815	14.6188	17.3233	17.4874	17.3497	17.2432	17.6587
RRP12	14.9996	16.1703	14.569	15.2071	15.9644	15.8961	15.599	16.2535
ITPRID2	14.5149	15.5941	14.9484	14.9226	14.5789	14.7014	14.4159	14.5339
DNAJB4	16.582	15.9989	16.8379	16.7453	16.3665	16.1276	16.1355	15.9876
PCID2	16.5237	15.9556	14.3226	16.5075	16.7044	16.8246	16.9287	16.8003
ENY2	15.8284	17.2863	15.0914	16.3549	17.0528	16.6462	17.3742	17.1558
H1-3	19.6166	21.0931	18.9983	19.73	20.5175	20.5685	20.622	21.4385
FLYWCH2	14.4694	13.7441	13.9666	15.6896	16.0037	15.0209	14.8316	16.1399
TPD52L1	18.0519	14.5877	13.9566	17.994	18.1923	18.1486	18.3047	18.1466
SLC4A1AP	15.0377	15.8916	15.0364	15.4502	15.7844	15.704	15.5834	16.0335
RPIA	14.5224	15.6506	14.2674	14.6324	15.2742	15.1884	15.5551	15.4138
SLAIN2	14.901	16.4267	14.768	15.7357	16.4544	16.3504	15.8868	16.1708
SMARCD2	13.9297	14.8821	14.1879	14.3618	14.5219	14.6985	14.8813	14.8939
ITGA7	15.8916	15.3277	13.7417	15.6736	15.9375	15.8081	16.3033	16.3223
IGFBP5	16.6178	17.3357	17.0791	16.9601	16.6383	16.8985	16.5725	16.6595
CTR9	14.7417	16.2402	14.2142	15.2244	15.6735	15.8261	16.0453	16.1565
CEND1	16.5421	14.2305	16.8979	16.8352	14.1047	14.11	14.791	15.879
AFF4	14.6741	14.458	13.9176	15.8525	15.9455	14.707	16.2156	15.896
CTDSPL2	14.421	15.2896	15.2794	14.7503	15.2226	15.3564	15.2092	15.7815
SEC11C	20.1853	14.0118	14.3787	20.2171	20.2838	20.4593	20.2428	20.417
PPOX	15.6402	16.5538	16.3219	16.4186	15.8516	15.7989	15.9762	15.8019
PPIL2	21.6137	14.5527	14.1854	21.554	21.7988	21.7968	21.4473	21.9724
DMAC2L	14.3743	13.7524	14.1901	14.9358	14.7816	15.0547	14.7269	14.5934
H2AZ1	20.935	21.6554	21.1723	21.1989	21.6759	21.3067	21.787	21.5073
ARG2	15.5211	14.8048	16.1611	13.8948	14.0191	14.4882	14.2557	14.0477
NEB	18.4475	14.867	14.5944	19.3547	18.9473	19.0635	18.5733	19.4949
HMGN4	17.0395	17.9227	17.583	17.2325	17.1211	16.7988	17.3815	16.7419
KRT18	18.1411	17.4684	17.594	17.9041	18.1093	17.8359	18.5092	18.0963
ARGLU1	16.0273	14.2199	14.5506	16.1823	16.076	16.0886	16.0907	16.2441
VPS37A	15.5351	14.4837	14.0647	15.6381	15.8987	15.7727	15.0855	16.0714
PRPF4B	14.8301	15.946	14.027	14.5983	15.3606	15.4925	15.828	15.6083
EXOSC10	15.5688	13.8818	14.1695	15.6078	15.5733	15.3935	15.7424	15.7322
XPO4	15.5016	13.8988	14.7511	15.5862	15.6255	15.669	15.5633	15.6038
GNG12	18.9371	18.1791	18.8442	19.0082	18.5288	18.4068	18.2186	18.4245
HSP90AB4P	18.8753	14.864	14.6063	19.0908	18.6807	18.9204	18.6858	19.7242
ACSL6	14.1968	16.2842	14.4162	14.0929	15.3736	16.0622	15.5344	15.6913
NUDT12	15.5897	13.7325	14.106	15.4625	15.5902	15.6433	15.5257	15.3685
AS3MT	16.5146	14.2764	14.6787	16.5837	16.6982	16.5392	16.3334	16.6131
PHF10	18.6657	17.9881	15.1317	18.6042	19.0038	18.9198	18.9692	19.1741
IGF1R	15.4954	15.2777	14.7654	15.6849	15.5072	15.6302	15.7583	15.7247
CUX1	14.948	15.5744	13.4776	14.315	15.2871	15.4334	15.4188	15.2242
MLST8	15.9432	14.7047	14.475	15.8489	15.8443	15.8918	15.997	15.8119
TPM2	17.6671	19.138	18.7804	19.0772	18.235	17.4607	18.0034	18.3261
ASPSCR1	16.0611	14.5172	15.2946	14.3333	15.7437	15.7845	15.727	15.5941
JAK1	15.8586	15.8918	14.682	15.8764	15.4354	14.3985	15.0614	14.9796
TMPO	19.3388	19.629	19.54	19.6607	19.8107	19.4714	19.7562	19.9482
CLIC6	15.7132	14.6842	14.0965	15.7243	15.6762	15.3516	16.2766	15.8505
GCAT	13.6966	15.7208	15.6199	14.8424	15.6532	15.7979	15.7033	15.8173
MRPL57	15.8198	14.7369	14.8324	14.1972	15.5353	15.3034	15.3402	15.7205
FBXO2	15.9199	15.1804	15.0219	16.1826	16.1296	16.103	15.8747	16.0765
PRRT2	16.574	17.4508	17.3034	17.284	16.8695	16.9116	16.4594	16.9085
XXYLT1	18.2093	14.3758	14.1772	18.2657	18.0937	17.8907	18.1255	18.3596
TXNRD2	16.0723	14.4728	14.6491	16.2781	16.2243	16.0319	16.1103	16.1496
PCDHA4	15.9688	14.5048	14.2911	15.8071	15.9247	16.0284	15.6312	15.8286
ACAD11	15.4109	14.0477	14.7896	15.1693	15.4549	15.4275	15.1996	15.2874
GTPBP4	15.3951	14.0079	14.5548	15.3619	15.5104	15.0568	15.4338	15.6009
ACTA1	13.8332	18.1363	18.3473	18.6575	16.0493	14.2498	15.4739	15.5119
TIMP3	16.2584	15.8548	14.7559	16.0274	15.0434	15.2863	15.0511	15.3357
KIF13B	13.4513	15.4206	14.2786	14.4247	15.192	15.0941	14.9691	14.9213
DCUN1D5	16.4024	14.7729	15.2344	16.9424	14.6045	14.9975	15.6409	14.5281
EMC10	16.1563	13.7663	15.0133	16.2306	16.3917	16.1792	16.079	16.2201
MRPL23	16.1309	15.061	15.3213	16.0161	16.0464	16.0467	16.0528	16.0218
ATM	17.1802	16.5319	15.1519	17.1126	17.2703	17.1335	17.1151	17.4056
PCYT1A	15.5993	15.272	15.0193	15.7042	15.7903	15.6149	15.473	15.7669
MRPS9	17.9395	16.4432	15.0832	18.183	18.039	17.9505	17.9644	18.0757
DDX19B	15.0617	16.5409	15.119	15.0486	15.8594	16.2206	15.8777	16.0907
DCHS1	14.9856	18.7483	17.5732	14.8135	17.8111	18.0181	18.1324	18.0081
SCLY	13.8784	15.8712	15.2693	14.8572	15.4954	15.456	15.8957	15.6058
METAP1	14.229	16.5482	15.1149	13.8912	14.6989	16.4386	16.4916	16.6209
AKAP8	16.6193	13.8469	15.1596	16.7307	16.7218	16.6479	16.2242	16.9086
S100B	17.1972	18.4622	14.6744	17.6761	18.3893	17.8814	18.3424	18.2364
ABCB8	16.0675	14.8296	14.8959	16.1021	15.8777	16.0449	15.966	16.0614
NAA25	15.7817	14.886	15.4333	15.7791	15.832	15.7441	15.7124	15.8128
NHLRC3	15.9053	14.9858	13.8041	15.7231	15.8041	16.0625	15.5814	15.7491
ODR4	15.8826	14.2178	15.1327	15.9115	15.8322	15.8402	15.9584	15.7732
DES	16.9904	19.3303	19.5992	19.9431	18.9049	17.1201	17.6854	17.8554
HDDC3	14.1351	15.4122	14.8133	14.7974	15.2135	15.345	15.0026	15.1107
UQCRQ	14.6259	18.1133	17.2203	14.9682	17.1541	17.6808	17.6609	17.2375
MIPEP	16.4199	14.0852	14.5374	16.4446	16.3364	16.1741	16.1824	16.2301
CCDC9	15.2851	14.1978	13.6628	15.0724	15.8582	14.8394	14.7645	15.2647
NUDT2	16.7502	15.0543	14.0041	16.6717	16.2555	16.8372	16.3498	16.8029
ITPK1	15.3926	15.4418	15.7535	13.4975	14.9655	13.4093	13.9904	14.3906
KRT8	17.9893	16.7876	17.4274	17.8318	18.0499	17.6124	18.107	17.8491
PUDP	18.2181	17.1907	15.2843	18.0801	18.1797	18.1653	18.0174	18.0572
RAP2B	16.7408	15.8696	16.1699	16.7047	16.6923	16.9644	16.3572	16.7895
RBBP7	16.7292	17.7637	16.8782	17.003	17.4011	17.1154	17.6999	17.5511
HMG20A	15.6711	15.0076	14.8209	17.2081	17.062	15.9601	16.8665	16.0234
CDH4	16.5834	17.9071	16.2065	17.1193	17.3535	17.5874	17.2798	17.5653
SAMD4B	14.2672	15.7313	14.7005	14.8899	15.175	15.1255	15.6149	15.3708
AUH	15.7678	14.4694	15.3877	15.9999	15.7692	15.8076	16.0661	15.7659
MSTO1	15.8529	14.1009	15.2	15.505	15.7914	15.6955	15.4457	15.675
ARPP19	16.371	14.7356	14.2475	16.4973	16.5097	16.2978	15.8282	16.1523
VAMP1	13.6408	15.5891	15.0838	15.7963	14.5015	14.2167	14.2608	14.69
RAI14	16.3113	14.47	14.3337	16.3948	16.6319	14.9756	16.5899	16.6969
LRRC20	16.0566	15.4222	14.6998	16.3994	16.1618	16.1916	16.1062	15.9084
BCAR1	16.0581	16.9294	16.6828	16.2139	16.3641	16.1366	16.1783	16.2368
NOC2L	15.8589	14.2336	14.2027	16.126	15.73	15.4603	16.1951	15.5337
CCDC8	14.2704	14.6459	14.9188	13.8438	14.2019	13.9686	14.0194	14.3429
FER	19.6834	17.5461	16.7179	19.4299	19.2418	19.2143	18.568	19.9049
ACTC1	23.254	25.4157	25.0902	25.6124	24.7064	23.6008	24.1639	24.2233
BRMS1L	13.6558	15.3997	15.6867	14.1793	15.4215	15.2312	15.0988	15.405
MED24	15.2056	14.0036	14.1616	15.4078	14.6589	15.0712	15.8103	15.1796
PPIC	17.0319	13.9956	14.6762	16.6222	14.8316	13.8371	15.5196	14.4801
METTL7A	17.9731	16.9603	14.7436	18.2612	17.7626	17.8661	17.9554	17.9285
MLLT1	16.4944	14.4291	14.4057	16.5153	16.2084	16.0307	16.2363	16.0727
MTMR2	15.2771	14.5095	14.0995	15.4901	15.2449	15.255	15.002	15.3644
FHIT	15.4805	14.3199	14.6517	15.4666	15.3361	15.3648	15.2222	15.2932
TRAPPC2L	16.2892	13.8587	14.8894	16.1113	15.9106	15.944	15.8183	15.9811
COMT	17.4462	17.8	18.0592	16.8687	17.0183	17.6128	17.0473	17.2143
PACS2	14.4128	16.0072	15.6989	14.1679	15.8566	16.041	15.7034	14.9463
GLE1	16.4562	14.708	13.5741	16.3894	16.2073	16.2714	15.5704	16.164
EPHA4	15.5402	13.6321	14.1751	14.7985	15.0978	15.2048	14.821	14.8278
SLC8A1	15.7194	14.6485	14.0276	15.9098	15.4911	16.093	15.363	15.3995
BTF3	16.6011	17.7249	16.6728	16.6512	17.2068	17.012	17.1164	17.5862
XPR1	15.9841	14.4996	14.4085	15.8483	15.5887	15.8227	15.3255	15.8443
TUBGCP4	15.0783	14.4817	13.9426	15.1571	15.0025	15.0659	14.8523	14.9359
MYH3	16.4872	19.8788	19.7401	20.6635	18.9879	17.3845	17.5943	18.6461
ATPAF1	14.7042	16.4529	14.2208	14.4518	15.7698	15.5019	15.0899	15.6252
CRBN	15.7429	15.0155	15.3567	16.0175	15.8609	15.8199	15.457	15.9761
OXA1L	15.6616	14.01	14.6686	15.9224	15.4464	15.3766	15.6004	15.6016
BRAT1	15.9117	14.2089	14.404	15.9097	15.6833	15.7927	15.9075	15.0196
IRS2	15.5162	16.525	16.1711	15.9774	15.9577	15.6705	15.9499	15.7578
GPRC5B	15.7904	14.7842	14.8682	16.016	15.6676	15.786	15.4781	15.7538
NFKB1	13.7174	15.2659	15.0548	14.3701	15.1453	14.7332	15.371	14.6457
KDELR1	17.5897	14.591	14.617	17.2098	16.6771	17.5764	17.5446	15.6166
IFIT3	15.1034	14.3882	14.3952	15.1727	14.9764	14.9892	14.9254	14.9567
SLC35E2B	14.4294	14.7927	15.3827	13.8264	14.8141	15.0783	14.9959	14.722
DCD	16.7745	16.0318	15.5653	17.5856	16.331	15.6871	16.0132	16.3898
NCOR1	19.4873	18.8133	14.2103	19.4864	18.9373	19.04	19.0242	18.9239
RNF121	16.0763	14.4289	14.6421	15.9937	15.7637	15.693	15.3683	15.5931
DNAJC9	16.3367	17.7177	16.6436	16.6504	17.0188	16.8574	16.9476	17.3181
FBLL1	17.0402	17.905	17.5031	16.8788	17.5895	17.2008	17.5562	17.5395
MTIF3	14.2673	14.7305	15.336	13.9898	14.898	14.7786	14.5053	14.8133
RABGAP1L	15.7481	15.629	15.8646	15.7009	15.4631	15.9426	15.6504	15.644
TMEM164	13.0266	15.8417	14.7716	13.6513	14.8882	14.7103	14.4386	14.6151
FN1	14.7202	14.5559	14.319	16.5712	15.3972	14.9229	15.3358	15.6376
RABGAP1L	14.0825	15.0271	14.8846	14.9404	14.2286	15.1405	14.9551	15.2241
ERI3	17.4999	16.5611	14.6665	17.3498	16.7134	16.8103	16.9197	16.8034
ZYG11B	17.5245	14.544	17.0431	17.2417	16.8492	16.8234	16.8657	16.9213
CUX1	16.6874	17.2839	16.2803	16.6639	16.7816	16.8828	16.6575	16.7517
STMN2	14.7035	17.5295	17.5847	17.2467	16.792	17.0791	16.939	16.7591

## Sheet: 2B. DE heatmap
NAME	+/-	+/-	+/-	+/-	Control	Control	Control	Control
LIS1	18.9864	18.9949	19.037	18.9727	20.114	20.1865	20.2469	20.0153
LMNA	20.4331	20.6558	20.8891	20.6658	19.9521	20.0721	19.9275	20.0443
ANXA2	20.1798	20.4591	20.1497	20.1247	19.1073	19.1895	19.316	19.2999
PRSS1	15.1717	15.3145	14.176	16.9876	20.4059	20.3676	20.509	20.3964
SPARC	17.655	17.9146	17.5297	17.6709	17.0367	17.1105	17.1732	17.0891
EDIL3	18.2504	18.1333	18.3489	18.4683	17.5855	17.6738	17.8368	17.7038
SLIT2	16.8001	16.5878	16.9525	16.8397	15.9289	16.1226	15.8789	16.2408
COL6A1	17.743	17.7821	17.9227	18.0164	17.382	17.4674	17.256	17.3818
S100A10	18.8333	18.8954	18.4706	18.7778	17.6208	17.9658	17.2215	17.756
ANXA1	21.1386	20.8446	20.9464	20.8346	20.4355	20.4979	20.1623	20.3838
HTRA1	17.8449	17.3768	17.9047	17.569	16.9122	17.032	16.9194	17.0627
LGALS1	18.7263	18.8731	19.1598	19.3798	18.04	18.292	18.1442	18.3361
ELN	18.1693	18.038	18.2531	17.9378	17.6341	17.7396	17.4168	17.4212
NCAN	14.3089	14.4172	14.3718	15.6435	16.4777	16.5377	16.2293	15.9634
COL12A1	15.5429	15.9527	15.7924	15.8871	15.0121	15.3143	14.5865	15.0483
LGALS3	19.4163	20.1669	19.3689	19.4599	18.9316	19.0541	18.9459	18.7844
GPC2	19.1766	19.3894	19.0041	19.5808	19.8203	19.6616	19.6815	19.7011
COL6A2	16.4708	16.3454	16.7885	17.121	16.1343	16.1611	15.7554	16.1567
HAPLN1	17.8651	18.1197	17.2793	17.7872	17.2886	17.0915	17.1084	17.2987
SRPX	15.6079	15.234	15.7129	16.0135	14.2139	14.7476	14.3316	15.4447
PLXNC1	14.8141	15.8071	14.0864	14.2321	15.6357	15.9843	16.1029	15.9249
GPC3	15.1571	15.0247	14.9557	15.3038	13.7661	14.7889	13.2541	14.5222
MMP15	14.3767	15.9748	14.7589	15.0531	16.1485	15.888	16.0436	15.9476
ADAM17	13.8537	14.9911	14.6525	17.9692	17.9324	17.4815	17.9279	17.8777
SEMA3C	15.5774	14.8665	15.9053	15.5006	15.4179	13.9843	14.0722	14.3798
S100A11	17.4537	16.7863	17.3091	17.5992	16.7017	16.9948	16.8731	16.8285
PLXNA4	14.4003	15.3429	15.5224	14.6407	14.0321	14.7681	14.2643	14.049
IGFBP5	16.6178	17.3357	17.0791	16.9601	16.6383	16.8985	16.5725	16.6595
TMPO	19.3388	19.629	19.54	19.6607	19.8107	19.4714	19.7562	19.9482
TIMP3	16.2584	15.8548	14.7559	16.0274	15.0434	15.2863	15.0511	15.3357
S100B	17.1972	18.4622	14.6744	17.6761	18.3893	17.8814	18.3424	18.2364
FN1	14.7202	14.5559	14.319	16.5712	15.3972	14.9229	15.3358	15.6376
RABGAP1L	14.0825	15.0271	14.8846	14.9404	14.2286	15.1405	14.9551	15.2241
CUX1	16.6874	17.2839	16.2803	16.6639	16.7816	16.8828	16.6575	16.7517
