# Supplementary material for: Altered extracellular matrix structure and elevated stiffness in a brain organoid model for disease
Source: Nat Commun. 2025 May 1;16:4094. doi: 10.1038/s41467-025-59252-w (PMC12045990; doi:10.1038/s41467-025-59252-w)
Supplement: Supplementary file 5 — Supplementary Data 3 [file 41467_2025_59252_MOESM5_ESM.xlsx]

## Sheet: all l2fc 0.5 p<0.05 baseline>20
Column1	D105_LIS1_S13.raw	D105_LIS2_S14.raw	D105_LIS3_S15.raw	D105_LIS4_S16.raw	D105_W1_S9.raw	D105_W2_S10.raw	D105_W3_S11.raw	D105_W4_S12.raw	D105_LIS1_S13.normalized	D105_LIS2_S14.normalized	D105_LIS3_S15.normalized	D105_LIS4_S16.normalized	D105_W1_S9.normalized	D105_W2_S10.normalized	D105_W3_S11.normalized	D105_W4_S12.normalized	D105_LIS1_S13.rld	D105_LIS2_S14.rld	D105_LIS3_S15.rld	D105_LIS4_S16.rld	D105_W1_S9.rld	D105_W2_S10.rld	D105_W3_S11.rld	D105_W4_S12.rld	lis1_wt.baseMean	lis1_wt.log2FoldChange	lis1_wt.pvalue	lis1_wt.padj	lis1_wt.pass	lis1_wt.Direction
ABCA13	40	59	31	49	705	774	1103	449	40.8252	63.6756	35.7904	44.3292	703.76	753.267	858.499	499.855	6.64884	6.88501	6.60711	6.67502	8.8811	8.95077	9.08811	8.53817	375	-3.93174	4.12295e-78	4.47144e-75	yes	down
ABCA4	13	5	20	20	120	221	285	389	13.2682	5.39624	23.0906	18.0935	119.789	215.08	221.824	433.059	5.45685	5.29818	5.65319	5.53425	6.64107	7.14826	7.18277	7.81798	131.2	-4.04771	9.12458e-14	2.30902e-12	yes	down
ABCA8	851	919	1120	1349	3316	3247	2368	2115	868.556	991.828	1293.07	1220.41	3310.17	3160.02	1843.09	2354.55	10.1302	10.2442	10.4791	10.4266	11.3817	11.3349	10.8076	11.0431	1880.21	-1.28613	4.18373e-12	8.83082e-11	yes	down
ABCB4	38	37	28	38	7	11	11	7	38.7839	39.9322	32.3268	34.3777	6.98768	10.7053	8.56164	7.79284	4.64069	4.65368	4.54918	4.58436	4.10154	4.181	4.12566	4.12515	22.4335	2.09091	1.62909e-08	2.05668e-07	yes	up
ABHD2	3926	3390	3488	4338	6860	8569	9225	8614	4006.99	3658.65	4027	3924.49	6847.93	8339.46	7180.1	9589.65	12.1393	12.057	12.144	12.1203	12.6452	12.839	12.6915	12.9786	5946.78	-1.03285	1.13748e-19	5.50025e-18	yes	down
ABI3BP	315	196	279	336	134	74	131	69	321.498	211.533	322.114	303.971	133.764	72.0178	101.961	76.8152	7.95701	7.59052	7.95688	7.90789	7.22637	6.80542	7.02593	6.85074	192.959	1.58959	9.52758e-14	2.40373e-12	yes	up
AC004080.1	14	11	4	6	27	48	76	27	14.2888	11.8717	4.61812	5.42806	26.9525	46.7142	59.1532	30.0581	4.34102	4.29506	4.14327	4.14391	4.56131	4.83223	4.98065	4.60695	24.8856	-2.17852	1.00491e-06	9.1474e-06	yes	down
AC004158.1	407	308	331	250	106	67	61	32	415.396	332.408	382.149	226.169	105.814	65.2053	47.4782	35.6244	8.15079	7.93943	8.06889	7.59523	6.98884	6.66853	6.47509	6.36685	201.281	2.41561	1.07421e-17	4.27713e-16	yes	up
AC004241.1	37	26	37	36	18	13	23	18	37.7633	28.0604	42.7176	32.5684	17.9683	12.6518	17.9016	20.0387	4.84114	4.70614	4.90002	4.77286	4.5436	4.44471	4.53792	4.58078	26.2088	1.04096	0.00133956	0.00576032	yes	up
AC004877.1	152	130	142	136	62	38	52	47	155.136	140.302	163.943	123.036	61.8909	36.9821	40.4732	52.3234	6.87916	6.7977	6.92128	6.69839	6.2259	5.94793	5.98144	6.13177	96.7608	1.6092	1.69247e-14	4.66658e-13	yes	up
AC005224.3	54	70	73	80	22	41	31	26	55.114	75.5473	84.2807	72.3741	21.9613	39.9017	24.1283	28.9448	5.64785	5.84338	5.91508	5.81896	5.21546	5.47165	5.23999	5.32666	50.2815	1.32435	8.23538e-07	7.61204e-06	yes	up
AC005865.1	39	47	40	48	14	8	18	20	39.8046	50.7246	46.1812	43.4245	13.9754	7.78571	14.01	22.2653	4.96172	5.09126	5.03693	5.00996	4.55905	4.43079	4.55034	4.70825	29.7714	1.6472	9.37351e-07	8.58736e-06	yes	up
AC006453.3	8	7	7	16	39	50	51	53	8.16504	7.55473	8.08171	14.4748	38.9314	48.6607	39.6949	59.0029	4.34345	4.33389	4.34996	4.46901	4.86049	4.98214	4.87604	5.091	28.0708	-2.25693	8.96969e-10	1.37288e-08	yes	down
AC006504.5	93	76	89	118	200	251	293	169	94.9186	82.0228	102.753	106.752	199.648	244.277	228.051	188.141	6.88307	6.78923	6.93925	6.96205	7.44452	7.61595	7.55925	7.39464	155.82	-1.15486	6.27318e-13	1.44315e-11	yes	down
AC006504.7	15	21	15	13	25	30	54	44	15.3094	22.6642	17.3179	11.7608	24.956	29.1964	42.0299	48.9836	4.49926	4.62656	4.53839	4.4267	4.66263	4.72719	4.90565	4.97865	26.5273	-1.12301	0.00188877	0.00778864	yes	down
AC006942.1	18	18	16	30	39	49	98	55	18.3713	19.4265	18.4725	27.1403	38.9314	47.6874	76.2764	61.2295	4.90433	4.92479	4.91162	5.04443	5.21092	5.31842	5.61317	5.46125	38.4419	-1.42293	6.69424e-06	5.15595e-05	yes	down
AC007036.5	10	18	11	13	28	28	44	22	10.2063	19.4265	12.6998	11.7608	27.9507	27.25	34.2466	24.4918	4.16717	4.33845	4.21962	4.19482	4.47429	4.46416	4.56982	4.42025	21.0041	-1.08796	0.00289465	0.0112681	yes	down
AC007098.1	250	186	173	222	1517	1403	1567	857	255.157	200.74	199.734	200.838	1514.33	1365.42	1219.64	954.066	8.45224	8.27255	8.27097	8.26809	10.0866	9.98119	9.86831	9.62302	738.741	-2.56076	1.27679e-60	7.09243e-58	yes	down
AC007405.3	130	193	109	144	36	28	16	29	132.682	208.295	125.844	130.273	35.9367	27.25	12.4533	32.2846	6.60938	6.98805	6.56409	6.59761	5.75864	5.63183	5.34679	5.71439	88.1273	2.4877	3.10889e-17	1.17812e-15	yes	up
AC007743.1	29	30	14	15	49	61	54	39	29.5983	32.3774	16.1634	13.5702	48.9138	59.366	42.0299	43.4173	5.03148	5.07117	4.82112	4.76076	5.27913	5.39234	5.20015	5.21307	35.6795	-1.08272	0.000936191	0.00422296	yes	down
AC007906.2	21	18	7	21	165	353	531	609	21.4332	19.4265	8.08171	18.9982	164.71	343.544	413.294	677.977	5.85558	5.83017	5.63203	5.7942	7.13175	7.81184	7.99945	8.4978	208.433	-4.55133	5.69869e-19	2.57515e-17	yes	down
AC007920.2	40	52	40	48	23	22	15	32	40.8252	56.1209	46.1812	43.4245	22.9595	21.4107	11.675	35.6244	5.15429	5.32812	5.21687	5.18801	4.90122	4.87526	4.68595	5.08667	34.7777	1.04762	0.00172359	0.0071882	yes	up
AC008875.3	62	39	30	40	113	118	178	94	63.279	42.0907	34.6359	36.1871	112.801	114.839	138.543	104.647	6.11995	5.89472	5.80569	5.81356	6.51304	6.52689	6.67604	6.45596	80.8778	-1.42057	6.63279e-10	1.04181e-08	yes	down
AC008915.3	20	17	23	33	40	60	88	60	20.4126	18.3472	26.5542	29.8543	39.9296	58.3928	68.4931	66.7958	5.01381	4.98158	5.11446	5.15822	5.29612	5.50709	5.61164	5.58657	41.0975	-1.29298	1.12322e-05	8.18862e-05	yes	down
AC009108.3	68	68	45	71	27	25	25	24	69.4028	73.3888	51.9538	64.232	26.9525	24.3303	19.4583	26.7183	5.68057	5.71528	5.50301	5.63404	5.18335	5.14205	5.05186	5.18303	44.5546	1.42298	4.86077e-08	5.67422e-07	yes	up
AC009244.2	2	0	4	1	113	117	205	177	2.04126	0	4.61812	0.904677	112.801	113.866	159.558	197.048	4.70952	4.66464	4.80266	4.64994	6.17686	6.18561	6.48248	6.65654	73.8546	-6.32904	3.72778e-26	3.14445e-24	yes	down
AC009318.1	83	83	69	63	56	29	44	29	84.7123	89.5775	79.6626	56.9946	55.9015	28.2232	34.2466	32.2846	6.05246	6.08971	6.0085	5.80043	5.78888	5.44801	5.52645	5.51041	57.7004	1.0437	0.000112164	0.000645248	yes	up
AC009407.1	90	73	58	70	30	42	31	34	91.8567	78.7851	66.9627	63.3274	29.9472	40.875	24.1283	37.8509	6.05171	5.94518	5.83897	5.80727	5.41478	5.55971	5.31672	5.524	54.2167	1.19098	3.10067e-06	2.57635e-05	yes	up
AC009646.2	111	114	97	108	1	3	8	0	113.29	123.034	111.989	97.7051	0.998241	2.91964	6.22665	0	6.02018	6.08488	6.0045	5.90767	4.53047	4.58006	4.63827	4.52465	57.0204	5.30697	1.83871e-29	2.04276e-27	yes	up
AC009955.4	52	43	28	36	18	17	19	27	53.0727	46.4076	32.3268	32.5684	17.9683	16.5446	14.7883	30.0581	5.16662	5.09004	4.91054	4.91541	4.68632	4.66014	4.61963	4.87885	30.4669	1.06803	0.00164057	0.00687725	yes	up
AC010207.1	37	26	39	34	15	24	12	12	37.7633	28.0604	45.0267	30.759	14.9736	23.3571	9.33997	13.3592	4.79068	4.65462	4.87725	4.69622	4.43667	4.58205	4.31376	4.40979	25.3299	1.22145	0.000830354	0.00380739	yes	up
AC010615.2	1	0	0	0	43	42	56	31	1.02063	0	0	0	42.9243	40.875	43.5865	34.5112	3.69996	3.67707	3.68432	3.65892	4.47954	4.45369	4.4993	4.35912	20.3647	-7.01262	4.74813e-11	8.74201e-10	yes	down
AC010729.2	181	162	138	140	71	45	90	58	184.734	174.838	159.325	126.655	70.8751	43.7946	70.0498	64.5693	7.14017	7.09349	7.01672	6.83994	6.43556	6.16204	6.42355	6.38126	111.855	1.36866	2.52786e-11	4.84612e-10	yes	up
AC010991.1	127	116	107	178	65	47	55	60	129.62	125.193	123.535	161.032	64.8856	45.741	42.8082	66.7958	6.74423	6.71682	6.7057	6.91829	6.26553	6.06682	6.02345	6.28508	94.9513	1.3062	4.04847e-10	6.54392e-09	yes	up
AC012349.1	40	23	36	34	167	160	231	87	40.8252	24.8227	41.5631	30.759	166.706	155.714	179.794	96.8539	5.90569	5.68996	5.92035	5.76458	6.86394	6.80802	6.93362	6.43832	92.1298	-2.12573	7.93746e-17	2.84239e-15	yes	down
AC012645.1	497	500	385	491	116	84	128	114	507.253	539.624	444.494	444.196	115.796	81.7499	99.6264	126.912	8.58265	8.64143	8.45583	8.45787	7.3406	7.11082	7.22936	7.4084	294.956	2.19552	4.75101e-47	1.46222e-44	yes	up
AC013391.3	155	123	108	132	35	40	62	38	158.198	132.747	124.689	119.417	34.9384	38.9285	48.2565	42.304	6.81732	6.67577	6.62587	6.5973	5.83849	5.88869	5.99398	5.93595	87.4349	1.69511	6.49273e-17	2.3509e-15	yes	up
AC013724.1	21	15	22	24	164	246	324	198	21.4332	16.1887	25.3997	21.7122	163.711	239.41	252.179	220.426	5.68136	5.59771	5.75859	5.67265	6.93308	7.26937	7.32281	7.19043	120.058	-3.37308	5.68818e-45	1.58733e-42	yes	down
AC015922.3	62	58	68	108	188	216	270	240	63.279	62.5964	78.508	97.7051	187.669	210.214	210.149	267.183	6.55331	6.54948	6.68878	6.82896	7.32866	7.42424	7.42665	7.63051	147.163	-1.52801	1.90048e-15	5.84912e-14	yes	down
AC016044.1	12	11	4	12	72	103	177	115	12.2476	11.8717	4.61812	10.8561	71.8733	100.241	137.765	128.025	4.97598	4.97409	4.82389	4.93345	5.79784	6.0407	6.30269	6.22821	59.6872	-3.45405	1.66401e-23	1.13128e-21	yes	down
AC016582.3	162	168	153	208	899	724	767	575	165.342	181.314	176.643	188.173	897.418	704.606	596.98	640.126	7.87799	7.94751	7.9298	7.97186	9.36481	9.12741	8.96969	9.03399	443.825	-1.99533	2.85937e-41	6.578e-39	yes	down
AC016717.2	506	424	401	422	286	211	216	162	516.439	457.601	462.967	381.774	285.497	205.348	168.119	180.349	8.73515	8.62255	8.63279	8.45917	8.20592	7.93655	7.77937	7.8385	332.262	1.11676	1.47935e-10	2.53324e-09	yes	up
AC018865.2	3	16	3	5	56	33	159	44	3.06189	17.268	3.46359	4.52338	55.9015	32.116	123.755	48.9836	4.30463	4.62693	4.33057	4.32927	5.19101	4.87995	5.77943	5.10598	36.1341	-3.21722	4.84571e-09	6.63228e-08	yes	down
AC019197.1	7	8	2	6	33	105	260	201	7.14441	8.63398	2.30906	5.42806	32.9419	102.187	202.366	223.766	4.80653	4.85153	4.70465	4.7418	5.315	6.07261	6.67499	6.75233	73.0971	-4.57259	1.27786e-10	2.20646e-09	yes	down
AC020637.1	27	37	58	85	12	13	10	11	27.557	39.9322	66.9627	76.8975	11.9789	12.6518	7.78331	12.2459	4.79356	4.96961	5.27051	5.37442	4.51409	4.52663	4.40575	4.52542	32.0012	2.25782	2.52693e-08	3.07758e-07	yes	up
AC023024.1	44	41	38	47	20	13	25	17	44.9077	44.2491	43.8721	42.5198	19.9648	12.6518	19.4583	18.9255	5.08462	5.0755	5.06943	5.05802	4.73166	4.5979	4.71739	4.71683	30.8186	1.30358	1.04367e-05	7.67507e-05	yes	up
AC023024.2	58	61	47	62	196	152	203	137	59.1965	65.8341	54.2629	56.09	195.655	147.928	158.001	152.517	6.32062	6.38515	6.27607	6.28557	7.18282	6.95388	7.00964	6.9762	111.186	-1.47472	3.71108e-16	1.23207e-14	yes	down
AC025171.1	89	50	43	47	183	146	191	130	90.836	53.9624	49.6448	42.5198	182.678	142.089	148.661	144.724	6.56314	6.24024	6.19799	6.10608	7.09746	6.89401	6.9328	6.90649	106.889	-1.38396	3.14817e-09	4.46924e-08	yes	down
AC025171.2	15	7	10	14	42	28	51	15	15.3094	7.55473	11.5453	12.6655	41.9261	27.25	39.6949	16.6989	4.26566	4.11275	4.197	4.21224	4.66851	4.46685	4.6477	4.29217	21.5806	-1.41934	0.000642038	0.00303181	yes	down
AC025839.1	18	29	59	116	7	9	17	5	18.3713	31.2982	68.1173	104.942	6.98768	8.75892	13.2316	5.56632	4.55464	4.77347	5.21788	5.54457	4.31145	4.3514	4.44126	4.28703	32.1592	2.67048	4.11557e-07	4.03149e-06	yes	up
AC026401.3	72	61	63	57	32	37	36	28	73.4853	65.8341	72.7354	51.5666	31.9437	36.0089	28.0199	31.1714	5.81978	5.74863	5.81031	5.60498	5.36291	5.41748	5.29943	5.35502	48.8457	1.05166	1.79767e-05	0.000125666	yes	up
AC026774.1	13	40	9	16	60	64	74	53	13.2682	43.1699	10.3908	14.4748	59.8944	62.2856	57.5965	59.0029	4.82687	5.28237	4.78033	4.84268	5.47091	5.49582	5.45231	5.45893	40.0104	-1.55815	4.87166e-05	0.000307773	yes	down
AC026801.2	20	23	26	23	41	46	71	45	20.4126	24.8227	30.0178	20.8076	40.9279	44.7678	55.2615	50.0968	4.90844	4.98022	5.05748	4.91127	5.20184	5.24884	5.37121	5.30772	35.8893	-1.00422	0.000338783	0.00171959	yes	down
AC061992.2	125	142	92	146	281	357	540	333	127.579	153.253	106.217	132.083	280.506	347.437	420.299	370.717	7.3577	7.49351	7.23443	7.3804	7.98593	8.1761	8.35315	8.23363	242.261	-1.45073	2.64873e-18	1.10688e-16	yes	down
AC063960.2	14	10	9	17	40	31	64	37	14.2888	10.7925	10.3908	15.3795	39.9296	30.1696	49.8132	41.1907	4.45811	4.39242	4.38787	4.47526	4.85453	4.7215	4.98112	4.86756	26.4943	-1.65695	1.68759e-06	1.47599e-05	yes	down
AC064836.2	92	113	102	82	45	41	60	47	93.8979	121.955	117.762	74.1835	44.9208	39.9017	46.6999	52.3234	6.32418	6.51424	6.48629	6.16528	5.8709	5.80994	5.88588	5.9555	73.9555	1.14625	4.98953e-07	4.809e-06	yes	up
AC073210.3	17	26	13	18	30	61	84	64	17.3507	28.0604	15.0089	16.2842	29.9472	59.366	65.3798	71.2488	4.85185	5.02805	4.8161	4.82685	5.05506	5.41576	5.48221	5.52696	37.8308	-1.5615	7.74341e-06	5.8805e-05	yes	down
AC074212.1	34	36	23	34	76	89	223	86	34.7014	38.8529	26.5542	30.759	75.8663	86.616	173.568	95.7406	5.64455	5.7009	5.53614	5.58422	6.08952	6.18051	6.72528	6.24904	70.3323	-1.72793	7.6002e-09	1.00754e-07	yes	down
AC076968.2	43	38	21	28	10	15	10	6	43.8871	41.0114	24.2451	25.3309	9.98241	14.5982	7.78331	6.67958	4.67479	4.63682	4.39818	4.41832	4.13751	4.22968	4.079	4.07163	21.6898	1.7843	1.28765e-05	9.28043e-05	yes	up
AC078881.1	236	210	170	240	87	84	117	70	240.869	226.642	196.27	217.122	86.8469	81.7499	91.0647	77.9284	7.5754	7.52209	7.39994	7.4877	6.79039	6.75032	6.81723	6.72393	152.312	1.38027	4.61895e-20	2.30189e-18	yes	up
AC079145.1	60	59	39	58	23	18	33	18	61.2378	63.6756	45.0267	52.4712	22.9595	17.5178	25.6849	20.0387	5.47355	5.49605	5.29527	5.38404	4.99215	4.89925	5.03021	4.9482	38.5765	1.35922	9.87571e-07	9.00397e-06	yes	up
AC079610.1	36	38	30	34	17	18	13	20	36.7427	41.0114	34.6359	30.759	16.9701	17.5178	10.1183	22.2653	4.8242	4.87754	4.79381	4.74323	4.52161	4.53084	4.37923	4.61298	26.2526	1.11859	0.000862284	0.00393006	yes	up
AC079834.2	40	34	30	40	17	21	22	14	40.8252	36.6944	34.6359	36.1871	16.9701	20.4375	17.1233	15.5857	4.92518	4.87127	4.84294	4.86752	4.57152	4.63109	4.56854	4.54995	27.3074	1.0799	0.000383052	0.00191652	yes	up
AC079949.2	66	37	55	35	31	32	30	11	67.3616	39.9322	63.4991	31.6637	30.9455	31.1428	23.3499	12.2459	5.50677	5.20757	5.46591	5.0966	5.08702	5.08965	4.96609	4.78375	37.5176	1.04158	0.00351124	0.0133148	yes	up
AC084335.1	8	3	5	9	29	32	67	44	8.16504	3.23774	5.77265	8.14209	28.949	31.1428	52.1482	48.9836	4.12598	4.01477	4.07967	4.11952	4.50708	4.54068	4.82152	4.77	23.3176	-2.65708	1.53177e-09	2.27123e-08	yes	down
AC090241.2	63	52	55	53	19	25	25	24	64.2997	56.1209	63.4991	47.9479	18.9666	24.3303	19.4583	26.7183	5.53973	5.45579	5.52852	5.36846	4.96165	5.04925	4.96035	5.08938	40.1676	1.37998	3.60464e-07	3.57093e-06	yes	up
AC090578.1	122	134	99	103	73	57	80	41	124.517	144.619	114.298	93.1817	72.8716	55.4732	62.2665	45.6438	6.68243	6.797	6.61666	6.4723	6.30817	6.14324	6.20728	6.04237	89.1089	1.00549	2.77172e-06	2.32765e-05	yes	up
AC090627.1	11	5	3	6	38	64	76	47	11.2269	5.39624	3.46359	5.42806	37.9331	62.2856	59.1532	52.3234	4.40338	4.27745	4.23813	4.26309	4.85241	5.14101	5.11669	5.02751	29.6513	-3.04378	1.37736e-13	3.39496e-12	yes	down
AC091057.1	81	75	118	126	47	43	60	31	82.671	80.9436	136.235	113.989	46.9173	41.8482	46.6999	34.5112	6.21592	6.20149	6.55993	6.4392	5.8809	5.82397	5.87375	5.74327	72.9769	1.27672	1.13796e-07	1.24422e-06	yes	up
AC092117.1	143	133	106	135	72	65	62	58	145.95	143.54	122.38	122.131	71.8733	63.2589	48.2565	64.5693	6.87107	6.85702	6.73378	6.73504	6.36652	6.28754	6.12636	6.30266	97.7449	1.115	3.5602e-09	4.99283e-08	yes	up
AC092805.1	32	26	15	21	91	128	166	108	32.6602	28.0604	17.3179	18.9982	90.8399	124.571	129.203	120.232	5.57992	5.51625	5.35003	5.35742	6.18427	6.42243	6.45721	6.39071	70.2354	-2.2617	8.69312e-19	3.85186e-17	yes	down
AC092958.4	11	14	9	14	36	50	40	25	11.2269	15.1095	10.3908	12.6655	35.9367	48.6607	31.1332	27.8316	4.30606	4.38248	4.29463	4.33071	4.70973	4.86896	4.6466	4.59295	24.1193	-1.53762	2.06733e-05	0.000142418	yes	down
AC092969.1	258	301	236	306	110	134	124	79	263.322	324.853	272.469	276.831	109.806	130.411	96.513	87.9478	7.80378	7.98959	7.83224	7.84884	7.1127	7.23594	7.01808	6.96724	195.269	1.42066	1.98312e-19	9.35103e-18	yes	up
AC093495.1	33	39	22	35	21	15	13	12	33.6808	42.0907	25.3997	31.6637	20.9631	14.5982	10.1183	13.3592	4.68449	4.79233	4.56269	4.65829	4.4918	4.37836	4.28111	4.35882	23.9842	1.18231	0.000936048	0.00422296	yes	up
AC093912.1	3	1	0	2	77	115	101	85	3.06189	1.07925	0	1.80935	76.8645	111.92	78.6114	94.6274	4.4359	4.39059	4.37307	4.38193	5.56294	5.8515	5.58943	5.7124	45.9967	-5.87195	2.76209e-20	1.42001e-18	yes	down
AC097359.2	58	61	51	62	132	172	144	140	59.1965	65.8341	58.881	56.09	131.768	167.393	112.08	155.857	6.26495	6.3292	6.26543	6.23049	6.80751	6.99764	6.68739	6.93744	100.887	-1.23778	2.54602e-10	4.21407e-09	yes	down
AC099548.2	21	24	29	33	12	13	11	16	21.4332	25.9019	33.4814	29.8543	11.9789	12.6518	8.56164	17.8122	4.31859	4.38916	4.49697	4.4517	4.14757	4.16022	4.06838	4.25713	20.2094	1.13817	0.00257102	0.0101458	yes	up
AC103974.1	102	113	97	146	61	72	42	44	104.104	121.955	111.989	132.083	60.8927	70.0713	32.6899	48.9836	6.5076	6.62384	6.55914	6.68817	6.15316	6.23913	5.81801	6.03286	85.3461	1.1544	9.80266e-07	8.94812e-06	yes	up
AC104009.1	23	24	30	41	48	74	107	62	23.4745	25.9019	34.6359	37.0917	47.9156	72.0178	83.2814	69.0223	5.23586	5.27546	5.39997	5.42828	5.56163	5.80627	5.90833	5.77619	49.1676	-1.1704	1.90791e-05	0.000132195	yes	down
AC104024.4	31	52	32	37	17	13	16	20	31.6395	56.1209	36.945	33.473	16.9701	12.6518	12.4533	22.2653	4.7974	5.09488	4.86785	4.82472	4.56273	4.48055	4.46781	4.65509	27.8149	1.31144	0.000173692	0.000950235	yes	up
AC104072.1	5	0	0	0	214	145	200	192	5.10315	0	0	0	213.624	141.116	155.666	213.747	4.91206	4.78664	4.805	4.73984	6.86185	6.48963	6.58373	6.85735	91.1569	-7.13136	1.29996e-25	1.06883e-23	yes	down
AC104088.3	45	40	48	68	21	22	37	14	45.9283	43.1699	55.4174	61.518	20.9631	21.4107	28.7982	15.5857	5.26404	5.23038	5.36681	5.43584	4.91661	4.92327	5.03652	4.82868	36.5989	1.2316	2.59206e-05	0.000174761	yes	up
AC104117.3	17	23	13	17	50	33	52	28	17.3507	24.8227	15.0089	15.3795	49.912	32.116	40.4732	31.1714	4.61066	4.73483	4.57294	4.57137	5.06555	4.84267	4.95808	4.82827	28.2793	-1.08862	0.000975778	0.00437295	yes	down
AC104407.1	28	30	36	59	16	22	27	6	28.5776	32.3774	41.5631	53.3759	15.9719	21.4107	21.0149	6.67958	4.74854	4.80279	4.92183	5.06633	4.54071	4.63546	4.62622	4.36223	27.6214	1.24426	0.00106702	0.0047216	yes	up
AC106881.1	423	466	316	406	227	158	237	155	431.726	502.929	364.831	367.299	226.601	153.768	184.464	172.556	8.51196	8.65321	8.35873	8.36606	7.95236	7.6512	7.78621	7.7397	300.522	1.17598	1.77128e-13	4.31454e-12	yes	up
AC107398.3	10	2	1	4	654	446	579	413	10.2063	2.15849	1.15453	3.61871	652.849	434.053	450.654	459.778	5.64386	5.47871	5.47733	5.46026	8.49619	8.07515	8.11825	8.13003	251.809	-6.83455	1.81592e-67	1.25413e-64	yes	down
AC108519.1	2	0	1	2	92	89	97	80	2.04126	0	1.15453	1.80935	91.8381	86.616	75.4981	89.061	4.36912	4.32109	4.36514	4.34389	5.65369	5.61075	5.51907	5.62466	43.5023	-6.05507	6.91299e-19	3.10539e-17	yes	down
AC110014.1	22	20	29	61	9	4	9	8	22.4539	21.5849	33.4814	55.1853	8.98417	3.89285	7.00498	8.9061	4.25492	4.23958	4.42159	4.70194	3.99627	3.87619	3.94093	3.99869	20.1867	2.2192	2.67839e-06	2.25593e-05	yes	up
AC110285.6	72	51	39	57	117	158	134	127	73.4853	55.0416	45.0267	51.5666	116.794	153.768	104.296	141.384	6.33309	6.16073	6.05634	6.11922	6.65448	6.86796	6.57316	6.79881	92.6703	-1.19174	3.90509e-08	4.63946e-07	yes	down
AC110619.1	175	174	101	148	67	59	73	55	178.61	187.789	116.608	133.892	66.8821	57.4196	56.8182	61.2295	7.085	7.1256	6.74836	6.8554	6.37128	6.27985	6.26724	6.32123	107.406	1.35042	4.72268e-11	8.70219e-10	yes	up
AC112220.2	35	29	44	29	77	61	130	69	35.722	31.2982	50.7993	26.2356	76.8645	59.366	101.183	76.8152	5.54473	5.487	5.72626	5.40636	5.97922	5.81621	6.17579	5.97687	57.2855	-1.13979	2.65539e-05	0.00017866	yes	down
AC112487.1	21	14	18	17	66	79	51	57	21.4332	15.1095	20.7815	15.3795	65.8839	76.8838	39.6949	63.456	4.96344	4.85554	4.95723	4.8507	5.52138	5.62327	5.2312	5.49445	39.8278	-1.75667	2.39585e-08	2.93679e-07	yes	down
AC115282.1	41	45	27	34	11	13	18	11	41.8458	48.5661	31.1723	30.759	10.9806	12.6518	14.01	12.2459	4.82597	4.90438	4.68114	4.67877	4.33925	4.37177	4.39218	4.36882	25.2789	1.60239	3.72417e-06	3.04225e-05	yes	up
AC116609.3	31	29	24	43	16	18	18	13	31.6395	31.2982	27.7087	38.9011	15.9719	17.5178	14.01	14.4724	4.66499	4.65938	4.60767	4.76261	4.41859	4.44534	4.3772	4.39443	23.9399	1.07196	0.00110135	0.00485359	yes	up
AC117489.1	18	15	12	27	54	48	63	29	18.3713	16.1887	13.8544	24.4263	53.905	46.7142	49.0349	32.2846	4.73662	4.70017	4.66105	4.83514	5.21886	5.13866	5.17041	4.95296	31.8474	-1.31211	3.72874e-05	0.000242496	yes	down
AC123023.1	1	2	2	5	33	64	54	33	1.02063	2.15849	2.30906	4.52338	32.9419	62.2856	42.0299	36.7377	3.85595	3.89196	3.90229	3.93927	4.4898	4.85362	4.62581	4.54048	23.0008	-4.08665	5.99807e-13	1.38265e-11	yes	down
AC125232.1	32	32	28	27	16	10	14	10	32.6602	34.5359	32.3268	24.4263	15.9719	9.73213	10.8966	11.1326	4.54632	4.57072	4.53858	4.42485	4.2797	4.157	4.17427	4.19019	21.4603	1.37605	0.000137045	0.000770287	yes	up
AC130466.1	22	11	12	19	37	46	59	36	22.4539	11.8717	13.8544	17.1889	36.9349	44.7678	45.9215	40.0775	4.71751	4.53183	4.57237	4.62479	4.92929	5.02832	5.04718	4.96775	29.1338	-1.35461	2.02857e-05	0.000139955	yes	down
AC132807.2	40	33	23	32	20	15	24	7	40.8252	35.6152	26.5542	28.9497	19.9648	14.5982	18.6799	7.79284	4.78887	4.72016	4.59115	4.62931	4.48607	4.38972	4.4612	4.26038	24.1225	1.09578	0.00245719	0.00975976	yes	up
AC132872.1	163	177	112	121	78	35	114	76	166.363	191.027	129.307	109.466	77.8628	34.0625	88.7297	84.608	7.051	7.16409	6.85113	6.72861	6.49391	6.04264	6.57901	6.54966	110.178	1.06099	0.000139395	0.000782336	yes	up
AC133528.1	61	80	41	45	29	20	38	28	62.2584	86.3398	47.3357	40.7105	28.949	19.4643	29.5766	31.1714	5.59099	5.80346	5.43043	5.35181	5.19253	5.04166	5.19711	5.22651	43.2257	1.11385	0.000314208	0.00161209	yes	up
AC135048.4	64	91	45	55	39	23	44	22	65.3203	98.2115	51.9538	49.7572	38.9314	22.3839	34.2466	24.4918	5.71623	5.9899	5.57815	5.55535	5.42504	5.1866	5.35934	5.2258	48.1621	1.13601	0.000197907	0.00106733	yes	up
AC135506.1	185	209	142	201	108	71	85	86	188.816	225.563	163.943	181.84	107.81	69.0981	66.1581	95.7406	7.30972	7.45878	7.19361	7.28001	6.87724	6.58276	6.54925	6.79583	137.371	1.17337	2.28923e-09	3.33358e-08	yes	up
AC138904.1	70	61	53	59	30	29	41	23	71.4441	65.8341	61.1901	53.3759	29.9472	28.2232	31.9116	25.6051	5.74547	5.69232	5.64613	5.56881	5.27775	5.25204	5.30099	5.21745	45.9414	1.11354	5.6852e-06	4.43578e-05	yes	up
AC139100.1	17	10	6	17	41	38	48	24	17.3507	10.7925	6.92718	15.3795	40.9279	36.9821	37.3599	26.7183	4.42479	4.30281	4.22708	4.38642	4.77642	4.72614	4.73619	4.5785	24.0548	-1.48006	5.39132e-05	0.000335943	yes	down
AC231759.2	11	22	13	27	41	48	45	50	11.2269	23.7434	15.0089	24.4263	40.9279	46.7142	35.0249	55.6632	4.59483	4.81741	4.67249	4.82594	5.05892	5.12961	4.98389	5.22518	31.592	-1.24683	0.000180017	0.000980835	yes	down
AC245407.2	106	96	112	120	48	67	55	62	108.187	103.608	129.307	108.561	47.9156	65.2053	42.8082	69.0223	6.53737	6.50539	6.66848	6.54137	6.02138	6.19726	5.95405	6.23363	84.3268	1.00827	1.55907e-06	1.37468e-05	yes	up
ACADVL	5107	4359	4531	6408	8369	9291	17592	9816	5212.36	4704.44	5231.18	5797.17	8354.28	9042.12	13692.4	10927.8	12.526	12.4333	12.5294	12.6236	12.9695	13.0463	13.4592	13.2328	7870.22	-1.00438	8.70285e-12	1.77446e-10	yes	down
ACCS	11	14	13	11	27	22	75	36	11.2269	15.1095	15.0089	9.95144	26.9525	21.4107	58.3748	40.0775	4.31502	4.39211	4.392	4.28341	4.59182	4.50238	4.99704	4.77297	24.764	-1.53408	0.000200181	0.0010773	yes	down
ACE	141	107	116	210	358	332	345	280	143.909	115.479	133.925	189.982	357.37	323.107	268.524	311.714	7.43856	7.28247	7.38832	7.65186	8.19236	8.10199	7.9408	8.06897	230.501	-1.10568	8.52549e-11	1.51221e-09	yes	down
ACKR3	591	346	325	277	188	209	143	144	603.192	373.42	375.222	250.595	187.669	203.402	111.301	160.31	8.77769	8.32727	8.33107	7.97898	7.7434	7.80724	7.35311	7.62367	283.139	1.27565	3.40784e-07	3.39072e-06	yes	up
ACOX2	119	98	80	141	369	444	780	685	121.455	105.766	92.3624	127.559	368.351	432.107	607.098	762.585	7.42079	7.32824	7.24388	7.4522	8.32469	8.47229	8.79966	9.02113	327.16	-2.27585	4.44663e-25	3.43295e-23	yes	down
ACRV1	63	56	64	63	4	5	3	0	64.2997	60.4379	73.8899	56.9946	3.99296	4.86607	2.33499	0	5.19907	5.15556	5.28735	5.12539	4.24028	4.26032	4.16663	4.1469	33.352	4.48747	5.27216e-20	2.60771e-18	yes	up
ACSBG1	164	62	75	59	34	34	22	29	167.383	66.9133	86.5897	53.3759	33.9402	33.0892	17.1233	32.2846	6.56219	5.87591	6.04759	5.73742	5.49725	5.48453	5.21281	5.47781	61.3375	1.69284	4.03968e-06	3.2695e-05	yes	up
ACSM1	5	10	3	8	59	68	88	66	5.10315	10.7925	3.46359	7.23741	58.8962	66.1785	68.4931	73.4754	4.44335	4.57695	4.41824	4.48306	5.2886	5.36506	5.3961	5.4296	36.705	-3.31794	3.91698e-19	1.8022e-17	yes	down
ACTC1	835	14	8	9	13	13	14	13	852.226	15.1095	9.23624	8.14209	12.9771	12.6518	10.8966	14.4724	7.45474	4.50486	4.34981	4.28042	4.43995	4.42821	4.3516	4.49067	116.964	4.11741	0.00427205	0.0157641	yes	up
ACTRT3	16	24	11	20	30	39	57	45	16.3301	25.9019	12.6998	18.0935	29.9472	37.9553	44.3649	50.0968	4.62796	4.78717	4.56647	4.65611	4.84723	4.95755	5.04245	5.10047	29.4237	-1.14998	0.00052088	0.00251656	yes	down
ADAM28	17	19	7	16	21	58	35	91	17.3507	20.5057	8.08171	14.4748	20.9631	56.4464	27.2416	101.307	4.65569	4.71384	4.47758	4.59569	4.72011	5.20558	4.8235	5.59889	33.2964	-1.75889	0.000327973	0.00167142	yes	down
ADAMTS1	760	664	548	671	2479	2835	3797	2280	775.679	716.62	632.682	607.038	2474.64	2759.06	2955.32	2538.24	9.91831	9.85141	9.74835	9.71231	11.0008	11.1102	11.1803	11.026	1682.41	-1.9739	6.18922e-75	5.87331e-72	yes	down
ADAMTS14	35	18	33	54	16	16	22	6	35.722	19.4265	38.0995	48.8525	15.9719	15.5714	17.1233	6.67958	4.72655	4.47899	4.75476	4.89403	4.41638	4.4084	4.43342	4.23544	24.6808	1.34816	0.000719262	0.00334925	yes	up
ADAMTS18	718	674	1112	1231	419	280	636	184	732.812	727.413	1283.84	1113.66	418.263	272.5	495.018	204.84	9.38688	9.37979	9.93104	9.79086	8.88225	8.52997	9.02859	8.31823	656.043	1.47076	1.9549e-05	0.000135082	yes	up
ADAMTS19	31	48	65	94	163	194	260	205	31.6395	51.8039	75.0444	85.0396	162.713	188.803	202.366	228.219	6.08134	6.32179	6.54166	6.61899	7.10355	7.2269	7.28915	7.38671	128.204	-1.68059	3.01328e-11	5.69995e-10	yes	down
ADAMTS20	31	73	33	27	151	160	161	110	31.6395	78.7851	38.0995	24.4263	150.734	155.714	125.311	122.459	5.81169	6.31576	5.90355	5.6971	6.79717	6.8242	6.65489	6.63115	90.8961	-1.68741	1.9169e-08	2.38695e-07	yes	down
ADAMTS4	320	268	317	319	104	135	80	101	326.602	289.238	365.986	288.592	103.817	131.384	62.2665	112.44	8.01987	7.91024	8.12222	7.91011	7.09749	7.2652	6.76428	7.15547	210.041	1.63889	6.23138e-16	2.03323e-14	yes	up
ADAMTS5	261	212	166	196	476	533	763	595	266.384	228.8	191.652	177.317	475.163	518.723	593.867	662.392	8.2252	8.10267	7.96651	7.90311	8.7302	8.81132	8.9396	9.04136	389.287	-1.38103	3.6815e-18	1.52725e-16	yes	down
ADAMTSL3	42	54	44	60	114	111	162	153	42.8664	58.2794	50.7993	54.2806	113.799	108.027	126.09	170.329	5.99753	6.16585	6.09091	6.12077	6.6101	6.57194	6.69108	6.92418	90.5588	-1.32601	7.477e-10	1.16556e-08	yes	down
ADARB2	583	561	529	643	307	313	376	245	595.027	605.458	610.746	581.707	306.46	304.616	292.652	272.749	9.03537	9.05131	9.05908	9.0148	8.44933	8.44415	8.40948	8.35502	446.177	1.02285	2.13399e-26	1.82028e-24	yes	up
ADCYAP1	776	934	601	884	1785	1893	2924	1921	792.009	1008.02	693.872	799.734	1781.86	1842.29	2275.84	2138.58	9.89648	10.1096	9.78417	9.90439	10.643	10.6755	10.8841	10.8216	1416.53	-1.28736	1.67073e-22	1.06585e-20	yes	down
ADGRG3	45	62	51	58	7	18	10	27	45.9283	66.9133	58.881	52.4712	6.98768	17.5178	7.78331	30.0581	5.18799	5.41179	5.32906	5.26695	4.55846	4.76966	4.55608	4.97685	35.8176	1.87414	2.60091e-06	2.20289e-05	yes	up
ADGRG5	30	37	24	25	13	14	9	16	30.6189	39.9322	27.7087	22.6169	12.9771	13.625	7.00498	17.8122	4.51914	4.64329	4.47419	4.39702	4.2247	4.23667	4.08906	4.31547	21.537	1.25488	0.00125836	0.00545783	yes	up
ADI1	1016	784	729	936	2031	2168	3447	2422	1036.96	846.13	841.652	846.777	2027.43	2109.93	2682.91	2696.32	10.2036	10.0258	10.0216	10.0257	10.8295	10.8685	11.1067	11.111	1636.01	-1.41389	2.03566e-28	2.05142e-26	yes	down
ADM2	247	209	202	298	79	125	130	75	252.096	225.563	233.215	269.594	78.861	121.652	101.183	83.4947	7.6874	7.59108	7.61873	7.74772	6.80767	7.10197	6.96717	6.84751	170.707	1.34519	5.81965e-16	1.90435e-14	yes	up
ADPRH	29	31	24	39	50	61	127	83	29.5983	33.4567	27.7087	35.2824	49.912	59.366	98.848	92.4008	5.38771	5.44323	5.36522	5.46378	5.64469	5.74581	6.09105	6.03315	53.3216	-1.25296	1.2008e-05	8.70129e-05	yes	down
AEN	195	177	178	226	605	715	1228	661	199.023	191.027	205.506	204.457	603.936	695.847	955.79	735.867	8.06666	8.03693	8.09361	8.085	9.0203	9.15541	9.46781	9.20841	473.932	-1.90412	9.25354e-37	1.69959e-34	yes	down
AF186192.2	62	69	77	62	1	0	0	0	63.279	74.4681	88.8988	56.09	0.998241	0	0	0	5.18539	5.29588	5.42188	5.11061	4.12378	4.09	4.056	4.11167	35.4668	7.92267	5.96e-14	1.54777e-12	yes	up
AFAP1L1	92	46	48	39	31	30	24	25	93.8979	49.6454	55.4174	35.2824	30.9455	29.1964	18.6799	27.8316	5.8432	5.43452	5.49624	5.25731	5.19771	5.17185	4.99342	5.15467	42.6121	1.14131	0.000762558	0.0035328	yes	up
AFF3	3836	3582	4416	5514	2441	2056	2288	1443	3915.14	3865.86	5098.4	4988.39	2436.71	2000.93	1780.82	1606.44	11.8007	11.7883	12.0623	12.0406	11.3495	11.1699	11.0657	10.9763	3211.59	1.19122	3.6416e-16	1.21254e-14	yes	up
AGA	498	448	581	786	1174	1415	1644	1171	508.274	483.503	670.782	711.076	1171.93	1377.1	1279.58	1303.63	9.29509	9.25381	9.53468	9.58583	10.0486	10.2046	10.1337	10.1509	938.234	-1.11193	3.90953e-16	1.29606e-14	yes	down
AGBL1	57	21	62	85	15	19	49	8	58.1759	22.6642	71.5809	76.8975	14.9736	18.4911	38.1382	8.9061	5.40364	4.94271	5.53052	5.58696	4.80482	4.86805	5.16997	4.69319	38.7284	1.48962	0.000950802	0.00427448	yes	up
AGT	3781	3414	3799	5497	18939	13497	12136	11851	3859	3684.55	4386.06	4973.01	18905.7	13135.5	9445.82	13193.3	12.2745	12.2345	12.387	12.4991	13.8039	13.4307	13.1032	13.4351	8947.86	-1.69365	2.55805e-21	1.45286e-19	yes	down
AHR	366	314	474	786	260	243	236	258	373.55	338.884	547.247	711.076	259.543	236.491	183.686	287.222	8.49247	8.40724	8.83944	9.09116	8.18175	8.10585	7.90475	8.26641	367.212	1.03035	4.99528e-06	3.94752e-05	yes	up
AHRR	207	211	261	509	131	160	146	83	211.27	227.721	301.332	460.48	130.77	155.714	113.636	92.4008	7.66128	7.72372	7.96549	8.35908	7.28548	7.41669	7.17967	7.04826	211.666	1.28652	2.12042e-07	2.19811e-06	yes	up
AIFM2	367	276	270	359	684	835	767	852	374.571	297.872	311.723	324.779	682.797	812.633	596.98	948.5	8.71604	8.52687	8.56441	8.59574	9.25364	9.41883	9.12936	9.56747	543.732	-1.21399	3.25225e-15	9.69503e-14	yes	down
AIFM3	124	114	122	201	424	780	1077	1305	126.558	123.034	140.853	181.84	423.254	759.106	838.262	1452.81	7.6671	7.65041	7.74596	7.92644	8.63901	9.19392	9.29386	9.85326	505.715	-2.60054	7.59424e-12	1.55959e-10	yes	down
AIM2	73	82	71	96	251	271	315	236	74.506	88.4983	81.9716	86.849	250.558	263.741	245.174	262.73	6.74708	6.85851	6.81129	6.84137	7.66202	7.70738	7.6459	7.70204	169.254	-1.62148	7.05194e-30	8.15269e-28	yes	down
AL021392.1	47	78	94	139	53	59	38	36	47.9696	84.1813	108.526	125.75	52.9068	57.4196	29.5766	40.0775	5.83127	6.17557	6.35411	6.47144	5.88542	5.93271	5.5858	5.74054	68.3009	1.03152	0.00101815	0.00453075	yes	up
AL022069.2	69	55	40	39	26	21	42	10	70.4235	59.3586	46.1812	35.2824	25.9543	20.4375	32.6899	11.1326	5.53519	5.42662	5.28187	5.14657	5.01202	4.92225	5.10985	4.76108	37.6825	1.20655	0.000570609	0.0027319	yes	up
AL031121.2	35	23	48	42	11	16	13	12	35.722	24.8227	55.4174	37.9964	10.9806	15.5714	10.1183	13.3592	4.74587	4.5857	4.97778	4.77922	4.33631	4.42556	4.30756	4.38755	25.4985	1.62691	1.20526e-05	8.73088e-05	yes	up
AL031666.1	8	7	7	21	17	28	42	37	8.16504	7.55473	8.08171	18.9982	16.9701	27.25	32.6899	41.1907	4.04187	4.03122	4.04549	4.25132	4.21519	4.38668	4.47228	4.57517	20.1125	-1.44139	0.00124325	0.00539644	yes	down
AL035409.2	44	38	37	41	19	32	17	11	44.9077	41.0114	42.7176	37.0917	18.9666	31.1428	13.2316	12.2459	5.06386	5.01518	5.03465	4.96762	4.69366	4.88482	4.57874	4.57581	30.1644	1.13382	0.000853259	0.00389342	yes	up
AL035425.2	18	17	15	12	30	36	29	51	18.3713	18.3472	17.3179	10.8561	29.9472	35.0357	22.5716	56.7764	4.52803	4.52861	4.51208	4.38144	4.71298	4.78519	4.59768	5.03967	26.1529	-1.14893	0.00275162	0.0107585	yes	down
AL035425.4	120	93	91	85	243	404	508	461	122.476	100.37	105.062	76.8975	242.572	393.178	395.392	513.214	7.2777	7.14085	7.17393	6.9622	7.81856	8.25147	8.25915	8.50231	243.645	-1.93334	3.29899e-18	1.37107e-16	yes	down
AL035603.1	19	12	14	12	33	25	86	31	19.392	12.951	16.1634	10.8561	32.9419	24.3303	66.9365	34.5112	4.57073	4.45458	4.51657	4.40488	4.78226	4.65279	5.18447	4.80225	27.2603	-1.43469	0.000379582	0.00190125	yes	down
AL049779.4	29	41	29	27	24	18	17	8	29.5983	44.2491	33.4814	24.4263	23.9578	17.5178	13.2316	8.9061	4.64628	4.83814	4.69892	4.56809	4.56043	4.45165	4.36557	4.29159	24.421	1.04413	0.00548897	0.0194691	yes	up
AL117327.1	88	84	75	73	43	39	40	32	89.8154	90.6568	86.5897	66.0414	42.9243	37.9553	31.1332	35.6244	6.12629	6.13157	6.0984	5.92399	5.67729	5.6151	5.5158	5.58891	60.0926	1.17599	2.60585e-07	2.65303e-06	yes	up
AL121938.1	5	2	1	3	42	110	63	176	5.10315	2.15849	1.15453	2.71403	41.9261	107.053	49.0349	195.934	4.46217	4.38973	4.37387	4.37611	5.16725	5.83146	5.26919	6.34838	50.6349	-5.12225	2.57329e-16	8.71162e-15	yes	down
AL133216.2	279	205	193	303	2	4	4	0	284.756	221.246	222.824	274.117	1.99648	3.89285	3.11332	0	7.31943	7.07575	7.07961	7.28685	5.02013	5.06495	4.98905	4.99681	126.493	6.72855	1.64949e-43	4.26899e-41	yes	up
AL136366.1	51	42	61	88	44	36	21	16	52.0521	45.3284	70.4263	79.6115	43.9226	35.0357	16.345	17.8122	5.51647	5.4395	5.69763	5.78549	5.42298	5.30926	5.005	5.05188	45.0667	1.13611	0.00104126	0.00461826	yes	up
AL138781.1	42	38	24	56	20	15	19	19	42.8664	41.0114	27.7087	50.6619	19.9648	14.5982	14.7883	21.152	4.9983	4.97497	4.79801	5.0883	4.67702	4.5842	4.58067	4.69817	29.094	1.22079	0.000181004	0.000985507	yes	up
AL138995.1	14	20	14	18	45	53	50	32	14.2888	21.5849	16.1634	16.2842	44.9208	51.5803	38.9165	35.6244	4.60229	4.7312	4.64112	4.63501	5.05634	5.13361	4.98567	4.93731	29.9204	-1.3269	2.13157e-05	0.000146312	yes	down
AL139815.1	38	29	71	77	6	3	8	8	38.7839	31.2982	81.9716	69.6601	5.98944	2.91964	6.22665	8.9061	4.85135	4.74244	5.31256	5.2121	4.25918	4.17853	4.2455	4.3354	30.7195	3.21639	3.62587e-12	7.71047e-11	yes	up
AL157373.2	11	15	10	12	57	61	77	81	11.2269	16.1887	11.5453	10.8561	56.8997	59.366	59.9315	90.1743	4.71428	4.81452	4.73014	4.69764	5.38222	5.40916	5.4209	5.68494	39.5236	-2.41868	8.56933e-14	2.1782e-12	yes	down
AL157778.1	31	7	2	14	149	144	179	130	31.6395	7.55473	2.30906	12.6655	148.738	140.143	139.321	144.724	5.52823	5.09911	4.99138	5.18455	6.56131	6.51243	6.51437	6.53431	78.3868	-3.39417	2.46975e-08	3.01601e-07	yes	down
AL157895.2	66	61	25	43	2	10	9	15	67.3616	65.8341	28.8632	38.9011	1.99648	9.73213	7.00498	16.6989	5.18645	5.16871	4.71612	4.86456	4.1819	4.36532	4.2879	4.51173	29.5491	2.52703	7.6037e-08	8.62422e-07	yes	up
AL157931.1	61	66	68	74	21	18	37	22	62.2584	71.2303	78.508	66.9461	20.9631	17.5178	28.7982	24.4918	5.63603	5.72022	5.78251	5.68429	5.10976	5.04903	5.22705	5.17119	46.3392	1.59198	8.68534e-10	1.33384e-08	yes	up
AL161757.4	30	49	11	22	84	96	89	82	30.6189	52.8831	12.6998	19.9029	83.8522	93.4285	69.2715	91.2876	5.42707	5.70453	5.14463	5.25317	5.99795	6.07476	5.87351	6.05458	56.7431	-1.54016	6.04651e-06	4.6824e-05	yes	down
AL161908.1	14	36	13	36	71	100	124	77	14.2888	38.8529	15.0089	32.5684	70.8751	97.3213	96.513	85.7213	5.14166	5.52167	5.16609	5.43281	5.86875	6.08889	6.08848	5.99472	56.3937	-1.79277	6.95176e-09	9.28881e-08	yes	down
AL163952.1	12	15	12	10	20	24	88	30	12.2476	16.1887	13.8544	9.04677	19.9648	23.3571	68.4931	33.3979	4.30884	4.38589	4.34411	4.23676	4.45239	4.50985	5.07723	4.6603	24.5688	-1.51901	0.000898163	0.00407402	yes	down
AL353576.1	17	13	6	21	39	37	47	24	17.3507	14.0302	6.92718	18.9982	38.9314	36.0089	36.5816	26.7183	4.45382	4.39479	4.25749	4.48121	4.77841	4.74068	4.75289	4.60686	24.4433	-1.25622	0.000490991	0.00238786	yes	down
AL354743.2	4	1	2	9	14	38	43	76	4.08252	1.07925	2.30906	8.14209	13.9754	36.9821	33.4682	84.608	3.8889	3.81365	3.85344	3.98377	4.11815	4.51358	4.46909	5.02638	23.0808	-3.39121	9.84026e-08	1.0959e-06	yes	down
AL355377.2	38	37	28	32	17	20	22	11	38.7839	39.9322	32.3268	28.9497	16.9701	19.4643	17.1233	12.2459	4.83496	4.84817	4.74673	4.70117	4.50654	4.54978	4.50446	4.42279	25.7245	1.07909	0.000865197	0.00394018	yes	up
AL356488.3	33	38	31	32	71	80	64	77	33.6808	41.0114	35.7904	28.9497	70.8751	77.8571	49.8132	85.7213	5.46404	5.55624	5.49376	5.39739	5.86449	5.92437	5.65634	5.98334	52.9624	-1.02455	7.23057e-05	0.000435651	yes	down
AL356534.1	19	19	12	31	53	58	79	30	19.392	20.5057	13.8544	28.045	52.9068	56.4464	61.4881	33.3979	4.86321	4.88381	4.77135	4.99955	5.31678	5.35535	5.41288	5.07766	35.7545	-1.31425	3.98836e-05	0.000257104	yes	down
AL359715.1	30	21	21	25	50	48	111	35	30.6189	22.6642	24.2451	22.6169	49.912	46.7142	86.3947	38.9642	5.15337	5.0347	5.06165	5.02814	5.39765	5.36125	5.75109	5.26603	40.2663	-1.1601	0.000309262	0.00158815	yes	down
AL365181.3	14	25	26	36	52	55	59	119	14.2888	26.9812	30.0178	32.5684	51.9085	53.5267	45.9215	132.478	5.00131	5.21856	5.26535	5.2967	5.54141	5.55965	5.47288	6.18539	48.4614	-1.44266	0.000201034	0.00108163	yes	down
AL390800.1	32	0	1	0	178	171	210	132	32.6602	0	1.15453	0	177.687	166.419	163.45	146.951	5.51912	4.87057	4.91806	4.826	6.71789	6.66105	6.65297	6.54797	86.0402	-4.27371	0.00705285	0.0240426	yes	down
AL390879.1	88	70	71	104	162	183	241	148	89.8154	75.5473	81.9716	94.0864	161.715	178.098	187.578	164.763	6.72504	6.61468	6.66775	6.75483	7.15708	7.2352	7.28034	7.17088	129.197	-1.01831	1.0758e-10	1.87463e-09	yes	down
AL391650.1	37	36	41	52	6	27	25	15	37.7633	38.8529	47.3357	47.0432	5.98944	26.2768	19.4583	16.6989	4.95596	4.96912	5.07062	5.07378	4.41788	4.79293	4.6768	4.63671	29.9273	1.31472	0.00033096	0.00168476	yes	up
AL442663.3	17	22	18	20	42	36	62	44	17.3507	23.7434	20.7815	18.0935	41.9261	35.0357	48.2565	48.9836	4.73003	4.83743	4.79161	4.7393	5.08987	5.00129	5.17026	5.1706	31.7714	-1.1291	0.000140261	0.00078623	yes	down
AL445253.1	23	19	7	17	44	38	126	38	23.4745	20.5057	8.08171	15.3795	43.9226	36.9821	98.0697	42.304	4.8834	4.83534	4.60516	4.73591	5.17304	5.08373	5.69807	5.15114	36.09	-1.71785	2.97271e-05	0.000197271	yes	down
AL445309.1	78	88	44	64	35	24	30	41	79.6091	94.9738	50.7993	57.8993	34.9384	23.3571	23.3499	45.6438	5.89828	6.01886	5.61962	5.69706	5.42652	5.25658	5.24673	5.56145	51.3213	1.16754	0.000122019	0.000694922	yes	up
AL450326.2	14	21	18	35	36	55	58	46	14.2888	22.6642	20.7815	31.6637	35.9367	53.5267	45.1432	51.2101	4.75234	4.89798	4.86965	5.03141	5.09015	5.30111	5.20939	5.27264	34.4019	-1.04523	0.000803138	0.00369898	yes	down
AL512452.1	102	96	104	167	61	56	44	19	104.104	103.608	120.071	151.081	60.8927	54.4999	34.2466	21.152	6.44185	6.43747	6.54583	6.7321	6.08281	6.01682	5.76524	5.59538	81.2069	1.48736	1.84565e-07	1.93441e-06	yes	up
AL513318.2	248	264	266	221	125	117	155	74	253.116	284.921	307.105	199.934	124.78	113.866	120.641	82.3815	7.74796	7.85086	7.9166	7.54919	7.18206	7.11588	7.15435	6.90361	185.843	1.23532	1.71684e-11	3.38538e-10	yes	up
AL590608.1	40	36	42	53	15	11	6	8	40.8252	38.8529	48.4903	47.9479	14.9736	10.7053	4.66999	8.9061	4.84229	4.81515	4.93159	4.93398	4.43945	4.35283	4.19988	4.32213	26.9214	2.19128	3.66927e-09	5.12057e-08	yes	up
AL590617.2	65	54	49	82	26	22	26	25	66.3409	58.2794	56.572	74.1835	25.9543	21.4107	20.2366	27.8316	5.63762	5.55668	5.53777	5.71299	5.15384	5.08054	5.05152	5.18506	43.8511	1.43536	3.42876e-08	4.10784e-07	yes	up
AL591463.1	21	37	36	66	16	19	19	15	21.4332	39.9322	41.5631	59.7087	15.9719	18.4911	14.7883	16.6989	4.66299	4.9308	4.94961	5.16193	4.56689	4.61167	4.53679	4.58336	28.5734	1.30991	0.000339362	0.00172214	yes	up
AL603750.1	25	16	9	12	17	35	38	50	25.5157	17.268	10.3908	10.8561	16.9701	34.0625	29.5766	55.6632	4.59367	4.45669	4.32984	4.32844	4.44989	4.72004	4.65827	4.97658	25.0379	-1.08298	0.0131982	0.0405652	yes	down
AL773573.1	5	9	5	12	50	57	68	44	5.10315	9.71323	5.77265	10.8561	49.912	55.4732	52.9265	48.9836	4.30603	4.41336	4.33259	4.4278	5.03516	5.09889	5.07782	5.02052	29.8426	-2.70507	9.53049e-14	2.40373e-12	yes	down
ALDH1A1	622	666	620	603	2946	2624	2774	1625	634.832	718.779	715.809	545.52	2940.82	2553.71	2159.09	1809.05	9.6939	9.79919	9.79607	9.56806	11.133	10.9895	10.8217	10.6468	1509.7	-1.85643	2.17603e-33	3.23916e-31	yes	down
ALMS1-IT1	21	33	51	18	9	12	8	9	21.4332	35.6152	58.881	16.2842	8.98417	11.6786	6.22665	10.0194	4.28995	4.50606	4.78065	4.19648	4.049	4.10565	3.97393	4.07525	21.1403	1.84292	0.000125064	0.000711018	yes	up
ALOX15	42	77	34	32	288	182	293	135	42.8664	83.1021	39.254	28.9497	287.493	177.125	228.051	150.291	6.16862	6.56213	6.13397	5.97777	7.56434	7.13837	7.36045	7.00112	129.641	-2.12434	9.96493e-13	2.23597e-11	yes	down
ALOX5	219	162	137	235	53	75	118	88	223.518	174.838	158.171	212.599	52.9068	72.991	91.8431	97.9672	7.43565	7.22912	7.14793	7.39459	6.41049	6.59707	6.74396	6.79288	135.604	1.28569	7.75604e-10	1.20412e-08	yes	up
ALPK1	90	65	36	70	169	181	280	136	91.8567	70.1511	41.5631	63.3274	168.703	176.152	217.933	151.404	6.6673	6.49298	6.21091	6.42569	7.12486	7.16065	7.34392	7.03649	122.636	-1.41907	2.47348e-10	4.09846e-09	yes	down
ALPK2	743	378	450	317	127	73	101	49	758.328	407.956	519.538	286.783	126.777	71.0446	78.6114	54.5499	8.91935	8.31055	8.54125	7.9885	7.31921	6.93009	6.98163	6.79191	287.948	2.57362	4.18587e-19	1.91049e-17	yes	up
ALPL	293	185	233	196	103	99	131	113	299.045	199.661	269.005	177.317	102.819	96.3481	101.961	125.799	7.84887	7.50021	7.75327	7.40417	6.99584	6.95098	6.98553	7.14051	171.494	1.14745	4.14108e-09	5.74029e-08	yes	up
ALX4	18	7	6	17	166	252	283	319	18.3713	7.55473	6.92718	15.3795	165.708	245.25	220.268	355.131	5.55446	5.3465	5.34759	5.48033	6.91115	7.26619	7.17285	7.61662	129.324	-4.32975	3.98826e-40	8.73392e-38	yes	down
AMBN	42	24	17	32	59	78	104	101	42.8664	25.9019	19.627	28.9497	58.8962	75.9106	80.9464	112.44	5.58297	5.35477	5.26016	5.39317	5.76199	5.9238	5.97149	6.19916	55.6922	-1.47477	5.4056e-07	5.16195e-06	yes	down
AMHR2	28	10	14	28	113	112	173	149	28.5776	10.7925	16.1634	25.3309	112.801	109	134.651	165.876	5.52765	5.22409	5.33384	5.46958	6.36269	6.33696	6.50976	6.67169	75.3991	-2.67505	3.53651e-21	1.98874e-19	yes	down
AMTN	3	0	1	1	23	88	55	173	3.06189	0	1.15453	0.904677	22.9595	85.6428	42.8082	192.595	4.19651	4.11281	4.16034	4.10993	4.66798	5.48191	5.00406	6.16763	43.6408	-6.06174	6.27013e-09	8.43985e-08	yes	down
ANGPTL2	1446	1402	1603	2326	686	681	1099	585	1475.83	1513.1	1850.71	2104.28	684.793	662.758	855.386	651.259	10.3901	10.4141	10.6105	10.7387	9.68826	9.66006	9.88287	9.64591	1224.77	1.28158	1.29884e-19	6.25395e-18	yes	up
ANKRD34B	113	87	59	67	255	271	344	229	115.331	93.8945	68.1173	60.6133	254.551	263.741	267.746	254.937	7.04642	6.90422	6.70502	6.62518	7.68254	7.71408	7.73015	7.68236	172.366	-1.62516	1.17777e-17	4.65691e-16	yes	down
ANKRD35	162	173	270	422	117	126	211	94	165.342	186.71	311.723	381.774	116.794	122.625	164.228	104.647	7.42305	7.51979	7.95608	8.14421	7.16268	7.1972	7.417	7.08872	194.23	1.0379	6.01163e-05	0.00036994	yes	up
ANO2	59	68	54	61	214	214	255	173	60.2172	73.3888	62.3446	55.1853	213.624	208.268	198.474	192.595	6.44204	6.56318	6.4672	6.38703	7.36429	7.34297	7.30512	7.27453	133.012	-1.69924	1.38825e-25	1.13324e-23	yes	down
ANO4	339	363	248	438	762	820	913	561	345.993	391.767	286.323	396.248	760.659	798.035	710.616	624.541	8.65849	8.76361	8.50562	8.77256	9.36327	9.40907	9.29975	9.17825	539.273	-1.02528	8.97005e-15	2.55366e-13	yes	down
ANXA2	2061	939	1514	2155	3144	4486	7146	5827	2103.52	1013.41	1747.96	1949.58	3138.47	4365.83	5561.95	6486.98	11.1938	10.5672	11.0278	11.1248	11.5678	11.89	12.1334	12.2904	3295.96	-1.52063	2.81649e-07	2.84838e-06	yes	down
ANXA2R	17	12	11	11	42	41	35	31	17.3507	12.951	12.6998	9.95144	41.9261	39.9017	27.2416	34.5112	4.44778	4.36803	4.36565	4.30103	4.81172	4.78695	4.61218	4.71278	24.5667	-1.43849	4.3139e-05	0.000276447	yes	down
ANXA4	184	154	200	259	435	526	709	683	187.796	166.204	230.906	234.311	434.235	511.91	551.837	760.359	7.9309	7.84101	8.09366	8.10284	8.63319	8.78455	8.8561	9.16133	384.695	-1.4614	1.97819e-15	6.03932e-14	yes	down
AOC3	85	76	57	82	33	33	56	20	86.7535	82.0228	65.8082	74.1835	32.9419	32.116	43.5865	22.2653	6.02359	5.9839	5.83983	5.92019	5.46822	5.45605	5.60231	5.31654	54.9597	1.22118	1.05594e-06	9.58507e-06	yes	up
AP000428.2	93	129	263	309	51	35	73	31	94.9186	139.223	303.641	279.545	50.9103	34.0625	56.8182	34.5112	6.59469	6.88501	7.5613	7.49121	6.1942	5.98668	6.24991	6.00328	124.204	2.20708	7.89877e-11	1.41204e-09	yes	up
AP001025.1	35	39	36	31	104	89	152	84	35.722	42.0907	41.5631	28.045	103.817	86.616	118.306	93.5141	5.68115	5.7629	5.7585	5.56868	6.32485	6.19628	6.42786	6.24755	68.7093	-1.46131	1.07085e-10	1.86742e-09	yes	down
AP001453.4	118	141	77	111	59	60	69	43	120.434	152.174	88.8988	100.419	58.8962	58.3928	53.7048	47.8703	6.61857	6.79933	6.39925	6.48628	6.13761	6.13213	6.07923	6.02516	85.0988	1.07592	8.9333e-07	8.20718e-06	yes	up
AP001528.2	46	42	29	30	98	129	122	86	46.949	45.3284	33.4814	27.1403	97.8276	125.545	94.9564	95.7406	5.84263	5.82522	5.68136	5.5792	6.3053	6.49194	6.28774	6.28791	70.871	-1.44157	8.4106e-10	1.29689e-08	yes	down
AP003071.5	108	99	70	75	40	51	35	43	110.228	106.845	80.8171	67.8508	39.9296	49.6339	27.2416	47.8703	6.34869	6.32438	6.12753	6.01587	5.71639	5.8301	5.53264	5.81242	66.3021	1.16081	8.33689e-06	6.28093e-05	yes	up
AP003307.2	40	27	21	29	69	102	125	69	40.8252	29.1397	24.2451	26.2356	68.8786	99.2677	97.2914	76.8152	5.59636	5.44197	5.37314	5.39103	5.89711	6.14788	6.13848	5.96643	57.8373	-1.50874	3.62339e-09	5.06586e-08	yes	down
AP006623.1	58	60	37	53	24	15	34	24	59.1965	64.7548	42.7176	47.9479	23.9578	14.5982	26.4633	26.7183	5.45034	5.50384	5.26548	5.33037	5.00633	4.84468	5.04079	5.05128	38.2943	1.22466	2.89759e-05	0.000192735	yes	up
APCDD1	5005	4700	3527	4981	25601	25641	31776	22385	5108.25	5072.46	4072.03	4506.19	25556	24954.2	24732.2	24920.4	12.742	12.7361	12.552	12.6357	14.2765	14.2518	14.2427	14.2504	14865.2	-2.41661	4.97025e-161	5.65988e-157	yes	down
APLNR	88	127	152	137	65	76	68	52	89.8154	137.064	175.489	123.941	64.8856	73.9642	52.9265	57.8897	6.50232	6.81091	7.0073	6.736	6.29213	6.3734	6.1665	6.22757	96.9969	1.07518	2.90896e-06	2.43182e-05	yes	up
APOBEC3C	87	44	60	54	25	29	46	34	88.7948	47.4869	69.2718	48.8525	24.956	28.2232	35.8032	37.8509	5.92033	5.53032	5.75145	5.54648	5.23139	5.27986	5.3831	5.41442	47.6549	1.00145	0.000533248	0.0025714	yes	up
APOC1	21	18	13	16	17	38	89	31	21.4332	19.4265	15.0089	14.4748	16.9701	36.9821	69.2715	34.5112	4.65609	4.62309	4.54702	4.52833	4.57803	4.88805	5.25568	4.85254	28.5098	-1.17667	0.00537193	0.0191225	yes	down
APOE	3043	2256	1686	3000	6178	9432	12659	9350	3105.78	2434.78	1946.54	2714.03	6167.13	9179.35	9852.89	10409	11.8263	11.6118	11.4223	11.7062	12.4713	12.8683	12.9407	12.9967	5726.19	-1.80329	2.11448e-25	1.7077e-23	yes	down
APOL1	69	45	46	69	213	253	261	272	70.4235	48.5661	53.1084	62.4227	212.625	246.223	203.144	302.808	6.58022	6.3705	6.4221	6.50224	7.40748	7.53598	7.37161	7.71954	149.915	-2.03307	2.02996e-25	1.64528e-23	yes	down
ARHGAP10	149	92	103	151	219	292	347	224	152.074	99.2908	118.917	136.606	218.615	284.178	270.081	249.371	7.36642	7.06237	7.18742	7.28446	7.65685	7.88209	7.83943	7.76735	191.142	-1.01006	7.65554e-10	1.19095e-08	yes	down
ARHGAP11B	39	29	44	52	22	24	31	11	39.8046	31.2982	50.7993	47.0432	21.9613	23.3571	24.1283	12.2459	5.04652	4.93265	5.1733	5.13682	4.79066	4.81285	4.82249	4.62366	31.3297	1.03424	0.00112467	0.00494389	yes	up
ARHGAP25	50	42	57	30	19	12	15	15	51.0315	45.3284	65.8082	27.1403	18.9666	11.6786	11.675	16.6989	5.11598	5.05171	5.25254	4.81424	4.68558	4.5567	4.54723	4.6505	31.0409	1.68554	3.59114e-06	2.94414e-05	yes	up
ARHGAP36	202	174	97	180	965	2206	2752	1918	206.167	187.789	111.989	162.842	963.302	2146.91	2141.97	2135.24	8.34372	8.27818	7.94628	8.17216	9.6812	10.4966	10.4952	10.4901	1007.03	-3.4648	2.17837e-26	1.85121e-24	yes	down
ARHGEF19	92	85	85	92	48	31	65	40	93.8979	91.736	98.135	83.2303	47.9156	30.1696	50.5915	44.5305	6.25893	6.24166	6.28777	6.17714	5.83946	5.61559	5.866	5.80311	67.5258	1.07659	8.42515e-07	7.77483e-06	yes	up
ARHGEF2	3431	2898	2885	3417	1624	1635	1811	1391	3501.78	3127.66	3330.82	3091.28	1621.14	1591.2	1409.56	1548.55	11.566	11.4547	11.5164	11.4434	10.8356	10.8188	10.7103	10.7946	2402.75	1.08131	1.99046e-38	4.04756e-36	yes	up
ARHGEF5	20	13	9	19	28	47	54	45	20.4126	14.0302	10.3908	17.1889	27.9507	45.741	42.0299	50.0968	4.65122	4.53949	4.47309	4.59217	4.77107	5.00879	4.9683	5.05498	28.4801	-1.40666	4.09907e-05	0.000263592	yes	down
ARSG	97	96	73	107	231	239	327	231	99.0011	103.608	84.2807	96.8004	230.594	232.598	254.514	257.164	6.95783	6.99012	6.85545	6.93996	7.61083	7.6185	7.69878	7.70362	169.82	-1.34357	4.72196e-21	2.59765e-19	yes	down
ARSI	38	18	14	36	53	61	96	55	38.7839	19.4265	16.1634	32.5684	52.9068	59.366	74.7198	61.2295	5.35634	5.07596	5.02455	5.27182	5.52273	5.59114	5.74223	5.60731	44.3955	-1.20572	6.11466e-05	0.000375976	yes	down
ARSJ	82	49	94	118	54	60	45	23	83.6916	52.8831	108.526	106.752	53.905	58.3928	35.0249	25.6051	6.14377	5.85735	6.32529	6.31897	5.86757	5.9142	5.63553	5.51752	65.5975	1.02476	0.000808276	0.00371879	yes	up
ARX	218	157	95	164	4	10	14	13	222.497	169.442	109.68	148.367	3.99296	9.73213	10.8966	14.4724	6.93215	6.68522	6.31966	6.57688	4.98158	5.11412	5.11005	5.23241	86.1351	4.06147	1.69175e-33	2.53485e-31	yes	up
ASIC4	1670	1465	1461	1810	244	348	229	321	1704.45	1581.1	1686.77	1637.46	243.571	338.678	178.238	357.357	10.3243	10.2478	10.3131	10.2841	8.57946	8.83349	8.35027	8.87862	965.953	2.56817	1.9414e-46	5.66863e-44	yes	up
ASMTL-AS1	18	23	15	13	43	23	163	27	18.3713	24.8227	17.3179	11.7608	42.9243	22.3839	126.868	30.0581	4.76045	4.87275	4.74622	4.62453	5.1326	4.83008	5.8786	4.95441	36.8134	-1.63424	0.00118822	0.00518819	yes	down
ASPA	7	19	9	16	28	35	31	21	7.14441	20.5057	10.3908	14.4748	27.9507	34.0625	24.1283	23.3785	4.05815	4.31206	4.13022	4.2036	4.43026	4.51831	4.37382	4.35844	20.2545	-1.05873	0.00739863	0.0250006	yes	down
ASPM	472	396	640	592	268	228	224	136	481.737	427.382	738.899	535.569	267.528	221.893	174.346	151.404	8.71378	8.60397	9.11948	8.81316	8.1966	8.04405	7.8534	7.75768	374.845	1.42095	4.02205e-12	8.50532e-11	yes	up
ASPN	82	2	32	47	1	17	6	4	83.6916	2.15849	36.945	42.5198	0.998241	16.5446	4.66999	4.45305	5.0526	3.86341	4.5314	4.61861	3.82304	4.19321	3.90572	3.92609	23.9976	2.63242	0.0147544	0.044431	yes	up
ATAD3C	27	28	30	38	15	8	20	6	27.557	30.2189	34.6359	34.3777	14.9736	7.78571	15.5666	6.67958	4.46773	4.50601	4.56587	4.56896	4.25629	4.11027	4.26401	4.09324	21.4744	1.47038	0.000110245	0.000635652	yes	up
ATP10B	340	336	244	383	46	18	26	15	347.014	362.627	281.705	346.491	45.9191	17.5178	20.2366	16.6989	7.8204	7.86148	7.61941	7.82176	6.24175	5.82982	5.84596	5.8383	179.776	3.74037	2.42881e-50	9.37563e-48	yes	up
ATP11C	1402	1069	1163	1447	2475	3369	4492	3057	1430.92	1153.72	1342.72	1309.07	2470.65	3278.76	3496.26	3403.25	10.6704	10.4809	10.614	10.5909	11.179	11.456	11.5203	11.4929	2235.67	-1.27242	2.00668e-24	1.48867e-22	yes	down
ATP13A5	22	7	13	12	307	437	345	494	22.4539	7.55473	15.0089	10.8561	306.46	425.294	268.524	549.952	5.86409	5.59552	5.75578	5.62552	7.68983	8.0121	7.56942	8.26932	200.763	-4.79455	5.11692e-53	2.05677e-50	yes	down
ATP2A3	90	82	83	85	34	24	31	33	91.8567	88.4983	95.826	76.8975	33.9402	23.3571	24.1283	36.7377	6.09972	6.07213	6.12656	5.97929	5.5137	5.35651	5.3575	5.55399	58.9052	1.59082	2.41918e-11	4.65738e-10	yes	up
ATP6V0A4	11	11	11	10	29	64	50	88	11.2269	11.8717	12.6998	9.04677	28.949	62.2856	38.9165	97.9672	4.54406	4.56084	4.58149	4.48854	4.86133	5.27968	5.00867	5.58727	34.1204	-2.34654	3.71106e-08	4.42713e-07	yes	down
ATP6V1C2	133	146	84	114	746	827	1103	631	135.744	157.57	96.9805	103.133	744.688	804.847	858.499	702.469	7.66594	7.77501	7.44944	7.4751	9.13442	9.21164	9.27794	9.076	450.491	-2.65798	4.05519e-66	2.71638e-63	yes	down
AURKA	295	302	315	384	151	139	179	123	301.086	325.933	363.677	347.396	150.734	135.277	139.321	136.931	8.05173	8.12144	8.21923	8.18017	7.48586	7.40543	7.42357	7.41682	237.544	1.25047	7.62821e-23	4.99232e-21	yes	up
AURKB	186	197	173	198	89	99	124	70	189.837	212.612	199.734	179.126	88.8434	96.3481	96.513	77.9284	7.34677	7.44055	7.38732	7.30028	6.77948	6.8336	6.83168	6.69797	142.618	1.11239	3.12835e-13	7.44494e-12	yes	up
AVPR1B	16	10	17	14	27	23	53	30	16.3301	10.7925	19.627	12.6655	26.9525	22.3839	41.2515	33.3979	4.37293	4.26991	4.43155	4.30104	4.54837	4.47654	4.75144	4.63924	22.9251	-1.0747	0.00354788	0.0134381	yes	down
B3GAT2	1343	1162	1051	1192	2217	2970	3319	2171	1370.71	1254.09	1213.41	1078.37	2213.1	2890.44	2583.28	2416.89	10.5536	10.4737	10.4445	10.3399	11.0024	11.2638	11.1532	11.0877	1877.54	-1.03965	1.78245e-20	9.24722e-19	yes	down
B4GALNT3	825	588	550	611	193	185	302	144	842.02	634.598	634.991	552.757	192.66	180.044	235.056	160.31	9.29759	9.02234	9.02241	8.89272	7.98932	7.93762	8.14232	7.85586	429.055	1.78961	5.79187e-28	5.61319e-26	yes	up
B4GALT1	302	238	176	240	659	1031	1218	1311	308.23	256.861	203.197	217.122	657.841	1003.38	948.007	1459.49	8.55967	8.41416	8.23783	8.2813	9.22811	9.63469	9.57991	10.0106	631.766	-2.04501	1.13901e-21	6.65153e-20	yes	down
B4GALT1-AS1	11	16	8	18	24	28	42	30	11.2269	17.268	9.23624	16.2842	23.9578	27.25	32.6899	33.3979	4.20705	4.32084	4.172	4.30115	4.43239	4.48368	4.56732	4.56927	21.4139	-1.11096	0.00221832	0.00893566	yes	down
BAALC-AS2	42	38	43	47	253	303	292	303	42.8664	41.0114	49.6448	42.5198	252.555	294.884	227.273	337.319	6.27835	6.26077	6.36317	6.26555	7.55281	7.69445	7.46277	7.81669	161.009	-2.65897	2.95534e-43	7.56268e-41	yes	down
BAG2	173	132	210	209	420	453	390	493	176.569	142.461	242.451	189.077	419.261	440.866	303.549	548.839	7.76474	7.60728	8.0172	7.816	8.49383	8.54012	8.20683	8.74386	307.884	-1.18901	2.63395e-09	3.79432e-08	yes	down
BAMBI	523	466	332	631	2200	2637	3410	2407	533.789	502.929	383.304	570.851	2196.13	2566.36	2654.11	2679.62	9.50116	9.45334	9.242	9.55552	10.802	10.9596	10.9944	11.0033	1510.89	-2.34036	1.05056e-73	9.20246e-71	yes	down
BARHL2	502	446	325	539	913	957	1243	855	512.356	481.344	375.222	487.621	911.394	931.365	967.465	951.84	9.14537	9.09158	8.88332	9.10196	9.67072	9.69142	9.72836	9.71174	702.326	-1.01724	3.37529e-20	1.70525e-18	yes	down
BARX1	25	33	50	47	13	8	6	9	25.5157	35.6152	57.7265	42.5198	12.9771	7.78571	4.66999	10.0194	4.51812	4.6668	4.92943	4.76357	4.29335	4.18176	4.09292	4.23705	24.6037	2.20892	1.50355e-07	1.60427e-06	yes	up
BBOX1	784	864	916	1618	381	504	333	293	800.174	932.47	1057.55	1463.77	380.33	490.499	259.184	326.186	9.51412	9.65952	9.78104	10.1048	8.85182	9.06896	8.54133	8.72741	713.77	1.54802	1.64971e-13	4.03135e-12	yes	up
BCAT1	2172	1805	1738	1669	664	594	624	617	2216.81	1948.04	2006.57	1509.91	662.832	578.089	485.679	686.883	10.7802	10.6506	10.6799	10.4008	9.64576	9.52946	9.38389	9.67705	1261.85	1.67167	9.16716e-31	1.12248e-28	yes	up
BCL11A	1479	1139	1038	1081	666	515	665	364	1509.51	1229.26	1198.4	977.956	664.828	501.205	517.59	405.228	10.253	10.0512	10.0264	9.83265	9.47797	9.23172	9.25799	9.0564	875.498	1.23371	8.37958e-14	2.13712e-12	yes	up
BCL11B	552	377	415	570	163	176	263	129	563.388	406.876	479.13	515.666	162.713	171.286	204.701	143.611	8.79335	8.49001	8.63972	8.71051	7.72774	7.76584	7.90192	7.6393	330.921	1.5211	3.47653e-24	2.52159e-22	yes	up
BCLAF3	1322	992	1090	1356	668	611	657	486	1349.27	1070.61	1258.44	1226.74	666.825	594.633	511.363	541.046	10.1683	9.94548	10.1002	10.0762	9.51062	9.40993	9.27922	9.32931	902.367	1.0849	1.05396e-20	5.54362e-19	yes	up
BCO1	147	141	132	160	355	425	401	384	150.033	152.174	152.398	144.748	354.375	413.616	312.111	427.493	7.54163	7.55313	7.55545	7.51296	8.25133	8.39239	8.13953	8.42152	263.368	-1.32871	7.15419e-21	3.85193e-19	yes	down
BCYRN1	40	50	28	43	78	91	154	65	40.8252	53.9624	32.3268	38.9011	77.8628	88.5624	119.863	72.3621	5.72749	5.8773	5.62344	5.70021	6.10324	6.19095	6.41637	6.05445	65.5832	-1.11809	8.56184e-06	6.43551e-05	yes	down
BDKRB2	86	77	77	86	13	46	16	33	87.7742	83.1021	88.8988	77.8022	12.9771	44.7678	12.4533	36.7377	5.99894	5.95929	6.00438	5.91817	5.09849	5.5788	5.06581	5.47939	55.5641	1.67266	3.24095e-06	2.68312e-05	yes	up
BEND4	263	248	270	288	140	156	152	128	268.426	267.653	311.723	260.547	139.754	151.821	118.306	142.498	7.88373	7.88081	8.01348	7.85885	7.35813	7.41994	7.23322	7.37395	207.591	1.00749	3.87251e-13	9.1112e-12	yes	up
BEST1	212	172	148	195	77	71	99	85	216.374	185.631	170.87	176.412	76.8645	69.0981	77.0548	94.6274	7.40392	7.27448	7.20604	7.23473	6.62767	6.56074	6.62365	6.76622	133.366	1.24313	1.041e-13	2.60795e-12	yes	up
BHLHE22	706	635	490	487	153	243	327	201	720.565	685.322	565.72	440.578	152.731	236.491	254.514	223.766	9.14079	9.09191	8.9091	8.6797	7.81629	8.14704	8.20469	8.10482	409.961	1.47308	6.49992e-15	1.8715e-13	yes	up
BIRC5	609	642	695	751	307	298	412	223	621.563	692.877	802.398	679.412	306.46	290.018	320.672	248.258	9.11648	9.2183	9.3581	9.20055	8.49309	8.44764	8.52906	8.32513	495.207	1.25873	2.6528e-24	1.94896e-22	yes	up
BLVRB	1066	982	812	1311	2192	2680	2508	2821	1087.99	1059.82	937.478	1186.03	2188.14	2608.21	1952.05	3140.52	10.3017	10.2787	10.1724	10.3783	10.9516	11.1238	10.8415	11.3088	1770.03	-1.21011	1.80285e-16	6.2024e-15	yes	down
BMP4	145	98	90	126	360	568	743	923	147.991	105.766	103.908	113.989	359.367	552.785	578.3	1027.54	7.61879	7.3851	7.37671	7.42851	8.3529	8.75552	8.80106	9.3721	373.706	-2.41481	1.73983e-20	9.06609e-19	yes	down
BMP8B	88	117	99	105	26	26	18	20	89.8154	126.272	114.298	94.9911	25.9543	25.3035	14.01	22.2653	6.09765	6.35278	6.27285	6.14118	5.39719	5.38555	5.16721	5.34502	64.1137	2.29559	1.09826e-18	4.82875e-17	yes	up
BRCA2	180	147	178	183	99	70	148	49	183.713	158.649	205.506	165.556	98.8258	68.1249	115.193	54.5499	7.25931	7.14005	7.35077	7.1758	6.78743	6.54492	6.89585	6.42322	131.265	1.0725	1.65079e-06	1.44826e-05	yes	up
BRINP3	3286	2934	2558	3372	1656	1209	1826	899	3353.79	3166.51	2953.29	3050.57	1653.09	1176.61	1421.23	1000.82	11.4757	11.4185	11.3497	11.3819	10.798	10.4941	10.6606	10.3559	2221.99	1.25326	1.09658e-18	4.82875e-17	yes	up
BTC	8	2	10	21	24	44	60	73	8.16504	2.15849	11.5453	18.9982	23.9578	42.8214	46.6999	81.2682	4.34906	4.21179	4.42814	4.56379	4.65165	4.926	4.98078	5.31948	29.4518	-2.23288	8.56485e-06	6.43565e-05	yes	down
BUB1	437	323	518	463	204	196	230	143	446.015	348.597	598.047	418.865	203.641	190.75	179.016	159.197	8.56416	8.34143	8.83811	8.50737	7.89047	7.83892	7.78696	7.70461	318.016	1.30427	2.6381e-14	7.10198e-13	yes	up
BX322562.1	24	18	15	18	27	47	43	46	24.4951	19.4265	17.3179	16.2842	26.9525	45.741	33.4682	51.2101	4.76656	4.68509	4.65102	4.62508	4.80429	5.05532	4.90045	5.11385	29.3619	-1.01608	0.00224394	0.00902132	yes	down
BX322639.1	5	0	2	0	120	118	177	91	5.10315	0	2.30906	0	119.789	114.839	137.765	101.307	4.67898	4.551	4.62815	4.5128	6.10216	6.06876	6.23008	5.96188	60.139	-6.03623	5.59207e-25	4.2882e-23	yes	down
C10orf82	67	62	38	102	98	162	212	131	68.3822	66.9133	43.8721	92.277	97.8276	157.661	165.006	145.837	6.38376	6.37171	6.14271	6.57859	6.6195	6.97979	7.02003	6.91572	104.722	-1.05497	1.46523e-05	0.000104512	yes	down
C11orf88	1	1	2	2	17	35	84	50	1.02063	1.07925	2.30906	1.80935	16.9701	34.0625	65.3798	55.6632	3.7567	3.7641	3.80392	3.76768	4.13167	4.42508	4.8225	4.69742	22.2867	-4.79969	5.50574e-11	1.00395e-09	yes	down
C16orf74	128	162	188	310	83	113	113	82	130.641	174.838	217.052	280.45	82.854	109.973	87.9514	91.2876	7.06144	7.28862	7.46694	7.69405	6.74229	6.93491	6.77654	6.80839	146.881	1.11187	1.14663e-06	1.03629e-05	yes	up
C19orf38	41	36	26	45	18	9	12	18	41.8458	38.8529	30.0178	40.7105	17.9683	8.75892	9.33997	20.0387	4.85864	4.8192	4.69774	4.84747	4.50541	4.32529	4.32677	4.54284	25.9416	1.45967	5.05696e-05	0.00031798	yes	up
C1orf162	33	45	39	39	14	6	42	16	33.6808	48.5661	45.0267	35.2824	13.9754	5.83928	32.6899	17.8122	4.87131	5.05711	5.01387	4.89484	4.55248	4.38189	4.8599	4.62598	29.1091	1.18683	0.00462759	0.0168575	yes	up
C1orf53	46	29	31	46	77	136	185	106	46.949	31.2982	35.7904	41.6151	76.8645	132.357	143.991	118.006	5.90612	5.71297	5.77589	5.83924	6.20218	6.59657	6.66811	6.50518	78.3589	-1.59722	1.89962e-10	3.19763e-09	yes	down
C1orf61	8138	7276	5834	8224	2951	3165	2113	2587	8305.88	7852.6	6735.53	7440.06	2945.81	3080.22	1644.61	2880.01	12.7373	12.6806	12.5269	12.6264	11.7421	11.7824	11.2406	11.7219	5110.59	1.52406	4.12047e-19	1.88441e-17	yes	up
C1QL3	287	196	198	258	1298	2022	1372	936	292.921	211.533	228.597	233.407	1295.72	1967.84	1067.87	1042.01	8.60662	8.35901	8.41805	8.42787	9.9624	10.3906	9.77104	9.74538	792.487	-2.47461	5.5796e-36	9.85081e-34	yes	down
C1QTNF3	295	329	322	307	116	147	269	122	301.086	355.072	371.759	277.736	115.796	143.062	209.371	135.818	8.05731	8.2037	8.24457	7.98757	7.30208	7.45289	7.7491	7.41737	238.712	1.10422	5.20406e-09	7.09716e-08	yes	up
C1S	1432	978	1181	1683	5324	5134	6102	4249	1461.54	1055.5	1363.5	1522.57	5314.63	4996.48	4749.38	4730.25	10.8292	10.5545	10.7697	10.8646	12.0552	11.9926	11.9416	11.9371	3149.23	-1.87242	4.55112e-57	2.15941e-54	yes	down
C22orf15	14	7	4	17	31	29	81	25	14.2888	7.55473	4.61812	15.3795	30.9455	28.2232	63.0448	27.8316	4.32167	4.18604	4.12528	4.34006	4.60058	4.56024	4.99743	4.55243	23.9858	-1.83171	5.3258e-05	0.000332483	yes	down
C22orf31	82	66	75	113	265	262	192	239	83.6916	71.2303	86.5897	102.228	264.534	254.982	149.44	266.07	6.787	6.68792	6.81257	6.91968	7.67838	7.64635	7.20225	7.68175	159.846	-1.43724	1.63671e-11	3.23577e-10	yes	down
C2orf88	71	60	90	207	175	274	217	301	72.4647	64.7548	103.908	187.268	174.692	266.66	168.898	335.092	6.74566	6.68171	6.98315	7.4291	7.37194	7.73007	7.34546	7.93336	171.717	-1.13622	0.000325309	0.00166007	yes	down
C3orf52	27	34	22	43	92	67	113	64	27.557	36.6944	25.3997	38.9011	91.8381	65.2053	87.9514	71.2488	5.40099	5.52859	5.37503	5.55346	6.07201	5.84451	6.04699	5.89879	55.5995	-1.29446	1.93351e-07	2.01814e-06	yes	down
C4A	2440	2598	3473	4814	8501	7414	8515	4786	2490.34	2803.88	4009.68	4355.11	8486.04	7215.4	6627.49	5328.08	11.6322	11.7361	12.0607	12.1378	12.7889	12.6264	12.5424	12.3297	5164.5	-1.01776	4.05544e-08	4.79806e-07	yes	down
C6orf141	52	59	53	63	14	12	11	7	53.0727	63.6756	61.1901	56.9946	13.9754	11.6786	8.56164	7.79284	5.21419	5.32458	5.29671	5.26113	4.64094	4.59312	4.51008	4.52053	34.6177	2.48628	1.14724e-14	3.23772e-13	yes	up
C6orf223	12	13	10	18	66	101	147	224	12.2476	14.0302	11.5453	16.2842	65.8839	98.2945	114.415	249.371	5.09194	5.13492	5.09305	5.16206	5.85977	6.14867	6.27445	6.93869	72.7589	-3.27753	2.69117e-16	9.09368e-15	yes	down
CA11	2061	1970	1478	2244	3659	4346	5770	4348	2103.52	2126.12	1706.4	2030.09	3652.56	4229.58	4490.97	4840.47	11.2119	11.2216	11.0257	11.1796	11.7302	11.8737	11.9332	12.0076	3147.46	-1.11131	5.70425e-23	3.77658e-21	yes	down
CA2	858	436	465	499	1674	3522	4862	7727	875.7	470.552	536.856	451.434	1671.05	3427.66	3784.25	8602.18	10.08	9.57472	9.67732	9.54061	10.668	11.379	11.4813	12.355	2477.46	-2.90489	1.11025e-07	1.21759e-06	yes	down
CA3	111	57	57	65	21	26	54	24	113.29	61.5171	65.8082	58.804	20.9631	25.3035	42.0299	26.7183	6.14712	5.72649	5.76712	5.70107	5.21031	5.27889	5.50933	5.30602	51.8042	1.36708	1.23406e-05	8.92812e-05	yes	up
CA4	125	104	61	63	1662	876	966	930	127.579	112.242	70.4263	56.9946	1659.08	852.535	751.868	1035.33	7.64193	7.55742	7.28147	7.14739	9.98907	9.29891	9.17503	9.49489	583.257	-3.5497	4.51942e-21	2.49829e-19	yes	down
CABLES1	233	183	182	248	804	787	905	979	237.807	197.502	210.124	224.36	802.585	765.919	704.39	1089.88	8.26593	8.12485	8.17294	8.21848	9.3443	9.29915	9.21972	9.64575	529.071	-1.94845	1.17763e-37	2.21657e-35	yes	down
CABS1	4	9	8	8	24	29	61	28	4.08252	9.71323	9.23624	7.23741	23.9578	28.2232	47.4782	31.1714	3.91754	4.04615	4.03871	3.98504	4.30775	4.37552	4.64234	4.41586	20.1375	-2.13065	1.11396e-06	1.00876e-05	yes	down
CACNG1	55	37	43	42	15	12	20	18	56.1346	39.9322	49.6448	37.9964	14.9736	11.6786	15.5666	20.0387	5.18903	4.99979	5.11413	4.97759	4.61701	4.552	4.61958	4.71016	30.7457	1.56583	8.65067e-07	7.97325e-06	yes	up
CACNG5	1359	1075	1571	2049	656	619	497	608	1387.04	1160.19	1813.77	1853.68	654.846	602.419	386.83	676.864	10.2501	10.0785	10.5139	10.5364	9.55642	9.48395	9.11607	9.58579	1066.95	1.42267	8.53658e-14	2.1723e-12	yes	up
CADPS2	645	736	459	615	3527	3917	4119	2888	658.306	794.326	529.929	556.376	3520.79	3812.08	3205.95	3215.1	9.83921	9.99605	9.66748	9.70271	11.4032	11.4851	11.308	11.3102	2036.61	-2.43775	8.36492e-76	8.28309e-73	yes	down
CALCA	60	35	62	86	122	124	366	444	61.2378	37.7737	71.5809	77.8022	121.785	120.678	284.869	494.289	6.46711	6.21344	6.56763	6.61459	6.93647	6.92948	7.65948	8.17828	158.752	-2.039	0.000146348	0.000813355	yes	down
CALCB	2	0	0	0	166	186	419	453	2.04126	0	0	0	165.708	181.018	326.121	504.308	5.02965	4.9896	5.01121	4.93442	6.84376	6.92521	7.49778	7.92769	147.399	-9.14845	1.13392e-15	3.5918e-14	yes	down
CALHM2	27	13	14	20	146	161	135	136	27.557	14.0302	16.1634	18.0935	145.743	156.687	105.075	151.404	5.53354	5.30768	5.35499	5.36484	6.59275	6.65394	6.33812	6.62064	79.3441	-2.87209	3.01446e-27	2.75535e-25	yes	down
CAPG	87	53	55	87	13	16	12	9	88.7948	57.2001	63.4991	78.7069	12.9771	15.5714	9.33997	10.0194	5.71643	5.42015	5.48348	5.63549	4.78015	4.82971	4.68322	4.72834	42.0136	2.59869	2.26632e-16	7.70381e-15	yes	up
CAPN14	36	30	36	50	18	21	31	12	36.7427	32.3774	41.5631	45.2338	17.9683	20.4375	24.1283	13.3592	4.93307	4.87357	4.9918	5.04172	4.64945	4.69126	4.74977	4.57023	28.9763	1.02387	0.00105258	0.00466389	yes	up
CAPN6	602	34	58	37	16	13	7	6	614.419	36.6944	66.9627	33.473	15.9719	12.6518	5.44832	6.67958	7.83165	5.30192	5.70865	5.24462	4.89511	4.81114	4.56828	4.67465	99.0376	4.20689	6.26279e-05	0.000383737	yes	up
CAPS2	45	23	33	40	286	250	222	211	45.9283	24.8227	38.0995	36.1871	285.497	243.303	172.789	234.899	6.18428	5.91127	6.09855	6.0554	7.55262	7.40728	7.11209	7.3725	135.191	-2.68659	2.84108e-32	3.78395e-30	yes	down
CAPSL	3	10	13	27	36	53	132	51	3.06189	10.7925	15.0089	24.4263	35.9367	51.5803	102.74	56.7764	4.46419	4.64464	4.73192	4.8905	5.06607	5.26384	5.73847	5.31767	37.5403	-2.20712	2.65128e-06	2.23972e-05	yes	down
CARD6	26	30	45	51	95	99	115	62	26.5364	32.3774	51.9538	46.1385	94.8329	96.3481	89.5081	69.0223	5.50386	5.58918	5.8254	5.75748	6.20824	6.22004	6.17168	5.99365	63.3397	-1.15912	4.06889e-06	3.28963e-05	yes	down
CARD8-AS1	21	22	19	31	49	71	60	49	21.4332	23.7434	21.9361	28.045	48.9138	69.0981	46.6999	54.5499	5.00707	5.04403	5.01894	5.10382	5.37032	5.56903	5.34793	5.42871	39.3024	-1.19567	1.54579e-05	0.000109777	yes	down
CARTPT	93	135	179	239	179	469	620	362	94.9186	145.698	206.661	216.218	178.685	456.437	482.565	403.001	7.22923	7.52557	7.79567	7.83137	7.67919	8.49007	8.54455	8.37317	273.023	-1.19679	0.00281401	0.0109817	yes	down
CASK	10150	9448	9499	10917	5349	5249	6102	4014	10359.4	10196.7	10966.9	9876.36	5339.59	5108.4	4749.38	4468.64	13.1666	13.1509	13.2232	13.1194	12.5326	12.492	12.4257	12.3711	7633.17	1.07379	4.77442e-39	9.88522e-37	yes	up
CASQ1	86	80	74	95	51	36	58	37	87.7742	86.3398	85.4352	85.9443	50.9103	35.0357	45.1432	41.1907	6.18351	6.17133	6.16308	6.17083	5.8446	5.65412	5.77536	5.73562	64.7217	1.00195	1.45919e-06	1.29412e-05	yes	up
CASQ2	135	7	7	8	6	7	5	4	137.785	7.55473	8.08171	7.23741	5.98944	6.81249	3.89165	4.45305	5.2175	3.64184	3.65868	3.62547	3.59423	3.61655	3.51405	3.55665	22.7257	2.92782	0.00859897	0.0283746	yes	up
CASR	16	16	9	14	55	68	38	62	16.3301	17.268	10.3908	12.6655	54.9032	66.1785	29.5766	69.0223	4.71635	4.73571	4.60886	4.6395	5.25799	5.37506	4.93519	5.3971	34.5419	-1.94529	9.03681e-08	1.01236e-06	yes	down
CAT	23	0	1	2	749	897	1018	897	23.4745	0	1.15453	1.80935	747.682	872.972	792.341	998.597	6.18944	5.76413	5.81438	5.74425	8.84753	9.01174	8.91256	9.15307	429.754	-7.00819	4.44552e-10	7.15019e-09	yes	down
CATIP	18	22	12	47	66	57	57	58	18.3713	23.7434	13.8544	42.5198	65.8839	55.4732	44.3649	64.5693	4.97624	5.0669	4.90353	5.32658	5.57903	5.47443	5.35019	5.56346	41.0975	-1.20386	0.000377223	0.00189009	yes	down
CAV2	349	306	350	429	163	212	94	202	356.2	330.25	404.085	388.106	162.713	206.321	73.1631	224.879	8.26303	8.19504	8.37649	8.34177	7.60984	7.79588	7.06055	7.86652	268.215	1.15359	8.16776e-06	6.16575e-05	yes	up
CBLN4	20	0	0	1	342	372	385	331	20.4126	0	0	0.904677	341.398	362.035	299.657	368.49	5.66424	5.2341	5.25641	5.20292	7.68236	7.74133	7.56132	7.75464	174.112	-6.00451	2.13543e-05	0.000146533	yes	down
CCDC125	143	96	113	132	351	340	467	272	145.95	103.608	130.462	119.417	350.382	330.892	363.481	302.808	7.42947	7.18781	7.34933	7.28095	8.15891	8.10747	8.1947	8.02718	230.875	-1.43395	1.21824e-23	8.33195e-22	yes	down
CCDC140	96	168	101	112	450	485	677	413	97.9805	181.314	116.608	101.324	449.208	472.008	526.93	459.778	7.26788	7.71103	7.38861	7.285	8.49631	8.54311	8.64989	8.51699	300.644	-1.94412	1.82624e-26	1.56953e-24	yes	down
CCDC152	44	33	41	62	2	4	4	4	44.9077	35.6152	47.3357	56.09	1.99648	3.89285	3.11332	4.45305	4.72591	4.59975	4.75025	4.86378	3.95494	4.00256	3.96355	4.02765	24.6755	3.79016	4.6634e-15	1.35991e-13	yes	up
CCDC154	32	31	21	28	58	36	149	23	32.6602	33.4567	24.2451	25.3309	57.898	35.0357	115.971	25.6051	5.22827	5.24006	5.10698	5.11628	5.53304	5.2607	6.01963	5.12671	43.7754	-1.02988	0.0143448	0.0434389	yes	down
CCDC15-DT	60	67	62	57	43	20	33	24	61.2378	72.3096	71.5809	51.5666	42.9243	19.4643	25.6849	26.7183	5.64852	5.75201	5.74369	5.54825	5.44736	5.11101	5.20461	5.23182	46.4358	1.16093	4.382e-05	0.000280258	yes	up
CCDC183-AS1	25	17	18	22	36	48	71	46	25.5157	18.3472	20.7815	19.9029	35.9367	46.7142	55.2615	51.2101	4.93405	4.81937	4.86212	4.84023	5.08291	5.21747	5.31778	5.26548	34.2087	-1.16436	6.99585e-05	0.000423189	yes	down
CCDC188	23	40	25	31	57	49	150	45	23.4745	43.1699	28.8632	28.045	56.8997	47.6874	116.75	50.0968	5.21838	5.49117	5.30441	5.28466	5.64575	5.54451	6.14365	5.57139	49.3733	-1.14704	0.000934867	0.00421866	yes	down
CCDC189	224	200	165	325	454	444	794	447	228.621	215.849	190.497	294.02	453.201	432.107	617.995	497.629	8.08356	8.03884	7.94388	8.28939	8.66963	8.62646	8.96045	8.75479	366.24	-1.10502	2.11075e-11	4.10875e-10	yes	down
CCDC190	27	14	20	22	187	154	173	145	27.557	15.1095	23.0906	19.9029	186.671	149.875	134.651	161.423	5.62827	5.42539	5.56892	5.49244	6.89153	6.70564	6.62294	6.76362	89.785	-2.88258	3.65816e-33	5.27308e-31	yes	down
CCDC198	99	114	77	84	33	18	38	22	101.042	123.034	88.8988	75.9928	32.9419	17.5178	29.5766	24.4918	6.18098	6.32829	6.08546	5.98228	5.50623	5.26197	5.44848	5.387	61.687	1.8886	9.11126e-13	2.05048e-11	yes	up
CCDC28A	147	184	175	178	258	416	422	457	150.033	198.582	202.043	161.032	257.546	404.857	328.456	508.761	7.58167	7.79672	7.81097	7.63243	8.00905	8.40719	8.22011	8.6183	276.414	-1.07537	1.23935e-07	1.34474e-06	yes	down
CCDC80	1723	1585	1870	2480	4440	4367	4213	3759	1758.55	1710.61	2158.97	2243.6	4432.19	4250.02	3279.11	4184.76	11.0291	11.0048	11.2139	11.2489	11.9012	11.8596	11.6063	11.8442	3002.22	-1.03606	8.36541e-16	2.69099e-14	yes	down
CCDC85A	157	151	96	139	509	526	516	349	160.239	162.966	110.835	125.75	508.104	511.91	401.619	388.529	7.63156	7.64525	7.37301	7.45166	8.62412	8.63146	8.40639	8.37342	296.244	-1.69248	7.34928e-25	5.56079e-23	yes	down
CCDC9B	82	60	64	94	144	140	233	177	83.6916	64.7548	73.8899	85.0396	143.747	136.25	181.351	197.048	6.621	6.46268	6.54419	6.62981	7.00997	6.96873	7.19942	7.26315	120.721	-1.09539	6.39038e-09	8.57636e-08	yes	down
CCK	16	21	12	30	35	45	62	46	16.3301	22.6642	13.8544	27.1403	34.9384	43.7946	48.2565	51.2101	4.72338	4.83201	4.68425	4.89963	5.0116	5.12505	5.18217	5.20744	32.2736	-1.14348	0.000262893	0.00137704	yes	down
CCKAR	6	4	1	14	24	87	113	178	6.12378	4.31699	1.15453	12.6655	23.9578	84.6695	87.9514	198.161	4.56975	4.53102	4.458	4.71584	4.95053	5.70674	5.74496	6.41287	52.375	-4.00283	9.78454e-07	8.93516e-06	yes	down
CCL18	10	6	0	8	32	72	97	102	10.2063	6.47548	0	7.23741	31.9437	70.0713	75.4981	113.553	4.5516	4.47061	4.31556	4.47151	4.95084	5.41557	5.47669	5.7668	39.3731	-3.57636	1.26281e-12	2.79473e-11	yes	down
CCL2	283	260	235	205	556	534	681	689	288.838	280.604	271.315	185.459	555.022	519.696	530.043	767.038	8.35342	8.32998	8.30307	8.0024	8.9292	8.86844	8.88748	9.23591	424.752	-1.20947	3.8186e-12	8.09764e-11	yes	down
CCN2	906	590	602	703	1411	1969	1972	3497	924.691	636.756	695.027	635.988	1408.52	1916.26	1534.87	3893.08	10.0011	9.67741	9.75192	9.67517	10.3899	10.6879	10.4722	11.4095	1455.65	-1.59724	1.48477e-05	0.00010574	yes	down
CCNB2	342	328	312	401	176	204	208	131	349.055	353.993	360.213	362.775	175.69	198.535	161.893	145.837	8.25369	8.26584	8.2809	8.28909	7.68032	7.77596	7.61465	7.54246	263.499	1.06334	4.83412e-17	1.78439e-15	yes	up
CCNDBP1	732	673	599	830	1315	1508	2091	1504	747.101	726.334	691.563	750.882	1312.69	1467.61	1627.49	1674.35	9.73413	9.70965	9.66734	9.73818	10.2511	10.3582	10.4591	10.4861	1124.75	-1.06022	2.29086e-25	1.84361e-23	yes	down
CCNG1	2706	2576	2277	2689	5057	5576	6270	5285	2761.82	2780.14	2628.86	2432.68	5048.1	5426.64	4880.14	5883.6	11.5911	11.5972	11.5465	11.4764	12.1624	12.2336	12.1294	12.3137	3980.25	-1.00207	5.23864e-29	5.57524e-27	yes	down
CCNO	19	15	14	31	35	76	113	102	19.392	16.1887	16.1634	28.045	34.9384	73.9642	87.9514	113.553	5.07125	5.0176	5.02201	5.20901	5.312	5.74774	5.87463	6.05213	48.7745	-1.94869	1.09111e-07	1.1999e-06	yes	down
CD109	194	198	377	549	116	98	89	39	198.002	213.691	435.258	496.668	115.796	95.3749	69.2715	43.4173	7.52033	7.58433	8.22866	8.36037	7.09879	6.96091	6.74413	6.51074	208.435	2.05232	3.59066e-06	2.94414e-05	yes	up
CD164	1646	1227	1358	1859	3214	3729	4424	4214	1679.96	1324.24	1567.85	1681.79	3208.35	3629.11	3443.34	4691.29	10.9067	10.6971	10.8453	10.9075	11.5139	11.6349	11.5833	11.8916	2653.24	-1.25896	3.55929e-21	1.99662e-19	yes	down
CD248	188	66	123	162	32	42	53	21	191.878	71.2303	142.007	146.558	31.9437	40.875	41.2515	23.3785	6.93176	6.17477	6.67702	6.70896	5.73164	5.84921	5.84624	5.61318	86.1403	1.99686	3.47825e-11	6.51993e-10	yes	up
CD40	8	11	1	2	44	45	65	39	8.16504	11.8717	1.15453	1.80935	43.9226	43.7946	50.5915	43.4173	4.20316	4.28513	4.04649	4.03766	4.79489	4.79418	4.88477	4.78447	25.5908	-2.99447	1.0246e-10	1.79226e-09	yes	down
CDC20	690	517	550	685	197	205	229	152	704.235	557.971	634.991	619.704	196.653	199.509	178.238	169.216	9.10226	8.8794	9.00154	8.98007	7.98109	7.9918	7.90167	7.87046	407.565	1.75895	3.13364e-48	1.04954e-45	yes	up
CDC25C	116	95	126	135	65	51	71	39	118.393	102.529	145.471	122.131	64.8856	49.6339	55.2615	43.4173	6.62424	6.51803	6.78028	6.64948	6.21416	6.05899	6.11417	5.99416	87.7152	1.19084	4.30843e-09	5.96139e-08	yes	up
CDC42EP5	106	93	61	85	22	36	39	58	108.187	100.37	70.4263	76.8975	21.9613	35.0357	30.3549	64.5693	6.28863	6.23221	5.9896	6.04984	5.41122	5.60166	5.52802	5.93546	63.4752	1.24053	5.40045e-05	0.000336328	yes	up
CDCA2	108	101	119	117	57	62	79	39	110.228	109.004	137.389	105.847	56.8997	60.3392	61.4881	43.4173	6.5616	6.55272	6.72559	6.53336	6.12756	6.16136	6.16942	5.98575	85.5766	1.04704	1.05892e-07	1.16811e-06	yes	up
CDCA8	251	219	277	312	129	123	152	83	256.178	236.355	319.805	282.259	128.773	119.705	118.306	92.4008	7.78737	7.71785	7.98151	7.87322	7.23624	7.18296	7.17107	7.00939	194.223	1.24912	2.52469e-15	7.60581e-14	yes	up
CDH1	170	98	155	404	30	23	44	27	173.507	105.766	178.952	365.489	29.9472	22.3839	34.2466	30.0581	6.98082	6.5793	7.00402	7.66727	5.81657	5.69577	5.86231	5.82745	117.544	2.81954	3.44677e-17	1.29752e-15	yes	up
CDH15	50	25	29	26	7	11	8	11	51.0315	26.9812	33.4814	23.5216	6.98768	10.7053	6.22665	12.2459	4.73341	4.41477	4.50826	4.36172	4.04328	4.12315	4.01289	4.15845	21.3977	1.91913	5.95072e-06	4.62079e-05	yes	up
CDH18	518	397	325	494	956	936	1195	763	528.686	428.461	375.222	446.91	954.318	910.928	930.106	849.42	9.1521	8.97109	8.8612	9.00589	9.69593	9.65151	9.67204	9.58478	678.006	-1.03354	6.30437e-19	2.84321e-17	yes	down
CDH20	1104	1002	1047	1213	624	628	427	516	1126.78	1081.41	1208.79	1097.37	622.902	611.178	332.347	574.444	9.95039	9.91076	10.0179	9.92527	9.40164	9.38477	8.87349	9.33083	831.902	1.07828	3.94829e-10	6.39106e-09	yes	up
CDH3	292	291	228	252	135	140	102	151	298.024	314.061	263.233	227.979	134.762	136.25	79.3898	168.103	7.94938	7.99539	7.83952	7.71848	7.30184	7.30964	6.93361	7.4706	202.725	1.09631	1.52982e-07	1.62735e-06	yes	up
CDH6	4034	3410	3752	4339	14230	14317	18055	9911	4117.22	3680.23	4331.8	3925.39	14205	13933.5	14052.8	11033.6	12.3175	12.2196	12.3625	12.2755	13.4996	13.48	13.4887	13.2452	8659.93	-1.72927	2.14364e-62	1.31443e-59	yes	down
CDHR1	208	136	162	126	326	365	381	359	212.291	146.778	187.034	113.989	325.426	355.223	296.544	399.661	7.80338	7.51827	7.70309	7.33443	8.16659	8.24501	8.08602	8.35078	254.618	-1.06199	1.88328e-08	2.35023e-07	yes	down
CDKL5	2066	1919	1890	2093	1053	979	1057	651	2108.62	2071.08	2182.06	1893.49	1051.15	952.776	822.696	724.734	10.8315	10.8137	10.865	10.7264	10.1744	10.0865	9.95705	9.85029	1475.82	1.21654	1.13689e-23	7.79898e-22	yes	up
CDKN1A	1014	748	626	1039	3263	4250	8093	5132	1034.92	807.277	722.736	939.959	3257.26	4136.16	6299.03	5713.27	10.4049	10.1995	10.1119	10.3233	11.4655	11.7052	12.14	12.0373	2863.83	-2.4687	1.58184e-38	3.24562e-36	yes	down
CDKN2B	106	76	78	121	276	562	894	793	108.187	82.0228	90.0533	109.466	275.514	546.946	695.828	882.818	7.32416	7.14806	7.20976	7.32787	8.05607	8.68996	8.9291	9.16467	348.854	-2.62134	1.14484e-21	6.66849e-20	yes	down
CDKN2C	199	195	238	349	144	128	145	90	203.105	210.453	274.778	315.732	143.747	124.571	112.858	100.194	7.57136	7.60044	7.82696	7.95301	7.298	7.19163	7.11736	7.04247	185.68	1.06145	1.38119e-08	1.76326e-07	yes	up
CEACAM21	3	5	0	5	22	49	63	51	3.06189	5.39624	0	4.52338	21.9613	47.6874	49.0349	56.7764	3.94275	4.00455	3.87565	3.97086	4.33996	4.71312	4.73839	4.80983	23.5552	-3.72276	1.67376e-11	3.30614e-10	yes	down
CEMIP	242	208	211	333	892	960	1517	773	246.992	224.483	243.606	301.257	890.431	934.285	1180.73	860.552	8.38589	8.31385	8.37759	8.54257	9.51847	9.56548	9.79849	9.48478	610.292	-1.92638	6.26141e-43	1.56707e-40	yes	down
CENPA	183	174	181	201	92	77	68	67	186.775	187.789	208.97	181.84	91.8381	74.9374	52.9265	74.5886	7.26531	7.269	7.3575	7.24467	6.72715	6.59308	6.37802	6.59373	132.458	1.38697	2.69033e-14	7.217e-13	yes	up
CENPF	1492	1287	2019	1749	1037	836	862	505	1522.78	1388.99	2331	1582.28	1035.18	813.606	670.921	562.198	10.4274	10.3391	10.8473	10.4646	10.0639	9.84671	9.67777	9.53114	1238.37	1.14671	6.27461e-09	8.44089e-08	yes	up
CENPH	377	372	397	429	174	206	294	152	384.777	401.48	458.348	388.106	173.694	200.482	228.829	169.216	8.41495	8.45295	8.57356	8.42338	7.75236	7.86302	7.96785	7.73454	300.617	1.07346	2.57599e-15	7.7501e-14	yes	up
CENPW	150	137	186	185	448	515	887	397	153.094	147.857	214.743	167.365	447.212	501.205	690.38	441.965	7.69957	7.67578	7.95986	7.76319	8.59213	8.69823	9.00659	8.58054	345.478	-1.61098	2.97052e-19	1.38635e-17	yes	down
CER1	21	27	43	82	20	10	27	16	21.4332	29.1397	49.6448	74.1835	19.9648	9.73213	21.0149	17.8122	4.70016	4.82206	5.08568	5.34341	4.67468	4.47818	4.68878	4.63978	30.3657	1.348	0.0015934	0.00670417	yes	up
CERKL	36	45	21	31	84	64	84	61	36.7427	48.5661	24.2451	28.045	83.8522	62.2856	65.3798	67.909	5.48581	5.62875	5.3156	5.36198	5.96539	5.77327	5.80598	5.82499	52.1282	-1.02195	0.000105284	0.000610653	yes	down
CES1	8	34	5	4	102	108	125	119	8.16504	36.6944	5.77265	3.61871	101.821	105.107	97.2914	132.478	4.93762	5.43744	4.90204	4.81046	6.09104	6.11628	6.06398	6.29444	61.3685	-3.01448	1.46319e-05	0.000104399	yes	down
CFAP157	13	6	14	18	24	39	132	46	13.2682	6.47548	16.1634	16.2842	23.9578	37.9553	102.74	51.2101	4.58053	4.43955	4.64186	4.63487	4.7748	4.98497	5.63097	5.14653	33.5068	-2.0524	1.10088e-05	8.04895e-05	yes	down
CFAP300	80	21	27	21	311	299	477	357	81.6504	22.6642	31.1723	18.9982	310.453	290.991	371.264	397.435	6.69241	6.04392	6.17401	5.95864	7.78655	7.72671	7.96098	8.01948	190.578	-3.14918	4.37647e-11	8.1234e-10	yes	down
CFAP47	53	47	65	77	375	302	529	230	54.0934	50.7246	75.0444	69.6601	374.34	293.91	411.737	256.051	6.5711	6.54068	6.76903	6.71212	8.05445	7.83075	8.14882	7.705	198.195	-2.42336	4.67368e-33	6.65269e-31	yes	down
CFB	11	9	23	11	76	81	130	53	11.2269	9.71323	26.5542	9.95144	75.8663	78.8303	101.183	59.0029	4.84717	4.82108	5.12596	4.80936	5.70301	5.73025	5.91841	5.53604	46.541	-2.48226	6.15368e-13	1.41709e-11	yes	down
CFI	506	436	448	623	1499	1355	2177	1367	516.439	470.552	517.229	563.614	1496.36	1318.7	1694.43	1521.83	9.32228	9.24522	9.32453	9.39579	10.2985	10.1751	10.4222	10.3148	1012.39	-1.54395	8.263e-47	2.5092e-44	yes	down
CGNL1	381	307	366	528	849	1136	1390	1404	388.86	331.329	422.558	477.669	847.506	1105.57	1081.88	1563.02	8.9284	8.79943	8.99857	9.10102	9.61854	9.87297	9.85261	10.2154	777.299	-1.50333	4.71604e-17	1.74647e-15	yes	down
CHADL	84	57	58	90	26	47	48	35	85.7329	61.5171	66.9627	81.4209	25.9543	45.741	37.3599	38.9642	6.0344	5.81949	5.87066	6.00166	5.39044	5.65105	5.54384	5.57137	55.4566	1.00085	4.85713e-05	0.00030711	yes	up
CHCHD2	3141	3045	2849	3746	5491	7451	8865	6741	3205.8	3286.31	3289.26	3388.92	5481.34	7251.41	6899.9	7504.51	11.8487	11.8712	11.872	11.8989	12.3507	12.6253	12.5761	12.6594	5038.43	-1.04291	5.83286e-23	3.85053e-21	yes	down
CHM	920	802	821	979	2252	2319	2237	1697	938.979	865.556	947.869	885.678	2248.04	2256.88	1741.13	1889.21	10.0767	10.0056	10.0854	10.025	10.8969	10.9008	10.6478	10.7263	1471.67	-1.16087	1.1726e-26	1.02321e-24	yes	down
CHMP4C	12	12	11	10	50	73	86	95	12.2476	12.951	12.6998	9.04677	49.912	71.0446	66.9365	105.76	4.77123	4.78954	4.78969	4.69279	5.34621	5.56928	5.53599	5.84895	42.5748	-2.64979	1.6895e-14	4.66404e-13	yes	down
CHRDL1	4423	4873	4414	4184	2302	2763	2361	2177	4514.25	5259.17	5096.1	3785.17	2297.95	2688.99	1837.64	2423.57	11.9883	12.1395	12.1081	11.8169	11.3503	11.4939	11.151	11.3987	3487.85	1.01252	2.68001e-13	6.43853e-12	yes	up
CHRNA2	385	484	449	501	169	149	104	139	392.942	522.356	518.384	453.243	168.703	145.009	80.9464	154.744	8.38868	8.6541	8.64605	8.5218	7.67373	7.55941	7.15716	7.61031	304.541	1.78634	7.48061e-19	3.3406e-17	yes	up
CHST6	294	227	371	325	160	141	136	104	300.065	244.989	428.331	294.02	159.719	137.223	105.853	115.779	8.00229	7.82611	8.32393	7.98532	7.47929	7.36453	7.17501	7.24568	223.247	1.2899	6.17244e-11	1.11925e-09	yes	up
CHST8	455	441	349	547	952	1130	1208	1018	464.387	475.948	402.931	494.858	950.325	1099.73	940.224	1133.3	9.08524	9.10654	8.96728	9.1391	9.73271	9.87309	9.72311	9.90179	745.213	-1.16328	7.81013e-26	6.49182e-24	yes	down
CILP	142	21	24	36	13	16	25	11	144.929	22.6642	27.7087	32.5684	12.9771	15.5714	19.4583	12.2459	5.91142	4.75117	4.83502	4.91086	4.56463	4.6165	4.68591	4.55581	36.0154	1.9136	0.000433739	0.00214375	yes	up
CILP2	247	244	217	306	121	121	122	133	252.096	263.336	250.533	276.831	120.787	117.759	94.9564	148.064	7.7699	7.80706	7.7634	7.85244	7.18704	7.16848	7.01469	7.3383	190.545	1.12447	3.04222e-13	7.24756e-12	yes	up
CISH	122	107	98	168	69	58	75	39	124.517	115.479	113.144	151.986	68.8786	56.4464	58.3748	43.4173	6.6967	6.63943	6.62351	6.85423	6.28661	6.16698	6.18193	6.03116	91.5304	1.15214	1.13292e-08	1.46022e-07	yes	up
CKAP2L	248	283	321	272	192	140	176	77	253.116	305.427	370.604	246.072	191.662	136.25	136.986	85.7213	7.84283	8.00606	8.17943	7.81935	7.61158	7.34773	7.34884	7.03599	215.73	1.09008	8.11434e-07	7.51236e-06	yes	up
CKB	15292	13645	12258	21246	7112	6623	6964	5874	15607.5	14726.3	14152.2	19220.8	7099.49	6445.59	5420.3	6539.31	13.7296	13.6717	13.6323	13.9397	12.975	12.8873	12.7331	12.9004	11151.4	1.3209	1.03199e-27	9.7525e-26	yes	up
CLCNKA	6	6	5	9	22	51	70	64	6.12378	6.47548	5.77265	8.14209	21.9613	49.6339	54.4832	71.2488	4.21978	4.23233	4.22154	4.2591	4.53974	4.93553	4.99999	5.15721	27.9801	-2.88496	2.4617e-10	4.08342e-09	yes	down
CLDN1	1284	1280	1006	1356	4257	3317	4112	3641	1310.49	1381.44	1161.46	1226.74	4249.51	3228.15	3200.5	4053.39	10.6291	10.6757	10.5249	10.5712	11.7464	11.4716	11.4633	11.6985	2476.46	-1.53561	5.235e-38	1.03676e-35	yes	down
CLDN10	414	459	494	682	154	134	186	65	422.541	495.375	570.338	616.99	153.729	130.411	144.77	72.3621	8.46934	8.6178	8.75175	8.83073	7.61576	7.49469	7.56611	7.12367	325.814	2.06504	7.02688e-24	4.92422e-22	yes	up
CLDN16	11	11	11	7	38	32	39	38	11.2269	11.8717	12.6998	6.33274	37.9331	31.1428	30.3549	42.304	4.24351	4.2583	4.27655	4.13251	4.67546	4.58242	4.5746	4.72749	22.9833	-1.76147	2.12936e-06	1.82591e-05	yes	down
CLDN19	18	16	20	24	21	85	99	66	18.3713	17.268	23.0906	21.7122	20.9631	82.7231	77.0548	73.4754	4.93628	4.91952	5.0208	4.98958	4.98034	5.70463	5.66252	5.61913	41.8323	-1.66181	2.35985e-05	0.000160435	yes	down
CLDN2	38	2	3	20	1012	858	1017	1284	38.7839	2.15849	3.46359	18.0935	1010.22	835.017	791.563	1429.43	6.56411	6.00672	6.05533	6.25218	9.26026	9.0596	9.00673	9.63246	516.091	-6.01764	9.07636e-14	2.29938e-12	yes	down
CLDN3	89	65	67	178	119	210	222	351	90.836	70.1511	77.3535	161.032	118.791	204.375	172.789	390.755	6.83341	6.67056	6.73307	7.25506	7.02158	7.45046	7.31276	8.02821	160.76	-1.14745	0.0115737	0.0364175	yes	down
CLDN6	35	35	30	42	18	21	27	11	35.722	37.7737	34.6359	37.9964	17.9683	20.4375	21.0149	12.2459	4.85861	4.88447	4.84216	4.89065	4.58864	4.63054	4.63755	4.48806	27.2243	1.01439	0.00108386	0.00478817	yes	up
CLEC18C	25	31	44	99	22	22	42	18	25.5157	33.4567	50.7993	89.563	21.9613	21.4107	32.6899	20.0387	4.97565	5.09245	5.30574	5.67621	4.9181	4.9082	5.08087	4.88965	36.9294	1.04917	0.00839956	0.0278093	yes	up
CLIC6	216	66	82	126	958	2193	3431	3532	220.456	71.2303	94.6715	113.989	956.315	2134.26	2670.45	3932.05	8.38756	7.68658	7.84021	7.93101	9.67656	10.4961	10.7358	11.1546	1274.18	-4.27542	5.34139e-16	1.75795e-14	yes	down
CLMN	319	314	261	306	578	724	1190	744	325.581	338.884	301.332	276.831	576.983	704.606	926.214	828.268	8.58415	8.61783	8.52206	8.45103	9.0845	9.27063	9.5341	9.42407	534.837	-1.29032	4.20238e-17	1.56696e-15	yes	down
CLYBL	251	266	260	253	780	832	1014	727	256.178	287.08	300.178	228.883	778.628	809.713	789.228	809.342	8.36842	8.46018	8.49719	8.27858	9.34845	9.38627	9.36261	9.38507	532.404	-1.57522	3.4507e-47	1.1069e-44	yes	down
CNGB3	9	12	10	15	28	62	66	77	9.18567	12.951	11.5453	13.5702	27.9507	60.3392	51.3698	85.7213	4.52666	4.60806	4.58423	4.61135	4.86825	5.27823	5.18599	5.5074	34.0791	-2.247	1.18505e-08	1.52569e-07	yes	down
CNTD1	41	38	37	36	27	17	17	16	41.8458	41.0114	42.7176	32.5684	26.9525	16.5446	13.2316	17.8122	4.99497	4.98344	5.00277	4.87429	4.79177	4.61929	4.54866	4.64559	29.0855	1.09317	0.000675782	0.00317075	yes	up
CNTF	12	9	22	13	30	38	55	26	12.2476	9.71323	25.3997	11.7608	29.9472	36.9821	42.8082	28.9448	4.36495	4.31691	4.59324	4.35089	4.66236	4.76048	4.8407	4.64642	24.7255	-1.25212	0.000847928	0.00387782	yes	down
COBL	1493	1619	1312	1952	1068	834	511	660	1523.8	1747.3	1514.74	1765.93	1066.12	811.66	397.727	734.754	10.4102	10.5436	10.4042	10.5544	10.0719	9.8245	9.22757	9.73731	1195.25	1.1231	2.7706e-07	2.80821e-06	yes	up
COBLL1	197	204	193	225	572	747	995	1088	201.064	220.166	222.824	203.552	570.994	726.99	774.439	1211.23	8.1138	8.18431	8.19488	8.1207	9.00174	9.23083	9.29318	9.73546	516.408	-1.95357	7.03211e-23	4.61546e-21	yes	down
COL12A1	1848	2047	3930	4596	905	908	1122	897	1886.12	2209.22	4537.3	4157.89	903.408	883.678	873.287	998.597	10.8277	10.9798	11.7038	11.6139	10.1606	10.1417	10.1306	10.2475	2056.19	1.80566	3.60551e-09	5.04705e-08	yes	up
COL14A1	918	148	390	317	134	140	212	86	936.938	159.729	450.267	286.783	133.764	136.25	165.006	95.7406	9.17818	7.55605	8.45143	8.04087	7.42111	7.43416	7.57758	7.19261	295.56	1.78782	0.00105925	0.00468892	yes	up
COL16A1	304	101	305	376	105	133	199	65	310.271	109.004	352.132	340.158	104.815	129.437	154.888	72.3621	7.93771	7.09385	8.05103	8.02285	7.06487	7.21577	7.35143	6.83009	196.634	1.26467	5.98546e-05	0.000368629	yes	up
COL1A1	6331	257	1450	2610	607	606	904	209	6461.61	277.367	1674.07	2361.21	605.932	589.767	703.611	232.672	11.8702	8.87046	10.4462	10.7953	9.49504	9.47148	9.62575	8.74718	1613.28	2.33719	0.0054081	0.0192302	yes	up
COL21A1	239	253	573	685	218	254	247	207	243.931	273.05	661.546	619.704	217.616	247.196	192.248	230.445	8.06514	8.15901	8.96228	8.90155	7.97246	8.07582	7.87169	8.01946	335.717	1.01914	0.00703698	0.0240029	yes	up
COL24A1	119	96	151	176	51	35	75	29	121.455	103.608	174.334	159.223	50.9103	34.0625	58.3748	32.2846	6.63896	6.5196	6.92501	6.85609	6.06131	5.85653	6.13556	5.84135	91.7815	1.65746	5.04238e-11	9.2464e-10	yes	up
COL4A3	9	7	7	11	43	107	163	214	9.18567	7.55473	8.08171	9.95144	42.9243	104.134	126.868	238.238	4.89523	4.86514	4.8876	4.89765	5.48367	6.09571	6.26486	6.80878	68.3672	-3.87311	5.35925e-17	1.96549e-15	yes	down
COL4A4	30	37	28	37	51	100	157	237	30.6189	39.9322	32.3268	33.473	50.9103	97.3213	122.198	263.843	5.65373	5.78302	5.68527	5.68838	5.91288	6.34046	6.51874	7.16838	83.828	-1.9679	5.39914e-07	5.15795e-06	yes	down
COL4A5	2839	2406	3507	3968	9637	9629	12850	7495	2897.57	2596.67	4048.94	3589.76	9620.05	9371.07	10001.6	8343.91	11.8486	11.7543	12.1473	12.038	12.9809	12.9545	13.0203	12.8384	6308.69	-1.50751	3.54273e-28	3.47783e-26	yes	down
COL4A6	1731	1711	1913	2130	6620	6641	9651	5287	1766.71	1846.59	2208.62	1926.96	6608.35	6463.11	7511.67	5885.82	11.1778	11.2159	11.3724	11.2523	12.4163	12.3939	12.5467	12.2999	4277.23	-1.77274	3.06915e-63	1.94166e-60	yes	down
COL5A3	181	47	78	116	298	293	1237	167	184.734	50.7246	90.0533	104.942	297.476	285.151	962.795	185.915	7.57808	6.7121	7.04994	7.14502	7.98849	7.95072	9.13905	7.58352	270.224	-2.00824	0.00158976	0.00669363	yes	down
COL6A4P2	24	28	11	24	51	51	129	50	24.4951	30.2189	12.6998	21.7122	50.9103	49.6339	100.405	55.6632	5.09655	5.18428	4.90019	5.04691	5.44708	5.43293	5.90086	5.49715	43.2173	-1.52953	7.88484e-06	5.968e-05	yes	down
COL6A6	43	66	180	327	6	9	46	2	43.8871	71.2303	207.815	295.829	5.98944	8.75892	35.8032	2.22653	5.60035	5.91484	6.79543	7.14119	4.91135	4.97541	5.47866	4.83659	83.9425	3.53755	0.000188008	0.00101852	yes	up
COL9A1	425	325	371	414	971	1305	1986	1063	433.768	350.755	428.331	374.536	969.292	1270.04	1545.77	1183.4	9.04187	8.86817	9.03236	8.91917	9.76557	10.0277	10.2241	9.95791	819.486	-1.64745	6.47709e-29	6.82943e-27	yes	down
COLGALT2	2179	2093	2147	2110	7406	6034	5757	4095	2223.95	2258.86	2478.78	1908.87	7392.97	5872.37	4480.85	4558.81	11.3587	11.3727	11.4562	11.2243	12.5135	12.2809	12.0136	12.0303	3896.93	-1.33045	4.52939e-17	1.68282e-15	yes	down
COMT	1088	941	917	1407	2283	2256	2688	2542	1110.45	1015.57	1058.7	1272.88	2278.98	2195.57	2092.15	2829.91	10.3186	10.2402	10.2769	10.4409	10.99	10.9538	10.9072	11.2034	1731.78	-1.07467	4.09647e-19	1.88099e-17	yes	down
COPZ2	138	118	116	136	263	249	429	290	140.847	127.351	133.925	123.036	262.537	242.33	333.904	322.846	7.36494	7.29235	7.32982	7.26443	7.86619	7.79779	8.08056	8.04672	210.847	-1.14731	6.66145e-14	1.72207e-12	yes	down
CORIN	31	26	25	20	188	110	116	111	31.6395	28.0604	28.8632	18.0935	187.669	107.053	90.2864	123.572	5.62382	5.57494	5.59099	5.39862	6.8194	6.36467	6.2424	6.47153	76.9048	-2.25815	6.06345e-15	1.75247e-13	yes	down
CPAMD8	685	803	507	633	3589	3653	4343	3574	699.131	866.636	585.347	572.66	3582.69	3555.15	3380.29	3978.8	9.92469	10.1048	9.78322	9.76318	11.4468	11.4389	11.3879	11.5542	2152.59	-2.41238	6.4416e-73	5.43361e-70	yes	down
CPB1	23	24	28	57	10	8	14	18	23.4745	25.9019	32.3268	51.5666	9.98241	7.78571	10.8966	20.0387	4.44834	4.4864	4.57982	4.8295	4.20014	4.15184	4.21077	4.39123	22.7467	1.47431	0.00043404	0.00214477	yes	up
CPM	44	17	31	42	63	68	105	91	44.9077	18.3472	35.7904	37.9964	62.8892	66.1785	81.7248	101.307	5.63641	5.26672	5.52607	5.54909	5.82933	5.86134	6.00359	6.14698	56.1426	-1.18151	3.61426e-05	0.000235724	yes	down
CPQ	154	82	176	204	424	357	509	405	157.177	88.4983	203.197	184.554	423.254	347.437	396.17	450.872	7.6084	7.21815	7.80851	7.73022	8.44289	8.2636	8.38394	8.50042	281.395	-1.35184	1.04713e-10	1.82886e-09	yes	down
CPVL	362	321	408	581	1273	1616	1866	1554	369.468	346.438	471.048	525.617	1270.76	1572.71	1452.37	1730.01	8.99253	8.94259	9.19213	9.28327	10.0951	10.3053	10.227	10.4003	967.303	-1.81381	1.48914e-33	2.261e-31	yes	down
CRABP1	5681	5560	8766	11909	1567	3297	4158	2219	5798.2	6000.62	10120.6	10773.8	1564.24	3208.68	3236.3	2470.33	12.3861	12.4196	12.9455	13.0103	11.2098	11.8272	11.8348	11.5941	5396.6	1.64133	2.51129e-07	2.56824e-06	yes	up
CRH	47	46	33	66	337	245	440	343	47.9696	49.6454	38.0995	59.7087	336.407	238.437	342.466	381.849	6.42783	6.45006	6.32555	6.54319	7.89636	7.58285	7.91734	8.01389	186.823	-2.72402	1.067e-41	2.58521e-39	yes	down
CRHBP	87	129	85	113	156	229	246	304	88.7948	139.223	98.135	102.228	155.726	222.866	191.469	338.432	6.87673	7.19512	6.94624	6.96918	7.28105	7.57392	7.44823	7.94085	167.109	-1.08252	6.559e-06	5.05862e-05	yes	down
CRLF1	106	97	100	125	33	65	69	44	108.187	104.687	115.453	113.085	32.9419	63.2589	53.7048	48.9836	6.4902	6.4654	6.53599	6.5248	5.78848	6.12994	6.02971	5.98626	80.0376	1.14615	8.03879e-08	9.06803e-07	yes	up
CRPPA	63	38	59	61	178	193	266	277	64.2997	41.0114	68.1173	55.1853	177.687	187.83	207.036	308.374	6.47382	6.23325	6.51308	6.37929	7.2083	7.25509	7.34121	7.68968	138.693	-1.94515	1.5942e-17	6.19902e-16	yes	down
CRYBG2	35	38	24	43	14	20	27	9	35.722	41.0114	27.7087	38.9011	13.9754	19.4643	21.0149	10.0194	4.80095	4.86778	4.68696	4.84523	4.45699	4.55537	4.57968	4.38484	25.9771	1.13573	0.00085339	0.00389342	yes	up
CRYM	103	113	78	122	40	45	21	32	105.125	121.955	90.0533	110.371	39.9296	43.7946	16.345	35.6244	6.32995	6.44059	6.21599	6.36896	5.7254	5.77243	5.35185	5.67397	70.3997	1.67231	8.87488e-10	1.35928e-08	yes	up
CSAG3	31	19	84	16	0	1	0	1	31.6395	20.5057	96.9805	14.4748	0	0.973213	0	1.11326	4.18336	3.98385	4.90562	3.85973	3.47701	3.50504	3.45055	3.52272	20.7109	6.40502	2.60754e-08	3.16729e-07	yes	up
CSGALNACT1	511	374	378	469	1171	1088	1201	910	521.542	403.639	436.412	424.293	1168.94	1058.86	934.775	1013.07	9.18088	8.96355	9.02919	9.00372	9.92887	9.83287	9.71391	9.78986	745.191	-1.22465	7.43322e-26	6.20116e-24	yes	down
CSMD1	521	468	473	490	287	248	207	152	531.748	505.088	546.093	443.292	286.495	241.357	161.115	169.216	8.79923	8.75088	8.82325	8.63173	8.24805	8.10603	7.78892	7.83278	360.55	1.24036	6.65195e-12	1.37726e-10	yes	up
CT66	46	29	32	44	17	14	21	7	46.949	31.2982	36.945	39.8058	16.9701	13.625	16.345	7.79284	4.93257	4.72964	4.80533	4.84821	4.50051	4.43736	4.48369	4.32636	26.2163	1.48636	1.52252e-05	0.000108225	yes	up
CTNNAL1	418	399	461	515	1025	1406	1835	2002	426.623	430.62	532.238	465.908	1023.2	1368.34	1428.24	2228.75	9.12408	9.13232	9.31003	9.19585	9.89947	10.1797	10.2224	10.6692	987.989	-1.70471	4.69571e-18	1.91314e-16	yes	down
CTSA	1945	1488	1674	2289	3408	3921	5587	4479	1985.12	1605.92	1932.68	2070.8	3402	3815.97	4348.54	4986.31	11.1351	10.9471	11.1112	11.1732	11.6395	11.7513	11.8803	12.0166	3018.42	-1.12377	1.32846e-17	5.21649e-16	yes	down
CTSD	3730	3170	2726	4222	7437	8796	12786	12865	3806.95	3421.21	3147.25	3819.55	7423.92	8560.38	9951.74	14322.1	12.1277	12.0329	11.9602	12.1306	12.7541	12.8942	13.0444	13.4146	6806.64	-1.50374	5.76773e-18	2.33737e-16	yes	down
CTSO	206	188	255	347	663	622	785	485	210.25	202.899	294.405	313.923	661.834	605.339	610.99	539.933	8.10728	8.08121	8.37728	8.42951	9.10124	9.01696	9.02679	8.90965	429.946	-1.24252	1.95737e-15	5.9918e-14	yes	down
CTSS	22	23	18	19	81	49	54	45	22.4539	24.8227	20.7815	17.1889	80.8575	47.6874	42.0299	50.0968	4.96886	5.00799	4.94579	4.8739	5.6406	5.31421	5.24793	5.33938	38.2398	-1.3729	1.18757e-05	8.61856e-05	yes	down
CTSV	65	107	62	84	87	146	366	217	66.3409	115.479	71.5809	75.9928	86.8469	142.089	284.869	241.578	6.51803	6.88949	6.56834	6.59922	6.68889	7.04665	7.63862	7.48519	135.597	-1.19955	0.000184715	0.00100307	yes	down
CTSZ	180	86	117	114	262	282	460	434	183.713	92.8153	135.08	103.133	261.539	274.446	358.032	483.156	7.60886	7.11631	7.37555	7.17982	7.90236	7.94427	8.18352	8.45913	236.489	-1.41962	4.49524e-09	6.2048e-08	yes	down
CTXND1	303	266	238	313	869	748	583	475	309.251	287.08	274.778	283.164	867.471	727.963	453.767	528.8	8.46604	8.40521	8.37039	8.39237	9.40483	9.23531	8.79727	8.93526	466.534	-1.15839	5.34419e-10	8.48773e-09	yes	down
CUBN	643	472	600	750	1671	1397	1812	1112	656.265	509.405	692.718	678.508	1668.06	1359.58	1410.34	1237.95	9.56207	9.34692	9.60983	9.59077	10.4333	10.2333	10.2693	10.1429	1026.6	-1.16173	4.43736e-19	2.02122e-17	yes	down
CXCL14	327	197	213	240	1238	2820	4204	5256	333.746	212.612	245.915	217.122	1235.82	2744.46	3272.1	5851.31	8.99095	8.66607	8.76882	8.67426	10.139	10.943	11.1286	11.7548	1764.14	-3.69838	2.7404e-16	9.23264e-15	yes	down
CXCL2	29	16	24	15	72	57	84	57	29.5983	17.268	27.7087	13.5702	71.8733	55.4732	65.3798	63.456	5.18248	4.98782	5.1576	4.90859	5.66554	5.50439	5.61007	5.58312	43.0409	-1.55095	1.06108e-07	1.1697e-06	yes	down
CYB561A3	351	388	338	458	664	811	1108	846	358.241	418.748	390.231	414.342	662.832	789.276	862.391	941.821	8.75368	8.88512	8.8259	8.87519	9.29324	9.45637	9.54132	9.62457	604.735	-1.04151	2.94645e-16	9.89754e-15	yes	down
CYBA	235	195	224	284	558	559	850	527	239.848	210.453	258.615	256.928	557.018	544.026	661.581	586.69	8.18827	8.08679	8.25004	8.24236	8.91985	8.89801	9.08357	8.96775	414.395	-1.28311	6.65411e-27	5.91982e-25	yes	down
CYP1B1	2846	1898	3086	2689	11380	8889	12773	8285	2904.71	2048.41	3562.88	2432.68	11360	8650.89	9941.62	9223.38	11.8154	11.5175	11.9977	11.6615	13.1236	12.8468	12.9874	12.9112	6265.57	-1.83943	2.3451e-31	3.00055e-29	yes	down
CYP26B1	336	353	592	709	84	122	134	50	342.932	380.974	683.482	641.416	83.8522	118.732	104.296	55.6632	8.18817	8.28441	8.84749	8.78761	7.08343	7.31695	7.21904	6.85545	301.418	2.49366	5.70312e-22	3.43279e-20	yes	up
CYP26C1	3	3	4	6	18	87	0	48	3.06189	3.23774	4.61812	5.42806	17.9683	84.6695	0	53.4366	3.66929	3.67871	3.72077	3.72701	4.02346	4.89053	3.5498	4.56178	21.5525	-3.25185	0.00946574	0.0308459	yes	down
CYP27A1	367	311	286	447	701	873	1011	1090	374.571	335.646	330.196	404.39	699.767	849.615	786.893	1213.46	8.78789	8.69763	8.68506	8.85187	9.34191	9.52513	9.45282	9.8723	624.317	-1.29471	9.96885e-15	2.82038e-13	yes	down
CYP2E1	46	52	22	31	203	247	321	186	46.949	56.1209	25.3997	28.045	202.643	240.384	249.844	207.067	6.19995	6.30215	5.93322	5.94618	7.24405	7.39525	7.43455	7.26042	132.057	-2.5273	1.01724e-28	1.05307e-26	yes	down
CYP7B1	214	145	165	231	661	747	830	634	218.415	156.491	190.497	208.98	659.837	726.99	646.015	705.809	8.10266	7.85444	8.00002	8.06632	9.07349	9.16711	9.0547	9.13747	439.129	-1.8192	7.15493e-49	2.54615e-46	yes	down
CYS1	109	75	91	89	23	55	32	70	111.249	80.9436	105.062	80.5162	22.9595	53.5267	24.9066	77.9284	6.38497	6.15825	6.33984	6.1566	5.50657	5.90046	5.52163	6.13261	69.6365	1.0863	0.00158563	0.00667888	yes	up
CYSLTR1	5	2	1	2	15	32	30	79	5.10315	2.15849	1.15453	1.80935	14.9736	31.1428	23.3499	87.9478	3.76396	3.68949	3.66829	3.66416	3.99286	4.28618	4.15965	4.92159	20.955	-3.9281	2.44578e-08	2.98994e-07	yes	down
CYSTM1	1162	940	770	1199	1828	2320	3389	2985	1185.97	1014.49	888.988	1084.71	1824.78	2257.85	2637.76	3323.09	10.3747	10.2365	10.123	10.2948	10.7735	10.9788	11.1321	11.3627	1777.21	-1.26622	3.98261e-14	1.05225e-12	yes	down
DAAM2	295	257	262	432	153	187	142	92	301.086	277.367	302.487	390.82	152.731	181.991	110.523	102.42	8.02167	7.9494	8.02467	8.25846	7.46295	7.59887	7.223	7.18118	227.428	1.21729	5.09566e-10	8.127e-09	yes	up
DAB2	320	267	298	461	801	1132	1447	1304	326.602	288.159	344.05	417.056	799.591	1101.68	1126.24	1451.7	8.73373	8.63539	8.77735	8.93496	9.51936	9.82748	9.84997	10.101	731.884	-1.70136	4.24884e-22	2.60127e-20	yes	down
DACH1	1946	1631	1829	2132	1014	797	1119	602	1986.15	1760.25	2111.64	1928.77	1012.22	775.651	870.952	670.184	10.7435	10.6255	10.8036	10.7149	10.1071	9.87187	9.97236	9.74816	1389.48	1.22504	1.71688e-21	9.92433e-20	yes	up
DAW1	7	0	1	3	116	131	244	132	7.14441	0	1.15453	2.71403	115.796	127.491	189.913	146.951	4.8708	4.69392	4.74174	4.73214	6.21477	6.2956	6.65296	6.41033	73.8954	-5.68372	1.95666e-30	2.34541e-28	yes	down
DAZL	9	14	3	16	79	24	30	21	9.18567	15.1095	3.46359	14.4748	78.861	23.3571	23.3499	23.3785	4.16679	4.28959	4.04419	4.27354	5.09783	4.437	4.43808	4.43653	23.8975	-1.80463	0.000745041	0.00345932	yes	down
DBP	421	377	274	431	666	751	1113	799	429.685	406.876	316.341	389.916	664.828	730.883	866.282	889.497	8.88981	8.84338	8.63543	8.80623	9.28021	9.36854	9.53061	9.55459	586.789	-1.02952	4.05685e-14	1.06938e-12	yes	down
DBX1	240	156	198	181	660	613	608	472	244.951	168.363	228.597	163.746	658.839	596.58	473.225	525.46	8.13741	7.84786	8.08315	7.8233	9.02099	8.92624	8.71054	8.80574	382.47	-1.48558	2.6139e-19	1.22242e-17	yes	down
DCST1-AS1	46	39	43	43	15	17	33	28	46.949	42.0907	49.6448	38.9011	14.9736	16.5446	25.6849	31.1714	5.19227	5.13344	5.22009	5.09558	4.72915	4.75666	4.90627	4.99055	33.245	1.00591	0.0011215	0.00493189	yes	up
DCT	428	474	791	1123	150	111	94	64	436.83	511.563	913.233	1015.95	149.736	108.027	73.1631	71.2488	8.53664	8.68558	9.25845	9.37058	7.62661	7.39267	7.13279	7.14202	409.969	2.83968	2.84414e-13	6.80821e-12	yes	up
DCX	38905	34906	34660	35049	23258	19958	20203	14303	39707.6	37672.2	40016	31708	23217.1	19423.4	15724.6	15923	15.0858	15.0334	15.0935	14.8636	14.5643	14.3979	14.2058	14.2171	27924	1.00512	1.76551e-13	4.30509e-12	yes	up
DDB2	177	167	140	190	316	303	546	359	180.651	180.234	161.634	171.889	315.444	294.884	424.969	399.661	7.70787	7.70669	7.62492	7.66813	8.1695	8.11085	8.43951	8.38031	266.171	-1.04785	5.45663e-12	1.13909e-10	yes	down
DDIT4L	194	98	139	167	346	323	470	457	198.002	105.766	160.48	151.081	345.391	314.348	365.816	508.761	7.76132	7.30349	7.59972	7.55051	8.23407	8.15051	8.28753	8.59053	268.706	-1.31627	8.67242e-11	1.5335e-09	yes	down
DDN	656	995	689	939	2842	2710	2031	2444	669.533	1073.85	795.471	849.491	2837	2637.41	1580.79	2720.81	9.81481	10.2228	9.96038	10.0156	11.1527	11.0793	10.5799	11.1103	1645.54	-1.52836	3.08985e-16	1.0364e-14	yes	down
DDR2	965	759	1284	1382	2446	2775	2754	2044	984.908	819.149	1482.42	1250.26	2441.7	2700.67	2143.52	2275.51	10.2188	10.0614	10.5861	10.4301	11.0625	11.1621	10.9357	10.9934	1762.27	-1.07564	7.12922e-11	1.28253e-09	yes	down
DENND1C	251	257	226	283	116	90	61	113	256.178	277.367	260.924	256.024	115.796	87.5892	47.4782	125.799	7.71214	7.78139	7.72655	7.71304	7.07552	6.88256	6.51157	7.13712	178.394	1.4898	3.41081e-10	5.54866e-09	yes	up
DEPDC1	167	161	215	206	93	98	124	77	170.445	173.759	248.224	186.363	92.8364	95.3749	96.513	85.7213	7.26417	7.27921	7.57736	7.33787	6.81412	6.83195	6.83688	6.7638	143.655	1.06715	5.53132e-10	8.76048e-09	yes	up
DEPP1	544	372	285	415	153	208	270	197	555.223	401.48	329.041	375.441	152.731	202.428	210.149	219.313	8.75854	8.45768	8.28043	8.39825	7.66186	7.87554	7.90352	7.94047	305.726	1.08246	2.27643e-09	3.32132e-08	yes	up
DES	507	131	166	66	55	57	83	45	517.459	141.381	191.652	59.7087	54.9032	55.4732	64.6015	50.0968	8.13867	6.95178	7.20418	6.33583	6.28918	6.29419	6.38109	6.24231	141.91	2.01484	0.0012797	0.00553671	yes	up
DHRS2	83	92	62	104	45	31	48	38	84.7123	99.2908	71.5809	94.0864	44.9208	30.1696	37.3599	42.304	6.12566	6.23563	6.01282	6.20092	5.74135	5.55089	5.64194	5.7126	63.0531	1.18235	1.67742e-07	1.77359e-06	yes	up
DHRS3	425	233	175	187	1911	1437	1304	2039	433.768	251.465	202.043	169.175	1907.64	1398.51	1014.94	2269.94	9.00496	8.56732	8.41014	8.27893	10.4158	10.0995	9.78358	10.5962	955.935	-2.64115	1.00047e-11	2.029e-10	yes	down
DIO2	30	22	30	23	48	64	80	48	30.6189	23.7434	34.6359	20.8076	47.9156	62.2856	62.2665	53.4366	5.20896	5.10852	5.26555	5.05458	5.42867	5.58156	5.58565	5.48826	41.9638	-1.05344	9.01106e-05	0.000531492	yes	down
DIO3	949	592	737	1568	276	294	337	256	968.578	638.914	850.889	1418.53	275.514	286.125	262.298	284.995	9.61244	9.21491	9.48586	9.99442	8.48647	8.51633	8.44407	8.51501	623.231	1.80712	1.30346e-19	6.26294e-18	yes	up
DISP1	318	330	308	331	607	776	1099	728	324.56	356.152	355.595	299.448	605.932	755.213	855.386	810.456	8.6024	8.68002	8.6792	8.53541	9.14821	9.35435	9.47457	9.42106	545.343	-1.18239	2.34528e-19	1.10359e-17	yes	down
DISP3	914	890	583	859	409	381	401	273	932.856	960.53	673.091	777.117	408.28	370.794	312.111	303.921	9.59248	9.62059	9.28208	9.41775	8.83533	8.75343	8.60888	8.59126	592.338	1.26158	1.1841e-17	4.6738e-16	yes	up
DKK2	119	120	154	211	458	715	1161	723	121.455	129.51	177.798	190.887	457.194	695.847	903.642	804.889	7.61404	7.65983	7.88922	7.93857	8.68334	9.08186	9.34203	9.22364	435.153	-2.20693	3.9635e-25	3.10202e-23	yes	down
DLGAP1-AS1	93	71	84	123	239	245	395	274	94.9186	76.6266	96.9805	111.275	238.58	238.437	307.441	305.034	6.96454	6.82909	6.98229	7.07197	7.67456	7.6743	7.90109	7.88933	183.662	-1.51747	3.26366e-19	1.51385e-17	yes	down
DLGAP1-AS2	85	64	82	84	175	148	311	167	86.7535	69.0718	94.6715	75.9928	174.692	144.036	242.061	185.915	6.71095	6.56832	6.77143	6.62237	7.22978	7.07636	7.50895	7.27943	134.149	-1.19907	1.8619e-09	2.7411e-08	yes	down
DLL1	1182	1105	1109	1402	723	611	496	466	1206.38	1192.57	1280.37	1268.36	721.728	594.633	386.052	518.781	10.0495	10.0383	10.1068	10.0983	9.5698	9.39803	9.03379	9.2813	896.11	1.15692	6.52037e-13	1.49398e-11	yes	up
DLX1	209	69	75	92	1	0	0	0	213.312	74.4681	86.5897	83.2303	0.998241	0	0	0	6.50729	5.61166	5.72222	5.70387	4.39197	4.35544	4.30844	4.38502	57.3247	8.62189	1.76681e-15	5.46728e-14	yes	up
DLX2	92	49	29	39	0	0	4	0	93.8979	52.8831	33.4814	35.2824	0	0	3.11332	0	5.22939	4.82388	4.56065	4.59617	3.85485	3.85149	3.92187	3.86963	27.3323	5.86686	4.30112e-12	9.05342e-11	yes	up
DLX5	69	33	37	54	2	1	1	4	70.4235	35.6152	42.7176	48.8525	1.99648	0.973213	0.778331	4.45305	5.01107	4.59811	4.6927	4.78159	3.93833	3.90679	3.87661	4.01322	25.7262	4.68459	1.21869e-14	3.42662e-13	yes	up
DLX6-AS1	412	114	138	105	2	0	3	1	420.499	123.034	159.325	94.9911	1.99648	0	2.33499	1.11326	7.52269	6.34553	6.57039	6.13618	4.73977	4.67169	4.69011	4.74258	100.412	7.15516	2.35363e-16	7.98865e-15	yes	up
DMKN	53	81	34	97	108	156	253	199	54.0934	87.419	39.254	87.7536	107.81	151.821	196.918	221.539	6.30706	6.60363	6.15081	6.60446	6.74989	7.01118	7.2289	7.32332	118.326	-1.3316	2.55424e-06	2.16659e-05	yes	down
DMRT3	164	148	97	136	32	31	22	31	167.383	159.729	111.989	123.036	31.9437	30.1696	17.1233	34.5112	6.78879	6.74789	6.46333	6.5414	5.69783	5.67081	5.43769	5.73932	84.4856	2.32518	3.76324e-20	1.892e-18	yes	up
DNAH2	145	162	202	196	100	93	120	55	147.991	174.838	233.215	177.317	99.8241	90.5088	93.3997	61.2295	7.10548	7.23758	7.47736	7.25092	6.81491	6.74762	6.76601	6.50941	134.79	1.08082	7.02311e-08	8.00958e-07	yes	up
DNAJA4	9	22	9	15	124	131	194	98	9.18567	23.7434	10.3908	13.5702	123.782	127.491	150.996	109.1	5.08495	5.36393	5.12739	5.16259	6.35987	6.38448	6.53121	6.25682	71.0323	-3.17394	2.40049e-28	2.39786e-26	yes	down
DNAJC15	45	8	9	16	1203	1311	1672	1248	45.9283	8.63398	10.3908	14.4748	1200.88	1275.88	1301.37	1389.35	6.81039	6.32387	6.37176	6.37642	9.54202	9.60701	9.6305	9.69682	655.864	-6.0196	2.43952e-31	3.10392e-29	yes	down
DNMT3B	337	224	274	297	116	140	196	104	343.952	241.751	316.341	268.689	115.796	136.25	152.553	115.779	8.10333	7.79372	8.02683	7.88551	7.22152	7.33794	7.42085	7.22396	211.389	1.16397	1.07763e-12	2.41295e-11	yes	up
DOCK10	580	619	625	779	373	299	272	238	591.965	668.054	721.581	704.743	372.344	290.991	211.706	264.957	9.05145	9.16452	9.2373	9.21614	8.6358	8.42833	8.17309	8.35393	478.293	1.23896	1.30051e-14	3.63425e-13	yes	up
DOCK8	18	4	5	49	97	230	242	357	18.3713	4.31699	5.77265	44.3292	96.8293	223.839	188.356	397.435	5.53025	5.24811	5.29728	5.92075	6.44643	7.15627	7.00586	7.70218	122.406	-3.62876	5.58714e-06	4.37576e-05	yes	down
DOK7	12	15	7	17	49	164	180	288	12.2476	16.1887	8.08171	15.3795	48.9138	159.607	140.1	320.62	5.16902	5.25664	5.09785	5.22006	5.75814	6.64489	6.53978	7.28594	90.1422	-3.68362	6.97136e-10	1.09197e-08	yes	down
DPF3	477	459	475	534	222	202	213	159	486.84	495.375	548.402	483.097	221.609	196.589	165.784	177.009	8.69061	8.70636	8.80103	8.68423	8.00756	7.9127	7.77888	7.83472	346.838	1.40553	2.11601e-29	2.32812e-27	yes	up
DPP7	1157	919	949	1762	2828	3586	4381	3698	1180.87	991.828	1095.65	1594.04	2823.02	3489.94	3409.87	4116.85	10.5049	10.3559	10.4408	10.7718	11.3122	11.5219	11.499	11.6881	2337.76	-1.50822	8.5098e-22	5.07358e-20	yes	down
DPPA4	208	234	146	270	32	35	58	15	212.291	252.544	168.561	244.263	31.9437	34.0625	45.1432	16.6989	7.22852	7.38272	7.02674	7.35697	5.93766	5.96501	6.09626	5.71466	125.688	2.75712	2.60434e-29	2.83798e-27	yes	up
DPY19L1	4353	3697	4141	4922	16076	14045	14053	10756	4442.8	3989.98	4780.91	4452.82	16047.7	13668.8	10937.9	11974.3	12.4047	12.3103	12.4702	12.4066	13.6394	13.4759	13.2528	13.3428	8786.89	-1.57481	4.08903e-37	7.57135e-35	yes	down
DPY19L1P1	251	261	187	275	123	127	121	89	256.178	281.684	215.897	248.786	122.784	123.598	94.178	99.0804	7.74538	7.82777	7.59851	7.72123	7.15723	7.16171	6.96683	7.00969	180.273	1.19244	2.63227e-14	7.10198e-13	yes	up
DRD1	93	128	136	238	35	65	69	47	94.9186	138.144	157.016	215.313	34.9384	63.2589	53.7048	52.3234	6.53091	6.81048	6.91128	7.18251	5.94759	6.26325	6.16041	6.15661	101.202	1.56817	4.73414e-09	6.50694e-08	yes	up
DRGX	47	54	22	29	83	116	73	141	47.9696	58.2794	25.3997	26.2356	82.854	112.893	56.8182	156.97	5.83001	5.94197	5.54145	5.53835	6.16784	6.39145	5.92488	6.64714	70.9274	-1.37155	8.64134e-05	0.000511319	yes	down
DSP	62	14	36	74	229	287	305	233	63.279	15.1095	41.5631	66.9461	228.597	279.312	237.391	259.39	6.45796	5.85772	6.23521	6.48866	7.42798	7.60862	7.46577	7.53847	148.949	-2.41742	2.24921e-16	7.66853e-15	yes	down
DUOX1	198	314	210	335	44	40	44	41	202.085	338.884	242.451	303.067	43.9226	38.9285	34.2466	45.6438	7.32423	7.79203	7.4821	7.69123	6.24903	6.18636	6.10719	6.27654	156.153	2.74806	6.58927e-38	1.28892e-35	yes	up
DUOX2	65	91	50	92	13	9	13	12	66.3409	98.2115	57.7265	83.2303	12.9771	8.75892	10.1183	13.3592	5.53869	5.8119	5.44631	5.69838	4.79833	4.7065	4.71803	4.81398	43.8403	2.76996	1.09508e-17	4.34501e-16	yes	up
DUOXA1	53	67	50	87	15	18	20	7	54.0934	72.3096	57.7265	78.7069	14.9736	17.5178	15.5666	7.79284	5.36808	5.54966	5.40391	5.61358	4.80711	4.85348	4.8059	4.67027	39.8359	2.22037	9.02252e-13	2.03252e-11	yes	up
DYSF	90	44	22	53	113	141	176	129	91.8567	47.4869	25.3997	47.9479	112.801	137.223	136.986	143.611	6.46521	6.06113	5.78721	6.06	6.61332	6.76356	6.76577	6.7968	92.9141	-1.3141	7.61458e-06	5.79039e-05	yes	down
ECHDC2	79	39	32	38	273	327	720	373	80.6297	42.0907	36.945	34.3777	272.52	318.241	560.398	415.247	6.79167	6.42179	6.36807	6.30916	7.7588	7.90185	8.45299	8.15176	220.056	-3.01383	1.0425e-26	9.13192e-25	yes	down
EDA2R	11	1	0	3	263	336	536	248	11.2269	1.07925	0	2.71403	262.537	327	417.185	276.089	5.422	5.19528	5.18884	5.18747	7.38149	7.59585	7.84565	7.42615	162.229	-6.39704	4.08823e-18	1.68067e-16	yes	down
EDAR	9	14	17	21	36	36	67	36	9.18567	15.1095	19.627	18.9982	35.9367	35.0357	52.1482	40.0775	4.4384	4.55621	4.63691	4.62133	4.88067	4.86888	5.08456	4.9323	28.2648	-1.3817	4.83325e-05	0.000305685	yes	down
EFNA1	668	599	514	701	177	235	142	179	681.781	646.469	593.428	634.178	176.689	228.705	110.523	199.274	9.06231	9.01053	8.92812	8.99343	7.88758	8.08784	7.54897	7.98126	408.881	1.84302	8.30831e-24	5.75142e-22	yes	up
EFNB1	5458	5326	4505	6256	2416	2453	2226	1806	5570.6	5748.07	5201.16	5659.66	2411.75	2387.29	1732.56	2010.55	12.2226	12.2539	12.1542	12.2385	11.4242	11.415	11.132	11.2622	3840.21	1.37702	2.6407e-33	3.85526e-31	yes	up
EGFL6	357	374	306	358	649	1155	1555	802	364.365	403.639	353.286	323.874	647.858	1124.06	1210.3	892.837	8.79092	8.87684	8.76677	8.69354	9.29406	9.8186	9.89238	9.59461	665.028	-1.42435	1.38619e-15	4.33661e-14	yes	down
EGR3	16	7	7	17	41	27	29	44	16.3301	7.55473	8.08171	15.3795	40.9279	26.2768	22.5716	48.9836	4.35132	4.17893	4.19391	4.33144	4.72468	4.51944	4.46021	4.81753	23.2632	-1.52611	0.000244763	0.00129188	yes	down
EHD2	885	619	607	981	234	216	371	197	903.257	668.054	700.8	887.488	233.588	210.214	288.761	219.313	9.46141	9.16992	9.21499	9.44488	8.25596	8.17427	8.42362	8.20927	513.934	1.72817	3.39966e-31	4.23099e-29	yes	up
EIF1AX	5468	4838	5040	5959	2606	2554	3185	2139	5580.8	5221.4	5818.83	5390.97	2601.42	2485.59	2478.98	2381.27	12.2565	12.1907	12.298	12.2223	11.531	11.4899	11.4872	11.4516	3994.91	1.1457	6.82892e-59	3.53474e-56	yes	up
EIF2AK3-DT	60	56	70	63	28	28	44	26	61.2378	60.4379	80.8171	56.9946	27.9507	27.25	34.2466	28.9448	5.67151	5.66265	5.846	5.6299	5.27133	5.26014	5.35631	5.28906	47.2349	1.12075	6.81708e-06	5.2417e-05	yes	up
EIF4EBP1	816	550	492	673	248	285	449	330	832.834	593.586	568.029	608.847	247.564	277.366	349.471	367.377	9.38625	9.06504	9.02416	9.08927	8.31283	8.40287	8.59321	8.63728	480.634	1.06804	1.25298e-10	2.16679e-09	yes	up
ELMO1	1879	1814	1630	2245	986	1000	1005	1025	1917.76	1957.75	1881.88	2031	984.265	973.213	782.223	1141.09	10.7443	10.7643	10.7258	10.8004	10.1222	10.1121	9.92064	10.2554	1458.65	1.00692	2.22783e-18	9.431e-17	yes	up
ELOVL7	23	20	19	27	101	246	187	322	23.4745	21.5849	21.9361	24.4263	100.822	239.41	145.548	358.471	5.66607	5.64085	5.65458	5.66996	6.50481	7.23543	6.80275	7.61336	116.959	-3.20261	6.75652e-20	3.30214e-18	yes	down
EMB	110	76	85	93	441	557	896	574	112.269	82.0228	98.135	84.1349	440.224	542.08	697.385	639.013	7.35142	7.15013	7.26662	7.15606	8.48126	8.68015	8.92993	8.8392	336.908	-2.62435	8.14201e-50	2.99087e-47	yes	down
EMC2	606	712	634	762	1384	1628	2816	1384	618.502	768.424	731.972	689.364	1381.57	1584.39	2191.78	1540.76	9.58636	9.77371	9.73147	9.67839	10.3133	10.4455	10.7667	10.4182	1188.34	-1.25529	1.05601e-17	4.21201e-16	yes	down
EMILIN1	456	76	179	239	64	66	57	39	465.407	82.0228	206.661	216.218	63.8874	64.2321	44.3649	43.4173	8.07315	6.59677	7.31418	7.35846	6.43328	6.43574	6.21067	6.22171	148.276	2.16866	2.67072e-05	0.00017948	yes	up
EMILIN2	914	793	701	810	2839	2540	2525	2690	932.856	855.843	809.325	732.788	2834.01	2471.96	1965.29	2994.68	10.1135	10.0389	9.99138	9.90592	11.1643	11.0276	10.8026	11.2198	1699.59	-1.62364	1.90514e-31	2.45138e-29	yes	down
EML2	696	678	601	769	1427	1782	2165	1897	710.358	731.73	693.872	695.696	1424.49	1734.27	1685.09	2111.86	9.72013	9.7461	9.70049	9.70154	10.3563	10.5471	10.5193	10.7418	1223.42	-1.29612	1.61502e-26	1.39856e-24	yes	down
EMX2	77	123	60	79	15	18	15	28	78.5885	132.747	69.2718	71.4695	14.9736	17.5178	11.675	31.1714	5.84564	6.23593	5.7574	5.78388	5.04197	5.0878	4.95426	5.31579	53.4269	2.24735	4.08456e-11	7.60636e-10	yes	up
EMX2OS	79	108	59	66	19	22	14	33	80.6297	116.559	68.1173	59.7087	18.9666	21.4107	10.8966	36.7377	5.85884	6.12637	5.7429	5.66391	5.11892	5.15971	4.94328	5.39321	51.6282	1.90723	4.54976e-08	5.32755e-07	yes	up
ENG	53	31	19	26	6	18	14	7	54.0934	33.4567	21.9361	23.5216	5.98944	17.5178	10.8966	7.79284	4.79833	4.54151	4.36562	4.39345	4.05359	4.2888	4.15301	4.09974	21.9006	1.64913	0.000252331	0.00132722	yes	up
ENPP1	45	38	58	58	43	183	234	260	45.9283	41.0114	66.9627	52.4712	42.9243	178.098	182.129	289.448	6.09542	6.03986	6.31763	6.16463	6.05874	7.04422	7.06763	7.47098	112.372	-1.74689	0.0012381	0.00537712	yes	down
ENPP2	2816	2307	2056	3092	4570	10526	13265	20058	2874.09	2489.82	2373.71	2797.26	4561.96	10244	10324.6	22329.8	11.8173	11.6933	11.6529	11.7934	12.2357	13.0269	13.035	13.8447	7249.41	-2.17151	2.2796e-06	1.94887e-05	yes	down
EPAS1	155	177	136	263	928	895	1311	953	158.198	191.027	157.016	237.93	926.367	871.026	1020.39	1060.94	7.96864	8.10651	7.96794	8.27135	9.49418	9.43363	9.59181	9.62847	577.862	-2.37735	2.14506e-60	1.16318e-57	yes	down
EPB41L4A-DT	79	71	50	76	149	183	174	142	80.6297	76.6266	57.7265	68.7554	148.738	178.098	135.43	158.083	6.54865	6.51685	6.35	6.44539	6.99048	7.13591	6.91951	7.03729	113.011	-1.12391	3.96862e-10	6.41941e-09	yes	down
EPCAM-DT	203	166	165	165	102	101	80	91	207.188	179.155	190.497	149.272	101.821	98.2945	62.2665	101.307	7.39091	7.26976	7.31919	7.1254	6.84195	6.8172	6.5189	6.83969	136.225	1.0044	2.70404e-07	2.74685e-06	yes	up
EPHA2	409	330	285	358	770	756	918	824	417.438	356.152	329.041	323.874	768.645	735.749	714.508	917.329	8.84337	8.70922	8.64455	8.62918	9.39656	9.35531	9.32839	9.56549	570.342	-1.1353	2.5507e-19	1.19531e-17	yes	down
EPHA3	2851	2292	3115	4444	1310	1275	1441	789	2909.82	2473.64	3596.36	4020.38	1307.7	1240.85	1121.57	878.365	11.311	11.152	11.5221	11.6353	10.5578	10.5112	10.4218	10.2152	2193.58	1.51489	3.57028e-20	1.79896e-18	yes	up
EPHA7	2678	2467	2401	2877	5803	7063	6991	4789	2733.25	2662.5	2772.03	2602.75	5792.79	6873.8	5441.31	5331.42	11.6126	11.5891	11.6255	11.5685	12.3248	12.4953	12.2632	12.243	4276.23	-1.12194	8.77763e-31	1.0806e-28	yes	down
EPHA8	426	475	331	515	197	230	221	223	434.788	512.643	382.149	465.908	196.653	223.839	172.011	248.258	8.57498	8.72666	8.45801	8.63913	7.90217	8.00416	7.79587	8.08905	329.531	1.0999	9.88333e-14	2.48721e-12	yes	up
EPHX4	22	34	26	53	34	63	100	109	22.4539	36.6944	30.0178	47.9479	33.9402	61.3124	77.8331	121.346	5.27327	5.48122	5.39264	5.61808	5.44268	5.76204	5.92013	6.23211	53.9432	-1.09547	0.00299801	0.0116181	yes	down
EPN3	7	4	2	8	23	36	43	70	7.14441	4.31699	2.30906	7.23741	22.9595	35.0357	33.4682	77.9284	4.05948	3.99533	3.95123	4.05499	4.37607	4.56652	4.5496	5.04064	23.8	-2.97962	1.26604e-08	1.62537e-07	yes	down
EPOP	242	258	207	231	98	112	142	102	246.992	278.446	238.988	208.98	97.8276	109	110.523	113.553	7.69876	7.80245	7.66913	7.55794	6.98262	7.05634	7.06266	7.08738	175.539	1.1738	3.07828e-15	9.2126e-14	yes	up
ERCC6L	72	66	79	85	37	32	67	19	73.4853	71.2303	91.2079	76.8975	36.9349	31.1428	52.1482	21.152	5.94161	5.9206	6.08481	5.97346	5.55194	5.47291	5.73216	5.33023	56.7749	1.12493	3.27693e-05	0.0002157	yes	up
ERFE	321	355	297	328	1005	1252	1138	1330	327.622	383.133	342.895	296.734	1003.23	1218.46	885.741	1480.64	8.74049	8.86913	8.77887	8.65992	9.73989	9.93036	9.62082	10.1245	742.307	-1.76443	1.31181e-27	1.23457e-25	yes	down
ERICH3	143	159	124	165	26	7	23	13	145.95	171.6	143.162	149.272	25.9543	6.81249	17.9016	14.4724	6.60742	6.74278	6.58712	6.63004	5.50908	5.14031	5.34704	5.31935	84.3906	3.22216	9.65666e-33	1.34927e-30	yes	up
ERICH5	30	38	28	47	84	77	133	84	30.6189	41.0114	32.3268	42.5198	83.8522	74.9374	103.518	93.5141	5.55186	5.68908	5.5806	5.7037	6.11244	6.03756	6.26636	6.18583	62.7873	-1.27854	2.36443e-08	2.90453e-07	yes	down
ERMN	11	7	6	4	49	59	103	47	11.2269	7.55473	6.92718	3.61871	48.9138	57.4196	80.1681	52.3234	4.51496	4.43913	4.43106	4.32748	5.10448	5.2021	5.43295	5.14053	33.519	-3.04602	9.28469e-15	2.63664e-13	yes	down
ERVMER34-1	13	5	5	9	41	54	84	68	13.2682	5.39624	5.77265	8.14209	40.9279	52.5535	65.3798	75.7019	4.56457	4.39786	4.41327	4.44658	5.01018	5.15289	5.298	5.38172	33.3928	-2.83508	2.84585e-13	6.80821e-12	yes	down
ESM1	166	101	72	111	464	454	328	404	169.425	109.004	83.1262	100.419	463.184	441.839	255.293	449.758	7.57079	7.24843	7.07611	7.18704	8.44741	8.40313	7.90862	8.41819	259.006	-1.79825	2.71392e-14	7.27171e-13	yes	down
ESPL1	290	235	339	367	162	163	185	83	295.983	253.623	391.386	332.016	161.715	158.634	143.991	92.4008	8.01146	7.87736	8.26158	8.11461	7.51194	7.49693	7.42089	7.12019	228.719	1.18941	8.63633e-10	1.32721e-08	yes	up
ESPN	848	848	552	747	57	64	71	83	865.494	915.202	637.301	675.793	56.8997	62.2856	55.2615	92.4008	9.1743	9.23091	8.86408	8.92542	6.94707	6.99394	6.91021	7.23983	420.08	3.54655	2.41181e-80	3.05161e-77	yes	up
ESRRG	968	893	874	940	508	516	560	386	987.97	963.768	1009.06	850.396	507.106	502.178	435.865	429.72	9.75346	9.72955	9.77328	9.61133	9.14289	9.13432	9.01187	9.0022	710.758	1.023	2.25161e-22	1.4011e-20	yes	up
ETNPPL	22	14	8	10	59	159	126	308	22.4539	15.1095	9.23624	9.04677	58.8962	154.741	98.0697	342.885	5.35553	5.22278	5.11025	5.06655	5.86384	6.6069	6.23624	7.34083	88.8048	-3.54984	2.16254e-08	2.67964e-07	yes	down
EVA1C	294	292	519	869	256	233	317	168	300.065	315.14	599.201	786.164	255.55	226.759	246.731	187.028	8.28382	8.32581	8.9084	9.17359	8.14921	8.05182	8.11877	7.90327	364.58	1.12669	2.37535e-05	0.000161392	yes	up
EVX1	160	109	47	128	430	615	902	482	163.301	117.638	54.2629	115.799	429.243	598.526	702.055	536.593	7.65407	7.41654	6.96323	7.39961	8.48038	8.79782	8.95704	8.69059	339.677	-2.32643	1.12067e-20	5.88095e-19	yes	down
EVX2	111	77	54	67	679	462	467	352	113.29	83.1021	62.3446	60.6133	677.805	449.624	363.481	391.869	7.22751	7.02163	6.85581	6.82239	8.79464	8.39273	8.19465	8.26082	275.266	-2.55933	6.94477e-27	6.15436e-25	yes	down
EWSAT1	54	49	38	45	20	16	18	15	55.114	52.8831	43.8721	40.7105	19.9648	15.5714	14.01	16.6989	5.23164	5.20584	5.10096	5.0663	4.76074	4.68166	4.64266	4.7074	32.3531	1.54633	2.83375e-07	2.86229e-06	yes	up
EYA1	131	75	139	220	69	63	76	62	133.702	80.9436	160.48	199.029	68.8786	61.3124	59.1532	69.0223	6.83434	6.47486	6.97639	7.15974	6.3707	6.29948	6.27271	6.37407	104.065	1.15679	5.27817e-06	4.15234e-05	yes	up
EYA4	56	71	60	82	162	204	243	230	57.1553	76.6266	69.2718	74.1835	161.715	198.535	189.134	256.051	6.43454	6.612	6.55165	6.58694	7.15152	7.32097	7.28298	7.53844	135.334	-1.5357	1.33618e-15	4.19746e-14	yes	down
EYS	18	22	14	15	81	110	119	59	18.3713	23.7434	16.1634	13.5702	80.8575	107.053	92.6214	65.6825	5.10996	5.20372	5.0795	5.01098	5.864	6.06853	5.96762	5.72258	52.2579	-2.27952	1.76247e-15	5.46127e-14	yes	down
F2RL2	95	26	37	65	193	212	172	274	96.9598	28.0604	42.7176	58.804	192.66	206.321	133.873	305.034	6.70113	6.02159	6.21218	6.37283	7.23845	7.29756	6.94304	7.64359	133.054	-1.88075	8.62649e-09	1.13108e-07	yes	down
F3	1230	871	889	1181	530	442	560	455	1255.37	940.025	1026.38	1068.42	529.068	430.16	435.865	506.535	10.0191	9.73981	9.82333	9.86264	9.21699	9.04043	9.04995	9.17988	773.978	1.17556	6.78772e-22	4.06817e-20	yes	up
F5	115	91	103	146	196	337	497	490	117.372	98.2115	118.917	132.083	195.655	327.973	386.83	545.499	7.25899	7.13876	7.27133	7.34192	7.64828	8.09292	8.24627	8.56831	240.318	-1.63992	8.63255e-11	1.52882e-09	yes	down
F7	12	25	11	17	22	34	48	47	12.2476	26.9812	12.6998	15.3795	21.9613	33.0892	37.3599	52.3234	4.43402	4.68717	4.44786	4.49015	4.60786	4.77686	4.83902	5.01036	26.5052	-1.10292	0.00442156	0.0162316	yes	down
FABP4	253	300	567	643	1494	1523	2931	1276	258.219	323.774	654.618	581.707	1491.37	1482.2	2281.29	1420.52	8.75447	8.92372	9.50597	9.40154	10.279	10.2729	10.7086	10.2307	1061.71	-1.87648	1.08047e-07	1.18992e-06	yes	down
FAM110A	485	448	316	435	193	211	241	225	495.005	483.503	364.831	393.534	192.66	205.348	187.578	250.484	8.68286	8.66061	8.40503	8.47365	7.8738	7.92323	7.84998	8.08407	321.618	1.05845	1.36097e-12	2.98903e-11	yes	up
FAM160A1	71	54	62	94	217	342	428	495	72.4647	58.2794	71.5809	85.0396	216.618	332.839	333.126	551.065	6.79517	6.67086	6.79395	6.89273	7.6081	7.99093	7.99463	8.47088	215.127	-2.31482	5.22484e-20	2.5925e-18	yes	down
FAM180B	24	31	33	57	163	150	224	138	24.4951	33.4567	38.0995	51.5666	162.713	145.982	174.346	153.63	5.73788	5.87033	5.93453	6.0827	6.89438	6.80618	6.95744	6.8446	98.0362	-2.1016	1.06492e-21	6.26704e-20	yes	down
FAM181A-AS1	90	105	147	160	419	373	378	229	91.8567	113.321	169.716	144.748	418.263	363.009	294.209	254.937	7.10474	7.24655	7.54394	7.41978	8.32048	8.18999	8.00293	7.87609	231.257	-1.35756	1.13281e-10	1.97095e-09	yes	down
FAM181B	1855	1674	1424	2143	3925	4173	4101	3611	1893.27	1806.66	1644.05	1938.72	3918.09	4061.22	3191.94	4019.99	11.0596	11.0175	10.9337	11.0809	11.7489	11.7844	11.5487	11.7742	2809.24	-1.05992	1.50982e-24	1.13112e-22	yes	down
FAM201A	13	16	17	26	48	34	42	41	13.2682	17.268	19.627	23.5216	47.9156	33.0892	32.6899	45.6438	4.56487	4.63975	4.68167	4.74172	5.07183	4.88515	4.88125	5.04253	29.1279	-1.10113	0.000677324	0.00317539	yes	down
FAM20A	30	13	13	6	41	81	113	49	30.6189	14.0302	15.0089	5.42806	40.9279	78.8303	87.9514	54.5499	5.09291	4.8171	4.83984	4.61828	5.23485	5.63521	5.71995	5.39419	40.9182	-2.02159	1.52018e-06	1.34246e-05	yes	down
FAM210B	4109	3931	3726	3909	2000	2095	2210	1924	4193.77	4242.52	4301.78	3536.38	1996.48	2038.88	1720.11	2141.92	11.8504	11.8617	11.8754	11.6835	11.1475	11.1664	11.0142	11.2113	3021.48	1.04361	1.22857e-24	9.23455e-23	yes	up
FAM216B	28	23	15	22	90	127	47	105	28.5776	24.8227	17.3179	19.9029	89.8417	123.598	36.5816	116.893	5.34298	5.2874	5.16688	5.19521	6.00547	6.247	5.45259	6.19838	57.1919	-2.01089	4.43119e-08	5.20745e-07	yes	down
FAM230I	6	6	1	2	64	43	25	35	6.12378	6.47548	1.15453	1.80935	63.8874	41.8482	19.4583	38.9642	3.96786	3.97956	3.85314	3.84715	4.84767	4.59439	4.2478	4.55034	22.4651	-3.39733	1.67809e-09	2.47369e-08	yes	down
FAM238C	48	73	77	156	16	14	38	11	48.9902	78.7851	88.8988	141.13	15.9719	13.625	29.5766	12.2459	5.5354	5.83622	5.91914	6.28505	5.0467	4.99912	5.27008	4.98424	53.6529	2.30466	8.32258e-10	1.28506e-08	yes	up
FAM83D	179	212	218	197	104	81	100	70	182.693	228.8	251.688	178.221	103.817	78.8303	77.8331	77.9284	7.32194	7.51024	7.59173	7.30271	6.89071	6.70559	6.69172	6.70228	147.476	1.31249	4.90047e-13	1.14119e-11	yes	up
FANK1	163	146	168	242	414	408	517	332	166.363	157.57	193.961	218.932	413.272	397.071	402.397	369.603	7.69659	7.65717	7.81582	7.91006	8.45878	8.42256	8.43603	8.35707	289.896	-1.10078	1.32903e-16	4.65671e-15	yes	down
FAR2P1	6	3	2	2	31	23	114	35	6.12378	3.23774	2.30906	1.80935	30.9455	22.3839	88.7297	38.9642	3.9928	3.92388	3.90617	3.86829	4.47512	4.33282	5.13542	4.58825	24.3129	-3.75913	5.56821e-10	8.80666e-09	yes	down
FAR2P2	3	0	1	0	70	64	113	53	3.06189	0	1.15453	0	69.8768	62.2856	87.9514	59.0029	4.23367	4.15654	4.19908	4.12891	5.28569	5.20851	5.46399	5.16648	35.4167	-6.08279	2.51172e-15	7.57675e-14	yes	down
FAT4	1608	1174	1672	1433	1126	853	644	418	1641.17	1267.04	1930.37	1296.4	1124.02	830.151	501.245	465.344	10.4547	10.2045	10.615	10.2266	10.0914	9.81315	9.37725	9.32016	1131.97	1.07073	0.00159646	0.00671331	yes	up
FBN1	1030	613	678	803	2959	3269	4501	2317	1051.25	661.579	782.771	726.455	2953.79	3181.43	3503.27	2579.43	10.261	9.86838	10.0076	9.9437	11.241	11.3159	11.4143	11.1055	1930	-1.92318	9.38791e-38	1.78175e-35	yes	down
FBP1	183	157	179	875	13	29	26	33	186.775	169.442	206.661	791.592	12.9771	28.2232	20.2366	36.7377	7.1765	7.08953	7.26421	8.60402	5.62027	5.88617	5.72245	6.02372	181.581	3.79017	3.4424e-09	4.83656e-08	yes	up
FBXL19-AS1	26	19	30	36	100	75	125	45	26.5364	20.5057	34.6359	32.5684	99.8241	72.991	97.2914	50.0968	5.34062	5.24855	5.45947	5.42481	6.09379	5.87705	6.08157	5.64659	54.3062	-1.49168	3.22248e-07	3.22177e-06	yes	down
FBXO17	297	254	254	297	107	115	130	141	303.127	274.129	293.251	268.689	106.812	111.92	101.183	156.97	7.95811	7.86887	7.92732	7.85297	7.12851	7.1603	7.08545	7.41037	202.01	1.26395	1.97375e-15	6.03385e-14	yes	up
FBXO2	376	437	395	476	951	1464	1750	2399	383.757	471.631	456.039	430.626	949.327	1424.78	1362.08	2670.72	9.02934	9.19907	9.17167	9.12186	9.82227	10.2137	10.17	10.8522	1018.62	-1.87869	6.15514e-09	8.29487e-08	yes	down
FBXO4	95	75	87	108	234	258	252	214	96.9598	80.9436	100.444	97.7051	233.588	251.089	196.139	238.238	6.91416	6.79749	6.94069	6.91702	7.59412	7.65694	7.44854	7.60966	161.888	-1.28581	1.05017e-16	3.72549e-15	yes	down
FBXW4	245	207	225	256	428	560	775	625	250.054	223.404	259.769	231.597	427.247	544.999	603.206	695.789	8.2074	8.11871	8.23939	8.14479	8.66417	8.88674	8.98303	9.11664	404.508	-1.23542	1.06679e-15	3.3933e-14	yes	down
FERD3L	11	29	21	32	141	95	154	146	11.2269	31.2982	24.2451	28.9497	140.752	92.4553	119.863	162.536	5.2619	5.60378	5.50315	5.55979	6.56454	6.24123	6.4424	6.67976	76.4158	-2.4261	7.13076e-17	2.56561e-15	yes	down
FEZF1	97	131	62	74	16	6	10	8	99.0011	141.381	71.5809	66.9461	15.9719	5.83928	7.78331	8.9061	5.91891	6.20098	5.67924	5.64115	4.93463	4.71	4.73157	4.79789	52.1762	3.30763	1.28212e-18	5.60963e-17	yes	up
FEZF1-AS1	158	164	70	98	9	17	22	17	161.259	176.997	80.8171	88.6583	8.98417	16.5446	17.1233	18.9255	6.56605	6.64398	6.02016	6.09279	5.05627	5.20878	5.20096	5.26493	71.1636	3.04253	3.49636e-19	1.61521e-17	yes	up
FEZF2	72	72	33	38	5	2	9	3	73.4853	77.7058	38.0995	34.3777	4.9912	1.94643	7.00498	3.33979	5.20631	5.24228	4.79882	4.7518	4.18881	4.10565	4.22093	4.1578	30.1188	3.65379	1.11162e-13	2.76993e-12	yes	up
FGFBP3	2490	2362	1936	2491	468	528	906	496	2541.37	2549.18	2235.17	2253.55	467.177	513.857	705.168	552.178	10.9589	10.9619	10.829	10.8379	9.40807	9.48402	9.74738	9.54394	1477.21	2.09525	2.0647e-58	1.02225e-55	yes	up
FGFR2	2548	2461	2110	2903	9543	10546	10486	11412	2600.56	2656.03	2436.06	2626.28	9526.21	10263.5	8161.58	12704.6	11.7173	11.7357	11.6615	11.7256	12.9427	13.0185	12.7873	13.2378	6371.85	-1.97793	9.18942e-55	3.94885e-52	yes	down
FGFR3	2182	1426	1384	1356	682	623	416	437	2227.01	1539.01	1597.87	1226.74	680.8	606.312	323.786	486.496	10.712	10.3411	10.378	10.1211	9.57766	9.47628	8.96249	9.29081	1086	1.65279	3.47819e-14	9.2326e-13	yes	up
FGFRL1	1735	1405	1442	2338	803	743	858	600	1770.79	1516.34	1664.83	2115.13	801.587	723.097	667.808	667.958	10.5736	10.4225	10.5129	10.7498	9.83287	9.74258	9.67297	9.67501	1240.94	1.30569	7.25201e-27	6.40173e-25	yes	up
FHIT	209	158	157	214	283	581	786	1184	213.312	170.521	181.261	193.601	282.502	565.437	611.768	1318.1	8.03878	7.86811	7.9154	7.96095	8.26831	8.8918	8.96825	9.73305	442.063	-1.87188	5.02624e-05	0.000316417	yes	down
FHL2	135	108	136	181	50	63	70	76	137.785	116.559	157.016	163.746	49.912	61.3124	54.4832	84.608	6.85647	6.72883	6.95753	6.99581	6.18359	6.29909	6.22411	6.50364	103.178	1.20972	7.40545e-09	9.83435e-08	yes	up
FHL5	75	74	90	132	13	12	10	2	76.5472	79.8643	103.908	119.417	12.9771	11.6786	7.78331	2.22653	5.72676	5.75477	5.94678	6.0671	4.87167	4.84193	4.72964	4.63867	51.8003	3.44066	2.03894e-22	1.28279e-20	yes	up
FIGN	2022	1786	2145	2421	1068	837	1044	684	2063.71	1927.54	2476.47	2190.22	1066.12	814.579	812.578	761.472	10.8157	10.7489	10.9959	10.8744	10.1931	9.95549	9.95247	9.89842	1514.09	1.32535	2.70593e-25	2.15481e-23	yes	up
FILIP1	349	394	556	615	199	182	207	118	356.2	425.223	641.919	556.376	198.65	177.125	161.115	131.365	8.36235	8.52205	8.90998	8.77488	7.87082	7.78127	7.70561	7.5658	330.997	1.56551	1.28863e-15	4.05927e-14	yes	up
FLT1	77	80	239	339	7	4	8	4	78.5885	86.3398	275.933	306.685	6.98768	3.89285	6.22665	4.45305	6.01704	6.087	7.10864	7.22313	4.94256	4.85536	4.87683	4.89995	96.1383	5.10928	1.03543e-15	3.30278e-14	yes	up
FLT4	51	48	41	44	16	31	30	23	52.0521	51.8039	47.3357	39.8058	15.9719	30.1696	23.3499	25.6051	5.3229	5.31896	5.26774	5.18013	4.82167	5.04942	4.94111	4.98383	35.7617	1.00448	0.000467634	0.00228402	yes	up
FMO1	84	77	44	76	544	397	654	322	85.7329	83.1021	50.7993	68.7554	543.043	386.366	509.028	358.471	7.0023	6.98482	6.7089	6.85841	8.5457	8.21902	8.48578	8.1473	260.662	-2.63795	6.55691e-41	1.49334e-38	yes	down
FNBP1P1	19	19	13	11	51	40	50	26	19.392	20.5057	15.0089	9.95144	50.9103	38.9285	38.9165	28.9448	4.61665	4.63641	4.5429	4.43396	5.04944	4.90647	4.91037	4.76782	27.8198	-1.29326	0.0001856	0.00100716	yes	down
FOCAD	2004	2013	1919	2200	4243	6303	7878	7878	2045.34	2172.53	2215.54	1990.29	4235.54	6134.16	6131.69	8770.29	11.3051	11.3583	11.3758	11.281	11.9769	12.3417	12.3415	12.706	4211.92	-1.58498	7.59997e-20	3.69849e-18	yes	down
FOLH1	2	0	0	0	52	41	81	48	2.04126	0	0	0	51.9085	39.9017	63.0448	53.4366	3.9539	3.90357	3.9124	3.8814	4.82786	4.6759	4.96417	4.84005	26.2916	-6.65657	1.81125e-10	3.06246e-09	yes	down
FOLR1	128	80	87	180	629	1080	1359	1642	130.641	86.3398	100.444	162.842	627.893	1051.07	1057.75	1827.98	7.74558	7.48668	7.58173	7.89835	9.05943	9.56947	9.57753	10.1447	630.62	-3.24667	4.23262e-18	1.73066e-16	yes	down
FOSB	18	11	16	17	111	138	132	186	18.3713	11.8717	18.4725	15.3795	110.805	134.303	102.74	207.067	5.3226	5.20478	5.33641	5.25406	6.32828	6.48278	6.27584	6.84867	77.3762	-3.11099	6.71521e-24	4.73495e-22	yes	down
FOSL1	27	10	16	15	51	31	55	62	27.557	10.7925	18.4725	13.5702	50.9103	30.1696	42.8082	69.0223	4.89146	4.60229	4.74743	4.64756	5.19584	4.93028	5.10434	5.3775	32.9128	-1.45061	0.000100218	0.000585245	yes	down
FOXC1	151	70	92	114	371	282	424	280	154.115	75.5473	106.217	103.133	370.347	274.446	330.012	311.714	7.41215	6.92399	7.14451	7.11764	8.15777	7.88838	8.05499	7.9998	215.691	-1.55009	3.14254e-15	9.39257e-14	yes	down
FOXF2	47	16	13	25	66	65	78	48	47.9696	17.268	15.0089	22.6169	65.8839	63.2589	60.7098	53.4366	5.43586	5.00559	4.97021	5.08798	5.62413	5.5992	5.57786	5.49554	43.2691	-1.23616	0.000271955	0.00141864	yes	down
FOXM1	773	759	900	1028	427	351	476	256	788.947	819.149	1039.08	930.008	426.249	341.598	370.486	284.995	9.45543	9.49086	9.71993	9.61325	8.89849	8.7121	8.77794	8.56812	625.063	1.32776	8.57648e-21	4.5852e-19	yes	up
FP325335.1	91	83	66	87	47	47	23	41	92.8773	89.5775	76.199	78.7069	46.9173	45.741	17.9016	45.6438	6.16724	6.14071	6.03033	6.05528	5.74105	5.72707	5.31814	5.72795	61.6956	1.12654	7.11978e-05	0.000429772	yes	up
FRG1CP	5	0	3	0	210	269	248	189	5.10315	0	3.46359	0	209.631	261.794	193.026	210.407	5.04673	4.92511	5.03442	4.8749	6.96447	7.17541	6.89696	6.96338	110.428	-6.72414	1.16063e-35	2.01781e-33	yes	down
FRK	7	4	10	4	22	48	43	55	7.14441	4.31699	11.5453	3.61871	21.9613	46.7142	33.4682	61.2295	4.10148	4.03874	4.20221	4.00741	4.39509	4.75274	4.5825	4.90863	23.7498	-2.63696	4.32915e-08	5.10598e-07	yes	down
FRMD6	179	141	143	165	344	405	419	239	182.693	152.174	165.098	149.272	343.395	394.151	326.121	266.07	7.67165	7.53286	7.59496	7.51581	8.20271	8.32758	8.1583	7.97927	247.372	-1.0363	9.33901e-12	1.90077e-10	yes	down
FRMPD4	574	610	544	585	283	297	235	200	585.841	658.341	628.064	529.236	282.502	289.044	182.908	222.653	8.97298	9.08293	9.03776	8.87885	8.32734	8.34615	7.98092	8.13748	422.324	1.2992	7.24997e-17	2.60439e-15	yes	up
FRZB	8313	9221	7107	12531	2700	1890	2717	2547	8484.49	9951.74	8205.24	11336.5	2695.25	1839.37	2114.73	2835.48	12.7913	12.9534	12.7575	13.0876	11.7036	11.3782	11.4939	11.7485	5932.85	2.00188	3.45187e-39	7.2125e-37	yes	up
FTX	877	758	705	810	1773	1678	2269	1489	895.092	818.07	813.944	732.788	1769.88	1633.05	1766.03	1657.65	9.95666	9.87714	9.87296	9.78051	10.5951	10.5169	10.5934	10.5311	1260.81	-1.06729	1.11437e-32	1.5289e-30	yes	down
FUCA2	1325	1129	1050	1598	2732	2990	4273	3327	1352.33	1218.47	1212.26	1445.67	2727.19	2909.91	3325.81	3703.83	10.6206	10.529	10.5247	10.68	11.2753	11.3387	11.4709	11.5782	2236.93	-1.27588	9.59002e-28	9.10053e-26	yes	down
FUT3	58	62	48	41	10	13	18	18	59.1965	66.9133	55.4174	37.0917	9.98241	12.6518	14.01	20.0387	5.30176	5.37693	5.25768	5.04244	4.58946	4.64262	4.65911	4.78449	34.4127	1.95258	4.80056e-09	6.58113e-08	yes	up
FXYD5	174	97	90	91	14	12	18	16	177.59	104.687	103.908	82.3256	13.9754	11.6786	14.01	17.8122	6.59699	6.16105	6.15288	5.98761	5.11044	5.06061	5.08766	5.19366	65.7482	3.03346	1.95731e-21	1.12855e-19	yes	up
FYB2	24	25	35	23	42	72	103	108	24.4951	26.9812	40.4085	20.8076	41.9261	70.0713	80.1681	120.232	5.27438	5.315	5.49977	5.20789	5.51715	5.8191	5.91384	6.19943	53.1363	-1.4773	1.36422e-05	9.7859e-05	yes	down
FZD4	316	272	264	312	714	871	1083	510	322.519	293.555	304.796	282.259	712.744	847.669	842.932	567.764	8.56173	8.48511	8.51641	8.45142	9.26881	9.43505	9.4307	9.05639	521.78	-1.30624	4.61101e-20	2.30189e-18	yes	down
FZD5	541	512	657	722	271	265	282	240	552.161	552.575	758.526	653.177	270.523	257.901	219.489	267.183	8.94163	8.94208	9.24156	9.0999	8.31839	8.27941	8.14861	8.3094	441.442	1.31188	3.0256e-21	1.71413e-19	yes	up
FZD6	810	652	868	989	2116	2297	2056	1952	826.71	703.669	1002.13	894.725	2112.28	2235.47	1600.25	2173.09	9.94656	9.80886	10.1168	10.0154	10.8202	10.8764	10.5507	10.848	1443.54	-1.24427	3.07026e-19	1.42705e-17	yes	down
FZD8	200	198	163	215	262	494	565	801	204.126	213.691	188.188	194.505	261.539	480.767	439.757	891.724	7.94026	7.97713	7.87907	7.90084	8.14098	8.67903	8.59783	9.27539	359.287	-1.37264	0.000218744	0.00116645	yes	down
GABRA2	20	0	0	0	1244	918	1008	1076	20.4126	0	0	0	1241.81	893.41	784.558	1197.87	6.21449	5.84662	5.87219	5.78158	9.44147	9.08777	8.9537	9.40061	517.258	-7.65449	1.40707e-05	0.000100552	yes	down
GABRA4	1	0	0	0	78	36	28	36	1.02063	0	0	0	77.8628	35.0357	21.7933	40.0775	3.69635	3.67278	3.68066	3.653	4.88729	4.39138	4.17512	4.45725	21.9737	-7.11561	1.58354e-10	2.69949e-09	yes	down
GABRB1	0	0	0	0	62	61	56	34	0	0	0	0	61.8909	59.366	43.5865	37.8509	3.84368	3.85068	3.85931	3.82902	4.89236	4.86654	4.68639	4.59378	25.3368	-8.05533	4.4829e-14	1.17624e-12	yes	down
GABRG1	9	1	1	1	572	442	555	423	9.18567	1.07925	1.15453	0.904677	570.994	430.16	431.974	470.91	5.58083	5.40858	5.43331	5.34542	8.32962	8.039	8.0485	8.1275	239.545	-7.2644	5.40851e-60	2.86463e-57	yes	down
GABRQ	1998	1961	1783	2179	729	654	629	487	2039.22	2116.4	2058.53	1971.29	727.717	636.481	489.57	542.159	10.7124	10.7494	10.7215	10.679	9.7459	9.63056	9.41106	9.49758	1322.67	1.77353	4.52114e-47	1.41053e-44	yes	up
GABRR1	38	15	6	14	65	111	146	92	38.7839	16.1887	6.92718	12.6655	64.8856	108.027	113.636	102.42	5.47945	5.13122	4.95563	5.04722	5.77826	6.13922	6.18521	6.09418	57.9418	-2.37835	8.28827e-10	1.28063e-08	yes	down
GAD1	5975	7541	5794	5238	1460	1426	633	1863	6098.26	8138.61	6689.35	4738.7	1457.43	1387.8	492.683	2074.01	12.2368	12.5356	12.3317	11.9817	10.8802	10.8383	10.0437	11.1919	3884.6	2.24586	1.8575e-07	1.94453e-06	yes	up
GAD2	1107	1198	703	827	258	140	62	175	1129.84	1292.94	811.635	748.168	257.546	136.25	48.2565	194.821	9.64786	9.78566	9.31527	9.23719	8.27273	7.79042	7.18044	8.05397	577.431	2.64631	1.12603e-07	1.23236e-06	yes	up
GAL	172	133	203	216	41	47	164	44	175.548	143.54	234.37	195.41	40.9279	45.741	127.646	48.9836	7.1558	6.99264	7.39956	7.24756	6.18534	6.23965	6.90351	6.28291	126.521	1.49566	3.45666e-06	2.84619e-05	yes	up
GALNT10	3621	2987	2656	3572	24152	24381	21467	17721	3695.7	3223.71	3066.43	3231.51	24109.5	23727.9	16708.4	19728.1	12.3156	12.2017	12.1609	12.2033	14.1126	14.0958	13.7332	13.9036	12186.4	-2.67256	1.9223e-99	4.37804e-96	yes	down
GALNT12	221	219	180	280	581	695	1182	729	225.559	236.355	207.815	253.309	579.978	676.383	919.987	811.569	8.20186	8.23928	8.14147	8.29189	9.01402	9.15907	9.45894	9.33365	488.87	-1.69408	8.71381e-28	8.30364e-26	yes	down
GALNT5	59	39	30	93	132	268	383	378	60.2172	42.0907	34.6359	84.1349	131.768	260.821	298.101	420.813	6.49288	6.30276	6.21883	6.70174	7.03033	7.60614	7.7319	8.05085	166.573	-2.32189	1.0853e-12	2.4233e-11	yes	down
GAREM2	2085	1652	1694	1840	871	1030	914	844	2128.01	1782.92	1955.77	1664.61	869.468	1002.41	711.394	939.594	10.8158	10.6423	10.7324	10.5762	9.97685	10.1033	9.80221	10.0458	1381.77	1.09718	4.18622e-18	1.71602e-16	yes	up
GAS1RR	16	15	16	16	20	36	55	31	16.3301	16.1887	18.4725	14.4748	19.9648	35.0357	42.8082	34.5112	4.45539	4.4541	4.4951	4.41817	4.51851	4.74641	4.8521	4.73664	24.7232	-1.02687	0.00365943	0.0138123	yes	down
GAS2L3	904	750	838	923	520	475	366	357	922.649	809.436	967.496	835.017	519.085	462.276	284.869	397.435	9.63589	9.51115	9.68104	9.54109	9.10521	9.00381	8.60142	8.87585	649.783	1.08898	4.61699e-11	8.52123e-10	yes	up
GAS6-DT	69	73	61	72	244	214	109	221	70.4235	78.7851	70.4263	65.1367	243.571	208.268	84.8381	246.031	6.53289	6.6053	6.53668	6.48127	7.47654	7.34103	6.64856	7.48317	133.435	-1.45572	3.48454e-07	3.45948e-06	yes	down
GASK1B	752	746	996	1496	648	553	543	316	767.514	805.119	1149.91	1353.4	646.86	538.187	422.634	351.791	9.53362	9.57794	9.91731	10.0784	9.37737	9.21385	9.00533	8.85796	754.426	1.05687	6.82143e-07	6.39597e-06	yes	up
GATA2-AS1	16	8	8	27	34	71	92	90	16.3301	8.63398	9.23624	24.4263	33.9402	69.0981	71.6064	100.194	4.8541	4.70429	4.72351	4.99243	5.13992	5.54823	5.57881	5.80435	41.6831	-2.20724	4.67434e-08	5.47061e-07	yes	down
GATA3	871	984	765	1024	179	203	60	220	888.968	1061.98	883.215	926.389	178.685	197.562	46.6999	244.918	9.40537	9.58322	9.39791	9.44732	7.9881	8.06345	7.17077	8.23458	553.552	2.49548	6.94528e-08	7.93274e-07	yes	up
GATA3-AS1	42	71	54	64	6	13	4	11	42.8664	76.6266	62.3446	57.8993	5.98944	12.6518	3.11332	12.2459	5.04572	5.40418	5.26391	5.22656	4.41177	4.5579	4.3134	4.55715	34.2172	2.85702	7.81225e-13	1.77039e-11	yes	up
GBX2	359	373	379	586	151	139	124	125	366.406	402.559	437.567	530.141	150.734	135.277	96.513	139.158	8.28904	8.37458	8.45109	8.63521	7.54917	7.46889	7.22826	7.49249	282.294	1.74197	3.15002e-24	2.29942e-22	yes	up
GC	25	8	6	7	16	34	33	38	25.5157	8.63398	6.92718	6.33274	15.9719	33.0892	25.6849	42.304	4.37339	4.06765	4.03456	4.00873	4.21077	4.48705	4.3798	4.60372	20.5575	-1.29812	0.00964301	0.0313429	yes	down
GCNT2	676	755	596	671	313	287	267	298	689.946	814.832	688.1	607.038	312.449	279.312	207.814	331.752	9.20548	9.36456	9.20228	9.08558	8.49842	8.40617	8.17054	8.5492	491.405	1.31102	3.95922e-17	1.48308e-15	yes	up
GDF10	2130	1832	1825	2083	6926	5927	5818	5298	2173.94	1977.18	2107.02	1884.44	6913.81	5768.23	4528.33	5898.07	11.3296	11.2458	11.302	11.2034	12.4394	12.2564	12.0168	12.2786	3906.38	-1.50479	3.76194e-33	5.38857e-31	yes	down
GDF15	75	27	28	36	102	402	506	837	76.5472	29.1397	32.3268	32.5684	101.821	391.232	393.835	931.801	6.69613	6.17762	6.23038	6.20422	6.89709	8.06994	8.08044	8.95443	248.659	-3.41365	5.08348e-07	4.89126e-06	yes	down
GDF6	50	52	70	68	138	237	312	137	51.0315	56.1209	80.8171	61.518	137.757	230.652	242.839	152.517	6.31029	6.36488	6.58695	6.41111	6.96795	7.39422	7.44311	7.04691	126.657	-1.621	6.91447e-12	1.42772e-10	yes	down
GFAP	98904	105503	178820	262485	73125	57425	57194	62462	100944	113864	206453	237464	72996.3	55886.8	44515.9	69536.6	16.6066	16.7231	17.319	17.463	16.301	16.059	15.8615	16.2563	112708	1.43911	1.6657e-05	0.00011745	yes	up
GGCT	298	275	253	321	523	566	874	559	304.148	296.793	292.096	290.401	522.08	550.839	680.261	622.314	8.44165	8.42188	8.40939	8.40259	8.91332	8.96263	9.16111	9.0754	444.866	-1.00656	1.20562e-17	4.75051e-16	yes	down
GGT5	14	9	10	14	40	47	60	21	14.2888	9.71323	11.5453	12.6655	39.9296	45.741	46.6999	23.3785	4.41189	4.32375	4.36361	4.37633	4.8099	4.88268	4.9008	4.57145	25.4952	-1.69612	4.06888e-06	3.28963e-05	yes	down
GHR	159	179	215	314	411	467	594	429	162.28	193.185	248.224	284.068	410.277	454.491	462.329	477.59	7.7741	7.90592	8.10495	8.2158	8.53693	8.63011	8.64699	8.67483	336.555	-1.02202	8.75941e-10	1.34341e-08	yes	down
GHRH	5	5	4	6	38	60	67	43	5.10315	5.39624	4.61812	5.42806	37.9331	58.3928	52.1482	47.8703	4.17329	4.18486	4.17233	4.1718	4.76151	5.00937	4.9484	4.88441	27.1112	-3.25392	1.29597e-14	3.62601e-13	yes	down
GHRHR	52	41	51	54	239	189	131	82	53.0727	44.2491	58.881	48.8525	238.58	183.937	101.961	91.2876	6.16096	6.06534	6.22425	6.11057	7.27264	7.04772	6.58404	6.50395	102.603	-1.58695	1.08528e-07	1.19464e-06	yes	down
GJB2	42	7	27	68	9	12	21	11	42.8664	7.55473	31.1723	61.518	8.98417	11.6786	16.345	12.2459	4.74858	4.16941	4.58755	4.96483	4.1965	4.25257	4.34128	4.2687	24.0456	1.53752	0.00295588	0.0114763	yes	up
GJD3	53	55	31	45	24	16	29	22	54.0934	59.3586	35.7904	40.7105	23.9578	15.5714	22.5716	24.4918	5.30346	5.35679	5.0843	5.14977	4.91297	4.76929	4.88547	4.92345	34.5682	1.13514	0.000179772	0.000979967	yes	up
GLB1L3	41	52	36	44	16	23	20	21	41.8458	56.1209	41.5631	39.8058	15.9719	22.3839	15.5666	23.3785	5.08714	5.24809	5.08147	5.06325	4.7014	4.81128	4.68468	4.82965	32.0796	1.22402	5.32703e-05	0.000332483	yes	up
GLDN	38	27	53	44	13	21	28	17	38.7839	29.1397	61.1901	39.8058	12.9771	20.4375	21.7933	18.9255	4.98988	4.8572	5.23941	5.00499	4.58523	4.71946	4.73882	4.69694	30.3816	1.17736	0.000486832	0.00236888	yes	up
GLIPR2	1669	1819	1973	2856	1160	1196	1315	799	1703.43	1963.15	2277.89	2583.76	1157.96	1163.96	1023.51	889.497	10.6715	10.8076	10.9524	11.0773	10.3136	10.3183	10.2027	10.0812	1595.39	1.00986	1.22083e-12	2.71528e-11	yes	up
GLIS1	66	41	33	63	9	15	11	10	67.3616	44.2491	38.0995	56.9946	8.98417	14.5982	8.56164	11.1326	5.27236	5.0202	4.9405	5.17193	4.45325	4.56677	4.42805	4.50482	31.2477	2.27009	1.41478e-10	2.42632e-09	yes	up
GLMP	524	341	438	732	850	1059	1447	1315	534.81	368.023	505.684	662.223	848.505	1030.63	1126.24	1463.94	9.25387	8.9427	9.20641	9.44204	9.66884	9.85229	9.93806	10.1939	817.508	-1.10854	6.06849e-09	8.19265e-08	yes	down
GLRA3	290	250	220	298	539	685	801	530	295.983	269.812	253.997	269.594	538.052	666.651	623.443	590.029	8.40204	8.32681	8.27917	8.32445	8.9258	9.12647	9.06413	9.0108	438.445	-1.15026	1.99905e-24	1.48785e-22	yes	down
GLT8D2	266	210	166	247	604	587	612	548	271.488	226.642	191.652	223.455	602.937	571.276	476.339	610.068	8.2594	8.11437	7.98642	8.10095	8.96849	8.9178	8.75009	8.97886	396.732	-1.30448	3.04275e-21	1.71957e-19	yes	down
GMNC	23	14	16	13	198	542	993	987	23.4745	15.1095	18.4725	11.7608	197.652	527.482	772.883	1098.79	6.08801	5.95807	6.02999	5.85524	7.46541	8.40896	8.80973	9.17993	333.203	-5.24031	6.46616e-21	3.49802e-19	yes	down
GNA14	90	69	50	80	114	167	196	237	91.8567	74.4681	57.7265	72.3741	113.799	162.527	152.553	263.843	6.67853	6.54181	6.3929	6.51975	6.83013	7.10516	7.0565	7.51452	123.643	-1.21963	1.87975e-06	1.62657e-05	yes	down
GNB3	265	176	149	191	316	300	976	296	270.467	189.948	172.025	172.793	315.444	291.964	759.651	329.526	8.10662	7.81991	7.7451	7.74447	8.23877	8.17183	9.06263	8.27664	312.727	-1.07721	0.000126959	0.000720428	yes	down
GNG11	297	235	295	427	1113	1369	1802	1164	303.127	253.623	340.586	386.297	1111.04	1332.33	1402.55	1295.84	8.70506	8.56919	8.7996	8.90003	9.86166	10.0411	10.0933	10.0128	803.174	-2.00072	2.9143e-48	9.90646e-46	yes	down
GPA33	22	21	16	25	62	67	71	51	22.4539	22.6642	18.4725	22.6169	61.8909	65.2053	55.2615	56.7764	5.03393	5.03925	4.97357	5.03262	5.52939	5.56251	5.46544	5.47485	40.6677	-1.46644	2.37915e-08	2.91946e-07	yes	down
GPAT3	22	20	22	48	41	74	111	82	22.4539	21.5849	25.3997	43.4245	40.9279	72.0178	86.3947	91.2876	5.21529	5.20416	5.26702	5.50716	5.47676	5.80753	5.93626	5.96535	50.4364	-1.35517	3.45866e-05	0.000226614	yes	down
GPC3	3057	2473	3380	4951	1790	1466	2154	1255	3120.07	2668.98	3902.31	4479.05	1786.85	1426.73	1676.52	1397.15	11.4719	11.3209	11.6924	11.8309	10.946	10.7448	10.8879	10.7268	2557.21	1.17228	1.01798e-13	2.559e-12	yes	up
GPC6	856	398	515	665	1817	1857	2646	1494	873.659	429.54	594.583	601.61	1813.8	1807.26	2059.46	1663.22	9.88211	9.28172	9.5471	9.55534	10.574	10.5704	10.701	10.4884	1230.39	-1.5548	1.04935e-18	4.63158e-17	yes	down
GPNMB	907	366	457	751	3517	5761	7103	8781	925.711	395.005	527.62	679.412	3510.81	5606.68	5528.48	9775.56	10.2845	9.63428	9.8414	10.0316	11.5221	12.0021	11.9878	12.5948	3368.66	-3.27201	6.50347e-16	2.11293e-14	yes	down
GPR132	32	49	27	27	20	10	15	7	32.6602	52.8831	31.1723	24.4263	19.9648	9.73213	11.675	7.79284	4.63345	4.88295	4.60978	4.51025	4.43545	4.23961	4.27259	4.20526	23.7883	1.51405	0.000186939	0.00101346	yes	up
GPR143	109	147	98	121	304	378	362	374	111.249	158.649	113.144	109.466	303.465	367.875	281.756	416.36	7.2313	7.49068	7.24645	7.21693	8.02829	8.20201	7.9645	8.31473	232.745	-1.47475	1.5204e-16	5.27852e-15	yes	down
GPR149	17	14	9	17	35	45	60	33	17.3507	15.1095	10.3908	15.3795	34.9384	43.7946	46.6999	36.7377	4.5683	4.5295	4.44306	4.52902	4.8408	4.95512	4.99562	4.86292	27.5501	-1.47493	5.79947e-06	4.51411e-05	yes	down
GPR50	234	192	175	309	965	765	399	319	238.827	207.216	202.043	279.545	963.302	744.508	310.554	355.131	8.14388	8.03239	8.01408	8.27228	9.41933	9.16454	8.36091	8.4775	412.641	-1.35473	0.000845112	0.00386727	yes	down
GPX3	884	665	593	867	2270	4807	7094	9586	902.237	717.7	684.636	784.355	2266.01	4678.24	5521.48	10671.7	10.2805	10.0955	10.0591	10.165	11.106	11.826	11.9978	12.7	3278.3	-2.90497	1.08108e-10	1.88238e-09	yes	down
GPX7	377	312	297	491	807	958	1248	951	384.777	336.725	342.895	444.196	805.58	932.338	971.357	1058.71	8.84475	8.73545	8.75099	8.96593	9.50444	9.64383	9.68416	9.76643	659.573	-1.31813	5.95632e-25	4.53696e-23	yes	down
GPX8	457	361	370	473	890	1118	1470	1047	466.428	389.608	427.176	427.912	888.434	1088.05	1144.15	1165.59	9.08104	8.93057	9.00758	9.00718	9.6622	9.85641	9.90603	9.92289	749.668	-1.32458	6.33812e-30	7.44076e-28	yes	down
GRAMD2B	262	131	237	377	950	1117	1709	1344	267.405	141.381	273.624	341.063	948.329	1087.08	1330.17	1496.23	8.51527	8.06142	8.53549	8.70995	9.63689	9.77092	9.97353	10.091	735.659	-2.24633	2.44317e-24	1.80075e-22	yes	down
GRB7	11	16	7	19	19	55	147	133	11.2269	17.268	8.08171	17.1889	18.9666	53.5267	114.415	148.064	4.76973	4.89619	4.71363	4.88448	4.92391	5.42872	5.97845	6.17363	48.5922	-2.63253	2.77968e-07	2.8149e-06	yes	down
GREM1	204	5	123	131	45	4	14	10	208.208	5.39624	142.007	118.513	44.9208	3.89285	10.8966	11.1326	6.68314	4.80591	6.33799	6.19771	5.50427	4.749	4.89633	4.94331	68.1209	2.74381	0.00937964	0.0306223	yes	up
GRID2IP	29	38	31	34	11	10	8	12	29.5983	41.0114	35.7904	30.759	10.9806	9.73213	6.22665	13.3592	4.51367	4.66781	4.59765	4.53316	4.19081	4.16387	4.07456	4.24112	22.1822	1.79152	1.82814e-06	1.58553e-05	yes	up
GRIN3A	157	120	104	113	2781	2061	2496	1439	160.239	129.51	120.071	102.228	2776.11	2005.79	1942.71	1601.99	8.15496	8.01798	7.97534	7.86356	10.7686	10.4232	10.3908	10.1885	1104.83	-4.02476	4.65271e-108	1.32457e-104	yes	down
GRM5	1429	1340	1075	1178	928	518	605	310	1458.48	1446.19	1241.12	1065.71	926.367	504.124	470.89	345.112	10.2412	10.2327	10.0832	9.93757	9.80542	9.26312	9.20422	8.95708	932.249	1.21392	0.000145052	0.000807441	yes	up
GRM8	602	742	523	978	1757	1899	2553	1790	614.419	800.802	603.819	884.774	1753.91	1848.13	1987.08	1992.74	9.62876	9.85613	9.61522	9.94388	10.5849	10.6362	10.7081	10.7102	1310.71	-1.38346	3.32183e-25	2.6269e-23	yes	down
GRPR	27	23	49	47	89	103	135	49	27.557	24.8227	56.572	42.5198	88.8434	100.241	105.075	54.5499	5.4931	5.45547	5.84988	5.69	6.14036	6.22685	6.26621	5.82878	62.5226	-1.21064	6.29319e-05	0.000385289	yes	down
GSG1	34	32	30	35	16	11	19	9	34.7014	34.5359	34.6359	31.6637	15.9719	10.7053	14.7883	10.0194	4.66825	4.66469	4.66438	4.62819	4.37378	4.27128	4.34665	4.26302	23.3777	1.38363	4.55923e-05	0.000290046	yes	up
GSTO1	369	344	317	411	638	916	1036	1010	376.612	371.261	365.986	371.822	636.878	891.463	806.351	1124.4	8.79328	8.78176	8.77044	8.78169	9.25534	9.57161	9.47644	9.79705	618.096	-1.2183	9.30328e-15	2.63863e-13	yes	down
GSX1	60	34	43	56	7	4	1	5	61.2378	36.6944	49.6448	50.6619	6.98768	3.89285	0.778331	5.56632	5.00215	4.70368	4.86694	4.88966	4.16957	4.09112	3.98264	4.1439	26.933	3.5916	2.02877e-14	5.52694e-13	yes	up
GSX2	113	58	57	68	2	6	3	5	115.331	62.5964	65.8082	61.518	1.99648	5.83928	2.33499	5.56632	5.78026	5.32762	5.358	5.32313	4.32706	4.42581	4.30249	4.43423	40.1239	4.31575	2.91685e-20	1.48616e-18	yes	up
H1-0	17411	19904	20036	22236	2944	2914	3301	3240	17770.2	21481.3	23132.2	20116.4	2938.82	2835.94	2569.27	3606.97	13.7731	13.9698	14.0473	13.9014	12.0915	12.0624	11.9825	12.2625	11806.4	2.7877	1.76671e-114	5.74812e-111	yes	up
H19	2798	193	565	837	12	38	69	15	2855.72	208.295	652.309	757.214	11.9789	36.9821	53.7048	16.6989	10.3966	7.68676	8.78531	8.94432	6.11255	6.48834	6.66508	6.22027	574.113	5.22409	1.02096e-09	1.5481e-08	yes	up
H2AC8	35	62	34	24	11	14	12	18	35.722	66.9133	39.254	21.7122	10.9806	13.625	9.33997	20.0387	4.79488	5.14828	4.83878	4.58165	4.38213	4.43441	4.33481	4.55511	27.1982	1.6118	0.000112407	0.000646319	yes	up
H2BC19P	307	395	310	295	177	157	221	137	313.333	426.303	357.904	266.88	176.689	152.794	172.011	152.517	8.12984	8.40699	8.24708	7.99114	7.65428	7.54329	7.63117	7.5441	252.304	1.05739	7.98082e-11	1.42336e-09	yes	up
H2BC20P	489	504	439	511	254	185	242	159	499.088	543.941	506.839	462.29	253.553	180.044	188.356	177.009	8.7243	8.80437	8.73773	8.65416	8.12894	7.8577	7.88893	7.84746	351.39	1.33217	7.357e-22	4.39779e-20	yes	up
H2BC6	273	311	206	254	128	144	136	119	278.632	335.646	237.833	229.788	127.775	140.143	105.853	132.478	7.88153	8.04625	7.74422	7.71665	7.25439	7.32212	7.11634	7.28229	198.518	1.09875	5.79552e-11	1.05342e-09	yes	up
H2BC8	66	70	70	64	29	24	33	34	67.3616	75.5473	80.8171	57.8993	28.949	23.3571	25.6849	37.8509	5.76418	5.83709	5.88015	5.6724	5.31803	5.23194	5.2604	5.44168	49.6834	1.28848	3.98385e-07	3.9075e-06	yes	up
HAPLN1	439	366	336	387	143	112	138	48	448.056	395.005	387.922	350.11	142.748	109	107.41	53.4366	8.38729	8.26822	8.25053	8.15891	7.40572	7.20994	7.19389	6.78819	249.211	1.93341	1.52774e-18	6.56496e-17	yes	up
HAPLN2	92	91	45	84	24	25	49	30	93.8979	98.2115	51.9538	75.9928	23.9578	24.3303	38.1382	33.3979	6.06208	6.0926	5.68129	5.91873	5.31524	5.31983	5.51285	5.45685	54.985	1.41266	4.80923e-07	4.65294e-06	yes	up
HAPLN3	67	39	46	65	23	34	28	29	68.3822	42.0907	53.1084	58.804	22.9595	33.0892	21.7933	32.2846	5.62621	5.34651	5.47129	5.53534	5.07987	5.22958	5.05234	5.22018	41.564	1.02641	0.000239372	0.00126607	yes	up
HAR1A	50	85	58	81	16	34	27	33	51.0315	91.736	66.9627	73.2788	15.9719	33.0892	21.0149	36.7377	5.5634	5.93767	5.72459	5.78841	5.06952	5.33996	5.1454	5.39137	48.7278	1.41673	3.78978e-06	3.08699e-05	yes	up
HAS1	133	144	75	139	43	63	53	41	135.744	155.412	86.5897	125.75	42.9243	61.3124	41.2515	45.6438	6.70426	6.81038	6.37344	6.64715	5.95402	6.1515	5.92444	5.9897	86.8284	1.40168	1.95183e-09	2.86979e-08	yes	up
HASPIN	68	65	56	71	43	27	52	12	69.4028	70.1511	64.6537	64.232	42.9243	26.2768	40.4732	13.3592	5.77491	5.7806	5.7279	5.728	5.49587	5.26966	5.46381	5.06242	48.9341	1.10982	0.000272944	0.00142282	yes	up
HDDC2	864	780	647	1006	1395	1749	2593	1822	881.824	841.813	746.981	910.105	1392.55	1702.15	2018.21	2028.37	9.96292	9.92214	9.81866	9.99067	10.3819	10.5743	10.7413	10.7455	1315.25	-1.07839	5.69333e-16	1.86569e-14	yes	down
HDX	22	6	3	4	343	306	379	268	22.4539	6.47548	3.46359	3.61871	342.397	297.803	294.987	298.355	5.7068	5.40332	5.35227	5.29054	7.67074	7.5357	7.53249	7.53323	158.694	-5.09548	2.36541e-20	1.22159e-18	yes	down
HELZ2	678	545	682	824	316	369	419	240	691.987	588.19	787.389	745.454	315.444	359.116	326.121	267.183	9.23851	9.08678	9.36069	9.30962	8.54137	8.64968	8.56726	8.4084	510.11	1.14796	2.26203e-18	9.55803e-17	yes	up
HEPACAM	112	92	103	194	75	53	15	25	114.311	99.2908	118.917	175.507	74.868	51.5803	11.675	27.8316	6.50991	6.40437	6.53736	6.85725	6.20895	5.97871	5.37331	5.68487	84.2475	1.62179	5.24152e-05	0.000328045	yes	up
HERC2P2	165	129	129	139	841	842	2263	729	168.404	139.223	148.934	125.75	839.52	819.446	1761.36	811.569	7.95699	7.82405	7.87346	7.74749	9.36149	9.33779	10.122	9.3273	601.776	-2.86327	2.21717e-33	3.27897e-31	yes	down
HES2	129	136	78	104	9	14	11	8	131.661	146.778	90.0533	94.0864	8.98417	13.625	8.56164	8.9061	6.28527	6.37319	5.98348	6.02447	4.92844	5.02568	4.88806	4.94111	62.8319	3.53236	3.02474e-28	2.99515e-26	yes	up
HES5	420	303	182	152	86	105	76	112	428.664	327.012	210.124	137.511	85.8487	102.187	59.1532	124.685	8.18033	7.92594	7.5353	7.19434	6.85982	6.97727	6.61961	7.12222	184.398	1.57313	4.58715e-07	4.45891e-06	yes	up
HES6	2613	2658	2676	3257	999	1269	1226	1191	2666.91	2868.64	3089.52	2946.53	997.242	1235.01	954.234	1325.9	11.1984	11.2702	11.3438	11.297	10.2887	10.4757	10.2499	10.5395	2010.5	1.35975	8.17513e-30	9.35622e-28	yes	up
HFE	109	60	108	162	410	387	292	340	111.249	64.7548	124.689	146.558	409.279	376.634	227.273	378.509	7.19902	6.8613	7.28247	7.39813	8.2757	8.19873	7.75199	8.20159	229.868	-1.63348	1.13115e-11	2.27758e-10	yes	down
HHAT	198	192	248	257	489	512	624	416	202.085	207.216	286.323	232.502	488.14	498.285	485.679	463.117	7.97889	7.99913	8.26029	8.08802	8.7302	8.74934	8.72677	8.6813	357.918	-1.0626	1.88259e-16	6.45724e-15	yes	down
HHEX	6	5	1	5	34	52	72	76	6.12378	5.39624	1.15453	4.52338	33.9402	50.6071	56.0398	84.608	4.24616	4.23341	4.1341	4.19532	4.76603	4.98702	5.05848	5.32096	30.2991	-3.68733	3.69819e-14	9.79376e-13	yes	down
HHIP	327	79	158	103	40	65	35	72	333.746	85.2605	182.416	93.1817	39.9296	63.2589	27.2416	80.1549	7.60613	6.47261	7.05912	6.53483	6.01834	6.27568	5.82463	6.4308	113.149	1.72513	0.00225214	0.00904628	yes	up
HHIPL1	531	492	461	583	251	232	170	234	541.954	530.99	532.238	527.427	250.558	225.785	132.316	260.504	8.8352	8.81572	8.81743	8.81053	8.15659	8.07238	7.6685	8.18926	375.222	1.30045	7.47762e-13	1.69963e-11	yes	up
HJURP	201	189	226	229	111	103	145	87	205.147	203.978	260.924	207.171	110.805	100.241	112.858	96.8539	7.49785	7.49261	7.70112	7.50704	7.02267	6.95262	7.03272	6.93223	162.247	1.05435	5.36614e-12	1.12123e-10	yes	up
HKDC1	75	28	48	50	16	15	31	21	76.5472	30.2189	55.4174	45.2338	15.9719	14.5982	24.1283	23.3785	5.52689	5.00938	5.31894	5.20912	4.77589	4.749	4.91132	4.90617	35.6868	1.4057	5.60102e-05	0.000347679	yes	up
HLA-B	7197	6166	5481	7871	3093	3619	4567	2774	7345.47	6654.64	6327.98	7120.71	3087.56	3522.06	3554.64	3088.19	12.6429	12.5451	12.4955	12.6121	11.8206	11.9397	11.948	11.8209	5087.66	1.05024	2.81016e-32	3.76479e-30	yes	up
HLA-DQA1	22	24	26	24	110	42	60	67	22.4539	25.9019	30.0178	21.7122	109.806	40.875	46.6999	74.5886	5.12535	5.18201	5.24482	5.10791	6.02067	5.38884	5.46127	5.74243	46.507	-1.44237	3.11778e-05	0.000205878	yes	down
HLF	164	130	138	158	261	386	626	426	167.383	140.302	159.325	142.939	260.541	375.66	487.235	474.25	7.64224	7.51221	7.60689	7.52212	7.99948	8.32129	8.56369	8.53486	275.954	-1.39046	7.21272e-13	1.64434e-11	yes	down
HMCN1	150	114	159	143	83	64	58	72	153.094	123.034	183.57	129.369	82.854	62.2856	45.1432	80.1549	6.97006	6.80021	7.11539	6.83985	6.52064	6.34076	6.15252	6.50014	107.438	1.1312	5.543e-07	5.28651e-06	yes	up
HMCN2	768	929	1969	3046	533	653	337	248	783.844	1002.62	2273.27	2755.65	532.062	635.508	262.298	276.089	9.62807	9.85828	10.6723	10.8737	9.28224	9.43805	8.70965	8.75534	1065.17	1.99836	0.000101889	0.000594093	yes	up
HMGA2	150	49	67	110	3	1	7	4	153.094	52.8831	77.3535	99.5144	2.99472	0.973213	5.44832	4.45305	6.15976	5.3514	5.60691	5.80926	4.46828	4.40633	4.5023	4.52386	49.5894	4.76299	3.8653e-21	2.15238e-19	yes	up
HMGCS2	23	10	2	24	64	83	138	139	23.4745	10.7925	2.30906	21.7122	63.8874	80.7767	107.41	154.744	5.20641	4.97445	4.79471	5.16973	5.73013	5.89053	6.10911	6.39094	58.1382	-2.78042	9.72042e-11	1.70425e-09	yes	down
HMGN5	121	106	120	117	697	603	914	514	123.496	114.4	138.544	105.847	695.774	586.848	711.394	572.217	7.52627	7.4763	7.6112	7.41703	9.00635	8.84064	9.03049	8.81504	381.065	-2.41725	3.46736e-68	2.54739e-65	yes	down
HMX1	169	38	16	19	0	3	0	4	172.486	41.0114	18.4725	17.1889	0	2.91964	0	4.45305	5.75925	4.63963	4.24132	4.21196	3.74316	3.83527	3.70523	3.8963	32.0665	5.11844	9.12836e-05	0.000537726	yes	up
HOXA10	198	0	25	21	0	1	0	0	202.085	0	28.8632	18.9982	0	0.973213	0	0	5.61845	3.39638	4.15274	3.95376	3.38394	3.41725	3.34538	3.40137	31.3649	7.74895	0.000757455	0.00351131	yes	up
HOXA2	401	409	421	542	119	118	251	83	409.273	441.412	486.057	490.335	118.791	114.839	195.361	92.4008	8.4048	8.47442	8.56415	8.57508	7.39255	7.36836	7.76344	7.23077	293.559	1.79957	1.79951e-19	8.50289e-18	yes	up
HOXA3	206	261	550	637	88	221	348	122	210.25	281.684	634.991	576.279	87.8452	215.08	270.859	135.818	7.84615	8.09081	8.83962	8.74829	7.21878	7.86434	8.0575	7.51366	301.601	1.26192	0.0123102	0.0382856	yes	up
HOXA4	36	143	192	133	7	40	65	32	36.7427	154.332	221.67	120.322	6.98768	38.9285	50.5915	35.6244	5.70971	6.67723	6.98817	6.48015	5.19896	5.73709	5.87764	5.6985	83.1499	2.00916	0.00433624	0.0159622	yes	up
HOXA-AS2	53	50	99	131	24	35	79	35	54.0934	53.9624	114.298	118.513	23.9578	34.0625	61.4881	38.9642	5.81236	5.81118	6.30944	6.34396	5.42452	5.57064	5.8894	5.63866	62.4174	1.0969	0.00183258	0.00757889	yes	up
HOXB2	1305	804	906	1185	294	384	778	311	1331.92	867.715	1046	1072.04	293.483	373.714	605.541	346.225	10.0369	9.62041	9.79908	9.82386	8.67879	8.87206	9.28814	8.81133	742.081	1.41263	6.10198e-12	1.26916e-10	yes	up
HOXB3	1369	673	1372	1526	183	342	580	174	1397.24	726.334	1584.02	1380.54	182.678	332.839	451.432	193.708	10.0486	9.41108	10.1753	10.0371	8.26934	8.72456	8.98073	8.31418	781.098	2.13074	2.15267e-08	2.67031e-07	yes	up
HOXB4	285	153	332	367	20	116	217	62	290.879	165.125	383.304	332.016	19.9648	112.893	168.898	69.0223	7.82808	7.34397	8.08035	7.95061	6.16995	7.05294	7.36274	6.73131	192.763	1.65724	0.00721447	0.0244581	yes	up
HOXB6	646	40	95	16	0	27	8	13	659.327	43.1699	109.68	14.4748	0	26.2768	6.22665	14.4724	7.95635	5.44243	6.15312	4.88512	4.48009	5.15184	4.62822	4.91048	109.203	4.13881	0.0037816	0.0142052	yes	up
HOXB7	645	75	238	16	2	34	12	17	658.306	80.9436	274.778	14.4748	1.99648	33.0892	9.33997	18.9255	8.1411	6.13776	7.2289	5.17434	4.86751	5.54348	5.02104	5.29819	136.482	4.02243	0.000480704	0.00234333	yes	up
HOXB8	1928	85	280	27	0	40	22	50	1967.77	91.736	323.268	24.4263	0	38.9285	17.1233	55.6632	9.66111	6.52338	7.68313	5.67046	5.11425	5.92239	5.49682	6.1553	314.865	4.43049	0.00444918	0.0163199	yes	up
HOXB9	2587	60	70	13	2	36	3	12	2640.37	64.7548	80.8171	11.7608	1.99648	35.0357	2.33499	13.3592	11.0199	6.04933	6.23362	5.06611	4.79198	5.6011	4.7104	5.15645	356.304	5.73114	0.000305784	0.00157419	yes	up
HOXB-AS1	90	89	83	139	31	24	89	32	91.8567	96.053	95.826	125.75	30.9455	23.3571	69.2715	35.6244	6.25678	6.28747	6.28449	6.49204	5.63481	5.52057	6.06804	5.70296	71.0855	1.34874	8.97074e-06	6.71847e-05	yes	up
HOXC10	433	1	5	8	0	7	0	1	441.933	1.07925	5.77265	7.23741	0	6.81249	0	1.11326	5.9418	3.33307	3.51473	3.54777	3.27368	3.53745	3.22446	3.33975	57.9935	5.85089	0.00629585	0.0219281	yes	up
HOXD3	414	274	453	1116	65	160	328	152	422.541	295.714	523.002	1009.62	64.8856	155.714	255.293	169.216	8.51307	8.19331	8.71173	9.36467	7.10867	7.67323	8.06687	7.73865	361.998	1.80218	0.000661785	0.00311408	yes	up
HOXD4	56	50	102	267	4	21	46	7	57.1553	53.9624	117.762	241.549	3.99296	20.4375	35.8032	7.79284	5.7035	5.66686	6.22223	6.85756	4.83073	5.18221	5.42798	4.93946	67.3069	2.78019	0.000464945	0.0022736	yes	up
HPD	8	6	2	4	31	44	119	70	8.16504	6.47548	2.30906	3.61871	30.9455	42.8214	92.6214	77.9284	4.35987	4.32473	4.22926	4.23492	4.78922	4.95912	5.47839	5.33428	33.1106	-3.56971	1.08485e-12	2.4233e-11	yes	down
HPGD	113	107	84	103	236	282	202	298	115.331	115.479	96.9805	93.1817	235.585	274.446	157.223	331.752	7.0897	7.09147	6.9726	6.93956	7.65329	7.78645	7.32116	7.95452	177.497	-1.24344	1.31323e-08	1.68027e-07	yes	down
HPSE	84	27	56	37	18	9	15	9	85.7329	29.1397	64.6537	33.473	17.9683	8.75892	11.675	10.0194	5.46381	4.83626	5.26653	4.90169	4.649	4.46166	4.51295	4.49825	32.6776	2.13448	5.16854e-07	4.96262e-06	yes	up
HR	30	33	38	55	70	125	145	180	30.6189	35.6152	43.8721	49.7572	69.8768	121.652	112.858	200.387	5.72039	5.79135	5.89646	5.95734	6.16378	6.55737	6.50376	6.9624	83.0797	-1.65352	7.42807e-08	8.43341e-07	yes	down
HRH1	543	500	779	1048	308	361	377	267	554.202	539.624	899.379	948.101	307.458	351.33	293.431	297.241	9.03503	9.01061	9.49212	9.54519	8.52261	8.63357	8.48213	8.49613	523.846	1.2356	8.00769e-11	1.42592e-09	yes	up
HS3ST3A1	365	210	242	278	495	643	829	568	372.53	226.642	279.396	251.5	494.129	625.776	645.236	632.333	8.59987	8.19196	8.35893	8.27151	8.8507	9.0694	9.09935	9.07848	440.943	-1.0854	2.15583e-11	4.18933e-10	yes	down
HSBP1L1	69	59	62	109	105	154	207	177	70.4235	63.6756	71.5809	98.6098	104.815	149.875	161.115	197.048	6.47342	6.41439	6.48641	6.69423	6.73773	7.00681	7.06709	7.22728	114.643	-1.00426	8.60991e-06	6.46098e-05	yes	down
HSD17B14	540	497	364	581	862	1088	1247	1219	551.14	536.386	420.249	525.617	860.483	1058.86	970.579	1357.07	9.26506	9.24171	9.03594	9.22338	9.6679	9.86449	9.78183	10.1053	785.047	-1.06099	2.03134e-12	4.40188e-11	yes	down
HSD17B2	14	9	5	13	223	223	325	364	14.2888	9.71323	5.77265	11.7608	222.608	217.027	252.958	405.228	5.50797	5.42454	5.35426	5.4352	7.21268	7.19006	7.3387	7.78609	142.419	-4.70446	1.51409e-48	5.22477e-46	yes	down
HSPA2	72	67	57	61	905	1063	1106	1350	73.4853	72.3096	65.8082	55.1853	903.408	1034.53	860.834	1502.91	7.22629	7.22167	7.17584	7.05961	9.3183	9.45762	9.27143	9.84787	571.058	-4.01305	1.79104e-91	3.13776e-88	yes	down
HSPB6	118	25	38	40	22	11	24	8	120.434	26.9812	43.8721	36.1871	21.9613	10.7053	18.6799	8.9061	5.79623	4.87562	5.11091	5.01319	4.79165	4.574	4.72578	4.54543	35.9659	1.90828	7.77067e-05	0.000464385	yes	up
HTATIP2	113	72	78	117	308	458	460	648	115.331	77.7058	90.0533	105.847	307.458	445.732	358.032	721.394	7.27869	7.02185	7.11712	7.21518	8.06963	8.41263	8.20999	8.88126	277.694	-2.23275	1.55797e-19	7.40767e-18	yes	down
HTR2C	564	959	539	409	2038	4195	6792	7641	575.635	1035	622.292	370.013	2034.41	4082.63	5286.42	8506.44	9.81474	10.3004	9.87734	9.48664	10.9211	11.6151	11.8843	12.3919	2814.11	-2.93543	4.10314e-09	5.69116e-08	yes	down
IAH1	25	0	0	0	859	911	1223	891	25.5157	0	0	0	857.489	886.597	951.899	991.917	6.25774	5.80662	5.83197	5.74212	9.01714	9.05301	9.13199	9.17053	464.177	-7.17397	9.46972e-05	0.000555572	yes	down
ICAM5	387	408	314	419	126	146	119	138	394.984	440.333	362.522	379.06	125.778	142.089	92.6214	153.63	8.324	8.42427	8.24435	8.28733	7.38039	7.46841	7.16381	7.52889	261.377	1.62539	9.3756e-24	6.47058e-22	yes	up
ICOSLG	62	69	37	58	27	18	20	3	63.279	74.4681	42.7176	52.4712	26.9525	17.5178	15.5666	3.33979	5.41086	5.51486	5.17959	5.29955	4.96227	4.80291	4.75657	4.52067	37.0391	1.86748	2.94481e-06	2.4558e-05	yes	up
ID1	1250	1268	1071	2011	2693	3616	6006	3958	1275.79	1368.49	1236.5	1819.3	2688.26	3519.14	4674.66	4406.3	10.6411	10.7023	10.6146	10.9568	11.323	11.5857	11.8707	11.8103	2623.55	-1.42304	7.2846e-16	2.35998e-14	yes	down
IDE	1065	846	1046	1301	2810	2894	2886	2527	1086.97	913.043	1207.64	1176.98	2805.06	2816.48	2246.26	2813.22	10.3324	10.1818	10.426	10.4025	11.2226	11.2266	11.0048	11.2253	1883.21	-1.284	2.40535e-27	2.21789e-25	yes	down
IFI16	1429	947	1204	1365	420	415	464	277	1458.48	1022.05	1390.05	1234.88	419.261	403.883	361.146	308.374	10.1594	9.81015	10.1108	9.99476	9.00573	8.97437	8.88025	8.75901	824.766	1.7734	1.86783e-36	3.32568e-34	yes	up
IFI27	182	169	108	188	454	399	456	320	185.755	182.393	124.689	170.079	453.201	388.312	354.919	356.244	7.74213	7.72852	7.45122	7.67246	8.50989	8.36795	8.28805	8.28922	276.949	-1.2248	1.58667e-15	4.94341e-14	yes	down
IFI35	119	96	116	176	250	291	523	350	121.455	103.608	133.925	159.223	249.56	283.205	407.067	389.642	7.29488	7.18705	7.3675	7.49363	7.85943	7.96887	8.29871	8.25422	230.961	-1.35767	5.29229e-12	1.10681e-10	yes	down
IFI44	155	123	138	176	312	351	410	321	158.198	132.747	159.325	159.223	311.451	341.598	319.116	357.357	7.54473	7.41662	7.55175	7.54817	8.10141	8.18374	8.12449	8.22308	242.377	-1.12292	8.47875e-19	3.7642e-17	yes	down
IGF2	223	13	99	124	8	12	30	20	227.6	14.0302	114.298	112.18	7.98593	11.6786	23.3499	22.2653	6.77093	5.02417	6.1675	6.16252	4.88201	4.96311	5.18216	5.18235	66.6736	2.84068	0.000280269	0.00145667	yes	up
IGFBP3	641	499	339	801	1313	1688	2021	1233	654.224	538.544	391.386	724.646	1310.69	1642.78	1573.01	1372.65	9.54255	9.37563	9.11616	9.63247	10.1836	10.4046	10.3623	10.2281	1025.99	-1.35189	1.25453e-15	3.96283e-14	yes	down
IGFBP6	132	146	97	158	228	323	395	374	134.723	157.57	111.989	142.939	227.599	314.348	307.441	416.36	7.36896	7.48656	7.24138	7.4109	7.78028	8.05929	8.04123	8.31358	226.621	-1.20689	2.70301e-10	4.46418e-09	yes	down
IGFBP7	1311	468	577	1000	7806	15409	16830	26214	1338.05	505.088	666.164	904.677	7792.27	14996.2	13099.3	29183.1	10.9905	10.2938	10.4741	10.6876	12.6184	13.3045	13.1603	14.0335	8560.61	-4.25237	5.39892e-17	1.97685e-15	yes	down
IGFBP7-AS1	47	33	39	70	186	192	211	163	47.9696	35.6152	45.0267	63.3274	185.673	186.857	164.228	181.462	6.17913	6.03576	6.15259	6.33432	7.12412	7.13	7.02588	7.10256	113.77	-1.89176	1.16705e-22	7.50837e-21	yes	down
IGSF11	389	324	447	597	279	245	189	194	397.025	349.676	516.075	540.092	278.509	238.437	147.105	215.973	8.5	8.38708	8.73944	8.78399	8.19152	8.06284	7.68749	7.98467	335.361	1.03791	2.64431e-07	2.68858e-06	yes	up
IKZF1	41	42	31	22	141	127	146	65	41.8458	45.3284	35.7904	19.9029	140.752	123.598	113.636	72.3621	5.78994	5.83314	5.71834	5.46823	6.59435	6.49271	6.43282	6.10878	74.152	-1.66648	5.34126e-09	7.2712e-08	yes	down
IL12RB2	20	21	13	24	38	66	70	50	20.4126	22.6642	15.0089	21.7122	37.9331	64.2321	54.4832	55.6632	4.8973	4.93587	4.80914	4.91548	5.15547	5.45148	5.35635	5.36089	36.5137	-1.40624	2.41381e-06	2.05435e-05	yes	down
IL13RA1	946	929	990	1273	2862	3568	4379	3451	965.516	1002.62	1142.98	1151.65	2856.96	3472.42	3408.31	3841.87	10.2952	10.3275	10.4407	10.4465	11.294	11.4881	11.4697	11.5899	2230.29	-1.67136	7.86469e-50	2.93637e-47	yes	down
IL13RA2	149	173	184	198	83	53	93	51	152.074	186.71	212.434	179.126	82.854	51.5803	72.3848	56.7764	7.04821	7.21442	7.32203	7.18269	6.60487	6.31825	6.51239	6.3773	124.242	1.46435	4.87317e-14	1.27571e-12	yes	up
IL4R	120	109	105	138	255	352	463	314	122.476	117.638	121.226	124.845	254.551	342.571	360.367	349.565	7.2821	7.25491	7.27763	7.29348	7.85905	8.12139	8.16968	8.13819	224.155	-1.42703	4.23705e-21	2.3479e-19	yes	down
IMPG1	51	38	23	37	13	7	6	13	52.0521	41.0114	26.5542	33.473	12.9771	6.81249	4.66999	14.4724	4.86095	4.72748	4.52411	4.63097	4.28662	4.15451	4.08927	4.31855	24.0028	2.01069	1.65151e-06	1.44833e-05	yes	up
INHBA	158	158	129	123	50	45	66	38	161.259	170.521	148.934	111.275	49.912	43.7946	51.3698	42.304	6.91275	6.9574	6.84574	6.62429	6.10355	6.03291	6.11208	6.02172	97.4213	1.65166	8.38393e-16	2.69314e-14	yes	up
INHBE	20	41	33	38	7	9	21	11	20.4126	44.2491	38.0995	34.3777	6.98768	8.75892	16.345	12.2459	4.39298	4.73251	4.65312	4.60996	4.1314	4.1689	4.31734	4.24543	22.6845	1.60984	6.77981e-05	0.00041176	yes	up
INKA2	463	401	567	506	270	254	326	182	472.552	432.778	654.618	457.766	269.525	247.196	253.736	202.614	8.72176	8.64173	9.02554	8.69327	8.23251	8.16167	8.18129	8.00677	373.848	1.04908	2.8084e-11	5.34347e-10	yes	up
INPP5D	32	11	14	17	157	214	520	203	32.6602	11.8717	16.1634	15.3795	156.724	208.268	404.732	225.992	5.86074	5.51745	5.60957	5.55768	6.91692	7.16687	7.80257	7.23696	133.974	-3.71023	1.54696e-27	1.44987e-25	yes	down
INSC	25	13	15	19	16	28	85	53	25.5157	14.0302	17.3179	17.1889	15.9719	27.25	66.1581	59.0029	4.7718	4.57543	4.63783	4.62821	4.60874	4.7986	5.27694	5.19227	30.3045	-1.18747	0.00770615	0.0259052	yes	down
INSYN2A	389	370	326	467	745	861	1039	759	397.025	399.322	376.377	422.484	743.689	837.937	808.686	844.967	8.84212	8.84735	8.79827	8.89433	9.40245	9.51522	9.48214	9.52266	603.811	-1.01851	5.59751e-27	5.01903e-25	yes	down
IQGAP3	224	144	218	283	110	100	159	53	228.621	155.412	251.688	256.024	109.806	97.3213	123.755	59.0029	7.56524	7.24832	7.64647	7.66487	6.9887	6.90422	7.07353	6.60008	160.204	1.18699	2.53996e-07	2.5929e-06	yes	up
IRAK3	34	28	31	36	12	10	16	9	34.7014	30.2189	35.7904	32.5684	11.9789	9.73213	12.4533	10.0194	4.6031	4.53884	4.61429	4.5762	4.23095	4.18423	4.23389	4.19556	22.1829	1.58366	5.68474e-06	4.43578e-05	yes	up
IRAK4	8	0	0	0	386	399	392	352	8.16504	0	0	0	385.321	388.312	305.106	391.869	5.40229	5.21671	5.23953	5.15844	7.80826	7.81683	7.58325	7.8217	184.847	-7.48606	3.35111e-09	4.72287e-08	yes	down
IRS4	59	46	31	55	151	186	191	169	60.2172	49.6454	35.7904	49.7572	150.734	181.018	148.661	188.141	6.2806	6.17342	6.01613	6.16746	6.92539	7.07625	6.91788	7.10575	107.996	-1.76614	5.26004e-19	2.38166e-17	yes	down
IRX4	113	283	88	64	13	8	12	7	115.331	305.427	101.599	57.8993	12.9771	7.78571	9.33997	7.79284	6.23798	7.1151	6.13096	5.72739	5.02899	4.90543	4.91265	4.92717	77.269	3.93345	2.96408e-17	1.12699e-15	yes	up
IRX6	73	98	59	46	146	207	212	184	74.506	105.766	68.1173	41.6151	145.743	201.455	165.006	204.84	6.55211	6.78847	6.50031	6.21953	7.029	7.29369	7.13071	7.30543	125.881	-1.31043	9.68613e-08	1.08085e-06	yes	down
ISL1	14	27	8	4	44	67	41	91	14.2888	29.1397	9.23624	3.61871	43.9226	65.2053	31.9116	101.307	4.69509	4.95247	4.60094	4.44614	5.15721	5.3962	4.99378	5.69938	37.3287	-2.11145	2.76134e-05	0.000184589	yes	down
ISM2	106	86	65	109	623	892	1213	1197	108.187	92.8153	75.0444	98.6098	621.904	868.106	944.115	1332.58	7.49712	7.40209	7.28164	7.43042	8.95806	9.28897	9.37595	9.72882	517.67	-3.32658	5.72135e-55	2.50584e-52	yes	down
ITGA1	24	12	7	14	32	72	81	136	24.4951	12.951	8.08171	12.6655	31.9437	70.0713	63.0448	151.404	5.03959	4.83133	4.73607	4.81168	5.1566	5.61165	5.54698	6.19217	46.8321	-2.43396	1.16832e-07	1.27374e-06	yes	down
ITGA11	33	27	57	53	15	26	13	14	33.6808	29.1397	65.8082	47.9479	14.9736	25.3035	10.1183	15.5857	4.89542	4.82999	5.26101	5.08017	4.59325	4.77114	4.48339	4.60875	30.3197	1.4278	0.000190695	0.00103186	yes	up
ITGA4	141	124	119	89	40	37	73	37	143.909	133.827	137.389	80.5162	39.9296	36.0089	56.8182	41.1907	6.71516	6.65644	6.67539	6.28772	5.8774	5.82633	6.06424	5.89742	83.6985	1.49815	1.3813e-09	2.06155e-08	yes	up
ITGB7	25	31	16	20	144	170	211	109	25.5157	33.4567	18.4725	18.0935	143.747	165.446	164.228	121.346	5.59314	5.7135	5.49021	5.45774	6.66028	6.77791	6.77761	6.52182	86.2881	-2.64615	1.58733e-27	1.47813e-25	yes	down
ITK	156	171	145	170	60	76	80	60	159.218	184.551	167.407	153.795	59.8944	73.9642	62.2665	66.7958	7.04979	7.16949	7.08833	7.02355	6.36845	6.49603	6.38419	6.43626	115.987	1.33906	1.09724e-15	3.4853e-14	yes	up
ITM2A	313	170	197	380	219	688	722	1019	319.457	183.472	227.442	343.777	218.615	669.571	561.955	1134.42	8.43594	7.99395	8.15928	8.49847	8.12597	9.10724	8.94232	9.6268	457.338	-1.26605	0.0111262	0.0352486	yes	down
ITPRIPL2	173	102	168	183	443	322	363	277	176.569	110.083	193.961	165.556	442.221	313.375	282.534	308.374	7.64223	7.30046	7.71693	7.59122	8.43204	8.11962	8.02998	8.10459	249.084	-1.05867	7.27666e-08	8.27389e-07	yes	down
IZUMO4	80	65	49	80	110	110	371	120	81.6504	70.1511	56.572	72.3741	109.806	107.053	288.761	133.592	6.53674	6.44051	6.31573	6.45651	6.74295	6.72449	7.54721	6.88932	114.995	-1.19039	0.000104299	0.000606125	yes	down
JADE3	1053	1115	1010	1177	628	586	646	443	1074.72	1203.36	1166.08	1064.8	626.895	570.303	502.802	493.176	9.91495	10.0235	9.99291	9.90636	9.4185	9.33542	9.22583	9.21154	837.767	1.03969	2.18977e-22	1.36636e-20	yes	up
KANK4	180	133	243	498	99	73	214	54	183.713	143.54	280.551	450.529	98.8258	71.0446	166.563	60.1162	7.41839	7.22195	7.78007	8.22388	6.94838	6.73268	7.33939	6.64184	181.86	1.41384	0.0035261	0.0133689	yes	up
KAZALD1	150	111	122	128	300	386	551	524	153.094	119.796	140.853	115.799	299.472	375.66	428.86	583.35	7.55164	7.37553	7.49241	7.34676	8.1002	8.30338	8.4275	8.71642	277.111	-1.67209	8.33238e-17	2.97912e-15	yes	down
KC877982.1	88	59	36	66	248	257	139	137	89.8154	63.6756	41.5631	59.7087	247.564	250.116	108.188	152.517	6.64568	6.42644	6.20063	6.38223	7.44977	7.45941	6.77687	7.03879	126.643	-1.56971	8.74062e-08	9.80628e-07	yes	down
KCNA1	78	47	67	78	209	228	239	211	79.6091	50.7246	77.3535	70.5648	208.632	221.893	186.021	234.899	6.66044	6.39842	6.64541	6.58067	7.38693	7.4401	7.29321	7.48711	141.212	-1.61041	9.60453e-20	4.65411e-18	yes	down
KCNAB1	366	385	290	303	385	778	829	1326	373.55	415.51	334.814	274.117	384.323	757.16	645.236	1476.19	8.72317	8.81475	8.63227	8.46692	8.74727	9.36141	9.21132	10.0209	582.612	-1.22261	0.00334139	0.0127728	yes	down
KCNE1B	11	10	14	23	30	44	72	50	11.2269	10.7925	16.1634	20.8076	29.9472	42.8214	56.0398	55.6632	4.52906	4.52355	4.62825	4.70339	4.84938	5.02345	5.18224	5.16681	30.4327	-1.63779	4.12659e-06	3.32801e-05	yes	down
KCNE4	149	80	92	102	42	55	58	35	152.074	86.3398	106.217	92.277	41.9261	53.5267	45.1432	38.9642	6.71156	6.28746	6.43272	6.33545	5.85625	5.98718	5.88791	5.82428	77.0585	1.28004	9.78147e-08	1.09042e-06	yes	up
KCNG1	2005	1937	2041	3256	892	1013	672	800	2046.36	2090.5	2356.4	2945.63	890.431	985.865	523.038	890.61	10.8136	10.8345	10.9526	11.1773	10.0398	10.1296	9.594	10.0404	1591.1	1.52186	1.32889e-16	4.65671e-15	yes	up
KCNJ10	468	315	453	539	230	144	81	126	477.655	339.963	523.002	487.621	229.595	140.143	63.0448	140.271	8.55901	8.24588	8.64366	8.57971	7.90746	7.52107	6.99568	7.52487	300.162	1.67772	2.46278e-09	3.57488e-08	yes	up
KCNJ13	17	20	12	23	189	309	415	417	17.3507	21.5849	13.8544	20.8076	188.667	300.723	323.007	464.231	5.73498	5.81645	5.69325	5.77887	7.19086	7.62023	7.69401	8.04222	168.778	-4.10884	3.46026e-44	9.38184e-42	yes	down
KCNJ4	928	1017	746	1094	497	571	379	510	947.144	1097.59	861.279	989.716	496.126	555.705	294.987	567.764	9.71811	9.85972	9.62777	9.7605	9.12913	9.22809	8.69874	9.24739	726.29	1.02738	1.57991e-08	2.00124e-07	yes	up
KCNK13	76	110	87	116	294	417	510	552	77.5679	118.717	100.444	104.942	293.483	405.83	396.949	614.521	7.00939	7.29162	7.17932	7.20052	8.01776	8.31342	8.29503	8.71	264.057	-2.08961	2.16006e-21	1.23918e-19	yes	down
KCNK15	7	15	9	19	16	41	61	67	7.14441	16.1887	10.3908	17.1889	15.9719	39.9017	47.4782	74.5886	4.32935	4.51639	4.40676	4.53051	4.51008	4.88456	4.98576	5.25368	28.6066	-1.79644	0.000118174	0.000676235	yes	down
KCNMB1	33	36	51	53	133	97	150	129	33.6808	38.8529	58.881	47.9479	132.766	94.4017	116.75	143.611	5.80661	5.87576	6.0988	5.97739	6.65749	6.40385	6.56272	6.71676	83.3614	-1.44354	3.5982e-10	5.84098e-09	yes	down
KCNQ4	288	243	213	316	734	562	534	495	293.941	262.257	245.915	285.878	732.709	546.946	415.629	551.065	8.36808	8.2751	8.22438	8.34423	9.19178	8.91522	8.66608	8.92152	416.792	-1.04349	3.35976e-10	5.47344e-09	yes	down
KCNS3	61	32	48	65	194	321	359	325	62.2584	34.5359	55.4174	58.804	193.659	312.401	279.421	361.81	6.53853	6.23888	6.47834	6.4991	7.36589	7.79131	7.69253	7.92586	169.788	-2.43869	4.86721e-26	4.09043e-24	yes	down
KCTD14	40	42	42	59	121	100	251	128	40.8252	45.3284	48.4903	53.3759	120.787	97.3213	195.361	142.498	5.96774	6.02332	6.06139	6.1068	6.6541	6.49495	7.04864	6.78046	92.9984	-1.56656	1.8588e-10	3.14052e-09	yes	down
KCTD4	23	19	17	32	72	133	123	105	23.4745	20.5057	19.627	28.9497	71.8733	129.437	95.7347	116.893	5.36477	5.31989	5.3105	5.44423	5.94666	6.37678	6.152	6.29264	63.3119	-2.14951	3.80967e-15	1.12682e-13	yes	down
KDM6A	1646	1399	1644	1885	888	903	866	650	1679.96	1509.87	1898.05	1705.32	886.438	878.812	674.035	723.621	10.5346	10.4313	10.6539	10.5494	9.93698	9.92921	9.69648	9.75917	1244.51	1.10336	4.45279e-20	2.22884e-18	yes	up
KDR	90	17	31	36	326	511	650	771	91.8567	18.3472	35.7904	32.5684	325.426	497.312	505.915	858.326	6.97126	6.19888	6.44861	6.37655	8.01393	8.42287	8.44319	8.97597	295.693	-3.61345	4.08803e-11	7.60661e-10	yes	down
KIAA1211L	147	213	129	237	78	66	69	35	150.033	229.88	148.934	214.408	77.8628	64.2321	53.7048	38.9642	7.00683	7.36303	6.99939	7.30602	6.5297	6.40801	6.29501	6.14649	122.252	1.66185	1.44441e-12	3.16007e-11	yes	up
KIAA1217	227	178	186	254	912	886	1127	813	231.683	192.106	214.743	229.788	910.395	862.267	877.179	905.083	8.26788	8.12734	8.21217	8.25944	9.48602	9.43293	9.45092	9.47954	552.905	-2.03108	8.35894e-89	1.18984e-85	yes	down
KIAA1755	23	14	17	20	46	60	30	24	23.4745	15.1095	19.627	18.0935	45.9191	58.3928	23.3499	26.7183	4.72058	4.5788	4.65957	4.62759	5.02863	5.1674	4.71619	4.7714	28.8356	-1.01306	0.00704481	0.0240188	yes	down
KIF14	125	98	184	168	101	68	82	41	127.579	105.766	212.434	151.986	100.822	66.1785	63.8231	45.6438	6.8335	6.69455	7.24434	6.97155	6.66045	6.38194	6.35479	6.17962	109.279	1.10974	3.58329e-05	0.000233771	yes	up
KIF18A	155	124	191	187	87	69	90	54	158.198	133.827	220.515	169.175	86.8469	67.1517	70.0498	60.1162	7.07235	6.94089	7.3454	7.12806	6.6303	6.46545	6.48628	6.40472	120.735	1.2594	4.4972e-10	7.22821e-09	yes	up
KIF18B	269	254	295	305	117	123	208	75	274.549	274.129	340.586	275.926	116.794	119.705	161.893	83.4947	7.87924	7.87738	8.06965	7.88467	7.19961	7.21662	7.44101	6.98005	205.885	1.26362	1.73896e-11	3.42601e-10	yes	up
KIF19	53	56	33	54	20	16	17	16	54.0934	60.4379	38.0995	48.8525	19.9648	15.5714	13.2316	17.8122	5.24907	5.31367	5.05744	5.19338	4.78818	4.70889	4.65365	4.75451	33.5079	1.61077	1.47503e-07	1.57688e-06	yes	up
KIF20A	460	391	467	477	270	193	246	176	469.49	421.986	539.165	431.531	269.525	187.83	191.469	195.934	8.65739	8.55959	8.78521	8.58081	8.16919	7.87956	7.89136	7.91409	338.366	1.14066	2.63717e-14	7.10198e-13	yes	up
KIF26B	3124	3395	4629	5634	1930	1957	2046	1322	3188.45	3664.05	5344.32	5096.95	1926.6	1904.58	1592.47	1471.73	11.5626	11.6976	12.074	12.0263	11.0918	11.0814	10.9217	10.8539	3023.64	1.32652	1.89977e-15	5.84912e-14	yes	up
KIF2C	562	492	551	620	234	217	279	147	573.594	530.99	636.146	560.9	233.588	211.187	217.154	163.65	8.90286	8.83011	9.00015	8.88253	8.1152	8.03502	8.05431	7.84544	390.901	1.47518	7.54891e-30	8.68315e-28	yes	up
KIFC1	485	398	524	570	246	215	355	141	495.005	429.54	604.974	515.666	245.567	209.241	276.307	156.97	8.74447	8.61448	8.93163	8.78311	8.13367	8.00568	8.22971	7.79265	366.659	1.19852	6.54931e-12	1.35724e-10	yes	up
KIRREL2	585	547	419	542	180	190	261	143	597.068	590.348	483.748	490.335	179.683	184.911	203.144	159.197	8.893	8.88172	8.69403	8.70821	7.85418	7.8756	7.94588	7.76656	361.054	1.56759	9.73196e-33	1.3515e-30	yes	up
KL	19	7	13	24	135	387	580	669	19.392	7.55473	15.0089	21.7122	134.762	376.634	451.432	744.773	5.81418	5.5959	5.75813	5.83661	6.96439	7.90903	8.09556	8.60598	221.409	-4.7399	4.10121e-16	1.35722e-14	yes	down
KLC3	25	22	23	16	54	38	45	53	25.5157	23.7434	26.5542	14.4748	53.905	36.9821	35.0249	59.0029	4.93648	4.90997	4.95404	4.7445	5.30029	5.09949	5.07403	5.35047	34.4004	-1.0361	0.00121302	0.00528333	yes	down
KLF4	170	114	110	178	418	346	352	270	173.507	123.034	126.998	161.032	417.265	336.732	273.972	300.581	7.59834	7.345	7.36892	7.53957	8.35052	8.15553	7.97498	8.0538	239.14	-1.1803	1.85152e-11	3.62895e-10	yes	down
KLF9	212	156	133	178	502	436	532	409	216.374	168.363	153.552	161.032	501.117	424.321	414.072	455.325	7.92717	7.73281	7.66619	7.69623	8.66227	8.50819	8.48713	8.57206	311.769	-1.35802	3.03814e-22	1.87517e-20	yes	down
KLHDC7A	12	3	5	27	115	309	477	550	12.2476	3.23774	5.77265	24.4263	114.798	300.723	371.264	612.295	5.52285	5.33358	5.41144	5.73652	6.70819	7.57425	7.78781	8.29031	180.595	-4.92265	9.92813e-12	2.01527e-10	yes	down
KLHDC7B	60	47	38	55	14	19	18	14	61.2378	50.7246	43.8721	49.7572	13.9754	18.4911	14.01	15.5857	5.31721	5.20376	5.12245	5.19721	4.67214	4.75415	4.66156	4.70723	33.4567	1.73388	7.10463e-09	9.47909e-08	yes	up
KLHDC8B	1462	1407	1143	1876	2453	3506	4131	3980	1492.16	1518.5	1319.63	1697.17	2448.68	3412.09	3215.29	4430.79	10.7593	10.7751	10.6515	10.8749	11.2164	11.5386	11.4803	11.7996	2441.79	-1.16357	3.03989e-13	7.24756e-12	yes	down
KNL1	249	194	323	307	158	135	148	77	254.137	209.374	372.913	277.736	157.722	131.384	115.193	85.7213	7.79708	7.63307	8.13764	7.87545	7.40624	7.26803	7.16914	6.97957	200.522	1.18273	3.89463e-08	4.62945e-07	yes	up
KRT18	416	384	305	537	1158	1623	2043	1959	424.582	414.431	352.132	485.811	1155.96	1579.53	1590.13	2180.88	9.11987	9.10077	8.97193	9.23078	10.0164	10.3222	10.3296	10.6479	1022.93	-1.95455	8.01649e-29	8.33678e-27	yes	down
KRT8	319	139	239	497	964	1486	2454	1842	325.581	150.015	275.933	449.624	962.304	1446.19	1910.02	2050.63	8.79071	8.23602	8.66401	9.05653	9.74918	10.1494	10.4333	10.5051	946.288	-2.4059	7.80601e-10	1.21105e-08	yes	down
LAMA1	366	267	328	390	620	816	1201	505	373.55	288.159	378.686	352.824	618.909	794.142	934.775	562.198	8.71552	8.50228	8.72779	8.66665	9.16354	9.398	9.55622	9.07519	537.905	-1.06431	2.86453e-10	4.71045e-09	yes	down
LAMB1	1354	909	889	1516	1925	3170	5434	4623	1381.93	981.036	1026.38	1371.49	1921.61	3085.09	4229.45	5146.62	10.6354	10.338	10.3766	10.6284	10.9371	11.393	11.7101	11.9111	2392.95	-1.59489	2.54296e-07	2.59363e-06	yes	down
LAMP3	118	95	128	154	67	57	70	52	120.434	102.529	147.78	139.32	66.8821	55.4732	54.4832	57.8897	6.68634	6.56795	6.84176	6.79987	6.28387	6.17271	6.15687	6.20053	93.0989	1.12239	7.17472e-09	9.5558e-08	yes	up
LAMP5	2489	2105	1356	1379	504	517	478	484	2540.35	2271.82	1565.54	1247.55	503.113	503.151	372.042	538.819	10.8656	10.7508	10.3773	10.1573	9.34062	9.34047	9.09425	9.39887	1192.8	1.99287	1.32888e-22	8.50147e-21	yes	up
LBX1	441	352	246	165	3	0	1	4	450.098	379.895	284.014	149.272	2.99472	0	0.778331	4.45305	7.8658	7.69041	7.39756	6.80502	5.11523	5.0231	4.97838	5.18298	158.938	7.33743	1.95624e-24	1.46077e-22	yes	up
LBX1-AS1	180	202	103	93	3	1	2	0	183.713	218.008	118.917	84.1349	2.99472	0.973213	1.55666	0	6.58776	6.74357	6.20002	5.9325	4.69187	4.62733	4.59615	4.63138	76.2872	6.73311	4.26504e-24	3.06423e-22	yes	up
LBX2-AS1	40	36	35	38	6	18	14	22	40.8252	38.8529	40.4085	34.3777	5.98944	17.5178	10.8966	24.4918	4.87283	4.84626	4.86427	4.7899	4.29282	4.52367	4.38705	4.64214	26.67	1.40956	0.000203449	0.00109359	yes	up
LCN2	5	0	1	1	185	116	225	141	5.10315	0	1.15453	0.904677	184.675	112.893	175.124	156.97	4.84409	4.71788	4.76654	4.70161	6.65309	6.22853	6.61524	6.50269	79.603	-6.44764	7.0454e-28	6.79911e-26	yes	down
LDLRAD2	14	7	22	43	107	79	152	111	14.2888	7.55473	25.3997	38.9011	106.812	76.8838	118.306	123.572	5.18628	5.05757	5.38576	5.57027	6.21753	5.98082	6.30331	6.3264	63.9648	-2.29168	2.06751e-10	3.45978e-09	yes	down
LDLRAP1	181	126	135	230	474	749	1190	927	184.734	135.985	155.862	208.076	473.166	728.937	926.214	1031.99	7.97426	7.75537	7.85308	8.0635	8.76579	9.17508	9.41306	9.51895	480.621	-2.20451	1.50221e-23	1.02434e-21	yes	down
LEFTY2	12	12	15	24	21	31	25	60	12.2476	12.951	17.3179	21.7122	20.9631	30.1696	19.4583	66.7958	4.35261	4.36842	4.4508	4.52432	4.51209	4.65784	4.48373	5.08384	25.2019	-1.08012	0.0169514	0.0496729	yes	down
LENG9	107	95	69	91	20	22	23	31	109.207	102.529	79.6626	82.3256	19.9648	21.4107	17.9016	34.5112	6.18777	6.13875	5.95745	5.98566	5.2507	5.2736	5.19739	5.47667	58.439	2.01481	3.29969e-14	8.77925e-13	yes	up
LEPR	407	285	319	445	1775	1807	1779	1691	415.396	307.586	368.295	402.581	1771.88	1758.6	1384.65	1882.53	9.09051	8.85403	8.99519	9.06363	10.4295	10.422	10.1844	10.4904	1036.44	-2.18412	1.23579e-61	7.21669e-59	yes	down
LGALS1	689	452	567	829	274	276	448	233	703.214	487.82	654.618	749.977	273.518	268.607	348.692	259.39	9.20633	8.86666	9.13779	9.26859	8.37033	8.35543	8.57102	8.3291	468.23	1.17204	7.58346e-14	1.94716e-12	yes	up
LGALS8	288	301	229	299	943	1082	1277	1328	293.941	324.853	264.387	270.498	941.341	1053.02	993.929	1478.41	8.60293	8.68403	8.52212	8.53552	9.63772	9.74715	9.69153	10.0853	702.548	-1.95222	1.69183e-36	3.05805e-34	yes	down
LGI1	518	696	418	663	1568	1983	2792	2017	528.686	751.156	482.594	599.801	1565.24	1929.88	2173.1	2245.45	9.45839	9.7574	9.38556	9.56269	10.438	10.644	10.7632	10.7953	1284.49	-1.74398	4.16297e-29	4.47225e-27	yes	down
LGI3	298	356	226	374	560	861	1125	800	304.148	384.212	260.924	338.349	559.015	837.937	875.622	890.61	8.54879	8.74381	8.42843	8.63551	9.0745	9.45411	9.49759	9.5123	556.352	-1.29607	1.93688e-14	5.30198e-13	yes	down
LHX1	913	1034	653	795	72	100	40	121	931.835	1115.94	753.908	719.218	71.8733	97.3213	31.1332	134.705	9.31443	9.49981	9.09843	9.05396	7.17243	7.35688	6.7447	7.58571	481.992	3.39839	2.44546e-15	7.39645e-14	yes	up
LHX1-DT	444	511	335	406	46	67	26	78	453.16	551.495	386.768	367.299	45.9191	65.2053	20.2366	86.8345	8.29887	8.49105	8.14423	8.09923	6.53468	6.72782	6.16274	6.91572	247.115	3.01836	6.64323e-13	1.5206e-11	yes	up
LHX2	134	119	105	132	762	526	614	506	136.764	128.43	121.226	119.417	760.659	511.91	477.895	563.311	7.5713	7.52843	7.49095	7.47189	9.07033	8.68537	8.62207	8.77539	352.452	-2.19268	1.29326e-39	2.80513e-37	yes	down
LHX5	863	743	449	595	102	112	159	103	880.803	801.881	518.384	538.283	101.821	109	123.755	114.666	9.24191	9.14677	8.71973	8.75784	7.38997	7.43387	7.5138	7.47368	398.574	2.60653	7.21371e-43	1.78578e-40	yes	up
LHX5-AS1	271	299	220	233	55	83	134	84	276.591	322.695	253.997	210.79	54.9032	80.7767	104.296	93.5141	7.75718	7.89534	7.68011	7.52237	6.5752	6.80279	6.97115	6.90268	174.695	1.66857	6.44099e-16	2.09562e-14	yes	up
LHX9	1232	1043	876	928	3361	3279	4112	2435	1257.42	1125.66	1011.37	839.54	3355.09	3191.17	3200.5	2710.8	10.4963	10.3986	10.306	10.1472	11.4306	11.3804	11.3837	11.2184	2086.44	-1.55755	2.42908e-33	3.56918e-31	yes	down
LIF	14	5	10	14	30	55	96	62	14.2888	5.39624	11.5453	12.6655	29.9472	53.5267	74.7198	69.0223	4.62413	4.43935	4.57681	4.5855	4.89175	5.19778	5.42026	5.35266	33.889	-2.36726	2.54456e-09	3.67717e-08	yes	down
LINC00237	64	61	51	61	3	28	7	8	65.3203	65.8341	58.881	55.1853	2.99472	27.25	5.44832	8.9061	5.37014	5.37304	5.29947	5.26755	4.41738	4.89725	4.45333	4.56565	36.2275	2.46695	1.11877e-07	1.225e-06	yes	up
LINC00310	23	17	19	24	49	103	143	144	23.4745	18.3472	21.9361	21.7122	48.9138	100.241	111.301	160.31	5.32479	5.24167	5.30763	5.28781	5.67538	6.15172	6.2375	6.51991	63.2795	-2.29691	1.81442e-11	3.56235e-10	yes	down
LINC00346	53	59	59	74	29	26	37	26	54.0934	63.6756	68.1173	66.9461	28.949	25.3035	28.7982	28.9448	5.56607	5.66253	5.70299	5.69739	5.25372	5.19836	5.24561	5.25657	45.6035	1.17416	1.37169e-06	1.22511e-05	yes	up
LINC00461	4765	4077	4273	5021	1645	1603	1363	1310	4863.3	4400.09	4933.31	4542.38	1642.11	1560.06	1060.87	1458.37	11.963	11.8623	11.9773	11.8944	10.9289	10.8836	10.5544	10.8251	3057.56	1.71244	2.45724e-39	5.23025e-37	yes	up
LINC00472	156	169	114	211	340	423	655	413	159.218	182.393	131.616	190.887	339.402	411.669	509.807	459.778	7.65812	7.76218	7.52364	7.79566	8.27858	8.45267	8.65339	8.55348	298.096	-1.37157	1.33783e-16	4.67317e-15	yes	down
LINC00511	433	342	314	342	126	119	150	102	441.933	369.103	362.522	309.399	125.778	115.812	116.75	113.553	8.38977	8.22205	8.20484	8.06441	7.33581	7.27666	7.27721	7.26671	244.356	1.65091	4.41823e-29	4.72419e-27	yes	up
LINC00535	54	85	85	126	45	46	47	37	55.114	91.736	98.135	113.989	44.9208	44.7678	36.5816	41.1907	5.8877	6.21285	6.25902	6.37437	5.77457	5.77228	5.6642	5.73281	65.8044	1.10462	1.57811e-05	0.000111932	yes	up
LINC00639	23	52	82	162	14	18	30	14	23.4745	56.1209	94.6715	146.558	13.9754	17.5178	23.3499	15.5857	5.07025	5.51065	5.86335	6.21856	4.8948	4.9619	5.05861	4.93423	48.9067	2.1818	1.74343e-06	1.519e-05	yes	up
LINC00665	54	39	27	22	626	667	887	536	55.114	42.0907	31.1723	19.9029	624.899	649.133	690.38	596.709	6.71301	6.57924	6.45735	6.25843	8.70185	8.74081	8.80666	8.65345	338.675	-4.11935	3.62387e-91	5.89526e-88	yes	down
LINC00682	107	119	163	423	17	9	59	6	109.207	128.43	188.188	382.678	16.9701	8.75892	45.9215	6.67958	6.49135	6.62024	6.94457	7.62166	5.45374	5.2806	5.88989	5.26049	110.854	3.35548	3.1033e-06	2.5771e-05	yes	up
LINC00884	59	72	30	56	226	243	234	187	60.2172	77.7058	34.6359	50.6619	225.602	236.491	182.129	208.18	6.41881	6.57768	6.14524	6.31532	7.39616	7.43799	7.21652	7.32449	134.453	-1.9299	1.51286e-19	7.20825e-18	yes	down
LINC00907	33	32	58	97	23	24	28	22	33.6808	34.5359	66.9627	87.7536	22.9595	23.3571	21.7933	24.4918	5.15408	5.16605	5.53037	5.72017	4.99305	4.99878	4.96633	5.02054	39.4418	1.27355	0.000339889	0.00172373	yes	up
LINC01085	8	2	6	8	28	62	110	122	8.16504	2.15849	6.92718	7.23741	27.9507	60.3392	85.6164	135.818	4.52054	4.37612	4.50421	4.48616	4.90861	5.34083	5.59603	5.94308	41.7766	-3.65131	9.43269e-13	2.12073e-11	yes	down
LINC01088	131	109	114	145	376	389	357	297	133.702	117.638	131.616	131.178	375.338	378.58	277.864	330.639	7.37664	7.28673	7.36773	7.36058	8.23215	8.24031	7.96489	8.11612	234.57	-1.40339	2.12199e-21	1.22041e-19	yes	down
LINC01102	105	107	69	97	46	46	58	36	107.166	115.479	79.6626	87.7536	45.9191	44.7678	45.1432	40.0775	6.3875	6.44153	6.17896	6.24697	5.85066	5.8367	5.83624	5.7848	70.7462	1.14632	7.42116e-08	8.42977e-07	yes	up
LINC01106	94	80	51	89	46	19	49	31	95.9392	86.3398	58.881	80.5162	45.9191	18.4911	38.1382	34.5112	6.12408	6.04861	5.80202	6.00441	5.66137	5.2744	5.5612	5.52159	57.342	1.23106	1.37784e-05	9.86805e-05	yes	up
LINC01122	250	268	201	226	108	95	122	88	255.157	289.238	232.061	204.457	107.81	92.4553	94.9564	97.9672	7.70398	7.81366	7.62067	7.51605	7.02263	6.91699	6.93008	6.9591	171.763	1.31854	1.18601e-16	4.1975e-15	yes	up
LINC01139	103	146	144	242	6	3	3	7	105.125	157.57	166.252	218.932	5.98944	2.91964	2.33499	7.79284	6.21473	6.55198	6.59602	6.85684	4.92002	4.83436	4.77062	4.98296	83.3645	5.15009	2.11623e-35	3.62384e-33	yes	up
LINC01201	20	9	6	7	23	50	55	31	20.4126	9.71323	6.92718	6.33274	22.9595	48.6607	42.8082	34.5112	4.44524	4.24546	4.19052	4.16208	4.488	4.84198	4.77844	4.65962	24.0407	-1.78254	4.1927e-05	0.000269134	yes	down
LINC01234	36	28	26	28	10	14	17	9	36.7427	30.2189	30.0178	25.3309	9.98241	13.625	13.2316	10.0194	4.58784	4.49634	4.49196	4.42543	4.14945	4.22136	4.20917	4.15425	21.1461	1.37178	0.000135008	0.000761093	yes	up
LINC01238	48	42	25	35	17	14	23	13	48.9902	45.3284	28.8632	31.6637	16.9701	13.625	17.9016	14.4724	5.00251	4.95826	4.74134	4.78394	4.54847	4.48554	4.56018	4.50631	27.2268	1.29134	0.00011403	0.000654327	yes	up
LINC01252	19	24	12	19	46	45	77	41	19.392	25.9019	13.8544	17.1889	45.9191	43.7946	59.9315	45.6438	4.81554	4.92163	4.72311	4.77273	5.18985	5.16486	5.34977	5.1845	33.9533	-1.36071	7.11187e-06	5.44996e-05	yes	down
LINC01270	11	12	19	11	43	58	33	61	11.2269	12.951	21.9361	9.95144	42.9243	56.4464	25.6849	67.909	4.52115	4.55847	4.72104	4.48743	5.022	5.17916	4.77865	5.28956	31.1288	-1.78944	6.60728e-06	5.09413e-05	yes	down
LINC01515	98	86	83	101	215	232	264	129	100.022	92.8153	95.826	91.3723	214.622	225.785	205.479	143.611	6.87905	6.8294	6.85207	6.81552	7.46735	7.51075	7.4333	7.1425	146.192	-1.05822	2.14621e-09	3.14138e-08	yes	down
LINC01517	4	11	9	10	39	50	71	25	4.08252	11.8717	10.3908	9.04677	38.9314	48.6607	55.2615	27.8316	4.15883	4.33326	4.30639	4.26566	4.77091	4.89276	4.97578	4.61148	25.7596	-2.28585	1.82746e-08	2.2881e-07	yes	down
LINC01550	70	51	61	96	34	19	44	9	71.4441	55.0416	70.4263	86.849	33.9402	18.4911	34.2466	10.0194	5.74008	5.57693	5.72755	5.87604	5.32172	5.08109	5.3225	4.93372	47.5573	1.53655	4.50164e-06	3.60496e-05	yes	up
LINC01686	39	29	32	35	18	7	32	17	39.8046	31.2982	36.945	31.6637	17.9683	6.81249	24.9066	18.9255	4.85719	4.74241	4.81759	4.74974	4.53285	4.31273	4.64782	4.55135	26.0405	1.01328	0.00610397	0.0213251	yes	up
LINC01694	138	129	99	139	59	54	55	45	140.847	139.223	114.298	125.75	58.8962	52.5535	42.8082	50.0968	6.77371	6.76349	6.61202	6.68758	6.17108	6.1051	5.98695	6.08296	90.5591	1.3548	1.01213e-12	2.26881e-11	yes	up
LINC01703	43	31	41	23	13	16	23	21	43.8871	33.4567	47.3357	20.8076	12.9771	15.5714	17.9016	23.3785	4.93306	4.7975	4.96987	4.60476	4.46486	4.5131	4.5511	4.64882	26.9145	1.0563	0.00371897	0.0140046	yes	up
LINC01811	4	7	3	9	32	72	97	38	4.08252	7.55473	3.46359	8.14209	31.9437	70.0713	75.4981	42.304	4.22838	4.31629	4.22601	4.3174	4.76275	5.21866	5.27986	4.90404	30.3825	-3.22933	1.82639e-12	3.96908e-11	yes	down
LINC01854	5	6	3	6	42	54	54	36	5.10315	6.47548	3.46359	5.42806	41.9261	52.5535	42.0299	40.0775	4.09428	4.1304	4.06509	4.09363	4.73147	4.86091	4.74082	4.70358	24.6322	-3.10043	2.69091e-13	6.45791e-12	yes	down
LINC01894	13	16	18	12	36	62	75	24	13.2682	17.268	20.7815	10.8561	35.9367	60.3392	58.3748	26.7183	4.56721	4.64356	4.70555	4.51271	4.93204	5.21888	5.20564	4.79924	30.4429	-1.56582	3.00816e-05	0.000199391	yes	down
LINC01896	241	211	163	217	470	459	683	404	245.972	227.721	188.188	196.315	469.173	446.705	531.6	449.758	8.10661	8.04486	7.89734	7.92592	8.66854	8.62369	8.78614	8.62916	344.429	-1.14596	4.52473e-19	2.0569e-17	yes	down
LINC02154	49	37	38	45	38	173	128	197	50.0109	39.9322	43.8721	40.7105	37.9331	168.366	99.6264	219.313	5.97416	5.85664	5.90731	5.85925	5.82766	6.83528	6.42457	7.05877	87.4705	-1.58733	5.54538e-05	0.000344506	yes	down
LINC02200	135	167	185	380	134	107	153	52	137.785	180.234	213.588	343.777	133.764	104.134	119.085	57.8897	7.15384	7.36491	7.50474	7.92912	7.13134	6.94891	7.04308	6.58689	161.282	1.07547	0.000213846	0.00114273	yes	up
LINC02232	48	52	25	26	3	3	4	5	48.9902	56.1209	28.8632	23.5216	2.99472	2.91964	3.11332	5.56632	4.63481	4.71374	4.35611	4.27393	3.84021	3.83622	3.82489	3.91226	21.5112	3.45399	5.31488e-11	9.70701e-10	yes	up
LINC02302	10	12	7	11	49	39	56	31	10.2063	12.951	8.08171	9.95144	48.9138	37.9553	43.5865	34.5112	4.32825	4.38547	4.29088	4.31726	4.91831	4.78382	4.86189	4.73437	25.7697	-2.00312	1.49822e-08	1.9052e-07	yes	down
LINC02334	45	15	24	20	120	107	179	92	45.9283	16.1887	27.7087	18.0935	119.789	104.134	139.321	102.42	5.77505	5.34884	5.53973	5.36612	6.41279	6.3068	6.5391	6.29126	71.6979	-2.11466	6.46657e-13	1.48314e-11	yes	down
LINC02380	15	1	5	8	59	98	106	54	15.3094	1.07925	5.77265	7.23741	58.8962	95.3749	82.5031	60.1162	4.74169	4.42453	4.54903	4.55742	5.36812	5.70342	5.60596	5.37745	40.7861	-3.32315	2.99381e-15	8.97157e-14	yes	down
LINC02381	584	395	450	674	82	87	148	75	596.048	426.303	519.538	609.752	81.8557	84.6695	115.193	83.4947	8.74221	8.41965	8.60697	8.766	7.10741	7.12716	7.32606	7.12578	314.607	2.55114	1.12296e-51	4.40957e-49	yes	up
LINC02488	59	28	28	24	25	7	16	12	60.2172	30.2189	32.3268	21.7122	24.956	6.81249	12.4533	13.3592	5.02167	4.65539	4.68437	4.5224	4.57592	4.23293	4.34541	4.37513	25.257	1.33011	0.00290591	0.0113016	yes	up
LINC02506	11	1	1	2	123	153	100	111	11.2269	1.07925	1.15453	1.80935	122.784	148.902	77.8331	123.572	4.8613	4.61928	4.63541	4.60501	6.14773	6.31132	5.80105	6.14771	61.0451	-4.93513	1.10448e-24	8.32932e-23	yes	down
LINC02575	30	32	40	18	11	9	10	7	30.6189	34.5359	46.1812	16.2842	10.9806	8.75892	7.78331	7.79284	4.41871	4.47285	4.61904	4.18143	4.07787	4.02975	3.99914	4.01442	20.367	1.8467	2.02911e-05	0.000139955	yes	up
LINC02593	190	140	123	164	377	478	779	518	193.92	151.095	142.007	148.367	376.337	465.196	606.32	576.67	7.84968	7.66179	7.61893	7.64437	8.40975	8.60398	8.85696	8.80555	332.489	-1.67192	1.71279e-21	9.92433e-20	yes	down
LINC02696	64	76	85	69	26	30	39	27	65.3203	82.0228	98.135	62.4227	25.9543	29.1964	30.3549	30.0581	5.79137	5.93918	6.06271	5.7646	5.31878	5.36629	5.37674	5.38327	52.9331	1.40661	2.36597e-08	2.90486e-07	yes	up
LINC02724	99	117	93	128	44	54	42	61	101.042	126.272	107.371	115.799	43.9226	52.5535	32.6899	67.909	6.44308	6.60758	6.48518	6.54514	5.92706	6.02307	5.7732	6.17645	80.9449	1.2083	1.73523e-07	1.82624e-06	yes	up
LINC02814	7	7	17	11	34	40	84	49	7.14441	7.55473	19.627	9.95144	33.9402	38.9285	65.3798	54.5499	4.37125	4.38453	4.62066	4.42537	4.84316	4.91178	5.22098	5.09486	29.6345	-2.14259	7.65498e-08	8.67374e-07	yes	down
LINC02846	61	69	45	60	22	21	48	21	62.2584	74.4681	51.9538	54.2806	21.9613	20.4375	37.3599	23.3785	5.59397	5.70633	5.48503	5.51367	5.08833	5.06211	5.31107	5.11519	43.2623	1.21825	1.84471e-05	0.000128571	yes	up
LLGL2	17	15	19	20	34	42	68	80	17.3507	16.1887	21.9361	18.0935	33.9402	40.875	52.9265	89.061	4.80517	4.78673	4.88779	4.81386	5.06649	5.15907	5.30711	5.6344	36.2965	-1.55663	1.4502e-05	0.000103537	yes	down
LMO1	632	697	418	608	280	293	355	258	645.038	752.235	482.594	550.043	279.507	285.151	276.307	287.222	9.10204	9.24803	8.83351	8.9538	8.36302	8.37914	8.35157	8.38623	444.762	1.10736	1.39721e-14	3.89491e-13	yes	up
LMO2	1506	1512	1678	2593	646	850	1328	732	1537.07	1631.82	1937.3	2345.83	644.863	827.231	1033.62	814.909	10.48	10.5374	10.7043	10.8948	9.69714	9.91072	10.1093	9.89809	1346.58	1.16549	1.40693e-12	3.084e-11	yes	up
LMO4	3869	3594	3722	4098	1587	1719	1897	1481	3948.82	3878.82	4297.16	3707.37	1584.21	1672.95	1476.49	1648.74	11.7389	11.7211	11.823	11.6766	10.8787	10.9271	10.8162	10.9144	2776.82	1.31108	4.94992e-57	2.3007e-54	yes	up
LMX1A	275	298	222	413	1009	1433	1884	1280	280.673	321.616	256.306	373.631	1007.22	1394.61	1466.38	1424.98	8.64143	8.74927	8.57487	8.86907	9.76413	10.0849	10.1362	10.1058	815.677	-2.10091	2.14495e-42	5.25282e-40	yes	down
LMX1B	871	1132	600	1503	2359	2591	3247	2191	888.968	1221.71	692.718	1359.73	2354.85	2521.6	2527.24	2439.16	10.1148	10.395	9.90681	10.4922	11.0144	11.0819	11.0844	11.0489	1750.75	-1.24063	1.41816e-12	3.10564e-11	yes	down
LNCTAM34A	6	1	1	0	68	77	140	103	6.12378	1.07925	1.15453	0	67.8804	74.9374	108.966	114.666	4.53129	4.40626	4.42045	4.34279	5.49004	5.56094	5.85556	5.8789	46.851	-5.46985	7.40468e-21	3.96804e-19	yes	down
LOXL1-AS1	69	49	44	66	87	116	138	175	70.4235	52.8831	50.7993	59.7087	86.8469	112.893	107.41	194.821	6.29596	6.12771	6.10802	6.19308	6.43323	6.62007	6.58533	7.05127	91.9731	-1.09549	3.03569e-05	0.00020104	yes	down
LPAR3	113	194	308	510	11	11	32	7	115.331	209.374	355.595	461.385	10.9806	10.7053	24.9066	7.79284	6.64881	7.16258	7.66555	7.93455	5.43421	5.42341	5.67287	5.38796	149.509	4.3746	1.55663e-14	4.30817e-13	yes	up
LRAT	120	128	218	214	49	42	59	40	122.476	138.144	251.688	193.601	48.9138	40.875	45.9215	44.5305	6.75222	6.84519	7.3513	7.12702	6.14572	6.05029	6.10107	6.10113	110.769	1.96785	1.92255e-15	5.9011e-14	yes	up
LRATD2	1427	1175	1368	1785	4877	5424	5138	5013	1456.44	1268.12	1579.4	1614.85	4868.42	5278.71	3999.06	5580.79	10.8484	10.7305	10.9192	10.9381	11.9833	12.0651	11.7874	12.1215	3205.72	-1.73635	7.17837e-45	1.96973e-42	yes	down
LRIG1	8218	6428	7117	7957	4423	3789	3324	2906	8387.54	6937.4	8216.79	7198.51	4415.22	3687.5	2587.17	3235.14	12.8092	12.6207	12.7885	12.6572	12.1875	12.0213	11.7063	11.9033	5583.16	1.14265	1.64481e-14	4.54617e-13	yes	up
LRRC10B	926	730	600	785	1819	1955	1618	1398	945.103	787.851	692.718	710.171	1815.8	1902.63	1259.34	1556.34	9.97926	9.8171	9.70579	9.726	10.597	10.643	10.2446	10.4465	1208.74	-1.05862	1.23826e-12	2.746e-11	yes	down
LRRC2	35	27	35	61	184	152	139	129	35.722	29.1397	40.4085	55.1853	183.676	147.928	108.188	143.611	5.87682	5.79128	5.94242	6.10153	6.97232	6.79377	6.55337	6.76695	92.9824	-1.85133	4.01441e-14	1.05942e-12	yes	down
LRRC3	1784	1713	1490	1873	882	845	945	685	1820.8	1848.75	1720.25	1694.46	880.448	822.365	735.523	762.585	10.6279	10.6427	10.5722	10.558	9.94763	9.8872	9.78903	9.82182	1285.65	1.14672	6.62144e-38	1.28892e-35	yes	up
LRRC52	8	7	6	8	16	30	44	79	8.16504	7.55473	6.92718	7.23741	15.9719	29.1964	34.2466	87.9478	4.11688	4.10606	4.09593	4.08842	4.2815	4.51295	4.59497	5.16113	24.6559	-2.47779	3.07549e-06	2.55729e-05	yes	down
LRRC77P	51	82	43	47	151	185	219	114	52.0521	88.4983	49.6448	42.5198	150.734	180.044	170.454	126.912	6.21834	6.54613	6.19812	6.10605	6.94141	7.08692	7.04524	6.80575	107.608	-1.43931	9.57815e-10	1.4611e-08	yes	down
LRRN4CL	87	43	72	101	24	34	63	28	88.7948	46.4076	83.1262	91.3723	23.9578	33.0892	49.0349	31.1714	6.04819	5.64665	5.99985	6.0711	5.34476	5.47739	5.67529	5.45532	55.8693	1.16394	8.78928e-05	0.000519667	yes	up
LSP1P4	3	0	0	0	106	126	156	118	3.06189	0	0	0	105.814	122.625	121.42	131.365	4.60613	4.53136	4.54653	4.49282	5.99244	6.11418	6.11556	6.16498	60.5356	-7.2804	1.81184e-17	7.0059e-16	yes	down
LSR	187	143	106	183	456	599	811	657	190.858	154.332	122.38	165.556	455.198	582.955	631.226	731.414	7.8937	7.73528	7.5755	7.78307	8.63551	8.86812	8.94624	9.08664	379.24	-1.91999	3.00384e-28	2.98744e-26	yes	down
LTBP2	494	320	334	420	1069	1292	1168	1190	504.191	345.359	385.613	379.964	1067.12	1257.39	909.091	1324.78	9.1482	8.83253	8.92277	8.90817	9.8383	9.99874	9.68518	10.0498	771.689	-1.49571	1.87595e-22	1.1868e-20	yes	down
MAD2L1BP	366	387	284	445	682	785	992	794	373.55	417.669	327.887	402.581	680.8	763.972	772.104	883.931	8.7635	8.85845	8.65701	8.82615	9.29542	9.40349	9.41419	9.54185	577.812	-1.02511	1.59501e-17	6.19902e-16	yes	down
MAL	76	43	53	77	99	183	165	320	77.5679	46.4076	61.1901	69.6601	98.8258	178.098	128.425	356.244	6.52975	6.2303	6.3861	6.45794	6.69513	7.15272	6.89109	7.7681	127.052	-1.57483	3.55245e-06	2.91767e-05	yes	down
MAMLD1	2112	2131	2530	3058	1193	990	1001	815	2155.57	2299.88	2920.96	2766.5	1190.9	963.481	779.109	907.309	10.92	10.9832	11.2204	11.1665	10.3626	10.1745	9.99132	10.1229	1747.96	1.40161	5.40965e-22	3.27672e-20	yes	up
MAOA	453	239	168	218	1902	1586	1475	1384	462.345	257.94	193.961	197.22	1898.65	1543.52	1148.04	1540.76	9.05785	8.58528	8.38079	8.38428	10.4078	10.1961	9.90138	10.1936	905.304	-2.4634	1.26312e-13	3.1269e-12	yes	down
MAP10	163	137	131	196	73	74	95	58	166.363	147.857	151.243	177.317	72.8716	72.0178	73.9414	64.5693	7.09408	6.99942	7.01635	7.14784	6.49846	6.49054	6.50302	6.42788	115.772	1.18052	5.36379e-13	1.24653e-11	yes	up
MAP3K15	180	182	273	358	52	95	75	107	183.713	196.423	315.187	323.874	51.9085	92.4553	58.3748	119.119	7.36929	7.42433	7.83745	7.86675	6.5005	6.85048	6.55277	7.03144	167.632	1.66984	1.12966e-09	1.7061e-08	yes	up
MAPT-IT1	92	122	88	107	54	47	55	63	93.8979	131.668	101.599	96.8004	53.905	45.741	42.8082	70.1356	6.39001	6.63776	6.44414	6.41268	6.03851	5.94846	5.90714	6.19638	79.5694	1.00541	5.9267e-06	4.60527e-05	yes	up
MARCHF3	719	686	860	1208	318	330	484	249	733.833	740.364	992.896	1092.85	317.441	321.16	376.712	277.203	9.36178	9.36994	9.65145	9.74705	8.62249	8.63174	8.76315	8.5154	606.557	1.45967	2.70991e-20	1.39634e-18	yes	up
MARCHF4	3003	3049	2376	3100	1445	1454	1842	1316	3064.95	3290.63	2743.16	2804.5	1442.46	1415.05	1433.69	1465.05	11.3969	11.467	11.2882	11.31	10.687	10.6698	10.6811	10.7011	2207.44	1.04822	2.84168e-35	4.79402e-33	yes	up
MARVELD2	21	13	11	24	142	157	211	183	21.4332	14.0302	12.6998	21.7122	141.75	152.794	164.228	203.727	5.50361	5.37672	5.36096	5.49747	6.64538	6.70865	6.77598	6.95303	91.5469	-3.22583	1.2564e-36	2.28916e-34	yes	down
MBOAT1	233	215	252	330	99	75	115	58	237.807	232.038	290.942	298.543	98.8258	72.991	89.5081	64.5693	7.62044	7.59855	7.79638	7.82346	6.93354	6.73487	6.86062	6.66789	173.153	1.69555	3.5574e-22	2.18382e-20	yes	up
MC5R	42	52	30	47	120	120	132	112	42.8664	56.1209	34.6359	42.5198	119.789	116.786	102.74	124.685	5.89878	6.04625	5.80268	5.89051	6.55438	6.53565	6.44362	6.5826	80.0178	-1.39296	1.35789e-11	2.71043e-10	yes	down
MCAM	1705	1853	2250	3215	1102	1185	1478	918	1740.17	1999.85	2597.69	2908.54	1100.06	1153.26	1150.37	1021.98	10.7221	10.855	11.1104	11.2233	10.3007	10.3428	10.3401	10.2361	1708.99	1.06285	2.30392e-12	4.96892e-11	yes	up
MCTP1	221	170	152	170	563	495	587	480	225.559	183.472	175.489	153.795	562.009	481.741	456.88	534.366	8.01634	7.85532	7.82303	7.72005	8.82093	8.6765	8.62872	8.77238	346.664	-1.46274	4.78319e-25	3.68031e-23	yes	down
MDFIC	305	234	282	393	726	668	739	717	311.292	252.544	325.577	355.538	724.723	650.106	575.187	798.21	8.51774	8.35022	8.55586	8.62824	9.27106	9.16858	9.05535	9.36284	499.147	-1.13959	1.28247e-15	4.04547e-14	yes	down
MED15P9	4	9	1	5	60	75	117	62	4.08252	9.71323	1.15453	4.52338	59.8944	72.991	91.0647	69.0223	4.42296	4.56163	4.36502	4.42005	5.31948	5.45306	5.62197	5.40879	39.0558	-3.90756	3.3768e-20	1.70525e-18	yes	down
MEF2C-AS2	94	89	89	103	63	48	27	43	95.9392	96.053	102.753	93.1817	62.8892	46.7142	21.0149	47.8703	6.30102	6.3009	6.3478	6.28218	6.02189	5.85097	5.48578	5.86691	70.802	1.13256	4.36224e-05	0.000279151	yes	up
MEGF6	1914	2012	2181	2593	909	1125	1121	644	1953.49	2171.45	2518.03	2345.83	907.401	1094.86	872.509	716.941	10.7797	10.883	11.0295	10.9595	10.0702	10.2368	10.0351	9.86911	1572.56	1.32287	8.52175e-23	5.56111e-21	yes	up
MEIS3P1	108	81	94	141	282	311	289	231	110.228	87.419	108.526	127.559	281.504	302.669	224.938	257.164	7.09949	6.94573	7.09135	7.20253	7.84633	7.91106	7.65404	7.766	187.501	-1.29227	2.7631e-15	8.30206e-14	yes	down
MELK	327	315	393	408	211	165	306	102	333.746	339.963	453.73	369.108	210.629	160.58	238.169	113.553	8.23694	8.25297	8.51442	8.32759	7.84752	7.63592	7.94737	7.39318	277.435	1.04392	4.21212e-07	4.11898e-06	yes	up
MEOX1	10	13	5	10	36	86	89	83	10.2063	14.0302	5.77265	9.04677	35.9367	83.6963	69.2715	92.4008	4.65201	4.73356	4.56728	4.61713	5.09235	5.60753	5.48519	5.6719	40.0452	-2.84354	5.28813e-13	1.23021e-11	yes	down
MEST	5661	4702	4086	6857	13390	15945	18088	13617	5777.78	5074.62	4717.41	6203.37	13366.4	15517.9	14078.5	15159.3	12.7236	12.6077	12.5436	12.7879	13.5211	13.6707	13.573	13.6471	9986.91	-1.41627	1.11047e-41	2.66221e-39	yes	down
METTL11B	18	21	10	16	27	45	70	34	18.3713	22.6642	11.5453	14.4748	26.9525	43.7946	54.4832	37.8509	4.63106	4.70395	4.5107	4.55628	4.77062	4.9998	5.12887	4.92232	28.7671	-1.28935	0.000248494	0.00130885	yes	down
METTL7B	46	51	41	85	137	204	276	214	46.949	55.0416	47.3357	76.8975	136.759	198.535	214.819	238.238	6.25008	6.33887	6.2615	6.5368	6.95127	7.25611	7.32759	7.41124	126.822	-1.79354	3.85803e-15	1.13965e-13	yes	down
MFAP3L	569	410	458	604	1315	1566	1726	1249	580.738	442.491	528.775	546.425	1312.69	1524.05	1343.4	1390.47	9.40219	9.17387	9.32277	9.3492	10.1531	10.2995	10.1762	10.2089	958.629	-1.40763	2.64998e-39	5.58827e-37	yes	down
MFAP4	1733	958	1748	2383	437	773	1001	847	1768.75	1033.92	2018.12	2155.84	436.231	752.294	779.109	942.934	10.5605	10.0487	10.6908	10.7575	9.30861	9.76262	9.79279	9.96453	1235.9	1.26138	7.98849e-05	0.000475521	yes	up
MFNG	138	177	128	125	63	75	58	55	140.847	191.027	147.78	113.085	62.8892	72.991	45.1432	61.2295	6.87457	7.1206	6.91036	6.70845	6.31497	6.40644	6.12032	6.30203	104.374	1.29474	4.15553e-09	5.75683e-08	yes	up
MFRP	20	19	14	12	213	436	452	727	20.4126	20.5057	16.1634	10.8561	212.625	424.321	351.806	809.342	5.89425	5.90506	5.84322	5.69201	7.40522	8.06625	7.88566	8.72757	233.254	-4.72966	1.14502e-22	7.38746e-21	yes	down
MFSD2A	455	396	326	426	189	149	223	193	464.387	427.382	376.377	385.392	188.667	145.009	173.568	214.86	8.5729	8.49578	8.37999	8.40281	7.79942	7.60107	7.73184	7.90314	296.955	1.1986	9.56108e-17	3.4024e-15	yes	up
MGP	338	63	124	339	502	778	1965	398	344.973	67.9926	143.162	306.685	501.117	757.16	1529.42	443.079	8.49409	7.35026	7.80447	8.39226	8.82984	9.22337	9.93785	8.7166	511.699	-1.90446	0.00237185	0.00946702	yes	down
MGST2	154	122	135	162	224	317	424	369	157.177	131.668	155.862	146.558	223.606	308.509	330.012	410.794	7.50966	7.37975	7.50486	7.4554	7.78973	8.06572	8.12736	8.32349	233.023	-1.10544	1.49681e-09	2.22519e-08	yes	down
MIA2	504	502	446	578	1122	1413	1459	1500	514.397	541.782	514.92	522.903	1120.03	1375.15	1135.58	1669.89	9.281	9.32542	9.28273	9.29417	9.98464	10.1832	9.99832	10.3744	924.332	-1.33895	6.54498e-23	4.30815e-21	yes	down
MICA	161	155	99	163	464	566	795	883	164.321	167.283	114.298	147.462	463.184	550.839	618.773	983.011	7.7827	7.79733	7.53227	7.7	8.65653	8.81946	8.9325	9.3876	401.147	-2.13823	1.9317e-22	1.21869e-20	yes	down
MICB	35	43	35	39	17	17	11	21	35.722	46.4076	40.4085	35.2824	16.9701	16.5446	8.56164	23.3785	4.86183	4.99444	4.91999	4.85772	4.57127	4.56289	4.39276	4.68128	27.9094	1.29451	0.000174065	0.000952046	yes	up
MID1IP1	2472	1984	2052	2940	1060	1389	1485	996	2523	2141.23	2369.1	2659.75	1058.14	1351.79	1155.82	1108.81	11.1086	10.9486	11.0467	11.1608	10.2981	10.5169	10.3755	10.3395	1795.95	1.05221	2.73632e-22	1.69347e-20	yes	up
MIR1-1HG-AS1	50	42	35	40	91	197	154	171	51.0315	45.3284	40.4085	36.1871	90.8399	191.723	119.863	190.368	6.08018	6.01813	5.96329	5.89687	6.44419	7.02903	6.65097	7.01936	95.7187	-1.77593	4.85003e-11	8.92241e-10	yes	down
MIR217HG	13	10	8	9	34	51	51	32	13.2682	10.7925	9.23624	8.14209	33.9402	49.6339	39.6949	35.6244	4.36293	4.31606	4.28781	4.25142	4.70172	4.90026	4.78511	4.72232	25.0415	-1.9442	6.96189e-08	7.94374e-07	yes	down
MIR222HG	72	59	71	107	21	36	40	25	73.4853	63.6756	81.9716	96.8004	20.9631	35.0357	31.1332	27.8316	5.87949	5.78723	5.9495	6.07225	5.25261	5.46091	5.40069	5.36418	53.8621	1.45648	1.18641e-08	1.52658e-07	yes	up
MIR22HG	142	126	113	170	310	512	487	692	144.929	135.985	130.462	153.795	309.455	498.285	379.047	770.378	7.57154	7.52673	7.49926	7.61324	8.18572	8.6214	8.36863	9.04406	315.292	-1.78937	6.87277e-14	1.77469e-12	yes	down
MIR34AHG	7	4	7	5	113	94	243	84	7.14441	4.31699	8.08171	4.52338	112.801	91.482	189.134	93.5141	4.82773	4.76733	4.86748	4.74282	6.12878	5.9659	6.57966	5.97748	63.8748	-4.35863	1.812e-26	1.56319e-24	yes	down
MIR646HG	12	7	3	5	62	70	115	100	12.2476	7.55473	3.46359	4.52338	61.8909	68.1249	89.5081	111.326	4.73955	4.64198	4.55433	4.54757	5.46481	5.52945	5.73147	5.88212	44.8299	-3.56915	1.75877e-19	8.32766e-18	yes	down
MIR9-3HG	650	574	606	718	301	193	367	185	663.409	619.488	699.645	649.558	300.47	187.83	285.647	205.954	9.11772	9.05257	9.16764	9.09835	8.4084	8.03682	8.36469	8.10889	451.5	1.42232	2.89394e-20	1.47779e-18	yes	up
MKI67	1483	1099	1652	1519	913	651	879	310	1513.59	1186.09	1907.28	1374.2	911.394	633.562	684.153	345.112	10.3433	10.108	10.5719	10.2495	9.86193	9.53732	9.6036	9.04403	1069.42	1.21541	1.47544e-07	1.57688e-06	yes	up
MLC1	2319	2373	2537	5661	1349	1188	1527	1020	2366.84	2561.05	2929.04	5121.37	1346.63	1156.18	1188.51	1135.53	11.1164	11.1927	11.3241	11.8903	10.592	10.4572	10.4807	10.442	2225.64	1.42719	2.75436e-12	5.91799e-11	yes	up
MLIP	122	161	196	356	96	94	130	111	124.517	173.759	226.288	322.065	95.8311	91.482	101.183	123.572	7.06993	7.32699	7.54516	7.8606	6.88417	6.85234	6.91766	7.06495	157.337	1.04215	4.76408e-05	0.000301729	yes	up
MMEL1	39	26	41	37	13	9	24	24	39.8046	28.0604	47.3357	33.473	12.9771	8.75892	18.6799	26.7183	4.8823	4.72018	4.96979	4.79998	4.46424	4.3776	4.56481	4.7	26.976	1.15137	0.00198128	0.00810994	yes	up
MMP1	334	4	2	5	9	6	5	6	340.89	4.31699	2.30906	4.52338	8.98417	5.83928	3.89165	6.67958	5.77582	3.58703	3.52663	3.57588	3.73132	3.62859	3.53654	3.66666	47.1793	3.79564	0.0119014	0.0372532	yes	up
MMP2	2441	1835	1800	2964	7641	8014	7898	5861	2491.36	1980.42	2078.15	2681.46	7627.56	7799.33	6147.26	6524.83	11.5402	11.34	11.3816	11.6058	12.6096	12.6322	12.3931	12.4523	4666.3	-1.60542	7.78348e-38	1.50228e-35	yes	down
MNS1	1	0	2	0	65	70	117	40	1.02063	0	2.30906	0	64.8856	68.1249	91.0647	44.5305	4.12655	4.10558	4.17906	4.07857	5.18938	5.22405	5.44589	4.94719	33.9919	-6.43997	3.39513e-13	8.02116e-12	yes	down
MOXD1	866	928	704	601	71	93	72	87	883.865	1001.54	812.789	543.711	70.8751	90.5088	56.0398	96.8539	9.23278	9.3604	9.14606	8.75043	7.12721	7.27421	6.97713	7.32517	444.523	3.3745	1.05585e-57	5.11636e-55	yes	up
MPPED1	158	117	104	144	45	52	35	33	161.259	126.272	120.071	130.273	44.9208	50.6071	27.2416	36.7377	6.82393	6.62738	6.58738	6.65517	5.95083	6.01492	5.70182	5.85559	87.1729	1.76412	4.78085e-15	1.3906e-13	yes	up
MPZL2	59	16	17	29	339	269	283	247	60.2172	17.268	19.627	26.2356	338.404	261.794	220.268	274.976	6.35776	5.80369	5.85321	5.92633	7.74411	7.50418	7.35197	7.54613	152.349	-3.14372	2.56197e-25	2.04733e-23	yes	down
MRLN	17	4	7	4	19	75	105	177	17.3507	4.31699	8.08171	3.61871	18.9666	72.991	81.7248	197.048	4.81382	4.52161	4.62345	4.47612	4.84478	5.58151	5.67314	6.38912	50.5122	-3.47495	1.8422e-05	0.000128464	yes	down
MRO	66	62	59	91	197	140	114	165	67.3616	66.9133	68.1173	82.3256	196.653	136.25	88.7297	183.688	6.41377	6.41112	6.42363	6.53964	7.19947	6.90279	6.58914	7.14029	111.255	-1.08077	1.36219e-05	9.7744e-05	yes	down
MS4A6A	44	26	17	36	239	313	391	208	44.9077	28.0604	19.627	32.5684	238.58	304.616	304.327	231.559	6.19852	5.98336	5.86431	6.03027	7.42316	7.64869	7.65259	7.39377	150.531	-3.09916	6.81615e-44	1.80509e-41	yes	down
MS4A6E	2	4	5	1	34	47	71	51	2.04126	4.31699	5.77265	0.904677	33.9402	45.741	55.2615	56.7764	3.99715	4.06064	4.10104	3.95314	4.6163	4.77651	4.89877	4.89916	25.5943	-3.93835	3.58139e-14	9.49547e-13	yes	down
MS4A8	96	100	78	97	416	451	400	443	97.9805	107.925	90.0533	87.7536	415.268	438.919	311.332	493.176	7.14284	7.21014	7.09289	7.06577	8.32098	8.37349	8.05844	8.48273	255.301	-2.11032	5.93638e-35	9.79718e-33	yes	down
MSC	14	11	6	5	38	63	43	77	14.2888	11.8717	6.92718	4.52338	37.9331	61.3124	33.4682	85.7213	4.57647	4.53569	4.44838	4.38448	4.93381	5.18994	4.87713	5.37474	32.0058	-2.53859	8.47452e-09	1.11307e-07	yes	down
MSRB3	234	192	227	291	503	540	650	533	238.827	207.216	262.078	263.261	502.115	525.535	505.915	593.369	8.15449	8.04392	8.23058	8.23231	8.79594	8.8382	8.80397	8.95087	387.29	-1.12857	9.3915e-21	5.00917e-19	yes	down
MSTN	103	76	47	96	234	395	276	343	105.125	82.0228	54.2629	86.849	233.588	384.419	214.819	381.849	7.01983	6.85508	6.61811	6.88644	7.64815	8.09839	7.57821	8.08978	192.867	-1.88203	1.19542e-14	3.36535e-13	yes	down
MSX1	1179	1011	1009	2209	3464	5368	7425	5747	1203.32	1091.12	1164.92	1998.43	3457.91	5224.21	5779.11	6397.92	10.6703	10.5892	10.6438	11.1146	11.6325	12.0435	12.1467	12.251	3289.62	-1.93376	2.8346e-20	1.45401e-18	yes	down
MSX2	319	316	297	388	808	772	1326	914	325.581	341.042	342.895	351.015	806.578	751.321	1032.07	1017.52	8.6649	8.70344	8.70859	8.72565	9.46948	9.40241	9.7085	9.69296	621.003	-1.40702	1.59009e-27	1.47813e-25	yes	down
MT1E	42	23	16	37	52	182	247	422	42.8664	24.8227	18.4725	33.473	51.9085	177.125	192.248	469.797	5.96917	5.71621	5.61888	5.83365	6.07783	6.99371	7.07137	7.91217	126.339	-2.89415	1.00702e-05	7.43673e-05	yes	down
MT1G	8	2	2	4	61	328	699	790	8.16504	2.15849	2.30906	3.61871	60.8927	319.214	544.053	879.478	5.33069	5.19448	5.22067	5.17952	6.18307	7.62426	8.18051	8.68797	227.486	-6.78708	1.87629e-14	5.14229e-13	yes	down
MT1H	0	2	0	0	7	39	45	74	0	2.15849	0	0	6.98768	37.9553	35.0249	82.3815	3.53683	3.60584	3.55059	3.5239	3.73084	4.32211	4.28836	4.81469	20.5635	-6.28258	7.87582e-08	8.91067e-07	yes	down
MT1M	2	3	5	6	22	70	105	181	2.04126	3.23774	5.77265	5.42806	21.9613	68.1249	81.7248	201.501	4.34366	4.38687	4.4639	4.42246	4.80907	5.45387	5.59796	6.34265	48.7239	-4.50029	6.98504e-09	9.32498e-08	yes	down
MT1X	13	8	16	15	18	34	53	59	13.2682	8.63398	18.4725	13.5702	17.9683	33.0892	41.2515	65.6825	4.41041	4.31871	4.50952	4.4123	4.49801	4.73932	4.85466	5.1141	26.4921	-1.54963	0.000337891	0.00171544	yes	down
MT2A	388	381	310	438	481	733	810	1315	396.004	411.193	357.904	396.248	480.154	713.365	630.448	1463.94	8.81387	8.84629	8.72971	8.81375	8.98076	9.3412	9.22669	10.0442	606.157	-1.07378	0.00261971	0.0103046	yes	down
MT-ATP6	59039	54667	35965	57124	105613	111913	161605	125161	60257	58999.2	41522.7	51678.8	105427	108915	125782	139337	16.0205	16.001	15.6845	15.8798	16.5558	16.588	16.7315	16.8347	86489.9	-1.17423	4.01919e-18	1.65528e-16	yes	down
MTATP6P1	7882	7319	5410	7591	14019	13677	21564	16083	8044.6	7899.01	6246.01	6867.4	13994.3	13310.6	16783.9	17904.6	13.1146	13.0978	12.8855	12.9702	13.6428	13.5937	13.8233	13.888	11381.3	-1.0932	1.31875e-18	5.74276e-17	yes	down
MT-ATP8	1108	1155	691	1285	2735	2572	2457	2288	1130.86	1246.53	797.78	1162.51	2730.19	2503.1	1912.36	2547.15	10.3338	10.4213	10.0327	10.3582	11.1676	11.0816	10.82	11.0986	1753.81	-1.15913	2.76727e-14	7.38858e-13	yes	down
MT-CO1	378127	359101	228256	399313	647752	621784	986731	718216	385928	387559	263528	361249	646612	605128	768003	799563	18.6829	18.6868	18.3372	18.6217	19.1776	19.1125	19.3486	19.3891	527196	-1.0117	4.09438e-13	9.59358e-12	yes	down
MT-CO2	98373	90584	64086	104074	178586	191412	267390	195241	100402	97762.6	73989.2	94153.3	178272	186285	208118	217355	16.764	16.7394	16.4877	16.7048	17.3131	17.3566	17.467	17.5106	144542	-1.10884	4.55038e-22	2.77099e-20	yes	down
MT-CO3	111448	109410	61696	121860	217323	240981	415730	264452	113747	118080	71229.9	110244	216941	234526	323576	294405	16.9868	17.0211	16.573	16.9582	17.601	17.6782	18.0027	17.9065	185344	-1.3716	6.37193e-16	2.07612e-14	yes	down
MT-CYB	88866	81821	54067	92970	210404	182211	254474	206522	90699.3	88305.1	62422	84107.8	210034	177330	198065	229913	16.6487	16.6242	16.315	16.5798	17.4579	17.289	17.3991	17.5493	142610	-1.32459	2.01541e-24	1.49029e-22	yes	down
MT-ND2	59641	57598	40294	59640	145942	141932	190322	160898	60871.4	62162.5	46520.6	53954.9	145685	138130	148134	179122	16.1107	16.1298	15.8712	16.0021	16.9465	16.8933	16.9633	17.1556	104323	-1.45099	3.65846e-34	5.66812e-32	yes	down
MTND2P28	1167	1064	593	1256	3189	2962	3866	3051	1191.07	1148.32	684.636	1136.27	3183.39	2882.66	3009.03	3396.57	10.4418	10.4097	9.97591	10.3999	11.3728	11.274	11.3169	11.4378	2078.99	-1.58306	4.9048e-24	3.50178e-22	yes	down
MT-ND5	111278	107589	70967	108178	235408	198644	270961	220934	113574	116115	81933.5	97866.1	234994	193323	210897	245958	16.9355	16.956	16.6398	16.799	17.6377	17.4438	17.5297	17.6835	161833	-1.11213	1.49798e-18	6.44924e-17	yes	down
MT-ND6	2237	1942	2550	1893	4714	3748	7207	3750	2283.15	2095.9	2944.05	1712.55	4705.71	3647.6	5609.43	4174.74	11.3275	11.2504	11.5622	11.072	12.0147	11.766	12.1903	11.8969	3396.64	-1.00581	2.97026e-09	4.24123e-08	yes	down
MT-TM	4	0	0	0	206	238	275	212	4.08252	0	0	0	205.638	231.625	214.041	236.012	5.00706	4.91096	4.93077	4.8604	6.94215	7.05469	6.98831	7.06684	111.425	-7.74774	8.55121e-26	7.08196e-24	yes	down
MT-TP	51	53	31	20	118	93	198	99	52.0521	57.2001	35.7904	18.0935	117.792	90.5088	154.11	110.213	5.96935	6.02457	5.78172	5.50127	6.51367	6.32103	6.73149	6.46142	79.47	-1.54392	4.71466e-07	4.57457e-06	yes	down
MT-TQ	100	99	68	65	115	182	402	179	102.063	106.845	78.508	58.804	114.798	177.125	312.889	199.274	6.84982	6.88271	6.67742	6.4944	6.93375	7.27013	7.76793	7.36612	143.788	-1.2206	1.84714e-05	0.000128586	yes	down
MT-TS1	17	24	20	25	43	61	90	51	17.3507	25.9019	23.0906	22.6169	42.9243	59.366	70.0498	56.7764	4.92889	5.07042	5.02908	5.01371	5.30138	5.48531	5.5948	5.45554	39.7596	-1.37225	1.49582e-06	1.32403e-05	yes	down
MVP	683	554	481	645	1152	1061	2190	1096	697.09	597.903	555.329	583.516	1149.97	1032.58	1704.54	1220.14	9.57135	9.43698	9.37397	9.4151	10.0332	9.93116	10.4183	10.0897	942.634	-1.07003	6.45524e-12	1.33896e-10	yes	down
MYADML2	18	11	8	13	32	38	47	44	18.3713	11.8717	9.23624	11.7608	31.9437	36.9821	36.5816	48.9836	4.50422	4.3854	4.33629	4.37613	4.71842	4.78822	4.78723	4.93153	25.7164	-1.5822	6.80523e-06	5.23435e-05	yes	down
MYBL2	592	479	584	701	264	221	612	148	604.213	516.96	674.245	634.178	263.536	215.08	476.339	164.763	9.02634	8.8813	9.12927	9.07258	8.29771	8.13667	8.80747	7.94229	443.664	1.11352	1.04599e-05	7.68961e-05	yes	up
MYH14	833	657	866	1200	2192	2171	2258	2149	850.185	709.066	999.823	1085.61	2188.14	2112.85	1757.47	2392.4	9.9985	9.84397	10.1414	10.2147	10.8779	10.8435	10.6647	10.9661	1511.94	-1.21242	4.43921e-17	1.65201e-15	yes	down
MYL12A	1220	1135	1119	1456	1940	2730	3426	3147	1245.17	1224.95	1291.92	1317.21	1936.59	2656.87	2666.56	3503.44	10.4899	10.4755	10.523	10.5399	10.8954	11.2003	11.2041	11.4753	1980.34	-1.08318	9.76661e-13	2.19364e-11	yes	down
MYL9	63	23	20	44	140	272	637	622	64.2997	24.8227	23.0906	39.8058	139.754	264.714	495.797	692.45	6.5414	6.07216	6.05645	6.2604	7.10135	7.65667	8.26613	8.59941	218.092	-3.38691	8.20336e-09	1.08183e-07	yes	down
MYLK	398	342	337	426	1131	1192	1855	824	406.211	369.103	389.077	385.392	1129.01	1160.07	1443.8	917.329	8.96109	8.88271	8.92661	8.91638	9.89048	9.91708	10.1345	9.69018	774.999	-1.58655	9.43617e-31	1.14924e-28	yes	down
MYLK4	25	24	21	27	54	52	69	39	25.5157	25.9019	24.2451	24.4263	53.905	50.6071	53.7048	43.4173	5.04006	5.04716	5.02378	5.02039	5.40115	5.36563	5.40341	5.28107	37.7154	-1.01458	0.000108578	0.000627468	yes	down
MYLPF	292	3	1	2	3	2	6	5	298.024	3.23774	1.15453	1.80935	2.99472	1.94643	4.66999	5.56632	5.34526	3.30781	3.24094	3.235	3.29132	3.24906	3.33323	3.38925	39.9254	4.32573	0.00868522	0.0286095	yes	up
MYO1D	309	282	187	315	477	858	1075	1148	315.375	304.348	215.897	284.973	476.161	835.017	836.706	1278.03	8.5534	8.52468	8.25652	8.46919	8.90803	9.43177	9.43476	9.85247	568.313	-1.61108	8.41954e-12	1.71978e-10	yes	down
MYO3B	57	64	70	57	99	130	172	182	58.1759	69.0718	80.8171	51.5666	98.8258	126.518	133.873	202.614	6.26598	6.36967	6.47012	6.19397	6.60621	6.78783	6.83373	7.16529	102.683	-1.11605	5.68176e-06	4.43578e-05	yes	down
MYO5B	1085	517	517	483	294	329	363	193	1107.38	557.971	596.892	436.959	293.483	320.187	282.534	214.86	9.64243	8.97889	9.04123	8.7571	8.4151	8.48752	8.3818	8.16877	476.284	1.27969	1.3578e-07	1.45936e-06	yes	up
MYO5C	136	152	144	254	435	450	677	335	138.806	164.046	166.252	229.788	434.235	437.946	526.93	372.943	7.58258	7.70575	7.71705	7.968	8.52268	8.5307	8.70525	8.38374	308.868	-1.34088	5.08849e-15	1.47443e-13	yes	down
MYOCD	7	10	6	7	13	30	45	53	7.14441	10.7925	6.92718	6.33274	12.9771	29.1964	35.0249	59.0029	3.99075	4.07224	3.99224	3.96577	4.11501	4.39922	4.49118	4.76784	20.9248	-2.12675	2.15428e-05	0.000147694	yes	down
MYORG	2000	2579	4186	4819	2023	1522	2865	1029	2041.26	2783.38	4832.86	4359.64	2019.44	1481.23	2229.92	1145.55	11.0724	11.3653	11.9118	11.8078	11.0624	10.7819	11.1547	10.5601	2611.66	1.02732	0.0025501	0.0100726	yes	up
MYRF	261	209	181	245	134	118	105	86	266.384	225.563	208.97	221.646	133.764	114.839	81.7248	95.7406	7.74	7.59588	7.53104	7.58271	7.17867	7.06686	6.83049	6.94387	168.579	1.11934	2.42737e-10	4.03288e-09	yes	up
MYT1	957	689	653	819	444	402	380	327	976.743	743.601	753.908	740.93	443.219	391.232	295.766	364.037	9.64245	9.3811	9.39381	9.37827	8.91271	8.80555	8.57255	8.74594	588.679	1.10747	5.5341e-14	1.44209e-12	yes	up
NAALADL2	52	47	55	55	186	179	187	133	53.0727	50.7246	63.4991	49.7572	185.673	174.205	145.548	148.064	6.23206	6.20955	6.33912	6.19179	7.11599	7.06335	6.92044	6.92914	108.818	-1.59383	5.57563e-18	2.26355e-16	yes	down
NAP1L5	89	0	1	0	2535	2771	3369	2558	90.836	0	1.15453	0	2530.54	2696.77	2622.2	2847.73	7.52265	6.60629	6.64791	6.54769	10.5465	10.6166	10.5871	10.6756	1348.65	-6.8612	0.000253288	0.00133102	yes	down
NAT1	56	42	29	37	100	103	116	110	57.1553	45.3284	33.4814	33.473	99.8241	100.241	90.2864	122.459	5.98543	5.85815	5.7154	5.70363	6.35016	6.35359	6.2819	6.49922	72.7811	-1.28118	3.2086e-08	3.85421e-07	yes	down
NCAM2	1750	1569	1628	1951	3937	4069	4543	2944	1786.1	1693.34	1879.57	1765.02	3930.07	3960	3535.96	3277.45	10.993	10.9453	11.0392	10.9821	11.7399	11.7474	11.6359	11.5616	2728.44	-1.04561	1.54232e-31	2.00704e-29	yes	down
NCAPH	343	274	295	373	172	155	268	101	350.076	295.714	340.586	337.444	171.697	150.848	208.593	112.44	8.21404	8.06431	8.18835	8.18203	7.61656	7.51786	7.77007	7.31208	245.925	1.03352	3.219e-09	4.55641e-08	yes	up
NDNF	356	373	282	403	268	757	965	1410	363.344	402.559	325.577	364.585	267.528	736.722	751.089	1569.7	8.70284	8.79059	8.61233	8.70499	8.452	9.33874	9.35787	10.0874	597.638	-1.19103	0.015583	0.0464534	yes	down
NDP	448	272	201	194	54	40	37	77	457.242	293.555	232.061	175.507	53.905	38.9285	28.7982	85.7213	8.13407	7.71106	7.4974	7.26021	6.42158	6.24888	6.0914	6.71432	170.715	2.49309	2.65603e-14	7.1418e-13	yes	up
NDRG1	1196	1532	1529	1619	801	761	659	825	1220.67	1653.41	1765.28	1464.67	799.591	740.615	512.92	918.442	10.182	10.4739	10.538	10.3563	9.79378	9.72599	9.41194	9.91848	1134.45	1.03989	1.5625e-09	2.31228e-08	yes	up
NDUFA4L2	394	486	291	346	160	105	197	132	402.128	524.514	335.968	313.018	159.719	102.187	153.331	146.951	8.35824	8.607	8.19409	8.13285	7.57721	7.25853	7.54286	7.5166	267.227	1.48559	2.88943e-14	7.69671e-13	yes	up
NEAT1	1581	1294	1111	1238	2033	1783	6407	2655	1613.62	1396.55	1282.68	1119.99	2029.42	1735.24	4986.77	2955.71	10.7456	10.6142	10.5383	10.4183	10.9598	10.8128	11.8545	11.3239	2140	-1.11309	0.00324957	0.012472	yes	down
NECAB1	350	358	295	361	557	736	879	853	357.22	386.371	340.586	326.588	556.02	716.285	684.153	949.613	8.68194	8.7486	8.64312	8.60636	9.06917	9.3038	9.26133	9.57375	539.605	-1.04195	3.22529e-11	6.08583e-10	yes	down
NECTIN3-AS1	742	735	1351	1241	36	39	50	39	757.307	793.247	1559.77	1122.7	35.9367	37.9553	38.9165	43.4173	9.05497	9.10161	9.81318	9.46493	6.71302	6.73307	6.71668	6.81158	548.657	4.76155	2.37736e-90	3.60962e-87	yes	up
NEFH	661	613	567	1045	1568	2464	3644	2453	674.636	661.579	654.618	945.387	1565.24	2398	2836.24	2730.83	9.77434	9.7584	9.75013	10.0657	10.5314	10.9486	11.1183	11.0791	1558.32	-1.69788	2.88544e-20	1.47676e-18	yes	down
NEK2	282	306	364	322	127	113	145	60	287.818	330.25	420.249	291.306	126.777	109.973	112.858	66.7958	7.92651	8.04908	8.27055	7.93835	7.26068	7.15853	7.17221	6.84763	218.253	1.6684	5.08452e-17	1.87076e-15	yes	up
NEK7	729	492	741	818	1823	1832	1714	1647	744.039	530.99	855.507	740.026	1819.79	1782.93	1334.06	1833.54	9.75336	9.46785	9.87712	9.74818	10.5884	10.5682	10.2876	10.5955	1205.11	-1.23751	9.82209e-16	3.13742e-14	yes	down
NEUROD1	668	694	480	577	281	268	115	297	681.781	748.998	554.174	521.998	280.506	260.821	89.5081	330.639	9.10939	9.19979	8.91235	8.85795	8.31101	8.25092	7.48286	8.45005	433.553	1.38433	0.000482311	0.00234966	yes	up
NEUROD2	1295	1044	750	814	167	154	102	143	1321.72	1126.73	865.897	736.407	166.706	149.875	79.3898	159.197	9.80299	9.6385	9.37279	9.21512	7.92546	7.84764	7.42617	7.89537	575.74	2.87252	1.8691e-36	3.32568e-34	yes	up
NEUROD6	426	238	158	156	84	55	90	51	434.788	256.861	182.416	141.13	83.8522	53.5267	70.0498	56.7764	8.08654	7.59537	7.29908	7.09312	6.71388	6.43785	6.58977	6.47825	159.925	1.94035	1.97295e-10	3.31861e-09	yes	up
NEUROG1	81	37	51	50	394	384	530	351	82.671	39.9322	58.881	45.2338	393.307	373.714	412.515	390.755	6.86587	6.46272	6.66658	6.50704	8.14306	8.09503	8.19231	8.13495	224.626	-2.79437	1.58532e-49	5.73105e-47	yes	down
NEUROG2	717	588	415	488	158	307	477	155	731.792	634.598	479.13	441.482	157.722	298.776	371.264	172.556	9.16481	9.02757	8.76512	8.69163	7.85213	8.35053	8.53721	7.92003	410.915	1.18952	2.91909e-06	2.43793e-05	yes	up
NFATC2	31	29	19	64	72	124	183	160	31.6395	31.2982	21.9361	57.8993	71.8733	120.678	142.435	178.122	5.70754	5.70608	5.57313	6.02103	6.15787	6.52892	6.66497	6.84048	81.9852	-1.83315	1.80426e-08	2.26527e-07	yes	down
NFIB	2975	2595	3632	3671	1945	1809	1388	1312	3036.37	2800.65	4193.25	3321.07	1941.58	1760.54	1080.32	1460.6	11.4274	11.3489	11.7476	11.5154	11.0021	10.9122	10.482	10.7444	2449.3	1.09701	6.16234e-10	9.71262e-09	yes	up
NHLH1	967	596	680	522	364	410	385	268	986.949	643.231	785.08	472.241	363.36	399.017	299.657	298.355	9.59699	9.18665	9.37438	8.90548	8.67806	8.75796	8.51572	8.5157	530.986	1.08542	6.13026e-08	7.06205e-07	yes	up
NHLH2	983	935	812	825	438	415	425	368	1003.28	1009.1	937.478	746.358	437.229	403.883	330.791	409.681	9.71938	9.72475	9.65339	9.43811	8.95873	8.89118	8.72396	8.90412	659.725	1.22604	3.25645e-20	1.65548e-18	yes	up
NHLRC1	25	21	30	34	77	78	105	75	25.5157	22.6642	34.6359	30.759	76.8645	75.9106	81.7248	83.4947	5.33271	5.29127	5.46647	5.4061	5.91587	5.90806	5.9623	5.96917	53.9462	-1.48646	2.89539e-10	4.7509e-09	yes	down
NID2	322	142	187	214	523	1019	1166	1513	328.643	153.253	215.897	193.601	522.08	991.704	907.534	1684.37	8.57154	7.98802	8.23713	8.14952	8.97821	9.59107	9.50465	10.1289	624.635	-2.20321	1.27517e-07	1.38098e-06	yes	down
NINJ2-AS1	14	15	23	24	32	54	62	35	14.2888	16.1887	26.5542	21.7122	31.9437	52.5535	48.2565	38.9642	4.65445	4.69134	4.86126	4.7817	4.93905	5.19469	5.15136	5.03175	31.3077	-1.13259	0.00045241	0.00222397	yes	down
NIPAL1	14	16	14	13	32	48	33	43	14.2888	17.268	16.1634	11.7608	31.9437	46.7142	25.6849	47.8703	4.46576	4.52168	4.5038	4.41187	4.75367	4.94505	4.66085	4.9541	26.4618	-1.35414	0.000141071	0.000790134	yes	down
NKX1-2	71	69	49	82	151	163	118	149	72.4647	74.4681	56.572	74.1835	150.734	158.634	91.8431	165.876	6.43036	6.44845	6.28717	6.4433	6.95288	6.99402	6.58488	7.02767	105.597	-1.02161	4.12624e-06	3.32801e-05	yes	down
NKX3-2	83	77	82	105	21	35	52	51	84.7123	83.1021	94.6715	94.9911	20.9631	34.0625	40.4732	56.7764	6.12547	6.11144	6.2003	6.20785	5.40974	5.60229	5.68052	5.87094	63.719	1.23666	2.9975e-06	2.49792e-05	yes	up
NKX6-2	83	22	53	36	5	17	22	16	84.7123	23.7434	61.1901	32.5684	4.9912	16.5446	17.1233	17.8122	5.45557	4.75469	5.23278	4.89127	4.3827	4.62596	4.63025	4.65371	32.3357	1.83601	7.28129e-05	0.00043836	yes	up
NME4	502	451	244	722	2163	2280	3563	2198	512.356	486.741	281.705	653.177	2159.19	2218.93	2773.19	2446.95	9.43628	9.39516	8.98289	9.63927	10.7615	10.7891	11.0169	10.8878	1441.53	-2.30943	5.44898e-32	7.17344e-30	yes	down
NMI	27	28	35	55	86	97	105	85	27.557	30.2189	40.4085	49.7572	85.8487	94.4017	81.7248	94.6274	5.5109	5.55166	5.68652	5.79158	6.13181	6.1987	6.10162	6.19751	63.068	-1.26064	9.48049e-08	1.05894e-06	yes	down
NMRK2	31	13	9	13	63	75	77	121	31.6395	14.0302	10.3908	11.7608	62.8892	72.991	59.9315	134.705	5.25191	4.95981	4.89443	4.89937	5.63151	5.7303	5.60537	6.18104	49.7922	-2.27723	5.5314e-09	7.51656e-08	yes	down
NNMT	157	51	110	106	44	32	70	66	160.239	55.0416	126.998	95.8957	43.9226	31.1428	54.4832	73.4754	6.7484	6.03439	6.57852	6.38285	5.91703	5.76928	6.02378	6.20444	80.1498	1.11242	0.00074796	0.00347082	yes	up
NOG	188	162	113	181	341	414	568	355	191.878	174.838	130.462	163.746	340.4	402.91	442.092	395.208	7.77334	7.70175	7.48865	7.6493	8.25482	8.40698	8.49418	8.38828	280.192	-1.25703	1.35993e-17	5.33089e-16	yes	down
NOS1	375	286	169	271	1123	1023	1500	688	382.736	308.665	195.116	245.167	1121.02	995.597	1167.5	765.925	8.77928	8.60129	8.2523	8.4164	9.77503	9.6581	9.81669	9.40447	647.716	-1.83941	4.8673e-21	2.66473e-19	yes	down
NOS2	75	102	80	97	41	52	36	35	76.5472	110.083	92.3624	87.7536	40.9279	50.6071	28.0199	38.9642	6.08605	6.33961	6.21164	6.18025	5.72149	5.83378	5.53693	5.70036	65.6582	1.21767	3.36375e-07	3.35124e-06	yes	up
NPAS1	63	65	44	79	84	129	134	196	64.2997	70.1511	50.7993	71.4695	83.8522	125.545	104.296	218.2	6.28927	6.3437	6.15858	6.35301	6.45839	6.7482	6.61161	7.19595	98.5765	-1.04392	0.000226262	0.00120287	yes	down
NPAS2	320	310	377	700	205	209	213	188	326.602	334.567	435.258	633.274	204.639	203.402	165.784	209.293	8.28254	8.30347	8.53901	8.89447	7.89254	7.88748	7.72621	7.91145	314.102	1.14643	2.58989e-08	3.14753e-07	yes	up
NPAS4	17	8	7	9	21	17	135	25	17.3507	8.63398	8.08171	8.14209	20.9631	16.5446	105.075	27.8316	4.37258	4.19403	4.18577	4.17261	4.43933	4.35621	5.38276	4.55424	26.5778	-2.02227	0.000543272	0.0026131	yes	down
NPC2	1355	1161	965	1509	2628	2927	3603	3419	1382.95	1253.01	1114.12	1365.16	2623.38	2848.6	2804.33	3806.25	10.6203	10.5327	10.4304	10.6085	11.2198	11.3004	11.2852	11.589	2149.72	-1.23927	3.88817e-21	2.15983e-19	yes	down
NPS	5	14	15	14	249	114	191	176	5.10315	15.1095	17.3179	12.6655	248.562	110.946	148.661	195.934	5.10873	5.33251	5.38235	5.25974	7.10986	6.41205	6.65877	6.88831	94.2875	-3.81987	6.13589e-29	6.49977e-27	yes	down
NPSR1	87	78	79	119	313	209	134	147	88.7948	84.1813	91.2079	107.657	312.449	203.402	104.296	163.65	6.76784	6.73399	6.78818	6.89939	7.77274	7.39649	6.87536	7.21671	144.455	-1.07227	0.000113412	0.00065096	yes	down
NPY	17	1	4	1	340	359	303	308	17.3507	1.07925	4.61812	0.904677	339.402	349.384	235.834	342.885	5.57606	5.22917	5.33461	5.17117	7.64563	7.67508	7.30161	7.65208	161.432	-5.72759	1.24543e-12	2.75921e-11	yes	down
NPY2R	155	161	203	219	65	77	86	50	158.198	173.759	234.37	198.124	64.8856	74.9374	66.9365	55.6632	7.09743	7.17277	7.42456	7.28472	6.46856	6.55702	6.48046	6.38452	128.359	1.53767	1.31918e-16	4.63648e-15	yes	up
NQO1	810	645	698	1209	2328	3057	4320	3677	826.71	696.115	805.862	1093.75	2323.9	2975.11	3362.39	4093.47	10.0787	9.93684	10.0581	10.3201	11.0235	11.2681	11.3918	11.5924	2022.16	-1.89716	5.68573e-27	5.07813e-25	yes	down
NRSN1	955	954	810	929	474	418	476	390	974.701	1029.6	935.169	840.445	473.166	406.803	370.486	434.173	9.71312	9.76579	9.67293	9.57214	9.05159	8.92273	8.84311	8.97859	683.068	1.16749	3.33969e-25	2.63188e-23	yes	up
NRTN	56	36	28	35	12	9	24	21	57.1553	38.8529	32.3268	31.6637	11.9789	8.75892	18.6799	23.3785	5.0884	4.88762	4.80162	4.79506	4.47569	4.41317	4.59015	4.67183	27.8494	1.35222	0.000315078	0.00161583	yes	up
NT5DC1	324	228	256	323	681	873	1154	979	330.684	246.068	295.56	292.211	679.802	849.615	898.194	1089.88	8.62501	8.38935	8.53474	8.52257	9.26306	9.47529	9.53011	9.71822	585.252	-1.59398	4.2518e-25	3.31626e-23	yes	down
NTN1	1969	1531	1901	2877	938	843	1193	698	2009.62	1652.33	2194.76	2602.75	936.35	820.419	928.549	777.058	10.7834	10.5938	10.8698	11.0403	10.07	9.95422	10.0619	9.90815	1490.23	1.28854	1.8014e-20	9.32427e-19	yes	up
NTRK1	60	128	106	94	20	36	108	26	61.2378	138.144	122.38	85.0396	19.9648	35.0357	84.0597	28.9448	5.98047	6.55407	6.45737	6.1959	5.45367	5.67734	6.18952	5.59965	71.8508	1.2602	0.00137848	0.00591626	yes	up
NUP62CL	28	21	18	37	55	61	91	76	28.5776	22.6642	20.7815	33.473	54.9032	59.366	70.8281	84.608	5.26034	5.17238	5.14574	5.32762	5.58778	5.63465	5.74993	5.86011	46.9002	-1.34126	7.91357e-07	7.34739e-06	yes	down
NWD1	71	55	42	69	310	252	471	261	72.4647	59.3586	48.4903	62.4227	309.455	245.25	366.594	290.562	6.69957	6.58338	6.47907	6.60343	7.83782	7.62888	7.99943	7.77841	181.825	-2.31736	6.28253e-36	1.10065e-33	yes	down
NXPH2	188	126	140	149	21	68	40	42	191.878	135.985	161.634	134.797	20.9631	66.1785	31.1332	46.757	7.03894	6.75375	6.89158	6.75004	5.68781	6.24116	5.82427	6.04294	98.6658	1.92467	1.98282e-11	3.87296e-10	yes	up
NYX	16	12	11	25	30	43	42	42	16.3301	12.951	12.6998	22.6169	29.9472	41.8482	32.6899	46.757	4.53758	4.47698	4.4751	4.64409	4.75743	4.91755	4.79935	4.97258	26.98	-1.20674	0.00039487	0.00197089	yes	down
OAF	406	315	218	354	1054	1080	1023	1149	414.376	339.963	251.688	320.256	1052.15	1051.07	796.233	1279.14	8.90024	8.73566	8.50033	8.68512	9.7566	9.75571	9.48909	9.94912	688.109	-1.65366	5.64695e-22	3.41139e-20	yes	down
OBI1-AS1	53	49	62	69	35	22	10	17	54.0934	52.8831	71.5809	62.4227	34.9384	21.4107	7.78331	18.9255	5.41987	5.40552	5.59018	5.50975	5.18695	4.98162	4.70159	4.945	40.5047	1.553	1.68396e-05	0.000118627	yes	up
OCA2	66	106	40	59	147	194	328	331	67.3616	114.4	46.1812	53.3759	146.741	188.803	255.293	368.49	6.57821	6.93359	6.37843	6.43878	7.12283	7.328	7.59157	7.91783	155.081	-1.76996	1.19781e-08	1.54038e-07	yes	down
OGFRP1	24	20	24	21	51	54	84	45	24.4951	21.5849	27.7087	18.9982	50.9103	52.5535	65.3798	50.0968	5.03926	4.99482	5.09053	4.94476	5.38529	5.40384	5.54061	5.37441	38.9659	-1.2525	4.5203e-06	3.61481e-05	yes	down
OGN	432	5	67	61	3	3	15	3	440.912	5.39624	77.3535	55.1853	2.99472	2.91964	11.675	3.33979	7.28778	4.41347	5.62362	5.37763	4.3235	4.31569	4.55262	4.35737	74.972	4.77519	5.48476e-05	0.000341019	yes	up
OLFML2A	427	457	725	1010	230	218	309	172	435.809	493.216	837.034	913.723	229.595	212.16	240.504	191.481	8.69704	8.80937	9.31236	9.401	8.15295	8.09057	8.18729	8.01472	444.19	1.6159	2.39133e-13	5.76324e-12	yes	up
OLFML2B	841	695	823	1310	470	369	511	318	858.35	750.077	950.178	1185.13	469.173	359.116	397.727	354.018	9.57099	9.44384	9.66767	9.88379	9.02107	8.79521	8.87858	8.78488	665.471	1.2448	7.93015e-16	2.55458e-14	yes	up
OLFML3	333	82	170	298	571	566	906	508	339.87	88.4983	196.27	269.594	569.995	550.839	705.168	565.538	8.44242	7.45711	7.99574	8.24547	8.91075	8.87878	9.11575	8.90265	410.721	-1.41858	0.000293622	0.00151879	yes	down
OLIG1	158	50	52	26	13	15	7	16	161.259	53.9624	60.0356	23.5216	12.9771	14.5982	5.44832	17.8122	6.15445	5.33271	5.39786	4.90323	4.70337	4.73558	4.50198	4.80625	43.7019	2.57136	7.54769e-07	7.03062e-06	yes	up
OLIG2	146	65	66	42	20	14	14	18	149.012	70.1511	76.199	37.9964	19.9648	13.625	10.8966	20.0387	6.24422	5.67231	5.72621	5.30802	5.02746	4.90527	4.82888	5.03454	49.7354	2.3808	4.71651e-09	6.48663e-08	yes	up
OLIG3	190	397	709	477	27	20	292	4	193.92	428.461	818.562	431.531	26.9525	19.4643	227.273	4.45305	7.48814	8.21872	8.87331	8.22893	6.23072	6.11232	7.62939	5.87425	268.827	2.74833	0.0118657	0.0371782	yes	up
ONECUT1	21	22	22	25	159	131	105	53	21.4332	23.7434	25.3997	22.6169	158.72	127.491	81.7248	59.0029	5.32839	5.37001	5.40021	5.34047	6.54701	6.36925	6.04069	5.82124	65.0165	-2.19798	1.23901e-11	2.47965e-10	yes	down
ONECUT2	1109	1021	863	1085	1918	2919	3289	2193	1131.88	1101.91	996.359	981.574	1914.63	2840.81	2559.93	2441.39	10.3311	10.3074	10.2191	10.2051	10.8179	11.2044	11.1011	11.0538	1746.06	-1.21222	4.36583e-22	2.66573e-20	yes	down
ONECUT3	408	380	249	381	1295	2089	2133	1451	416.417	410.114	287.478	344.682	1292.72	2033.04	1660.18	1615.34	9.07394	9.06204	8.78441	8.91988	10.1014	10.5555	10.3506	10.3218	1007.5	-2.1776	3.15552e-43	7.98523e-41	yes	down
OPN3	627	500	458	576	1353	1304	1423	1110	639.935	539.624	528.775	521.094	1350.62	1269.07	1107.56	1235.72	9.46881	9.32112	9.30426	9.29029	10.1646	10.104	9.97344	10.0779	899.05	-1.15385	4.56706e-27	4.11126e-25	yes	down
OPRM1	234	150	155	203	91	69	83	51	238.827	161.887	178.952	183.649	90.8399	67.1517	64.6015	56.7764	7.45817	7.1306	7.21107	7.23592	6.70096	6.50559	6.47537	6.4131	130.336	1.45059	2.06246e-13	4.99176e-12	yes	up
OR2L13	17	15	7	17	105	94	143	111	17.3507	16.1887	8.08171	15.3795	104.815	91.482	111.301	123.572	5.15934	5.14257	4.98993	5.11196	6.13524	6.03427	6.18919	6.25931	61.0214	-2.90488	1.38023e-25	1.13075e-23	yes	down
OR2W3	6	14	4	5	45	55	43	45	6.12378	15.1095	4.61812	4.52338	44.9208	53.5267	33.4682	50.0968	4.21306	4.40446	4.18809	4.1653	4.85914	4.96117	4.71154	4.91664	26.5484	-2.59071	7.98439e-10	1.23704e-08	yes	down
OR51E2	294	322	174	191	69	50	52	53	300.065	347.518	200.888	172.793	68.8786	48.6607	40.4732	59.0029	7.70699	7.8422	7.34828	7.22467	6.55066	6.34777	6.2377	6.46233	154.785	2.24059	7.41378e-19	3.31727e-17	yes	up
OR7E14P	37	37	40	43	116	128	190	138	37.7633	39.9322	46.1812	38.9011	115.796	124.571	147.883	153.63	5.88172	5.91148	5.98782	5.89055	6.5776	6.63376	6.77348	6.79652	88.0823	-1.7394	8.36753e-18	3.37293e-16	yes	down
OSBPL10	186	188	141	240	388	479	636	453	189.837	202.899	162.789	217.122	387.317	466.169	495.018	504.308	7.86291	7.91537	7.7495	7.96724	8.46015	8.62913	8.68634	8.70116	328.182	-1.25905	6.37897e-20	3.13782e-18	yes	down
OSCAR	17	42	28	46	13	10	14	18	17.3507	45.3284	32.3268	41.6151	12.9771	9.73213	10.8966	20.0387	4.39679	4.80256	4.6327	4.76276	4.31425	4.24743	4.26362	4.44454	23.7832	1.36544	0.000784512	0.00362566	yes	up
OSTM1-AS1	66	63	37	18	32	23	25	20	67.3616	67.9926	42.7176	16.2842	31.9437	22.3839	19.4583	22.2653	5.46202	5.46605	5.19418	4.79731	5.05342	4.90668	4.85009	4.90833	36.3009	1.01587	0.0132413	0.0406593	yes	up
OTOS	26	19	22	36	91	133	168	129	26.5364	20.5057	25.3997	32.5684	90.8399	129.437	130.76	143.611	5.5447	5.45326	5.53595	5.62734	6.2363	6.50411	6.51772	6.58325	74.9572	-2.22698	1.50455e-19	7.18366e-18	yes	down
OTX1	1383	1283	1149	1238	5444	4557	5524	3267	1411.53	1384.67	1326.55	1119.99	5434.42	4434.93	4299.5	3637.03	10.7578	10.7412	10.7043	10.5592	12.0466	11.84	11.809	11.6419	2881.08	-1.76439	1.55976e-41	3.70038e-39	yes	down
OTX2	1680	2160	1628	1513	4160	4290	5421	4566	1714.66	2331.17	1879.57	1368.78	4152.68	4175.08	4219.33	5083.16	11.0104	11.2878	11.0922	10.8149	11.8399	11.8452	11.8558	12.0415	3115.56	-1.27358	1.16233e-17	4.60383e-16	yes	down
OTX2-AS1	163	163	118	127	491	497	519	464	166.363	175.917	136.235	114.894	490.136	483.687	403.954	516.554	7.69273	7.7362	7.54905	7.42301	8.61831	8.60609	8.44045	8.66678	310.967	-1.67563	3.4268e-27	3.09704e-25	yes	down
OXTR	47	57	63	105	91	174	246	208	47.9696	61.5171	72.7354	94.9911	90.8399	169.339	191.469	231.559	6.25346	6.3937	6.4967	6.67	6.63975	7.10983	7.21526	7.37193	120.053	-1.29814	4.85854e-06	3.85551e-05	yes	down
P2RX3	376	155	194	373	601	1201	1206	1149	383.757	167.283	223.979	337.444	599.943	1168.83	938.667	1279.14	8.76089	8.11734	8.32967	8.65145	9.15803	9.80027	9.58443	9.89003	637.38	-1.84047	1.69416e-07	1.7888e-06	yes	down
P2RX6	218	224	227	310	878	891	1099	877	222.497	241.751	262.078	280.45	876.455	867.133	855.386	976.332	8.27948	8.34422	8.40844	8.45913	9.48118	9.47092	9.45873	9.58614	572.76	-1.8263	2.19312e-62	1.31443e-59	yes	down
P2RY6	36	18	30	30	98	79	170	82	36.7427	19.4265	34.6359	27.1403	97.8276	76.8838	132.316	91.2876	5.6112	5.3598	5.58763	5.47094	6.20548	6.03773	6.44011	6.15346	64.5326	-1.76255	6.48624e-11	1.17241e-09	yes	down
P3H2	219	196	212	376	671	909	1330	1400	223.518	211.533	244.76	340.158	669.819	884.651	1035.18	1558.57	8.31851	8.27856	8.39041	8.65216	9.25554	9.52132	9.67647	10.0873	646.023	-2.02207	1.60921e-18	6.88905e-17	yes	down
P3H3	610	448	438	646	1399	1989	2716	1744	622.584	483.503	505.684	584.421	1396.54	1935.72	2113.95	1941.53	9.55614	9.34521	9.38259	9.50147	10.2947	10.6157	10.7047	10.6183	1197.99	-1.7496	1.01072e-34	1.62107e-32	yes	down
PABPC4L	24	17	31	29	77	77	112	58	24.4951	18.3472	35.7904	26.2356	76.8645	74.9374	87.1731	64.5693	5.26115	5.16407	5.42611	5.28338	5.86273	5.84638	5.95498	5.7479	51.0516	-1.54306	2.93686e-09	4.19881e-08	yes	down
PACSIN3	433	404	436	736	167	211	220	217	441.933	436.016	503.375	665.842	166.706	205.348	171.233	241.578	8.60955	8.59694	8.7288	8.99648	7.7966	7.95551	7.81209	8.08674	354.004	1.38748	1.9355e-15	5.93283e-14	yes	up
PADI2	239	172	129	167	80	66	85	58	243.931	185.631	148.934	151.081	79.8593	64.2321	66.1581	64.5693	7.45349	7.21881	7.0398	7.05357	6.59077	6.45403	6.4657	6.46166	125.549	1.40916	5.87297e-12	1.22376e-10	yes	up
PAK5	1679	1636	1382	1814	929	892	940	599	1713.64	1765.65	1595.56	1641.08	927.366	868.106	731.631	666.845	10.5536	10.5827	10.484	10.5117	9.97708	9.9179	9.76679	9.68888	1238.73	1.07219	1.55994e-20	8.14855e-19	yes	up
PAMR1	391	324	315	482	2492	2363	2215	2333	399.066	349.676	363.677	436.054	2487.62	2299.7	1724	2597.24	9.16361	9.06181	9.09319	9.233	10.8546	10.7742	10.4843	10.8987	1332.13	-2.55444	8.7944e-74	8.0117e-71	yes	down
PAPLN	237	140	220	299	43	33	86	23	241.889	151.095	253.997	270.498	42.9243	32.116	66.9365	25.6051	7.41381	7.01011	7.45469	7.51773	6.16614	6.02554	6.41423	5.94701	135.633	2.43566	1.2935e-18	5.64358e-17	yes	up
PAPPA2	741	587	907	770	283	283	263	176	756.287	633.518	1047.16	696.601	282.502	275.419	204.701	195.934	9.28447	9.1155	9.60291	9.20631	8.40272	8.38176	8.14453	8.11903	511.515	1.70854	3.7957e-21	2.1188e-19	yes	up
PAQR5	25	22	26	46	68	70	78	99	25.5157	23.7434	30.0178	41.6151	67.8804	68.1249	60.7098	110.213	5.32274	5.29812	5.39373	5.5422	5.82543	5.82812	5.75811	6.15833	53.4775	-1.3297	4.09967e-06	3.31217e-05	yes	down
PAQR6	642	537	440	622	201	138	306	118	655.244	579.556	507.993	562.709	200.646	134.303	238.169	131.365	8.99021	8.872	8.74724	8.84532	7.94625	7.64832	8.08132	7.63768	376.248	1.70486	9.07798e-20	4.40834e-18	yes	up
PARM1	2738	2737	2476	2998	6206	6565	6760	5066	2794.48	2953.9	2858.62	2712.22	6195.08	6389.14	5261.52	5639.79	11.6464	11.6968	11.6671	11.6194	12.403	12.4336	12.2422	12.3101	4350.59	-1.05301	3.12893e-34	4.88091e-32	yes	down
PARVA	785	674	604	865	1418	1551	1922	1487	801.194	727.413	697.336	782.545	1415.51	1509.45	1495.95	1655.42	9.80424	9.7195	9.68318	9.78306	10.3308	10.3927	10.3844	10.4822	1135.6	-1.01279	7.10366e-29	7.42137e-27	yes	down
PATJ	717	607	560	744	1776	1308	1724	1360	731.792	655.103	646.537	673.079	1772.88	1272.96	1341.84	1514.04	9.68658	9.59026	9.57927	9.61294	10.5177	10.1956	10.2464	10.3625	1076.03	-1.12395	7.31618e-21	3.92986e-19	yes	down
PAX2	1102	910	569	379	13	3	5	5	1124.73	982.115	656.928	342.872	12.9771	2.91964	3.89165	5.56632	9.22506	9.0768	8.64692	7.9919	5.88892	5.66715	5.62144	5.76928	391.5	6.94965	2.26203e-32	3.04839e-30	yes	up
PAX7	123	277	95	93	459	451	283	341	125.537	298.952	109.68	84.1349	458.192	438.919	220.268	379.623	7.3803	8.07416	7.29061	7.10866	8.46407	8.42398	7.81341	8.28816	264.413	-1.27604	0.00603882	0.0211428	yes	down
PAX8	452	244	179	114	9	8	6	10	461.325	263.336	206.661	103.133	8.98417	7.78571	4.66999	11.1326	7.83752	7.27746	7.04599	6.45082	5.2446	5.21105	5.0816	5.31358	133.378	5.00652	2.42464e-19	1.13858e-17	yes	up
PBXIP1	4483	4014	5191	7402	9541	11726	13130	13053	4575.48	4332.1	5993.16	6696.42	9524.21	11411.9	10219.5	14531.4	12.4384	12.3901	12.6829	12.786	13.1228	13.3008	13.1919	13.5436	8410.52	-1.08081	5.67164e-11	1.03172e-09	yes	down
PCA3	15	16	8	14	32	32	40	21	15.3094	17.268	9.23624	12.6655	31.9437	31.1428	31.1332	23.3785	4.2914	4.32728	4.17859	4.23861	4.55797	4.54715	4.55107	4.42884	21.5097	-1.11154	0.00184025	0.00760925	yes	down
PCARE	18	17	23	16	35	73	79	62	18.3713	18.3472	26.5542	14.4748	34.9384	71.0446	61.4881	69.0223	4.90657	4.90866	5.04305	4.82918	5.16163	5.56461	5.47792	5.5415	39.2801	-1.6163	7.23404e-07	6.75227e-06	yes	down
PCAT1	16	8	15	25	38	47	57	40	16.3301	8.63398	17.3179	22.6169	37.9331	45.741	44.3649	44.5305	4.62641	4.48048	4.64788	4.73255	4.95679	5.05457	5.04278	5.03677	29.6836	-1.39933	1.90128e-05	0.000131816	yes	down
PCDHA11	10	1	3	2	459	521	423	244	10.2063	1.07925	3.46359	1.80935	458.192	507.044	329.234	271.636	5.5023	5.30276	5.38209	5.26683	8.02229	8.1271	7.69671	7.49954	197.833	-6.56686	5.14756e-53	2.05677e-50	yes	down
PCDHA13	45	47	47	54	0	0	1	3	45.9283	50.7246	54.2629	48.8525	0	0	0.778331	3.33979	4.72388	4.78018	4.81779	4.76599	3.86294	3.85981	3.85812	3.96658	25.4858	5.70887	1.61492e-13	3.95058e-12	yes	up
PCDHB5	85	18	14	23	825	608	827	422	86.7535	19.4265	16.1634	20.8076	823.549	591.714	643.68	469.797	6.95368	6.23503	6.19846	6.22421	8.96136	8.62233	8.71104	8.38979	333.986	-4.14142	2.91082e-12	6.24237e-11	yes	down
PCDHB7	50	48	51	61	26	31	20	19	51.0315	51.8039	58.881	55.1853	25.9543	30.1696	15.5666	21.152	5.37578	5.38327	5.45629	5.42333	5.04994	5.11235	4.86388	4.97734	38.718	1.23461	1.11411e-05	8.13007e-05	yes	up
PCDHGA10	51	41	37	65	209	159	248	173	52.0521	44.2491	42.7176	58.804	208.632	154.741	193.026	192.595	6.25082	6.16756	6.15412	6.31633	7.24906	6.99956	7.18689	7.17834	118.352	-1.91263	4.10298e-24	2.96652e-22	yes	down
PCDHGA8	51	63	61	54	13	8	15	6	52.0521	67.9926	70.4263	48.8525	12.9771	7.78571	11.675	6.67958	5.19566	5.36065	5.38084	5.1617	4.61076	4.49787	4.56995	4.4849	34.8051	2.59093	3.32832e-14	8.84511e-13	yes	up
PCDHGB4	1767	2428	1691	2799	1143	895	1290	789	1803.45	2620.41	1952.31	2532.19	1140.99	871.026	1004.05	878.365	10.7176	11.0836	10.7939	11.0497	10.2909	10.0522	10.176	10.06	1600.35	1.19365	1.79289e-16	6.17748e-15	yes	up
PCOLCE2	48	63	32	67	73	118	179	119	48.9902	67.9926	36.945	60.6133	72.8716	114.839	139.321	132.478	6.02095	6.21179	5.88582	6.1397	6.25493	6.57105	6.72314	6.67703	84.2564	-1.09657	2.19536e-05	0.000150148	yes	down
PCP4	772	732	499	951	1087	1706	2962	2217	787.926	790.009	576.11	860.348	1085.09	1660.3	2305.42	2468.1	9.83736	9.83988	9.57281	9.91456	10.1248	10.5275	10.8522	10.9198	1316.66	-1.31823	1.35575e-09	2.0274e-08	yes	down
PCP4L1	1592	1718	1162	1507	505	581	837	596	1624.84	1854.15	1341.56	1363.35	504.112	565.437	651.463	663.505	10.4147	10.5455	10.2276	10.2436	9.34587	9.44193	9.56274	9.58012	1071.05	1.3745	7.19411e-24	5.01058e-22	yes	up
PCSK6	610	498	440	673	3473	4067	4119	3700	622.584	537.465	507.993	608.847	3466.89	3958.06	3205.95	4119.07	9.78923	9.67271	9.62982	9.77007	11.3851	11.5217	11.3056	11.5628	2128.36	-2.69401	1.43603e-123	8.1764e-120	yes	down
PCSK9	55	109	42	48	24	29	31	26	56.1346	117.638	48.4903	43.4245	23.9578	28.2232	24.1283	28.9448	5.56465	6.0689	5.4791	5.42012	5.14833	5.21369	5.14255	5.22791	46.3677	1.33632	0.000109312	0.000631071	yes	up
PDF	20	18	27	14	32	49	54	48	20.4126	19.4265	31.1723	12.6655	31.9437	47.6874	42.0299	53.4366	4.79254	4.77752	4.95818	4.64757	4.96914	5.17015	5.10574	5.23075	32.3468	-1.07812	0.00119867	0.00522781	yes	down
PDGFRL	102	57	65	57	23	28	24	22	104.104	61.5171	75.0444	51.5666	22.9595	27.25	18.6799	24.4918	6.00809	5.64808	5.77366	5.54476	5.16045	5.22717	5.07506	5.18945	48.2017	1.65146	2.80336e-08	3.39248e-07	yes	up
PDYN	40	35	35	96	100	171	162	120	40.8252	37.7737	40.4085	86.849	99.8241	166.419	126.09	133.592	5.96792	5.93336	5.96907	6.41382	6.5113	6.90628	6.68847	6.7275	91.4726	-1.34252	2.03284e-06	1.74841e-05	yes	down
PECAM1	160	7	21	16	3	14	4	10	163.301	7.55473	24.2451	14.4748	2.99472	13.625	3.11332	11.1326	5.69187	4.00173	4.36677	4.16489	3.86735	4.14676	3.84502	4.09256	30.0551	2.77029	0.00991257	0.0320316	yes	up
PEG13	390	372	295	360	1282	1293	1579	1150	398.046	401.48	340.586	325.684	1279.74	1258.36	1228.98	1280.25	8.95779	8.96544	8.83265	8.7936	10.0254	10.0089	9.98637	10.0253	814.143	-1.78451	1.57333e-72	1.27974e-69	yes	down
PENK	1060	531	593	942	9178	9306	11705	8415	1081.87	573.08	684.636	852.205	9161.85	9056.72	9110.36	9368.11	10.6388	10.1594	10.2871	10.4489	12.6674	12.6553	12.6617	12.6908	4986.1	-3.52245	6.29075e-107	1.59191e-103	yes	down
PERP	220	198	197	324	573	708	879	862	224.539	213.691	227.442	293.115	571.992	689.035	684.153	959.633	8.19767	8.16057	8.20981	8.41033	9.00008	9.17566	9.16997	9.49711	482.95	-1.59621	9.66495e-21	5.11905e-19	yes	down
PGAM2	26	17	16	38	48	56	56	56	26.5364	18.3472	18.4725	34.3777	47.9156	54.4999	43.5865	62.3427	5.05787	4.92857	4.9338	5.16935	5.33837	5.41175	5.28954	5.48874	38.2598	-1.0719	0.000289763	0.00150088	yes	down
PGF	141	38	26	36	15	19	18	26	143.909	41.0114	30.0178	32.5684	14.9736	18.4911	14.01	28.9448	6.04355	5.17798	5.02477	5.06153	4.764	4.82976	4.73085	5.00824	40.4907	1.70525	0.000573231	0.00274329	yes	up
PGM5	483	550	385	347	1251	1174	1151	1123	492.964	593.586	444.494	313.923	1248.8	1142.55	895.859	1250.19	9.15942	9.32151	9.07253	8.7879	10.0174	9.93074	9.69835	10.0181	797.796	-1.29889	4.18821e-13	9.78324e-12	yes	down
PGM5-AS1	14	20	19	22	54	43	56	73	14.2888	21.5849	21.9361	19.9029	53.905	41.8482	43.5865	81.2682	4.79046	4.92105	4.92889	4.88691	5.3504	5.21017	5.23428	5.60749	37.2901	-1.49998	3.76886e-06	3.07215e-05	yes	down
PHACTR2	188	148	183	213	550	687	790	782	191.878	159.729	211.279	192.696	549.032	668.597	614.881	870.572	7.98754	7.85319	8.06381	7.98855	8.88689	9.07418	8.99533	9.33092	432.333	-1.838	2.59028e-30	3.08867e-28	yes	down
PHOX2A	118	124	87	321	14	31	48	18	120.434	133.827	100.444	290.401	13.9754	30.1696	37.3599	20.0387	6.53636	6.61928	6.39422	7.30629	5.39535	5.66791	5.76102	5.51799	93.3312	2.6573	4.09133e-13	9.59358e-12	yes	up
PHOX2B	722	809	808	2410	115	48	353	32	736.895	873.111	932.86	2180.27	114.798	46.7142	274.751	35.6244	9.18187	9.35047	9.4166	10.3103	7.60429	7.0994	8.26909	7.00767	649.378	3.32118	4.92092e-06	3.89823e-05	yes	up
PHYHD1	18	18	11	10	55	61	78	64	18.3713	19.4265	12.6998	9.04677	54.9032	59.366	60.7098	71.2488	4.85652	4.87722	4.75897	4.66616	5.35884	5.40698	5.42663	5.51884	38.2215	-2.05604	2.57433e-11	4.93106e-10	yes	down
PI15	532	343	390	351	108	56	87	61	542.975	370.182	450.267	317.542	107.81	54.4999	67.7148	67.909	8.52406	8.15604	8.34026	8.01665	7.13333	6.70634	6.81769	6.83921	247.362	2.49722	3.7045e-29	3.99858e-27	yes	up
PIGB	101	110	76	139	238	271	345	233	103.084	118.717	87.7443	125.75	237.581	263.741	268.524	259.39	7.04305	7.14273	6.94031	7.18198	7.68888	7.77938	7.79729	7.7634	183.066	-1.23698	1.23349e-16	4.35547e-15	yes	down
PIMREG	388	381	415	491	143	157	201	97	396.004	411.193	479.13	444.196	142.748	152.794	156.445	107.987	8.37855	8.4126	8.55418	8.48574	7.5314	7.58124	7.59563	7.34001	286.312	1.62099	4.70388e-30	5.55083e-28	yes	up
PIP5K1B	133	168	76	157	710	1280	1702	2088	135.744	181.314	87.7443	142.034	708.751	1245.71	1324.72	2324.49	7.87733	8.08368	7.61546	7.90322	9.25646	9.81739	9.88188	10.4713	768.814	-3.35648	4.91833e-17	1.81254e-15	yes	down
PIPOX	662	638	566	694	2031	1632	1693	1372	675.657	688.56	653.464	627.846	2027.43	1588.28	1317.71	1527.4	9.63646	9.6531	9.60834	9.57279	10.6677	10.4266	10.2465	10.3882	1138.29	-1.28789	1.09855e-22	7.10781e-21	yes	down
PIR	1300	1189	1108	1292	3089	3131	3437	3456	1326.82	1283.23	1279.22	1168.84	3083.57	3047.13	2675.12	3847.44	10.5947	10.5652	10.5627	10.4829	11.3882	11.3765	11.249	11.6092	2213.92	-1.32255	1.85191e-29	2.04744e-27	yes	down
PIRT	514	738	1206	2179	363	345	361	401	524.604	796.485	1392.36	1971.29	362.361	335.759	280.977	446.418	9.12801	9.51034	10.055	10.4118	8.81059	8.74773	8.6022	8.98742	763.782	1.71707	4.37883e-05	0.000280135	yes	up
PIWIL2	36	43	41	28	13	12	10	6	36.7427	46.4076	47.3357	25.3309	12.9771	11.6786	7.78331	6.67958	4.69298	4.81322	4.82139	4.52692	4.30679	4.27978	4.18522	4.18042	24.3669	1.98933	3.09446e-07	3.09879e-06	yes	up
PJA1	12102	11666	10116	12566	5292	5293	6176	4448	12351.7	12590.5	11679.2	11368.2	5282.69	5151.22	4806.97	4951.79	13.3824	13.4016	13.3265	13.2998	12.5706	12.5478	12.4855	12.5123	8522.78	1.24897	7.00805e-70	5.32028e-67	yes	up
PKD1L2	36	22	25	31	57	76	132	74	36.7427	23.7434	28.8632	28.045	56.8997	73.9642	102.74	82.3815	5.49187	5.30853	5.38784	5.36654	5.72699	5.89181	6.12695	5.96105	54.1724	-1.43216	1.09724e-07	1.20549e-06	yes	down
PKHD1L1	58	48	117	135	42	52	46	26	59.1965	51.8039	135.08	122.131	41.9261	50.6071	35.8032	28.9448	5.90026	5.82277	6.47342	6.40213	5.70739	5.80858	5.62164	5.53973	65.6866	1.22599	0.000240361	0.00127071	yes	up
PKIB	566	510	499	773	992	1564	2072	1199	577.676	550.416	576.11	699.315	990.255	1522.11	1612.7	1334.8	9.424	9.3832	9.42241	9.59013	9.90711	10.3194	10.3769	10.191	982.923	-1.18349	1.17784e-14	3.31996e-13	yes	down
PKM	24630	26444	29763	33667	45612	57965	100684	78108	25138.1	28539.6	34362.3	30457.8	45531.8	56412.3	78365.5	86954.8	14.9094	15.0231	15.1933	15.0822	15.4593	15.6676	15.9956	16.1013	48220.3	-1.17341	8.64636e-11	1.53008e-09	yes	down
PLA1A	10	12	5	4	38	53	77	46	10.2063	12.951	5.77265	3.61871	37.9331	51.5803	59.9315	51.2101	4.39522	4.45431	4.30697	4.23311	4.86049	5.03068	5.1304	5.0214	29.1505	-2.64216	2.38222e-11	4.59789e-10	yes	down
PLA2G5	10	2	5	5	23	43	81	63	10.2063	2.15849	5.77265	4.52338	22.9595	41.8482	63.0448	70.1356	4.27661	4.08949	4.18462	4.1337	4.52355	4.80753	5.06349	5.1171	27.5811	-3.12606	4.57916e-10	7.34439e-09	yes	down
PLA2R1	146	144	170	266	412	521	563	379	149.012	155.412	196.27	240.644	411.275	507.044	438.2	421.927	7.65331	7.68523	7.86258	8.02395	8.48936	8.68305	8.54886	8.51192	314.973	-1.25997	1.27205e-14	3.56347e-13	yes	down
PLAAT2	15	10	14	12	64	60	92	54	15.3094	10.7925	16.1634	10.8561	63.8874	58.3928	71.6064	60.1162	4.79078	4.70616	4.81313	4.69446	5.44554	5.38994	5.52775	5.4039	38.3905	-2.26998	5.36241e-14	1.39896e-12	yes	down
PLAAT4	374	411	525	695	1075	1012	1322	1004	381.716	443.571	606.128	628.75	1073.11	984.892	1028.95	1117.72	8.9562	9.08038	9.34943	9.38148	9.87773	9.79575	9.83802	9.91663	783.104	-1.02871	2.81304e-11	5.34783e-10	yes	down
PLAAT5	56	68	54	67	34	19	45	20	57.1553	73.3888	62.3446	60.6133	33.9402	18.4911	35.0249	22.2653	5.58855	5.74314	5.63857	5.62588	5.31339	5.07601	5.32519	5.14516	45.4029	1.19463	1.19356e-05	8.65438e-05	yes	up
PLAC9	28	20	15	21	25	50	55	54	28.5776	21.5849	17.3179	18.9982	24.956	48.6607	42.8082	60.1162	4.93585	4.8284	4.75915	4.78009	4.88067	5.19664	5.13059	5.31568	32.8775	-1.02444	0.00261935	0.0103046	yes	down
PLAGL1	660	515	408	504	1267	1104	1559	928	673.616	555.812	471.048	455.957	1264.77	1074.43	1213.42	1033.11	9.481	9.31198	9.17158	9.14243	10.071	9.91356	10.0313	9.87587	842.77	-1.08902	3.19844e-15	9.54711e-14	yes	down
PLAU	453	490	636	975	209	243	389	165	462.345	528.831	734.281	882.06	208.632	236.491	302.771	183.688	8.76015	8.883	9.1931	9.37417	8.08987	8.18765	8.38879	7.99603	442.387	1.48223	3.00346e-12	6.42894e-11	yes	up
PLBD1	63	34	46	40	255	618	785	1193	64.2997	36.6944	53.1084	36.1871	254.551	601.446	610.99	1328.12	6.82654	6.54156	6.72933	6.51288	7.8665	8.68788	8.70678	9.51325	373.175	-3.87721	7.68429e-14	1.97083e-12	yes	down
PLCD4	92	94	69	72	199	179	317	157	93.8979	101.449	79.6626	65.1367	198.65	174.205	246.731	174.782	6.80165	6.8555	6.69683	6.56534	7.37171	7.26373	7.56069	7.26513	141.814	-1.23073	1.65322e-10	2.80986e-09	yes	down
PLCH2	1140	973	943	1304	565	535	505	477	1163.52	1050.11	1088.72	1179.7	564.006	520.669	393.057	531.026	9.96869	9.86979	9.9042	9.98245	9.3	9.23054	8.99275	9.24819	811.351	1.16079	2.50959e-21	1.4289e-19	yes	up
PLEKHA4	1332	1273	1290	1767	3330	3095	3423	2478	1359.48	1373.88	1489.34	1598.56	3324.14	3012.09	2664.23	2758.67	10.6331	10.6425	10.7147	10.7784	11.4761	11.3788	11.2591	11.2927	2197.55	-1.01392	1.09134e-23	7.50916e-22	yes	down
PLEKHB1	1767	1380	1226	1511	3365	3371	4511	3195	1803.45	1489.36	1415.45	1366.97	3359.08	3280.7	3511.05	3556.88	10.9413	10.769	10.7242	10.6929	11.5328	11.5096	11.5767	11.5892	2472.87	-1.17401	1.17884e-30	1.42808e-28	yes	down
PLEKHD1	29	29	24	34	75	143	100	99	29.5983	31.2982	27.7087	30.759	74.868	139.169	77.8331	110.213	5.51835	5.54511	5.49733	5.52991	6.02617	6.4825	6.05539	6.29749	65.181	-1.74734	8.45011e-11	1.50235e-09	yes	down
PLEKHG4	73	63	74	80	36	27	55	32	74.506	67.9926	85.4352	72.3741	35.9367	26.2768	42.8082	35.6244	5.93272	5.87321	6.02141	5.91567	5.52201	5.38561	5.60558	5.52068	55.1192	1.08513	3.72934e-06	3.04538e-05	yes	up
PLK1	626	534	534	713	276	230	300	188	638.914	576.318	616.519	645.034	275.514	223.839	233.499	209.293	9.05788	8.96039	9.02332	9.06766	8.30987	8.14278	8.17348	8.09296	427.367	1.39395	1.66183e-33	2.5065e-31	yes	up
PLS1	70	56	82	85	94	159	240	174	71.4441	60.4379	94.6715	76.8975	93.8346	154.741	186.799	193.708	6.48776	6.38937	6.67317	6.53198	6.66599	7.03837	7.19517	7.21977	116.567	-1.05397	1.38275e-05	9.89695e-05	yes	down
PLTP	6281	5941	5360	9961	20160	19295	22239	17882	6410.58	6411.81	6188.28	9011.48	20124.5	18778.1	17309.3	19907.4	12.9582	12.9584	12.9272	13.2662	14.0456	13.9759	13.8945	14.0346	13017.7	-1.44149	1.61872e-29	1.82507e-27	yes	down
PLXDC1	791	1328	1957	3172	811	962	1227	777	807.318	1433.24	2259.42	2869.63	809.573	936.231	955.012	865.005	9.88386	10.4085	10.8524	11.0947	9.88622	10.0149	10.0324	9.94485	1366.93	1.04736	0.00641697	0.0222988	yes	up
PLXNA4	2974	2872	2625	3132	1834	1441	1853	1008	3035.35	3099.6	3030.64	2833.45	1830.77	1402.4	1442.25	1122.17	11.3886	11.4092	11.3869	11.3213	10.9054	10.6631	10.6877	10.4684	2224.58	1.04898	3.45705e-15	1.02519e-13	yes	up
PLXND1	1110	810	1013	974	478	489	566	461	1132.9	874.19	1169.54	881.155	477.159	475.901	440.535	513.214	9.90452	9.65653	9.93497	9.66436	9.11194	9.10955	9.0427	9.17509	745.574	1.09009	8.63748e-18	3.47559e-16	yes	up
PMCH	60	14	14	22	67	90	205	75	61.2378	15.1095	16.1634	19.9029	66.8821	87.5892	159.558	83.4947	5.84222	5.22254	5.24812	5.29393	5.89842	6.08215	6.5544	6.04543	63.7422	-1.82234	1.6356e-05	0.000115506	yes	down
PMFBP1	45	34	43	32	126	101	122	76	45.9283	36.6944	49.6448	28.9497	125.778	98.2945	94.9564	84.608	5.83521	5.72478	5.8795	5.61101	6.49558	6.31237	6.29093	6.20545	70.6068	-1.33296	1.89447e-08	2.36241e-07	yes	down
PNOC	155	105	66	65	4	7	24	5	158.198	113.321	76.199	58.804	3.99296	6.81249	18.6799	5.56632	6.32187	6.0426	5.74125	5.57238	4.67353	4.74043	4.98308	4.72931	55.1967	3.4858	4.19147e-15	1.23016e-13	yes	up
PNPLA4	264	291	225	337	632	714	1011	744	269.446	314.061	259.769	304.876	630.888	694.874	786.893	828.268	8.40082	8.52589	8.37355	8.4999	9.14145	9.23239	9.35211	9.3997	511.134	-1.35584	2.66617e-27	2.44847e-25	yes	down
PODNL1	58	51	36	78	148	165	248	172	59.1965	55.0416	41.5631	70.5648	147.74	160.58	193.026	191.481	6.3305	6.29104	6.14867	6.43419	6.96395	7.03125	7.18758	7.17428	114.899	-1.60514	4.66587e-16	1.54007e-14	yes	down
PODXL	1900	2021	2040	2993	5760	4833	6114	3516	1939.2	2181.16	2355.24	2707.7	5749.87	4703.54	4758.72	3914.23	11.2047	11.309	11.3782	11.5055	12.2332	12.0334	12.045	11.854	3538.71	-1.05838	4.41756e-15	1.28987e-13	yes	down
POLE4	258	237	245	368	540	729	1012	614	263.322	255.782	282.86	332.921	539.05	709.472	787.671	683.544	8.35273	8.33035	8.41175	8.54454	8.96937	9.22627	9.32767	9.19019	481.828	-1.26031	1.83875e-18	7.85695e-17	yes	down
POLQ	66	71	93	95	45	32	83	22	67.3616	76.6266	107.371	85.9443	44.9208	31.1428	64.6015	24.4918	5.97033	6.05261	6.28589	6.13263	5.73594	5.55876	5.94534	5.46932	62.8076	1.01278	0.000673113	0.00316195	yes	up
POLR3K	175	174	125	165	314	309	507	337	178.61	187.789	144.316	149.272	313.448	300.723	394.614	375.17	7.67245	7.71207	7.51421	7.53454	8.13912	8.10297	8.34747	8.29857	255.493	-1.06958	8.70467e-13	1.9648e-11	yes	down
POSTN	398	71	206	204	23	43	81	13	406.211	76.6266	237.833	184.554	22.9595	41.8482	63.0448	14.4724	7.82363	6.40481	7.31274	7.09337	5.76633	6.03511	6.26963	5.63568	130.944	2.66299	2.77585e-05	0.000185505	yes	up
POU3F4	19	0	0	0	624	619	572	381	19.392	0	0	0	622.902	602.419	445.205	424.153	5.84548	5.45189	5.47612	5.39006	8.46554	8.43117	8.12468	8.06722	264.259	-6.75328	0.000104273	0.000606125	yes	down
POU4F2	195	180	146	395	85	94	76	89	199.023	194.265	168.561	357.347	84.8505	91.482	59.1532	99.0804	7.41096	7.39012	7.27339	7.93242	6.76968	6.8193	6.53736	6.87627	156.72	1.46668	6.60306e-09	8.85136e-08	yes	up
POU6F2	212	195	161	229	73	64	63	33	216.374	210.453	185.879	207.171	72.8716	62.2856	49.0349	36.7377	7.3411	7.31605	7.20937	7.30576	6.51571	6.41803	6.27146	6.14828	130.101	1.89062	5.3693e-22	3.26096e-20	yes	up
PPARG	68	77	61	74	39	36	25	19	69.4028	83.1021	70.4263	66.9461	38.9314	35.0357	19.4583	21.152	5.79319	5.91129	5.80001	5.77226	5.46332	5.41175	5.1639	5.21199	50.5568	1.34458	7.8116e-07	7.25864e-06	yes	up
PPEF1	92	86	68	74	15	28	29	14	93.8979	92.8153	78.508	66.9461	14.9736	27.25	22.5716	15.5857	5.97119	5.96093	5.84167	5.74173	5.05296	5.26033	5.17565	5.07287	51.5685	2.03308	1.33433e-13	3.2996e-12	yes	up
PPFIBP2	270	273	249	198	617	784	969	989	275.57	294.635	287.478	179.126	615.914	762.999	754.203	1101.02	8.41232	8.46727	8.44801	8.07975	9.11512	9.31813	9.30802	9.67703	533.868	-1.64264	6.04983e-17	2.19403e-15	yes	down
PPM1H	994	950	783	1008	1804	2227	2705	1792	1014.51	1025.29	903.997	911.914	1800.83	2167.35	2105.39	1994.97	10.1588	10.1684	10.0575	10.0643	10.6919	10.8723	10.8441	10.7909	1490.53	-1.06567	1.73599e-29	1.94764e-27	yes	down
PPM1K-DT	29	40	25	19	19	8	10	9	29.5983	43.1699	28.8632	17.1889	18.9666	7.78571	7.78331	10.0194	4.42862	4.60914	4.4149	4.22542	4.25775	4.03753	4.02832	4.09019	20.4219	1.41995	0.00123345	0.00535899	yes	up
PPP1R17	582	482	702	1024	139	89	188	58	594.006	520.197	810.48	926.389	138.755	86.616	146.326	64.5693	8.85267	8.72454	9.15815	9.29603	7.60153	7.28378	7.63458	7.125	410.917	2.7023	5.32839e-28	5.18607e-26	yes	up
PPP1R1B	631	1005	1416	1506	535	592	629	510	644.017	1084.64	1634.81	1362.44	534.059	576.142	489.57	567.764	9.43961	9.9215	10.3234	10.1434	9.27563	9.3413	9.19985	9.3291	861.682	1.12471	2.27122e-07	2.34271e-06	yes	up
PPP1R1C	48	36	41	52	56	108	133	207	48.9902	38.8529	47.3357	47.0432	55.9015	105.107	103.518	230.445	5.9653	5.8468	5.95024	5.93973	6.04	6.46027	6.45196	7.09779	84.6493	-1.43754	4.12294e-05	0.00026488	yes	down
PPP1R3C	12	4	1	5	87	56	83	76	12.2476	4.31699	1.15453	4.52338	86.8469	54.4999	64.6015	84.608	4.6201	4.44423	4.37376	4.4285	5.58167	5.26667	5.38382	5.55723	39.0998	-3.68353	1.08039e-17	4.29424e-16	yes	down
PRAG1	1307	1013	954	1300	437	433	483	331	1333.96	1093.28	1101.42	1176.08	436.231	421.401	375.934	368.49	10.0661	9.8709	9.87784	9.94259	9.03512	9.00588	8.9093	8.89663	788.35	1.55484	1.2172e-46	3.64761e-44	yes	up
PRCP	3299	3059	2890	3674	6929	7499	8292	7189	3367.06	3301.42	3336.59	3323.78	6916.81	7298.13	6453.92	8003.25	11.9126	11.8948	11.9045	11.9008	12.595	12.6482	12.527	12.74	5250.12	-1.10483	2.13791e-39	4.59348e-37	yes	down
PRDM12	74	53	24	44	17	16	10	13	75.5266	57.2001	27.7087	39.8058	16.9701	15.5714	7.78331	14.4724	5.37753	5.1965	4.82307	4.99613	4.64162	4.6145	4.43808	4.59918	31.8798	1.88698	1.74089e-06	1.51737e-05	yes	up
PRDM13	343	309	210	259	5	14	3	6	350.076	333.487	242.451	234.311	4.9912	13.625	2.33499	6.67958	7.63586	7.58599	7.27608	7.25203	5.2604	5.45058	5.12631	5.32668	148.495	5.43283	2.81261e-56	1.28114e-53	yes	up
PRDM6	125	78	55	89	257	346	486	224	127.579	84.1813	63.4991	80.5162	256.548	336.732	378.269	249.371	7.18924	6.90339	6.73737	6.86844	7.75578	7.99997	8.11064	7.72986	197.087	-1.77874	4.10592e-16	1.35722e-14	yes	down
PRDM8	973	1034	966	803	447	477	173	592	993.073	1115.94	1115.28	726.455	446.214	464.223	134.651	659.052	9.7193	9.83274	9.83182	9.42268	8.98588	9.0199	8.0793	9.3325	706.861	1.21386	0.0083014	0.0275442	yes	up
PRDX3	2343	2197	1996	2866	4153	4940	6639	4919	2391.34	2371.11	2304.44	2592.8	4145.69	4807.67	5167.34	5476.14	11.4139	11.4063	11.3807	11.4872	11.9293	12.074	12.1453	12.2027	3657.07	-1.02032	8.19307e-24	5.68894e-22	yes	down
PRELP	239	224	211	266	179	109	121	78	243.931	241.751	243.606	240.644	178.685	106.08	94.178	86.8345	7.70202	7.69375	7.69957	7.69149	7.4433	7.05223	6.96601	6.92269	179.464	1.05941	4.02407e-07	3.94526e-06	yes	up
PRG4	74	81	33	52	7	3	5	0	75.5266	87.419	38.0995	47.0432	6.98768	2.91964	3.89165	0	5.28503	5.38767	4.85471	4.9813	4.28737	4.17984	4.18333	4.11721	32.7359	4.13466	1.36792e-15	4.29123e-14	yes	up
PRKCZ-AS1	281	200	176	244	108	119	154	100	286.797	215.849	203.197	220.741	107.81	115.812	119.863	111.326	7.82617	7.5809	7.53024	7.60115	7.04706	7.09706	7.11915	7.07139	172.675	1.02581	7.11266e-11	1.28056e-09	yes	up
PRL	49	33	32	36	203	124	168	146	50.0109	35.6152	36.945	32.5684	202.643	120.678	130.76	162.536	6.06346	5.89336	5.91454	5.84146	7.07342	6.64962	6.71551	6.88409	96.4696	-1.98967	5.69247e-17	2.07434e-15	yes	down
PRLR	100	80	67	97	373	747	785	1065	102.063	86.3398	77.3535	87.7536	372.344	726.99	610.99	1185.63	7.32634	7.22144	7.15945	7.22178	8.36634	9.0106	8.84026	9.51039	406.182	-3.03249	6.94274e-29	7.28668e-27	yes	down
PRND	213	93	140	371	514	490	918	360	217.394	100.37	161.634	335.635	513.096	476.874	714.508	400.775	8.00272	7.45309	7.77845	8.36603	8.75049	8.68248	9.06941	8.52297	365.036	-1.36801	0.00057991	0.00277176	yes	down
PROCR	93	27	22	44	215	399	604	784	94.9186	29.1397	25.3997	39.8058	214.622	388.312	470.112	872.798	6.93932	6.29161	6.25028	6.4094	7.58778	8.13442	8.32439	8.94852	266.888	-3.36025	1.33715e-08	1.70991e-07	yes	down
PRODH	360	357	224	397	740	784	1095	697	367.427	385.291	258.615	359.157	738.698	762.999	852.272	775.944	8.72307	8.76354	8.44049	8.70314	9.34866	9.3794	9.48603	9.39481	562.55	-1.19017	1.16334e-19	5.61335e-18	yes	down
PROS1	1370	1343	1437	1918	3990	4654	5285	4428	1398.26	1449.43	1659.06	1735.17	3982.98	4529.33	4113.48	4929.53	10.7932	10.8245	10.943	10.9824	11.7668	11.8949	11.799	11.98	2974.66	-1.49146	4.82959e-44	1.29405e-41	yes	down
PRR11	472	523	539	617	284	237	252	182	481.737	564.446	622.292	558.186	283.5	230.652	196.139	202.614	8.75385	8.90044	8.99201	8.89105	8.28917	8.12084	7.99086	8.02157	392.446	1.28723	3.52251e-19	1.62399e-17	yes	up
PRR22	18	7	13	25	26	31	70	35	18.3713	7.55473	15.0089	22.6169	25.9543	30.1696	54.4832	38.9642	4.55015	4.34415	4.49343	4.62102	4.67475	4.73828	5.04939	4.85591	26.6404	-1.22988	0.00176234	0.00732864	yes	down
PRR5	446	459	303	560	822	995	1170	997	455.201	495.375	349.823	506.619	820.554	968.347	910.647	1109.92	9.03765	9.11064	8.82035	9.12947	9.56656	9.72374	9.66562	9.85511	702.061	-1.07384	2.25544e-14	6.12248e-13	yes	down
PRSS35	374	205	330	370	1504	1319	2689	1193	381.716	221.246	380.995	334.73	1501.35	1283.67	2092.93	1328.12	8.95152	8.53511	8.95147	8.84394	10.2098	10.0541	10.549	10.0872	940.595	-2.23517	2.91757e-31	3.65097e-29	yes	down
PRTG	272	329	281	318	735	772	853	574	277.611	355.072	324.423	287.687	733.707	751.321	663.916	639.013	8.4311	8.63431	8.55932	8.45857	9.28836	9.31109	9.19476	9.15764	504.094	-1.16521	2.29478e-23	1.53717e-21	yes	down
PSD4	73	55	52	100	106	130	224	153	74.506	59.3586	60.0356	90.4677	105.814	126.518	174.346	170.329	6.46291	6.32732	6.33603	6.58973	6.69988	6.83182	7.08833	7.06348	107.672	-1.01611	6.00385e-06	4.65569e-05	yes	down
PSMA3	1301	1094	963	1429	2208	2695	3640	2429	1327.84	1180.7	1111.81	1292.78	2204.12	2622.81	2833.12	2704.12	10.5322	10.4276	10.375	10.5079	11.0051	11.1743	11.2505	11.2041	1909.66	-1.07654	2.73281e-24	2.00128e-22	yes	down
PSMB10	30	22	18	29	38	53	76	56	30.6189	23.7434	20.7815	26.2356	37.9331	51.5803	59.1532	62.3427	5.13993	5.03888	4.9944	5.07308	5.23886	5.4018	5.48655	5.51054	39.0486	-1.05333	0.000197864	0.00106733	yes	down
PSRC1	3815	3422	3907	4952	1915	1822	1558	1225	3893.7	3693.18	4510.75	4479.96	1911.63	1773.19	1212.64	1363.75	11.7286	11.6763	11.8753	11.8687	11.0515	10.9834	10.6508	10.7524	2854.85	1.40509	1.08049e-21	6.34232e-20	yes	up
PTAFR	10	11	10	10	22	108	78	297	10.2063	11.8717	11.5453	9.04677	21.9613	105.107	60.7098	330.639	4.81457	4.86014	4.86097	4.77038	5.06339	6.04371	5.63387	7.0833	70.1359	-3.60317	7.15502e-06	5.47382e-05	yes	down
PTER	20	8	17	9	36	60	96	102	20.4126	8.63398	19.627	8.14209	35.9367	58.3928	74.7198	113.553	4.92489	4.69959	4.91641	4.67165	5.16674	5.44061	5.60937	5.90195	42.4272	-2.32246	2.42396e-08	2.96646e-07	yes	down
PTF1A	114	110	61	84	2	9	1	1	116.352	118.717	70.4263	75.9928	1.99648	8.75892	0.778331	1.11326	5.93388	5.94723	5.54733	5.61165	4.45506	4.62726	4.37646	4.44989	49.2669	4.93894	8.99278e-23	5.85173e-21	yes	up
PTGDS	85	49	33	60	135	113	191	130	86.7535	52.8831	38.0995	54.2806	134.762	109.973	148.661	144.724	6.46691	6.1632	6.00062	6.17243	6.78795	6.63465	6.86917	6.84184	96.2672	-1.20992	3.6302e-07	3.59313e-06	yes	down
PTGR1	311	329	274	385	685	784	1049	800	317.416	355.072	316.341	348.301	683.795	762.999	816.469	890.61	8.59857	8.69168	8.59713	8.67431	9.27338	9.37675	9.4422	9.52432	561.375	-1.23702	3.02453e-27	2.75535e-25	yes	down
PTH1R	364	316	175	379	598	677	825	727	371.509	341.042	202.043	342.872	596.948	658.865	642.123	809.342	8.66086	8.5886	8.17594	8.59209	9.08409	9.17629	9.15292	9.37144	495.593	-1.10375	5.14129e-10	8.18832e-09	yes	down
PTH2R	33	37	26	31	14	14	22	18	33.6808	39.9322	30.0178	28.045	13.9754	13.625	17.1233	20.0387	4.72049	4.8012	4.66736	4.64111	4.40491	4.3975	4.45842	4.51431	24.5548	1.02427	0.00191138	0.00787051	yes	up
PTHLH	58	19	31	33	117	177	353	433	59.1965	20.5057	35.7904	29.8543	116.794	172.259	274.751	482.043	6.31806	5.82366	6.05397	5.94914	6.79125	7.10871	7.53054	8.06508	148.899	-2.84639	1.29304e-07	1.39701e-06	yes	down
PTOV1-AS2	64	39	36	59	65	64	272	70	65.3203	42.0907	41.5631	53.3759	64.8856	62.2856	211.706	77.9284	6.08623	5.83875	5.83483	5.96362	6.08198	6.05655	6.98235	6.19958	77.3945	-1.04707	0.00532834	0.0189881	yes	down
PTPRC	8	4	15	13	293	312	323	205	8.16504	4.31699	17.3179	11.7608	292.485	303.643	251.401	228.219	5.38348	5.3086	5.58821	5.43917	7.46749	7.50428	7.33074	7.23026	139.663	-4.70308	4.29224e-61	2.4439e-58	yes	down
PTPRH	124	130	91	105	174	240	487	297	126.558	140.302	105.062	94.9911	173.694	233.571	379.047	330.639	7.22411	7.30097	7.09554	7.02089	7.46553	7.70978	8.14369	8.01381	197.983	-1.26084	1.00882e-07	1.11918e-06	yes	down
PTTG1	667	795	744	802	356	277	376	302	680.76	858.002	858.97	725.551	355.374	269.58	292.652	336.205	9.2497	9.46977	9.47047	9.3102	8.66984	8.44362	8.50712	8.62432	547.137	1.31771	4.24672e-24	3.06073e-22	yes	up
PURPL	1	0	0	1	31	54	114	70	1.02063	0	0	0.904677	30.9455	52.5535	88.7297	77.9284	4.0496	4.02863	4.03811	4.03144	4.66865	4.96318	5.32558	5.21599	31.5103	-6.92467	8.90912e-11	1.57169e-09	yes	down
PUS7L	20	0	0	0	804	701	940	563	20.4126	0	0	0	802.585	682.222	731.631	626.767	6.02876	5.63738	5.66241	5.5736	8.85086	8.67984	8.75729	8.58838	357.952	-7.12018	4.92063e-05	0.000310522	yes	down
PWWP3B	101	86	83	114	242	246	345	214	103.084	92.8153	95.826	103.133	241.574	239.41	268.524	238.238	6.99958	6.93017	6.95313	6.99759	7.66354	7.65606	7.75844	7.65035	172.826	-1.32288	2.44615e-21	1.39627e-19	yes	down
PXDNL	219	287	429	541	37	42	63	29	223.518	309.744	495.293	489.43	36.9349	40.875	49.0349	32.2846	7.53034	7.82613	8.27743	8.27078	6.2827	6.32946	6.41007	6.23451	209.639	3.24526	6.78243e-35	1.11129e-32	yes	up
PXMP4	161	142	126	157	329	297	406	271	164.321	153.253	145.471	142.034	328.421	289.044	316.002	301.694	7.54681	7.49464	7.45701	7.43556	8.12294	8.01056	8.09047	8.04703	230.03	-1.03054	1.33272e-16	4.66246e-15	yes	down
PYGM	128	150	101	130	747	562	1360	577	130.641	161.887	116.608	117.608	745.686	546.946	1058.53	642.353	7.63509	7.7909	7.56314	7.55831	9.13142	8.83132	9.48567	8.98452	440.032	-2.50873	2.73037e-35	4.64061e-33	yes	down
RAB11FIP1	918	950	888	1068	2403	2995	3129	2637	936.938	1025.29	1025.22	966.195	2398.77	2914.77	2435.4	2935.67	10.177	10.2555	10.2557	10.2032	11.0468	11.2399	11.062	11.2468	1829.78	-1.43422	2.27718e-46	6.56491e-44	yes	down
RAB17	20	8	8	7	23	52	46	100	20.4126	8.63398	9.23624	6.33274	22.9595	50.6071	35.8032	111.326	4.66132	4.42936	4.44761	4.3614	4.70572	5.09792	4.90973	5.63482	33.164	-2.30237	7.2466e-06	5.53644e-05	yes	down
RAB27A	88	85	67	85	148	179	264	168	89.8154	91.736	77.3535	76.8975	147.74	174.205	205.479	187.028	6.73017	6.74521	6.63631	6.62646	7.09127	7.22275	7.3623	7.27915	131.282	-1.09232	1.58185e-10	2.69862e-09	yes	down
RAB34	643	525	525	719	1146	1408	1955	1532	656.265	566.605	606.128	650.463	1143.98	1370.28	1521.64	1705.52	9.5595	9.43366	9.49147	9.55129	10.0656	10.2385	10.341	10.4524	1027.61	-1.21075	9.60103e-21	5.09705e-19	yes	down
RAB37	43	64	42	70	22	32	27	29	43.8871	69.0718	48.4903	63.3274	21.9613	31.1428	21.0149	32.2846	5.36028	5.62332	5.41261	5.57303	5.05504	5.19388	5.03036	5.21169	41.3975	1.09155	0.000121476	0.000692521	yes	up
RAB40A	64	61	51	79	31	26	48	26	65.3203	65.8341	58.881	71.4695	30.9455	25.3035	37.3599	28.9448	5.72991	5.73376	5.66488	5.78941	5.33403	5.25029	5.41776	5.30877	48.0073	1.08634	7.03496e-06	5.40011e-05	yes	up
RAG1	39	36	43	40	22	14	26	21	39.8046	38.8529	49.6448	36.1871	21.9613	13.625	20.2366	23.3785	5.01963	5.00665	5.13345	4.97414	4.7638	4.61613	4.73017	4.78824	30.4613	1.0539	0.000525262	0.00253665	yes	up
RARB	294	264	195	243	763	535	629	611	300.065	284.921	225.133	219.836	761.658	520.669	489.57	680.204	8.39674	8.35426	8.16682	8.14445	9.24026	8.88097	8.82515	9.13079	435.257	-1.25044	3.2717e-13	7.75369e-12	yes	down
RARRES2	238	142	185	229	334	644	858	1260	242.91	153.253	213.588	207.171	333.412	626.749	667.808	1402.71	8.19407	7.8452	8.09396	8.066	8.45872	9.03394	9.09608	9.8373	480.95	-1.89097	2.84902e-05	0.000189843	yes	down
RASD1	1033	1077	909	1004	480	432	346	509	1054.31	1162.35	1049.47	908.295	479.156	420.428	269.303	566.651	9.81609	9.91078	9.81116	9.67345	9.09275	8.98136	8.62075	9.2396	738.745	1.26887	1.24096e-11	2.48138e-10	yes	up
RASEF	171	166	236	314	389	614	796	662	174.528	179.155	272.469	284.068	388.316	597.553	619.551	736.98	7.91412	7.93479	8.26397	8.29697	8.56644	8.96172	8.99733	9.16174	406.578	-1.36292	1.71107e-10	2.89736e-09	yes	down
RASL10A	90	99	99	251	38	57	82	53	91.8567	106.845	114.298	227.074	37.9331	55.4732	63.8231	59.0029	6.4688	6.57637	6.6252	7.18997	5.94688	6.14635	6.22645	6.18544	94.5384	1.32201	8.51235e-06	6.40253e-05	yes	up
RASL11B	15	6	7	9	33	34	40	32	15.3094	6.47548	8.08171	8.14209	32.9419	33.0892	31.1332	35.6244	4.24591	4.06885	4.10689	4.09693	4.53101	4.53373	4.51034	4.56479	21.3497	-1.79836	2.84832e-06	2.3867e-05	yes	down
RASSF3	150	127	128	126	223	337	487	404	153.094	137.064	147.78	113.989	222.608	327.973	379.047	449.758	7.49353	7.41232	7.46888	7.27697	7.79052	8.12528	8.25845	8.4135	241.414	-1.32291	1.18542e-10	2.0562e-09	yes	down
RBM11	129	140	137	164	305	346	329	322	131.661	151.095	158.171	148.367	304.463	336.732	256.071	358.471	7.37765	7.47951	7.51475	7.46353	8.05222	8.14192	7.90313	8.19687	230.629	-1.08921	2.04013e-13	4.94297e-12	yes	down
RBM43	148	113	152	191	444	342	346	304	151.053	121.955	175.489	172.793	443.219	332.839	269.303	338.432	7.52357	7.37094	7.63886	7.62449	8.43408	8.17335	7.98871	8.18715	250.635	-1.15295	1.59412e-10	2.71346e-09	yes	down
RBM47	236	143	125	208	1155	1652	2152	1920	240.869	154.332	144.316	188.173	1152.97	1607.75	1674.97	2137.47	8.45028	8.13323	8.0925	8.26402	9.84841	10.1853	10.2286	10.4809	912.605	-3.17299	1.17112e-58	5.92718e-56	yes	down
RBP1	1328	681	928	1579	2104	2882	4154	4790	1355.4	734.968	1071.4	1428.48	2100.3	2804.8	3233.19	5332.53	10.5872	10.0662	10.3806	10.6344	10.9926	11.2728	11.4139	11.9242	2257.63	-1.55297	1.39933e-05	0.000100062	yes	down
RBP4	83	88	53	81	134	195	332	237	84.7123	94.9738	61.1901	73.2788	133.764	189.777	258.406	263.843	6.72471	6.80238	6.52964	6.62828	7.04956	7.32903	7.5977	7.61027	144.993	-1.42879	1.24799e-09	1.87239e-08	yes	down
RBP7	12	19	6	19	29	90	101	101	12.2476	20.5057	6.92718	17.1889	28.949	87.5892	78.6114	112.44	4.8187	4.9778	4.71817	4.90862	5.11378	5.76574	5.69591	5.94704	45.5573	-2.42559	9.8664e-09	1.28038e-07	yes	down
RBPMS	318	213	160	224	513	604	926	739	324.56	229.88	184.725	202.648	512.097	587.821	720.734	822.701	8.45944	8.17791	8.0129	8.07727	8.86338	8.99164	9.18687	9.31307	448.146	-1.48815	2.17203e-14	5.91017e-13	yes	down
RCOR2	1903	1677	1624	1525	758	757	1015	706	1942.26	1809.9	1874.96	1379.63	756.666	736.722	790.006	785.964	10.6779	10.6083	10.6429	10.3465	9.79873	9.77546	9.83557	9.83228	1259.51	1.19014	5.17696e-24	3.67306e-22	yes	up
RDH10	1869	1289	1303	1705	12590	15844	17731	12950	1907.56	1391.15	1504.35	1542.47	12567.8	15419.6	13800.6	14416.8	11.435	11.1837	11.2448	11.2633	13.2138	13.4282	13.3116	13.3572	7818.79	-3.14668	9.19186e-169	2.09345e-164	yes	down
REELD1	8	5	8	19	30	23	49	59	8.16504	5.39624	9.23624	17.1889	29.9472	22.3839	38.1382	65.6825	4.19985	4.14108	4.22939	4.37943	4.59252	4.47247	4.71478	5.01645	24.5173	-1.94206	2.63553e-05	0.000177534	yes	down
RFLNA	419	286	234	266	824	749	792	737	427.644	308.665	270.16	240.644	822.55	728.937	616.438	820.475	8.81016	8.53428	8.42787	8.33337	9.4129	9.29743	9.14063	9.40987	529.439	-1.26025	6.43624e-13	1.47917e-11	yes	down
RGL3	14	21	7	15	18	32	70	40	14.2888	22.6642	8.08171	13.5702	17.9683	31.1428	54.4832	44.5305	4.42677	4.57469	4.30892	4.40913	4.49396	4.70536	5.0046	4.8784	25.8412	-1.34063	0.00173824	0.007244	yes	down
RGN	26	24	25	31	42	49	82	59	26.5364	25.9019	28.8632	28.045	41.9261	47.6874	63.8231	65.6825	5.13094	5.1229	5.16785	5.15086	5.33926	5.40781	5.58273	5.59256	41.0582	-1.00438	0.000215767	0.00115219	yes	down
RGS5	241	144	182	281	613	856	1320	1371	245.972	155.412	210.124	254.214	611.922	833.07	1027.4	1526.28	8.3325	7.99479	8.21384	8.35683	9.12192	9.41653	9.62423	10.0235	608.049	-2.20597	5.2784e-20	2.60771e-18	yes	down
RGS9BP	34	30	39	32	50	98	100	149	34.7014	32.3774	45.0267	28.9497	49.912	95.3749	77.8331	165.876	5.60224	5.57272	5.73526	5.51569	5.78933	6.20695	6.06765	6.63389	66.2564	-1.46341	1.62376e-05	0.000114777	yes	down
RHBDF2	19	17	18	21	22	24	46	68	19.392	18.3472	20.7815	18.9982	21.9613	23.3571	35.8032	75.7019	4.64715	4.6303	4.67304	4.63775	4.69034	4.71304	4.90092	5.3255	29.2928	-1.00939	0.0160467	0.0475678	yes	down
RHBDL3	1280	1178	1223	1425	599	662	436	516	1306.41	1271.35	1411.99	1289.16	597.946	644.267	339.352	574.444	10.1361	10.1096	10.2117	10.1235	9.41337	9.47872	8.94269	9.3791	929.365	1.29381	2.02796e-14	5.52694e-13	yes	up
RHCE	61	61	59	57	11	24	22	26	62.2584	65.8341	68.1173	51.5666	10.9806	23.3571	17.1233	28.9448	5.51903	5.55256	5.57216	5.40813	4.80591	5.02843	4.91099	5.11777	41.0228	1.63429	6.15685e-08	7.08552e-07	yes	up
RHOBTB3	2602	2712	3985	5327	1617	1379	1738	989	2655.68	2926.92	4600.8	4819.21	1614.16	1342.06	1352.74	1101.02	11.2924	11.3866	11.8371	11.8848	10.8274	10.663	10.6694	10.4928	2551.57	1.4714	1.41354e-14	3.93561e-13	yes	up
RHOD	50	36	20	74	93	224	283	351	51.0315	38.8529	23.0906	66.9461	92.8364	218	220.268	390.755	6.24696	6.10754	5.89817	6.40598	6.62899	7.3155	7.32897	7.85331	137.723	-2.35256	3.65854e-06	2.99401e-05	yes	down
RHOH	45	31	22	43	86	135	191	127	45.9283	33.4567	25.3997	38.9011	85.8487	131.384	148.661	141.384	5.90414	5.75048	5.64167	5.81399	6.28904	6.60479	6.70865	6.6595	81.3705	-1.81413	5.50148e-13	1.27723e-11	yes	down
RIPK4	24	38	33	40	12	8	11	11	24.4951	41.0114	38.0995	36.1871	11.9789	7.78571	8.56164	12.2459	4.45066	4.68316	4.64358	4.62543	4.22665	4.13748	4.14485	4.23529	22.5457	1.79678	1.66109e-06	1.45561e-05	yes	up
RIPOR3	60	53	67	107	12	31	7	10	61.2378	57.2001	77.3535	96.8004	11.9789	30.1696	5.44832	11.1326	5.50715	5.46319	5.65697	5.82673	4.80446	5.12207	4.633	4.7963	43.9152	2.33102	1.02823e-08	1.33207e-07	yes	up
RIPPLY1	20	7	17	7	160	120	216	154	20.4126	7.55473	19.627	6.33274	159.719	116.786	168.119	171.443	5.38426	5.13763	5.38226	5.07918	6.66127	6.40333	6.71335	6.71817	83.7491	-3.53513	6.87103e-30	7.98407e-28	yes	down
RMDN2	76	65	82	72	128	151	206	183	77.5679	70.1511	94.6715	65.1367	127.775	146.955	160.336	203.727	6.55744	6.49599	6.69055	6.44626	6.90576	7.01361	7.08516	7.27736	118.29	-1.05742	1.32879e-07	1.4302e-06	yes	down
RN7SL573P	5	10	10	5	27	24	64	33	5.10315	10.7925	11.5453	4.52338	26.9525	23.3571	49.8132	36.7377	3.98346	4.11075	4.12803	3.96193	4.39853	4.3411	4.71369	4.53679	21.1031	-2.12899	2.45527e-06	2.0873e-05	yes	down
RNASE1	46	33	30	38	1	1	2	7	46.949	35.6152	34.6359	34.3777	0.998241	0.973213	1.55666	7.79284	4.55858	4.40733	4.39069	4.39625	3.73873	3.7357	3.7334	3.91504	20.3623	3.83267	8.48129e-12	1.73084e-10	yes	up
RNF122	743	736	604	828	321	363	393	304	758.328	794.326	697.336	749.072	320.435	353.276	305.884	338.432	9.35394	9.39788	9.2742	9.34277	8.58706	8.66795	8.54675	8.63313	539.636	1.18835	2.95282e-33	4.28347e-31	yes	up
RNF135	38	21	22	45	95	129	194	174	38.7839	22.6642	25.3997	40.7105	94.8329	125.545	150.996	193.708	5.82617	5.60079	5.64876	5.84597	6.37352	6.58537	6.73862	6.93889	86.5799	-2.13619	1.5568e-14	4.30817e-13	yes	down
RNF157-AS1	31	33	36	46	78	96	129	73	31.6395	35.6152	41.5631	41.6151	77.8628	93.4285	100.405	81.2682	5.57267	5.62786	5.70381	5.69893	6.06831	6.19362	6.24947	6.09525	62.9246	-1.23429	2.3826e-08	2.92212e-07	yes	down
RNLS	66	67	52	82	131	189	253	171	67.3616	72.3096	60.0356	74.1835	130.77	183.937	196.918	190.368	6.47324	6.51817	6.41002	6.53024	6.92844	7.20055	7.26082	7.22686	121.985	-1.35614	6.46635e-13	1.48314e-11	yes	down
ROM1	219	187	191	239	544	552	628	522	223.518	201.819	220.515	216.218	543.043	537.214	488.792	581.123	8.07246	7.9935	8.0634	8.04476	8.84349	8.83355	8.7469	8.90642	376.53	-1.31649	1.00552e-32	1.38793e-30	yes	down
ROR1	378	323	263	324	942	989	958	714	385.798	348.597	303.641	293.115	940.343	962.508	745.641	794.87	8.78542	8.70085	8.58903	8.55762	9.59914	9.62192	9.37771	9.4371	596.814	-1.37099	3.62827e-25	2.84944e-23	yes	down
ROR2	360	243	251	378	415	664	950	824	367.427	262.257	289.787	341.968	414.27	646.214	739.414	917.329	8.64813	8.3705	8.45137	8.58651	8.75183	9.15532	9.28387	9.49059	497.333	-1.10596	1.10943e-07	1.21759e-06	yes	down
RPL39L	219	218	239	348	83	75	122	69	223.518	235.276	275.933	314.827	82.854	72.991	94.9564	76.8152	7.56556	7.60893	7.74751	7.87004	6.81453	6.73361	6.89986	6.77043	172.146	1.67538	1.30424e-22	8.36734e-21	yes	up
RPL7P1	11	17	16	21	110	31	33	20	11.2269	18.3472	18.4725	18.9982	109.806	30.1696	25.6849	22.2653	4.49526	4.63541	4.63953	4.64286	5.62494	4.82949	4.7583	4.70411	31.8714	-1.48547	0.00331033	0.0126839	yes	down
RPS27AP16	49	62	49	52	174	196	98	140	50.0109	66.9133	56.572	47.0432	173.694	190.75	76.2764	155.857	6.14615	6.31654	6.21901	6.10838	7.01176	7.09084	6.39622	6.92079	102.14	-1.43455	1.90124e-07	1.98718e-06	yes	down
RPS27L	489	380	364	556	1228	1697	2600	1928	499.088	410.114	420.249	503	1225.84	1651.54	2023.66	2146.37	9.30379	9.14376	9.16423	9.30939	10.1145	10.406	10.6107	10.6693	1109.98	-1.94255	2.5657e-31	3.24632e-29	yes	down
RRAD	43	45	31	49	64	103	127	128	43.8871	48.5661	35.7904	44.3292	63.8874	100.241	98.848	142.498	5.83022	5.88518	5.73527	5.83239	6.04279	6.3448	6.33807	6.60841	72.2559	-1.22724	2.87099e-06	2.40304e-05	yes	down
RSAD2	34	18	34	31	40	95	99	93	34.7014	19.4265	39.254	28.045	39.9296	92.4553	77.0548	103.533	5.45555	5.22877	5.51726	5.35691	5.52356	6.03781	5.9158	6.11566	54.3	-1.36695	2.89659e-05	0.000192726	yes	down
RSPO1	267	429	157	294	756	888	924	826	272.508	462.997	181.261	265.975	754.67	864.213	719.178	919.555	8.43908	8.88655	8.13412	8.41815	9.33696	9.46751	9.29208	9.52716	555.045	-1.46113	3.42027e-11	6.41653e-10	yes	down
RSPO2	641	1141	984	982	2947	3290	2330	2000	654.224	1231.42	1136.06	888.393	2941.82	3201.87	1813.51	2226.53	9.84611	10.3909	10.3184	10.1015	11.2262	11.3118	10.7516	10.9497	1761.73	-1.38127	2.38439e-11	4.59817e-10	yes	down
RSPO3	1150	1001	927	1185	6010	6082	8166	4459	1173.72	1080.33	1070.25	1072.04	5999.43	5919.08	6355.85	4964.04	10.6391	10.5705	10.5632	10.5632	12.1783	12.1644	12.2381	11.9847	3454.34	-2.40235	5.18599e-136	3.93703e-132	yes	down
S100A11	949	766	681	786	1437	1606	2362	1588	968.578	826.704	786.235	711.076	1434.47	1562.98	1838.42	1767.86	10.019	9.87762	9.83385	9.74574	10.3843	10.4667	10.625	10.586	1237.04	-1.0046	3.47775e-16	1.15967e-14	yes	down
S100A4	47	17	20	22	25	54	103	118	47.9696	18.3472	23.0906	19.9029	24.956	52.5535	80.1681	131.365	5.50175	5.08112	5.16412	5.0984	5.18768	5.55471	5.83119	6.18798	49.7941	-1.40038	0.00206402	0.00839581	yes	down
S100B	4110	4185	3644	5628	10680	9983	12391	7778	4194.79	4516.65	4207.11	5091.52	10661.2	9715.59	9644.3	8658.96	12.2715	12.3383	12.2743	12.4478	13.16	13.0674	13.0601	12.9537	7086.27	-1.10263	2.18218e-29	2.38939e-27	yes	down
S1PR3	1257	1484	2360	3090	984	874	876	740	1282.93	1601.6	2724.69	2795.45	982.269	850.588	681.818	823.815	10.3338	10.5434	11.0673	11.094	10.0895	9.96186	9.77045	9.93446	1467.9	1.33239	1.62788e-09	2.4059e-08	yes	up
SALL1	1452	716	823	765	721	471	350	289	1481.95	772.741	950.178	692.078	719.732	458.383	272.416	321.733	10.1242	9.49006	9.68576	9.38795	9.42406	9.02025	8.59151	8.72761	708.652	1.13699	0.00407049	0.0151504	yes	up
SALL3	1074	772	700	861	2307	2041	2216	1680	1096.16	833.179	808.171	778.927	2302.94	1986.33	1724.78	1870.28	10.1961	9.95215	9.92605	9.89312	10.9045	10.7585	10.6214	10.6994	1425.1	-1.16463	5.02779e-18	2.04479e-16	yes	down
SAMD11	781	625	565	908	1303	2223	2899	2609	797.112	674.53	652.309	821.446	1300.71	2163.45	2256.38	2904.5	9.88521	9.7423	9.71463	9.91103	10.3284	10.8203	10.8627	11.1169	1446.31	-1.54949	2.15884e-15	6.56443e-14	yes	down
SAMD9	66	58	97	72	193	197	160	126	67.3616	62.5964	111.989	65.1367	192.66	191.723	124.533	140.271	6.46992	6.4282	6.80875	6.44627	7.23382	7.23016	6.88813	6.97703	119.534	-1.08417	3.63675e-06	2.97724e-05	yes	down
SAMD9L	80	79	100	124	277	181	237	157	81.6504	85.2605	115.453	112.18	276.513	176.152	184.464	174.782	6.76244	6.79176	6.99911	6.97613	7.70443	7.32158	7.36074	7.31432	150.807	-1.04057	3.38816e-07	3.37261e-06	yes	down
SAPCD2	321	273	269	354	156	151	123	161	327.622	294.635	310.569	320.256	155.726	146.955	95.7347	179.235	8.10791	8.01352	8.05926	8.08864	7.49065	7.44664	7.13901	7.60012	228.841	1.12572	1.6809e-10	2.85264e-09	yes	up
SATB2-AS1	24	11	17	13	16	32	41	60	24.4951	11.8717	19.627	11.7608	15.9719	31.1428	31.9116	66.7958	4.63097	4.40851	4.55188	4.39882	4.4842	4.73247	4.74635	5.1441	26.6971	-1.1029	0.0147279	0.0443863	yes	down
SBSPON	92	118	134	270	54	42	86	28	93.8979	127.351	154.707	244.263	53.905	40.875	66.9365	31.1714	6.50846	6.73366	6.88646	7.28282	6.15237	6.00261	6.27874	5.88597	101.638	1.67781	5.20955e-08	6.05035e-07	yes	up
SCARA5	66	47	37	55	4	17	4	14	67.3616	50.7246	42.7176	49.7572	3.99296	16.5446	3.11332	15.5857	5.25542	5.07723	4.97885	5.07174	4.30947	4.57873	4.26212	4.56519	31.2247	2.45937	2.65466e-08	3.21938e-07	yes	up
SCGN	76	35	39	38	74	106	126	144	77.5679	37.7737	45.0267	34.3777	73.8698	103.161	98.0697	160.31	6.22921	5.8214	5.91081	5.76913	6.19725	6.42781	6.39388	6.76548	78.7695	-1.15867	0.000144499	0.000804831	yes	down
SCNN1A	10	7	5	11	82	216	272	430	10.2063	7.55473	5.77265	9.95144	81.8557	210.214	211.706	478.703	5.24532	5.19548	5.16886	5.21754	6.24194	7.04085	7.05465	7.84563	126.996	-4.86685	5.49253e-16	1.80508e-14	yes	down
SCNN1B	258	339	307	631	173	214	172	155	263.322	365.865	354.441	570.851	172.696	208.268	133.873	172.556	8.02632	8.31357	8.28462	8.72972	7.68498	7.83222	7.49069	7.68584	280.234	1.18057	1.03489e-07	1.14472e-06	yes	up
SCNN1G	64	60	58	69	24	38	31	32	65.3203	64.7548	66.9627	62.4227	23.9578	36.9821	24.1283	35.6244	5.71759	5.71113	5.73062	5.69141	5.21707	5.40251	5.21039	5.38666	47.5191	1.11411	7.84631e-06	5.94675e-05	yes	up
SCPEP1	640	622	624	818	1437	1748	2112	2197	653.203	671.292	720.427	740.026	1434.47	1701.18	1643.83	2445.84	9.65242	9.67599	9.73699	9.75922	10.3664	10.5315	10.4984	10.8919	1251.28	-1.37475	3.38616e-19	1.56748e-17	yes	down
SCRG1	364	244	275	435	134	140	286	136	371.509	263.336	317.496	393.534	133.764	136.25	222.603	151.404	8.27089	7.9676	8.12928	8.32453	7.43319	7.44597	7.82668	7.52578	248.737	1.05933	4.87088e-08	5.68311e-07	yes	up
SCRT2	1453	791	689	961	228	282	345	231	1482.97	853.685	795.471	869.394	227.599	274.446	268.524	257.164	10.0336	9.4831	9.41479	9.50161	8.32896	8.47438	8.45409	8.42519	628.657	1.96085	4.32416e-25	3.35772e-23	yes	up
SDC2	2445	2148	2413	3297	6866	7251	9070	5838	2495.44	2318.22	2785.88	2982.72	6853.92	7056.77	7059.46	6499.23	11.5723	11.5078	11.6704	11.7317	12.5262	12.5554	12.5559	12.4732	4756.46	-1.37602	2.88229e-47	9.37773e-45	yes	down
SDK2	1976	2118	1812	2391	5517	5107	6578	3718	2016.76	2285.85	2092.01	2163.08	5507.29	4970.2	5119.86	4139.11	11.2319	11.3441	11.2647	11.2942	12.1845	12.0822	12.1118	11.9022	3536.77	-1.20576	4.49466e-32	5.95151e-30	yes	down
SEC14L6	33	42	34	38	116	172	199	146	33.6808	45.3284	39.254	34.3777	115.796	167.393	154.888	162.536	5.85313	6.00106	5.93188	5.85538	6.60586	6.8997	6.84018	6.87195	94.1567	-1.98111	1.03968e-20	5.48376e-19	yes	down
SEL1L3	960	740	913	1089	2269	2360	2587	2037	979.805	798.643	1054.09	985.193	2265.01	2296.78	2013.54	2267.72	10.1511	9.97419	10.2162	10.1556	10.9357	10.9495	10.8208	10.9367	1582.6	-1.2115	2.89569e-31	3.64362e-29	yes	down
SELL	15	15	10	21	85	67	263	53	15.3094	16.1887	11.5453	18.9982	84.8505	65.2053	204.701	59.0029	5.05159	5.07327	4.98905	5.11327	5.92436	5.74216	6.6515	5.67505	59.4752	-2.73712	3.26071e-11	6.14248e-10	yes	down
SERPINB1	32	29	34	46	111	119	134	167	32.6602	31.2982	39.254	41.6151	110.805	115.812	104.296	185.915	5.74546	5.73001	5.83753	5.85723	6.48252	6.5164	6.44104	6.89456	82.707	-1.82786	3.29717e-13	7.80592e-12	yes	down
SERPINF1	2145	1531	1150	1607	8640	13701	15829	21222	2189.25	1652.33	1327.71	1453.82	8624.8	13334	12320.2	23625.7	11.5479	11.3166	11.1461	11.2147	12.8268	13.2744	13.1921	13.8846	8065.97	-3.12806	3.92572e-18	1.61972e-16	yes	down
SERPINF2	24	25	13	12	30	64	37	61	24.4951	26.9812	15.0089	10.8561	29.9472	62.2856	28.7982	67.909	4.8522	4.89147	4.69456	4.60052	4.93538	5.32609	4.9174	5.37581	33.2852	-1.28665	0.00148514	0.00631207	yes	down
SERTAD1	173	121	112	244	295	387	468	367	176.569	130.589	129.307	220.741	294.481	376.634	364.259	408.568	7.67246	7.44984	7.44472	7.84996	8.09357	8.31236	8.28365	8.3854	262.643	-1.13021	1.37697e-09	2.05643e-08	yes	down
SFRP2	2603	1507	1749	1657	5427	5699	6893	5592	2656.7	1626.43	2019.27	1499.05	5417.45	5546.34	5365.04	6225.37	11.4912	11.0552	11.2435	10.9855	12.1767	12.2003	12.1672	12.3165	3794.46	-1.53169	9.17317e-22	5.4548e-20	yes	down
SFXN2	54	73	63	81	116	109	316	96	55.114	78.7851	72.7354	73.2788	115.796	106.08	245.953	106.873	6.25968	6.47726	6.42748	6.42814	6.74509	6.68102	7.36531	6.68596	106.827	-1.04433	0.0002618	0.00137258	yes	down
SGCG	150	101	104	145	21	18	15	17	153.094	109.004	120.071	131.178	20.9631	17.5178	11.675	18.9255	6.56536	6.29029	6.36329	6.44204	5.35121	5.28743	5.14757	5.32505	72.8036	2.9162	1.79095e-29	1.99946e-27	yes	up
SGK3	44	28	28	54	68	87	171	181	44.9077	30.2189	32.3268	48.8525	67.8804	84.6695	133.095	201.501	5.87337	5.68622	5.71944	5.91643	6.11514	6.26251	6.60376	6.93892	80.4314	-1.63285	8.6426e-07	7.96904e-06	yes	down
SGMS2	57	20	44	83	143	179	189	227	58.1759	21.5849	50.7993	75.0882	142.748	174.205	147.105	252.711	6.28669	5.83871	6.21524	6.44255	6.91007	7.07277	6.93733	7.39159	115.302	-1.79255	3.23926e-09	4.57657e-08	yes	down
SGPP2	223	236	196	251	519	519	556	510	227.6	254.702	226.288	227.074	518.087	505.098	432.752	567.764	8.08965	8.18053	8.08659	8.0865	8.80092	8.77754	8.63697	8.88561	369.921	-1.11087	1.40182e-19	6.72135e-18	yes	down
SH3D19	488	503	544	719	1303	1380	1585	1219	498.067	542.861	628.064	650.463	1300.71	1343.03	1233.65	1357.07	9.27988	9.35288	9.47872	9.50852	10.1506	10.1817	10.1	10.1915	944.24	-1.17343	3.46502e-28	3.41627e-26	yes	down
SH3RF3-AS1	12	16	9	14	26	21	44	27	12.2476	17.268	10.3908	12.6655	25.9543	20.4375	34.2466	30.0581	4.17547	4.26908	4.14287	4.18086	4.41203	4.32334	4.53809	4.47085	20.4085	-1.07811	0.00374738	0.0140952	yes	down
SH3TC2	49	42	57	76	112	134	168	80	50.0109	45.3284	65.8082	68.7554	111.803	130.411	130.76	89.061	6.06615	6.01644	6.22574	6.24995	6.5818	6.69808	6.7036	6.41973	86.4921	-1.00929	3.27258e-06	2.70537e-05	yes	down
SHBG	16	18	18	21	31	41	52	37	16.3301	19.4265	20.7815	18.9982	30.9455	39.9017	40.4732	41.1907	4.61045	4.66554	4.68923	4.6545	4.84285	4.96326	4.9744	4.97659	28.5059	-1.01708	0.000792981	0.00365886	yes	down
SHC1	1134	735	891	1176	2198	2708	3406	2585	1157.39	793.247	1028.69	1063.9	2194.13	2635.46	2651	2877.79	10.3574	10.0305	10.2535	10.2823	10.9552	11.1352	11.1414	11.2226	1800.2	-1.35681	2.96552e-25	2.3533e-23	yes	down
SHROOM1	61	64	25	72	107	144	174	101	62.2584	69.0718	28.8632	65.1367	106.812	140.143	135.43	112.44	6.20964	6.27372	5.83514	6.23523	6.56816	6.77423	6.75097	6.60446	90.0192	-1.12981	3.91073e-06	3.17642e-05	yes	down
SIL1	623	550	599	821	1484	1853	2572	1706	635.852	593.586	691.563	742.74	1481.39	1803.36	2001.87	1899.23	9.61876	9.56106	9.69136	9.7523	10.3888	10.5806	10.6846	10.6314	1231.2	-1.43143	7.75013e-33	1.08956e-30	yes	down
SILC1	496	385	483	469	178	200	273	174	506.232	415.51	557.638	424.293	177.687	194.643	212.484	193.708	8.71492	8.53282	8.80478	8.55275	7.82254	7.8921	7.95895	7.89031	335.274	1.28663	4.62284e-21	2.54928e-19	yes	up
SIM1	62	8	25	18	15	11	11	9	63.279	8.63398	28.8632	16.2842	14.9736	10.7053	8.56164	10.0194	4.778	3.98861	4.35169	4.14139	4.11682	4.02968	3.97508	4.01925	20.1651	1.40705	0.0113347	0.0358042	yes	up
SIX1	50	26	65	10	3	1	3	1	51.0315	28.0604	75.0444	9.04677	2.99472	0.973213	2.33499	1.11326	4.55582	4.22848	4.8041	3.84907	3.69556	3.63494	3.65666	3.65253	21.3249	4.43158	2.89987e-09	4.15114e-08	yes	up
SIX3	273	371	180	241	23	4	4	16	278.632	400.401	207.815	218.027	22.9595	3.89285	3.11332	17.8122	7.42412	7.77697	7.14608	7.19752	5.66342	5.26508	5.18917	5.58671	144.082	4.54794	2.10363e-12	4.5542e-11	yes	up
SKAP1	47	30	18	21	53	56	85	63	47.9696	32.3774	20.7815	18.9982	52.9068	54.4999	66.1581	70.1356	5.49526	5.30058	5.13107	5.08877	5.55039	5.56783	5.68958	5.71939	45.4784	-1.02167	0.00095725	0.00429922	yes	down
SKOR1	1049	874	541	701	55	56	77	57	1070.64	943.262	624.601	634.178	54.9032	54.4999	59.9315	63.456	9.39001	9.25747	8.83819	8.85633	6.91099	6.9047	6.93821	6.99915	438.184	3.81389	7.54178e-79	8.5882e-76	yes	up
SKOR2	107	57	36	35	16	10	23	5	109.207	61.5171	41.5631	31.6637	15.9719	9.73213	17.9016	5.56632	5.73378	5.32605	5.09438	4.95949	4.69414	4.56426	4.7223	4.48248	36.6404	2.28976	3.6885e-07	3.6445e-06	yes	up
SLA	64	62	64	58	20	22	25	31	65.3203	66.9133	73.8899	52.4712	19.9648	21.4107	19.4583	34.5112	5.63042	5.64428	5.7063	5.49976	5.05819	5.08133	5.03824	5.28021	44.2425	1.45213	1.58596e-07	1.68393e-06	yes	up
SLAIN1	4028	3826	4304	5358	2377	2418	2072	1847	4111.1	4129.2	4969.1	4847.26	2372.82	2353.23	1612.7	2056.2	11.8677	11.872	12.055	12.0304	11.3466	11.3389	11.0023	11.2169	3306.45	1.1054	9.82396e-17	3.49049e-15	yes	up
SLC12A1	17	23	27	24	56	67	63	38	17.3507	24.8227	31.1723	21.7122	55.9015	65.2053	49.0349	42.304	4.90851	5.033	5.12693	4.97829	5.42664	5.52089	5.35503	5.27128	38.4379	-1.16997	5.25764e-05	0.000328964	yes	down
SLC12A2	644	529	629	716	1240	1450	1543	1450	657.286	570.922	726.199	647.749	1237.82	1411.16	1200.96	1614.23	9.5596	9.43883	9.64759	9.5464	10.1394	10.2657	10.1109	10.3968	1008.29	-1.06975	3.77011e-18	1.56117e-16	yes	down
SLC13A4	105	28	37	70	643	1438	2126	2459	107.166	30.2189	42.7176	63.3274	641.869	1399.48	1654.73	2737.51	7.54996	6.92435	7.06624	7.22527	9.05185	9.84657	10.0262	10.5702	834.628	-4.72255	1.88337e-17	7.27013e-16	yes	down
SLC16A10	136	111	111	147	400	583	667	818	138.806	119.796	128.153	132.987	399.296	567.383	519.147	910.649	7.59157	7.48997	7.53898	7.55743	8.46286	8.79291	8.70969	9.25901	364.527	-2.20326	7.14363e-24	4.99068e-22	yes	down
SLC16A12	7	1	3	3	101	227	174	328	7.14441	1.07925	3.46359	2.71403	100.822	220.919	135.43	365.15	5.01909	4.87255	4.95339	4.87426	6.271	6.96054	6.52539	7.44489	104.59	-5.83187	2.34372e-18	9.88485e-17	yes	down
SLC16A1-AS1	163	143	175	167	70	85	92	61	166.363	154.332	202.043	151.081	69.8768	82.7231	71.6064	67.909	7.12004	7.0593	7.27813	7.0443	6.49925	6.60607	6.50885	6.48499	120.742	1.20203	3.7515e-12	7.96275e-11	yes	up
SLC16A4	83	72	70	79	285	236	274	267	84.7123	77.7058	80.8171	71.4695	284.499	229.678	213.263	297.241	6.80993	6.7565	6.78361	6.69799	7.75948	7.57155	7.51019	7.79704	167.423	-1.70154	1.94453e-23	1.31124e-21	yes	down
SLC16A6	35	15	21	21	179	366	396	595	35.722	16.1887	24.2451	18.9982	178.685	356.196	308.219	662.392	6.1155	5.82077	5.96458	5.84109	7.22631	7.8645	7.72972	8.48632	200.081	-3.9837	5.62188e-17	2.0519e-15	yes	down
SLC16A9	426	459	470	596	1647	2007	2947	2640	434.788	495.375	542.629	539.187	1644.1	1953.24	2293.74	2939.01	9.28971	9.39514	9.47063	9.46323	10.479	10.6495	10.8117	11.0647	1355.26	-2.13364	4.99448e-38	9.978e-36	yes	down
SLC17A6	1353	1198	1102	1553	3438	3889	4703	2972	1380.91	1292.94	1272.29	1404.96	3431.95	3784.83	3660.49	3308.62	10.6798	10.6221	10.6083	10.6948	11.5357	11.6332	11.6001	11.4994	2442.12	-1.40623	1.81717e-67	1.25413e-64	yes	down
SLC17A7	237	270	186	193	69	68	76	93	241.889	291.397	214.743	174.603	68.8786	66.1785	59.1532	103.533	7.55524	7.71981	7.45047	7.28033	6.61162	6.58647	6.51096	6.88153	152.547	1.6395	4.08765e-14	1.07502e-12	yes	up
SLC1A3	9238	9930	14506	17350	7529	5440	5598	3778	9428.58	10716.9	16747.6	15696.1	7515.75	5294.28	4357.1	4205.91	13.1396	13.2645	13.7123	13.6463	12.9228	12.5995	12.4263	12.3959	9245.29	1.299	5.10411e-10	8.13478e-09	yes	up
SLC22A3	122	229	513	613	132	169	137	144	124.517	247.148	592.274	554.567	131.768	164.473	106.631	160.31	7.33356	7.87467	8.6784	8.61763	7.37412	7.54142	7.21712	7.52301	260.211	1.43164	0.00491724	0.0177447	yes	up
SLC24A5	52	34	53	43	474	398	389	244	53.0727	36.6944	61.1901	38.9011	473.166	387.339	302.771	271.636	6.50857	6.32783	6.59715	6.33801	8.25208	8.05856	7.8302	7.72524	203.096	-2.92385	3.30813e-38	6.6675e-36	yes	down
SLC25A13	556	487	502	677	961	1395	1886	1093	567.47	525.594	579.574	612.466	959.309	1357.63	1467.93	1216.8	9.37089	9.30578	9.38971	9.43658	9.84321	10.1754	10.2525	10.0688	910.847	-1.1305	6.79218e-17	2.45153e-15	yes	down
SLC25A35	39	45	36	52	78	81	149	85	39.8046	48.5661	41.5631	47.0432	77.8628	78.8303	115.971	94.6274	5.75358	5.85721	5.77865	5.83682	6.14006	6.14847	6.42663	6.27138	68.0336	-1.05684	2.6277e-06	2.22227e-05	yes	down
SLC26A7	56	31	50	52	20	25	30	24	57.1553	33.4567	57.7265	47.0432	19.9648	24.3303	23.3499	26.7183	5.38535	5.10367	5.38792	5.27642	4.8985	4.96894	4.94842	5.00811	36.2181	1.05161	0.000304683	0.00156994	yes	up
SLC27A2	78	80	63	75	149	219	205	267	79.6091	86.3398	72.7354	67.8508	148.738	213.134	159.558	297.241	6.66389	6.7181	6.6107	6.56005	7.11216	7.40779	7.16963	7.69817	140.651	-1.41472	9.79771e-10	1.4916e-08	yes	down
SLC27A6	18	34	37	59	95	96	96	63	18.3713	36.6944	42.7176	53.3759	94.8329	93.4285	74.7198	70.1356	5.33185	5.60369	5.67962	5.79776	6.16789	6.15785	6.00784	5.96265	60.5345	-1.13602	7.80259e-05	0.000466048	yes	down
SLC28A3	9	12	3	9	7	35	90	83	9.18567	12.951	3.46359	8.14209	6.98768	34.0625	70.0498	92.4008	4.27752	4.36243	4.15091	4.2455	4.22439	4.73165	5.1722	5.35196	29.6554	-2.58778	2.686e-05	0.000180347	yes	down
SLC2A12	415	331	467	619	941	1931	2388	2953	423.561	357.231	539.165	559.995	939.344	1879.27	1858.65	3287.47	9.19121	9.05778	9.39135	9.42179	9.883	10.5539	10.5434	11.1294	1230.59	-2.08272	4.32434e-08	5.10294e-07	yes	down
SLC2A5	31	33	30	28	163	291	496	620	31.6395	35.6152	34.6359	25.3309	162.713	283.205	386.052	690.223	6.12218	6.18228	6.17671	6.0139	7.19263	7.68696	7.98759	8.56572	206.177	-3.58246	1.1362e-14	3.21055e-13	yes	down
SLC30A1	665	492	710	857	1337	1560	2037	1746	678.719	530.99	819.716	775.308	1334.65	1518.21	1585.46	1943.76	9.65	9.44296	9.81622	9.76607	10.2669	10.3911	10.4337	10.6337	1148.35	-1.18579	1.2545e-14	3.51862e-13	yes	down
SLC30A3	428	445	307	284	29	44	27	53	436.83	480.265	354.441	256.928	28.949	42.8214	21.0149	59.0029	8.15176	8.244	7.94684	7.65161	6.16606	6.34413	6.01104	6.53	210.031	3.34967	4.53642e-34	6.93402e-32	yes	up
SLC30A8	43	49	43	45	158	173	233	101	43.8871	52.8831	49.6448	40.7105	157.722	168.366	181.351	112.44	6.0571	6.15918	6.12719	6.01314	6.91587	6.96997	7.03638	6.65069	100.876	-1.7374	2.71637e-16	9.16524e-15	yes	down
SLC32A1	1521	1915	992	1114	96	133	52	154	1552.38	2066.76	1145.29	1007.81	95.8311	129.437	40.4732	171.443	10.0186	10.3216	9.70278	9.57482	7.60459	7.79603	7.14402	7.99962	776.178	3.72591	9.69706e-16	3.10183e-14	yes	up
SLC34A2	76	44	72	68	187	212	257	280	77.5679	47.4869	83.1262	61.518	186.671	206.321	200.031	311.714	6.65024	6.36965	6.69816	6.50326	7.30212	7.38682	7.36322	7.7495	146.804	-1.74587	7.1331e-15	2.04863e-13	yes	down
SLC38A11	7	0	1	4	82	124	155	94	7.14441	0	1.15453	3.61871	81.8557	120.678	120.641	104.647	4.69509	4.5173	4.56267	4.58642	5.75752	6.06106	6.07035	5.9399	54.9675	-5.11995	2.0856e-26	1.7857e-24	yes	down
SLC38A4	61	59	43	44	9	2	9	8	62.2584	63.6756	49.6448	39.8058	8.98417	1.94643	7.00498	8.9061	5.14928	5.16117	5.00529	4.88958	4.36044	4.18679	4.29734	4.36595	30.2783	3.01191	8.26213e-14	2.10953e-12	yes	up
SLC38A6	212	231	161	273	420	527	625	587	216.374	249.306	185.879	246.977	419.261	512.883	486.457	653.485	8.0423	8.15592	7.92799	8.14686	8.60136	8.78574	8.73788	9.01304	371.328	-1.20238	4.98008e-14	1.3022e-12	yes	down
SLC39A12	155	71	85	202	1402	2426	2186	3594	158.198	76.6266	98.135	182.745	1399.53	2361.02	1701.43	4001.07	8.16723	7.7439	7.88028	8.26307	10.0676	10.6119	10.2693	11.1815	1247.34	-4.1961	9.58684e-21	5.09705e-19	yes	down
SLC39A8	132	115	112	146	282	335	445	442	134.723	124.113	129.307	132.083	281.504	326.026	346.357	492.062	7.40199	7.34434	7.37509	7.38528	7.99391	8.12376	8.17998	8.50245	245.772	-1.47251	2.26448e-16	7.70381e-15	yes	down
SLC40A1	304	276	516	771	132	143	142	148	310.271	297.872	595.737	697.506	131.768	139.169	110.523	164.763	8.16496	8.12891	8.76969	8.92741	7.4756	7.51462	7.34476	7.64331	305.951	1.80257	4.23696e-12	8.92662e-11	yes	up
SLC46A3	254	220	163	292	611	758	715	863	259.24	237.434	188.188	264.166	609.925	737.696	556.507	960.746	8.3025	8.23333	8.05772	8.31643	9.05256	9.23375	8.96783	9.49119	476.738	-1.5906	1.46194e-18	6.31796e-17	yes	down
SLC47A2	134	165	276	486	45	43	53	18	136.764	178.076	318.65	439.673	44.9208	41.8482	41.2515	20.0387	6.94378	7.16182	7.68478	8.00226	6.19052	6.15141	6.12977	5.85687	152.653	2.85229	8.91026e-17	3.18074e-15	yes	up
SLC4A10	650	611	578	705	1153	1468	1696	1600	663.409	659.42	667.318	637.797	1150.97	1428.68	1320.05	1781.22	9.58088	9.57588	9.58653	9.54621	10.082	10.2892	10.2132	10.5053	1038.61	-1.11167	2.72931e-17	1.03946e-15	yes	down
SLC4A11	67	37	40	38	107	104	153	74	68.3822	39.9322	46.1812	34.3777	106.812	101.214	119.085	82.3815	6.12446	5.82586	5.90115	5.74768	6.42828	6.38956	6.51389	6.2448	74.7957	-1.12297	4.46126e-06	3.57639e-05	yes	down
SLC4A4	591	446	485	574	283	256	226	217	603.192	481.344	559.947	519.284	282.502	249.143	175.903	241.578	8.96378	8.75339	8.89295	8.82415	8.28714	8.1838	7.90921	8.16034	389.112	1.19268	3.94596e-15	1.16411e-13	yes	up
SLC4A5	118	121	103	123	379	571	843	717	120.434	130.589	118.917	111.275	378.333	555.705	656.133	798.21	7.47246	7.53092	7.4684	7.41392	8.39819	8.75835	8.92175	9.11231	358.699	-2.31184	8.39297e-30	9.55749e-28	yes	down
SLC50A1	339	268	264	351	505	659	944	683	345.993	289.238	304.796	317.542	504.112	641.347	734.744	760.359	8.59626	8.44857	8.49187	8.52365	8.92529	9.14689	9.27629	9.30724	487.266	-1.06987	1.03735e-13	2.60481e-12	yes	down
SLC5A3	1907	1539	1933	2223	4779	5558	5504	5318	1946.34	1660.96	2231.71	2011.1	4770.59	5409.12	4283.93	5920.33	11.1856	11.0471	11.3082	11.2145	12.0295	12.1548	11.9236	12.2456	3529.26	-1.37648	7.81633e-28	7.4797e-26	yes	down
SLC5A5	5	2	2	4	20	28	58	77	5.10315	2.15849	2.30906	3.61871	19.9648	27.25	45.1432	85.7213	3.94547	3.87332	3.88403	3.89722	4.26738	4.39569	4.66518	5.06869	23.9086	-3.73563	7.50299e-10	1.16881e-08	yes	down
SLC5A6	801	681	594	886	1048	1465	2421	1758	817.524	734.968	685.791	801.544	1046.16	1425.76	1884.34	1957.12	9.82826	9.73465	9.67493	9.81041	10.0517	10.3435	10.6162	10.653	1169.15	-1.05418	1.90941e-09	2.80923e-08	yes	down
SLC5A7	132	118	121	174	177	398	484	311	134.723	127.351	139.698	157.414	176.689	387.339	376.712	346.225	7.37569	7.33614	7.40438	7.49071	7.58133	8.25504	8.23165	8.1512	230.769	-1.20237	6.53514e-08	7.48681e-07	yes	down
SLC66A3	208	159	159	240	394	462	621	457	212.291	171.6	183.57	217.122	393.307	449.624	483.344	508.761	7.95193	7.78878	7.84082	7.96874	8.47516	8.59698	8.66521	8.71051	327.453	-1.223	7.10369e-20	3.46438e-18	yes	down
SLC6A11	1580	1600	1049	1822	1017	724	608	571	1612.59	1726.8	1211.1	1648.32	1015.21	704.606	473.225	635.673	10.4396	10.5067	10.1639	10.4614	9.99902	9.67046	9.33306	9.58206	1128.44	1.13286	1.0208e-08	1.32321e-07	yes	up
SLC6A20	53	32	36	69	372	417	494	584	54.0934	34.5359	41.5631	62.4227	371.346	405.83	384.495	650.146	6.61615	6.40138	6.49264	6.69073	8.1053	8.1905	8.14202	8.65375	250.554	-3.22357	1.1997e-43	3.14059e-41	yes	down
SLC6A5	304	151	152	79	1	3	8	5	310.271	162.966	175.489	71.4695	0.998241	2.91964	6.22665	5.56632	7.20824	6.59812	6.66148	5.93074	4.76355	4.81277	4.86222	4.91206	91.9883	5.50306	3.73618e-17	1.40184e-15	yes	up
SLC6A9	1371	1005	1367	1617	551	577	748	532	1399.28	1084.64	1578.24	1462.86	550.031	561.544	582.192	592.256	10.2311	9.98619	10.3489	10.2749	9.37446	9.39199	9.42195	9.43843	976.382	1.27317	2.3796e-25	1.90829e-23	yes	up
SLC7A10	48	54	29	47	10	10	2	6	48.9902	58.2794	33.4814	42.5198	9.98241	9.73213	1.55666	6.67958	4.8844	4.98602	4.67951	4.80883	4.26981	4.26311	4.04302	4.20316	26.4027	2.75204	2.97976e-10	4.88231e-09	yes	up
SLC7A11	777	554	808	862	2322	1883	1388	1212	793.029	597.903	932.86	779.831	2317.91	1832.56	1080.32	1349.27	9.81321	9.57033	9.95863	9.79803	10.833	10.5985	10.0927	10.3014	1210.46	-1.08402	2.35284e-07	2.41813e-06	yes	down
SLC7A2	101	40	92	59	22	26	28	33	103.084	43.1699	106.217	53.3759	21.9613	25.3035	21.7933	36.7377	6.05113	5.49527	6.06881	5.61434	5.19327	5.24609	5.17867	5.41411	51.4552	1.5379	7.68496e-06	5.83806e-05	yes	up
SLC7A3	451	452	410	425	234	187	203	160	460.304	487.82	473.357	384.488	233.588	181.991	158.001	178.122	8.60122	8.65465	8.62611	8.43777	8.00954	7.81165	7.70103	7.79743	319.709	1.26607	7.82278e-18	3.15893e-16	yes	up
SLC7A6	936	763	736	1065	1724	2148	2896	1888	955.309	823.466	849.734	963.481	1720.97	2090.46	2254.05	2101.84	10.0897	9.95991	9.98741	10.097	10.6344	10.8236	10.8983	10.8287	1469.91	-1.1847	1.95523e-27	1.81018e-25	yes	down
SLC7A8	456	380	319	503	1876	2471	3538	2788	465.407	410.114	368.295	455.052	1872.7	2404.81	2753.73	3103.78	9.34563	9.24603	9.16439	9.32614	10.6106	10.8624	11.0019	11.1248	1479.24	-2.57564	2.22252e-63	1.44623e-60	yes	down
SLFN11	362	307	586	310	1645	1247	1289	750	369.468	331.329	676.555	280.45	1642.11	1213.6	1003.27	834.947	8.88505	8.79793	9.40908	8.66472	10.2656	9.96372	9.77918	9.60364	793.965	-1.50233	1.92604e-05	0.000133371	yes	down
SLFN13	16	16	26	18	80	79	83	34	16.3301	17.268	30.0178	16.2842	79.8593	76.8838	64.6015	37.8509	4.93062	4.95052	5.15504	4.92311	5.70354	5.67867	5.57008	5.26157	42.3869	-1.71273	2.27067e-07	2.34271e-06	yes	down
SLIT1	11638	9413	11450	14528	5139	4946	6495	3816	11878.1	10159	13219.4	13143.1	5129.96	4813.51	5055.26	4248.21	13.3339	13.179	13.4413	13.4355	12.5327	12.4752	12.5192	12.3644	8455.81	1.33022	8.71991e-35	1.40848e-32	yes	up
SLITRK2	2050	1366	1288	1380	937	827	769	676	2092.29	1474.25	1487.03	1248.45	935.351	804.847	598.537	752.566	10.7229	10.3793	10.3875	10.2209	9.95351	9.81872	9.56188	9.76006	1174.17	1.02825	2.20247e-09	3.22166e-08	yes	up
SLPI	34	57	51	69	26	26	21	12	34.7014	61.5171	58.881	62.4227	25.9543	25.3035	16.345	13.3592	5.12101	5.43155	5.40292	5.4456	4.99382	4.98319	4.82192	4.78402	37.3105	1.42625	9.88809e-06	7.30936e-05	yes	up
SMOC1	2757	3359	3861	6660	2319	2374	2223	1705	2813.88	3625.19	4457.64	6025.15	2314.92	2310.41	1730.23	1898.11	11.4758	11.7183	11.9211	12.2247	11.2941	11.2923	11.0316	11.1144	3146.94	1.03601	1.21108e-07	1.31721e-06	yes	up
SMPD5	47	64	44	62	8	25	18	14	47.9696	69.0718	50.7993	56.09	7.98593	24.3303	14.01	15.5857	5.22132	5.44053	5.25076	5.31553	4.59311	4.89775	4.70417	4.75171	35.7303	1.85636	2.34738e-08	2.88514e-07	yes	up
SMPDL3B	41	34	27	46	48	111	170	152	41.8458	36.6944	31.1723	41.6151	47.9156	108.027	132.316	169.216	5.79917	5.73618	5.66584	5.79269	5.87074	6.40122	6.56244	6.75322	76.1003	-1.59226	1.34849e-06	1.20581e-05	yes	down
SNCG	1038	833	681	1309	1734	3693	4099	3278	1059.41	899.013	786.235	1184.22	1730.95	3594.08	3190.38	3649.28	10.3085	10.167	10.0549	10.4066	10.7548	11.4714	11.3512	11.4867	2011.7	-1.62999	3.25671e-15	9.69562e-14	yes	down
SNRNP25	439	426	345	532	872	1078	1710	1036	448.056	459.759	398.313	481.288	870.466	1049.12	1330.95	1153.34	9.06505	9.08724	8.96813	9.12522	9.65905	9.83681	10.0699	9.92802	773.912	-1.30071	3.64989e-21	2.04241e-19	yes	down
SNTA1	917	1034	824	1365	1554	2133	2568	2581	935.917	1115.94	951.333	1234.88	1551.27	2075.86	1998.75	2873.33	10.1206	10.2765	10.1353	10.368	10.5794	10.8584	10.8219	11.1804	1592.16	-1.00323	4.1909e-09	5.8023e-08	yes	down
SNTG2	66	61	63	75	26	31	35	32	67.3616	65.8341	72.7354	67.8508	25.9543	30.1696	27.2416	35.6244	5.76252	5.74709	5.80888	5.76926	5.27341	5.33473	5.28485	5.41237	49.0965	1.20931	2.82951e-07	2.86028e-06	yes	up
SNTG2-AS1	81	49	31	38	7	12	19	12	82.671	52.8831	35.7904	34.3777	6.98768	11.6786	14.7883	13.3592	5.41581	5.12406	4.91147	4.89516	4.4069	4.50731	4.56176	4.54795	31.567	2.12776	9.06185e-08	1.01467e-06	yes	up
SOD3	108	60	58	112	350	1027	1528	2168	110.228	64.7548	66.9627	101.324	349.384	999.49	1189.29	2413.55	7.52104	7.20482	7.22931	7.4589	8.43659	9.4551	9.63694	10.3906	661.873	-3.84954	1.1999e-11	2.40561e-10	yes	down
SOST	91	133	33	54	209	782	736	1960	92.8773	143.54	38.0995	48.8525	208.632	761.053	572.852	2182	7.21866	7.53172	6.74535	6.83121	7.83075	9.04692	8.76378	10.1663	505.988	-3.5258	4.11989e-06	3.32614e-05	yes	down
SOSTDC1	135	106	83	139	199	390	632	522	137.785	114.4	95.826	125.75	198.65	379.553	491.905	581.123	7.42036	7.28844	7.17217	7.35104	7.70464	8.26863	8.51472	8.67152	265.624	-1.79974	1.15992e-11	2.3316e-10	yes	down
SOWAHB	48	59	48	66	119	207	176	183	48.9902	63.6756	55.4174	59.7087	118.791	201.455	136.986	203.727	6.2006	6.35111	6.27313	6.30789	6.77237	7.19749	6.88417	7.2041	111.094	-1.53352	1.03146e-11	2.08806e-10	yes	down
SOX11	14407	12707	12050	12525	6294	5680	7199	5010	14704.2	13714	13912.1	11331.1	6282.93	5527.85	5603.2	5577.45	13.6095	13.5395	13.5539	13.3506	12.7912	12.6752	12.6872	12.6833	9581.6	1.22274	4.33375e-35	7.20446e-33	yes	up
SOX14	283	477	283	396	19	80	6	65	288.838	514.801	326.732	358.252	18.9666	77.8571	4.66999	72.3621	7.74852	8.3052	7.86124	7.95383	6.00174	6.68749	5.67345	6.64448	207.81	3.10158	6.53443e-05	0.000398558	yes	up
SOX15	95	84	47	79	22	28	20	27	96.9598	90.6568	54.2629	71.4695	21.9613	27.25	15.5666	30.0581	6.00097	5.9508	5.6169	5.7923	5.18864	5.27164	5.05979	5.31757	51.0231	1.74258	2.75075e-09	3.94759e-08	yes	up
SOX17	21	20	6	8	42	33	70	27	21.4332	21.5849	6.92718	7.23741	41.9261	32.116	54.4832	30.0581	4.59811	4.60117	4.32988	4.32003	4.8934	4.76305	5.04722	4.73191	26.9708	-1.48124	0.000436654	0.0021552	yes	down
SOX21	1031	895	840	1312	110	140	27	38	1052.27	965.926	969.805	1186.94	109.806	136.25	21.0149	42.304	9.47317	9.38441	9.38775	9.59948	7.47638	7.62687	6.65136	6.95899	560.539	3.75573	1.93281e-11	3.77852e-10	yes	up
SOX21-AS1	306	278	298	411	55	81	19	48	312.313	300.031	344.05	371.822	54.9032	78.8303	14.7883	53.4366	7.82903	7.79085	7.91696	7.99533	6.49867	6.71943	5.92948	6.49059	191.272	2.72292	8.62951e-10	1.32706e-08	yes	up
SOX4	12990	11397	10657	12122	6033	5765	5553	4170	13258	12300.2	12303.8	10966.5	6022.39	5610.57	4322.07	4642.31	13.4598	13.3847	13.3849	13.2707	12.698	12.633	12.3992	12.4626	8678.23	1.24535	1.60936e-25	1.30905e-23	yes	up
SOX7	21	15	14	30	41	72	79	95	21.4332	16.1887	16.1634	27.1403	40.9279	70.0713	61.4881	105.76	5.05815	4.96984	4.97384	5.14651	5.34163	5.65923	5.57986	5.94372	44.8966	-1.76628	2.29641e-07	2.36334e-06	yes	down
SOX8	1215	924	919	1328	566	577	541	442	1240.07	997.225	1061.01	1201.41	565.004	561.544	421.077	492.062	10.0349	9.82495	9.88387	10.0044	9.30646	9.30101	9.05473	9.18802	817.425	1.14346	6.74066e-20	3.30148e-18	yes	up
SP100	20	5	9	6	29	55	43	31	20.4126	5.39624	10.3908	5.42806	28.949	53.5267	33.4682	34.5112	4.43792	4.14411	4.2545	4.13278	4.57515	4.8903	4.64593	4.65276	24.0103	-1.85813	3.1118e-05	0.000205543	yes	down
SP9	131	107	81	60	25	19	33	13	133.702	115.479	93.5169	54.2806	24.956	18.4911	25.6849	14.4724	6.34022	6.22248	6.06196	5.70441	5.31591	5.20464	5.31646	5.14257	60.073	2.23288	4.60002e-12	9.66033e-11	yes	up
SPAG6	133	94	106	200	308	393	721	608	135.744	101.449	122.38	180.935	307.458	382.473	561.177	676.864	7.50654	7.30844	7.43693	7.72162	8.16468	8.36061	8.72286	8.90169	308.56	-1.83153	6.9396e-14	1.78789e-12	yes	down
SPAG8	64	57	58	95	214	190	441	179	65.3203	61.5171	66.9627	85.9443	213.624	184.911	343.244	199.274	6.56999	6.53729	6.58997	6.7405	7.44032	7.31885	7.86898	7.37977	152.6	-1.75036	1.34533e-14	3.75489e-13	yes	down
SPARCL1	16246	12699	13306	16643	51603	48192	49470	39533	16581.2	13705.4	15362.2	15056.5	51512.2	46901.1	38504	44010.6	14.2588	14.0895	14.1904	14.1724	15.3531	15.2577	15.0595	15.1934	30204.1	-1.57549	5.10686e-50	1.93848e-47	yes	down
SPATA18	25	3	8	12	116	136	313	210	25.5157	3.23774	9.23624	10.8561	115.796	132.357	243.618	233.785	5.51352	5.07455	5.22444	5.21998	6.45064	6.56049	7.1065	7.05582	96.8002	-3.88793	9.87268e-12	2.0058e-10	yes	down
SPDEF	62	13	47	153	335	326	569	669	63.279	14.0302	54.2629	138.416	334.411	317.267	442.87	744.773	6.75496	6.16759	6.67813	7.28765	8.04443	7.99605	8.31435	8.82674	263.664	-2.76553	2.18504e-05	0.000149532	yes	down
SPON1	2939	2791	2705	4393	1345	1857	1042	1943	2999.63	3012.18	3123	3974.24	1342.63	1807.26	811.021	2163.07	11.4004	11.4045	11.4398	11.6797	10.6519	10.9193	10.2261	11.0866	2404.13	1.09879	1.38854e-06	1.2387e-05	yes	up
SPR	56	48	44	83	62	129	156	163	57.1553	51.8039	50.7993	75.0882	61.8909	125.545	121.42	181.462	6.15547	6.10158	6.09313	6.32187	6.20189	6.68648	6.66394	6.9784	90.6454	-1.05577	0.000294208	0.0015201	yes	down
SPTLC3	98	72	94	106	166	208	328	166	100.022	77.7058	108.526	95.8957	165.708	202.428	255.293	184.802	6.88866	6.72468	6.94701	6.85785	7.26417	7.42784	7.62909	7.35127	148.797	-1.08542	4.3738e-09	6.04817e-08	yes	down
SPX	17	7	11	12	61	44	53	51	17.3507	7.55473	12.6998	10.8561	60.8927	42.8214	41.2515	56.7764	4.64589	4.45486	4.56416	4.51377	5.23126	5.02782	5.01209	5.18428	31.2754	-2.05192	3.05404e-09	4.34996e-08	yes	down
SQOR	53	42	36	75	166	237	234	277	54.0934	45.3284	41.5631	67.8508	165.708	230.652	182.129	308.374	6.34817	6.25645	6.21812	6.47863	7.12999	7.41205	7.21187	7.67089	136.962	-2.07578	4.28229e-18	1.74784e-16	yes	down
SRL	79	26	36	24	7	5	7	6	80.6297	28.0604	41.5631	21.7122	6.98768	4.86607	5.44832	6.67958	5.09074	4.47742	4.6685	4.37259	4.0708	4.0171	4.01699	4.07038	24.4934	2.84787	1.90637e-08	2.37514e-07	yes	up
SRPX	723	321	544	982	192	154	454	171	737.915	346.438	628.064	888.393	191.662	149.875	353.362	190.368	9.1755	8.47758	9.01944	9.3588	7.99421	7.81296	8.49445	7.99135	435.76	1.5535	5.94453e-05	0.000366504	yes	up
SSTR3	106	102	68	122	222	293	279	220	108.187	110.083	78.508	110.371	221.609	285.151	217.154	244.918	7.03204	7.04517	6.82475	7.04418	7.58864	7.80775	7.57342	7.67286	171.998	-1.2452	6.01063e-14	1.55913e-12	yes	down
ST18	382	255	300	216	120	131	104	71	389.881	275.208	346.359	195.41	119.789	127.491	80.9464	79.0417	8.15875	7.84164	8.04736	7.55051	7.1713	7.21641	6.89701	6.89582	201.766	1.56682	2.31884e-11	4.47936e-10	yes	up
ST8SIA5	986	789	1136	1113	468	465	463	436	1006.34	851.526	1311.55	1006.91	467.177	452.544	360.367	485.383	9.77852	9.61959	10.0364	9.77943	9.07968	9.0524	8.86082	9.11305	742.724	1.24366	5.70207e-17	2.07451e-15	yes	up
STAC2	332	393	398	424	119	128	119	140	338.849	424.144	459.503	383.583	118.791	124.571	92.6214	155.857	8.17878	8.38393	8.45811	8.29269	7.3323	7.36526	7.15559	7.53249	262.24	1.7146	6.8076e-24	4.78528e-22	yes	up
STAP2	102	73	69	137	189	220	288	180	104.104	78.7851	79.6626	123.941	188.667	214.107	224.159	200.387	6.93001	6.74714	6.75628	7.05413	7.38237	7.48802	7.52942	7.43104	151.727	-1.09189	6.34207e-10	9.97518e-09	yes	down
STARD5	64	59	73	86	40	42	34	25	65.3203	63.6756	84.2807	77.8022	39.9296	40.875	26.4633	27.8316	5.81624	5.79976	5.97965	5.9312	5.53985	5.55128	5.34604	5.38042	53.2723	1.11131	7.37481e-06	5.61931e-05	yes	up
STEAP1	23	10	17	13	25	28	67	24	23.4745	10.7925	19.627	11.7608	24.956	27.25	52.1482	26.7183	4.56041	4.33572	4.49814	4.34809	4.58394	4.61951	4.94793	4.61047	24.5909	-1.01445	0.0114803	0.0361938	yes	down
STEAP3	629	688	1168	2027	529	473	815	385	641.976	742.522	1348.49	1833.78	528.069	460.33	634.34	428.606	9.40189	9.53374	10.1022	10.4115	9.2296	9.11188	9.39075	9.05309	827.264	1.1544	0.00201399	0.0082305	yes	up
STIM2	1164	1026	1076	1241	2099	2588	3208	2583	1188.01	1107.31	1242.27	1122.7	2095.31	2518.68	2496.89	2875.56	10.4083	10.3462	10.4485	10.3579	10.9346	11.1135	11.1053	11.2442	1830.84	-1.0996	3.16671e-24	2.30421e-22	yes	down
STOML3	31	17	33	49	8	17	20	9	31.6395	18.3472	38.0995	44.3292	7.98593	16.5446	15.5666	10.0194	4.58623	4.37619	4.67072	4.75715	4.17289	4.3427	4.32092	4.22059	22.8165	1.39184	0.00055593	0.00266722	yes	up
STPG2-AS1	55	36	31	52	174	218	292	130	56.1346	38.8529	35.7904	47.0432	173.694	212.16	227.273	144.724	6.26267	6.07117	6.038	6.15886	7.06912	7.24027	7.30514	6.91825	116.959	-2.08951	9.89448e-22	5.838e-20	yes	down
STRA6	148	36	64	67	23	36	43	43	151.053	38.8529	73.8899	60.6133	22.9595	35.0357	33.4682	47.8703	6.45354	5.54934	5.92015	5.79701	5.31886	5.49667	5.4692	5.65872	57.9679	1.2232	0.00141369	0.00604181	yes	up
STRIP2	143	163	129	162	1399	1062	1678	819	145.95	175.917	148.934	146.558	1396.54	1033.55	1306.04	911.762	7.92306	8.05695	7.94208	7.92136	9.92333	9.61746	9.85606	9.49173	658.157	-2.91398	3.44202e-77	3.56327e-74	yes	down
SULF1	1365	507	607	866	2694	4589	7730	6596	1393.16	547.178	700.8	783.45	2689.26	4466.08	6016.5	7343.08	10.6552	9.88794	10.0776	10.1641	11.2704	11.7773	12.0863	12.2961	2992.44	-2.58258	8.54838e-10	1.31547e-08	yes	down
SULT1A1	196	115	105	202	988	1334	1388	1684	200.043	124.113	121.226	182.745	986.262	1298.27	1080.32	1874.74	8.18764	7.85738	7.84625	8.11723	9.60077	9.87802	9.69318	10.2584	733.464	-3.05681	4.1909e-45	1.1931e-42	yes	down
SULT1A2	2	2	5	5	67	137	142	240	2.04126	2.15849	5.77265	4.52338	66.8821	133.33	110.523	267.183	4.68169	4.69713	4.80454	4.7277	5.7611	6.30337	6.15467	6.93088	74.0518	-5.31897	2.16935e-23	1.45743e-21	yes	down
SULT1C2	18	12	7	30	69	106	163	178	18.3713	12.951	8.08171	27.1403	68.8786	103.161	126.868	198.161	5.25498	5.15768	5.06705	5.39771	5.91704	6.20818	6.37781	6.74379	70.4515	-2.87906	2.71813e-14	7.27444e-13	yes	down
SUSD2	44	36	31	50	155	114	183	141	44.9077	38.8529	35.7904	45.2338	154.727	110.946	142.435	156.97	5.99095	5.92069	5.88608	5.99036	6.82715	6.56797	6.76513	6.83622	91.2329	-1.771	9.96367e-18	3.9881e-16	yes	down
SUSD5	105	110	119	177	226	301	380	212	107.166	118.717	137.389	160.128	225.602	292.937	295.766	236.012	7.1318	7.20401	7.31016	7.42381	7.70089	7.92603	7.93657	7.73819	196.715	-1.00474	3.29687e-09	4.65218e-08	yes	down
SV2C	1270	1519	1019	1307	3723	3417	3511	2437	1296.2	1639.38	1176.47	1182.41	3716.45	3325.47	2732.72	2713.02	10.5801	10.7914	10.4956	10.4992	11.5793	11.4682	11.2749	11.2676	2222.76	-1.23805	2.52493e-18	1.05903e-16	yes	down
SVIL-AS1	18	1	0	1	328	379	449	303	18.3713	1.07925	0	0.904677	327.423	368.848	349.471	337.319	5.63075	5.26639	5.26082	5.20717	7.64467	7.76339	7.71575	7.67047	175.427	-6.08203	7.05852e-08	8.04192e-07	yes	down
SYCE1	9	9	0	4	168	137	195	126	9.18567	9.71323	0	3.61871	167.704	133.33	151.775	140.271	5.00626	5.02633	4.80402	4.84772	6.59109	6.39516	6.51342	6.43229	76.9497	-4.7094	9.01718e-38	1.72577e-35	yes	down
SYCE2	54	51	36	47	22	23	21	22	55.114	55.0416	41.5631	42.5198	21.9613	22.3839	16.345	24.4918	5.3242	5.32196	5.16731	5.18221	4.89068	4.89696	4.78429	4.93338	34.9276	1.20183	2.90948e-05	0.000193413	yes	up
SYDE2	42	23	34	36	95	76	87	68	42.8664	24.8227	39.254	32.5684	94.8329	73.9642	67.7148	75.7019	5.6255	5.38479	5.58365	5.48982	6.11415	5.9451	5.89063	5.95803	56.4657	-1.16068	2.41289e-06	2.05434e-05	yes	down
SYNDIG1L	326	364	231	307	133	91	56	107	332.725	392.846	266.696	277.736	132.766	88.5624	43.5865	119.119	8.01256	8.16543	7.81276	7.85124	7.2444	6.9592	6.53834	7.16648	206.755	1.73328	1.17234e-10	2.03689e-09	yes	up
SYNE3	177	166	266	391	138	127	149	109	180.651	179.155	307.105	353.729	137.757	123.598	115.971	121.346	7.48518	7.4785	7.93449	8.06565	7.27502	7.19489	7.14565	7.18376	189.914	1.0351	5.18956e-06	4.09111e-05	yes	up
SYNGR2	416	443	365	736	832	1146	1501	1287	424.582	478.107	421.403	665.842	830.536	1115.3	1168.27	1432.77	9.05367	9.15361	9.04865	9.44263	9.64485	9.92424	9.96976	10.1689	817.102	-1.19056	9.8349e-11	1.723e-09	yes	down
SYNPO2L	43	12	10	6	37	36	115	27	43.8871	12.951	11.5453	5.42806	36.9349	35.0357	89.5081	30.0581	5.0797	4.60187	4.57816	4.42602	4.98997	4.96412	5.54187	4.89198	33.1685	-1.38318	0.0114496	0.0361171	yes	down
SYTL2	608	695	758	822	253	283	412	270	620.543	750.077	875.134	743.644	252.555	275.419	320.672	300.581	9.12992	9.30848	9.4567	9.30112	8.35355	8.42216	8.54505	8.49448	517.328	1.37708	4.33445e-25	3.35772e-23	yes	up
TAC3	98	64	29	44	4	6	5	7	100.022	69.0718	33.4814	39.8058	3.99296	5.83928	3.89165	7.79284	5.51126	5.23976	4.81105	4.9067	4.23814	4.28286	4.20996	4.34148	32.9872	3.51905	3.01037e-13	7.18671e-12	yes	up
TACR1	447	197	194	238	98	109	185	95	456.221	212.612	223.979	215.313	97.8276	106.08	143.991	105.76	8.30062	7.61455	7.65777	7.62613	7.02582	7.0806	7.30169	7.08167	195.223	1.28546	4.46045e-07	4.34502e-06	yes	up
TAGLN2	3570	2854	3877	4798	1138	1135	1579	1055	3643.65	3080.17	4476.11	4340.64	1136	1104.6	1228.98	1174.49	11.5856	11.419	11.7931	11.7622	10.4971	10.473	10.5643	10.5262	2523.08	1.7424	5.71508e-45	1.58733e-42	yes	up
TAL1	308	413	347	385	88	95	29	113	314.354	445.729	400.622	348.301	87.8452	92.4553	22.5716	125.799	7.97779	8.30355	8.20088	8.07357	6.96396	6.99716	6.2654	7.2176	229.71	2.20312	3.3616e-06	2.77192e-05	yes	up
TAS1R3	98	68	74	83	24	38	40	39	100.022	73.3888	85.4352	75.0882	23.9578	36.9821	31.1332	43.4173	6.17364	5.95944	6.05951	5.97708	5.38577	5.57049	5.48357	5.65324	58.678	1.30827	9.24276e-08	1.03391e-06	yes	up
TBC1D8B	77	75	62	82	179	241	274	251	78.5885	80.9436	71.5809	74.1835	178.685	234.544	213.263	279.429	6.70387	6.72435	6.65002	6.66373	7.30529	7.53521	7.45599	7.68723	151.402	-1.56669	2.13956e-18	9.09911e-17	yes	down
TBR1	114	117	35	71	3	3	2	0	116.352	126.272	40.4085	64.232	2.99472	2.91964	1.55666	0	5.81447	5.87889	5.06841	5.36911	4.33661	4.33072	4.25593	4.26916	44.3419	5.51807	2.47861e-18	1.04152e-16	yes	up
TBX1	115	14	20	26	8	8	4	2	117.372	15.1095	23.0906	23.5216	7.98593	7.78571	3.11332	2.22653	5.30806	4.13525	4.28916	4.3008	3.97058	3.96424	3.8202	3.82787	25.0257	3.08859	4.27165e-06	3.43527e-05	yes	up
TBXA2R	20	34	23	43	10	9	10	14	20.4126	36.6944	26.5542	38.9011	9.98241	8.75892	7.78331	15.5857	4.29501	4.53804	4.39242	4.57289	4.09845	4.07163	4.04119	4.21018	20.5841	1.56668	0.000104645	0.000607828	yes	up
TCEAL5	33	12	17	13	558	513	789	474	33.6808	12.951	19.627	11.7608	557.018	499.258	614.103	527.687	6.26852	5.95637	6.08254	5.89492	8.45896	8.34876	8.56306	8.40178	284.511	-4.82498	4.82772e-99	9.99557e-96	yes	down
TCF24	139	82	35	54	495	666	774	408	141.868	88.4983	40.4085	48.8525	494.129	648.16	602.428	454.211	7.44364	7.11451	6.69724	6.76042	8.5307	8.79741	8.72741	8.4484	314.819	-2.78216	1.56077e-11	3.091e-10	yes	down
TCF7	155	193	162	242	343	407	478	418	158.198	208.295	187.034	218.932	342.397	396.098	372.042	465.344	7.67051	7.88203	7.79869	7.92064	8.29947	8.4299	8.37456	8.57637	293.542	-1.0258	4.08992e-12	8.64082e-11	yes	down
TCIM	101	26	22	34	5	5	8	3	103.084	28.0604	25.3997	30.759	4.9912	4.86607	6.22665	3.33979	5.28321	4.47275	4.42767	4.52009	4.00416	3.99893	4.01953	3.9709	25.8408	3.25253	8.5398e-09	1.121e-07	yes	up
TENT5C	119	101	107	101	299	374	568	516	121.455	109.004	123.535	91.3723	298.474	363.982	442.092	574.444	7.3314	7.25779	7.3467	7.13386	8.05307	8.23194	8.41484	8.66162	265.545	-1.91633	5.79747e-21	3.15879e-19	yes	down
TESC	288	298	481	733	137	142	112	120	293.941	321.616	555.329	663.128	136.759	138.196	87.1731	133.592	8.08364	8.16292	8.67039	8.84675	7.46454	7.47167	7.147	7.45006	291.217	1.89117	1.38786e-13	3.41713e-12	yes	up
TESK2	20	23	19	36	116	120	182	136	20.4126	24.8227	21.9361	32.5684	115.796	116.786	141.656	151.404	5.46466	5.54048	5.50063	5.64561	6.43748	6.44467	6.60353	6.64799	78.1727	-2.38671	4.61628e-24	3.30615e-22	yes	down
TEX26	59	64	64	98	26	31	18	17	60.2172	69.0718	73.8899	88.6583	25.9543	30.1696	14.01	18.9255	5.62587	5.7111	5.75326	5.88542	5.19796	5.2608	4.97561	5.08886	47.6121	1.72537	2.0549e-09	3.01743e-08	yes	up
TF	84	83	68	77	34	38	40	42	85.7329	89.5775	78.508	69.6601	33.9402	36.9821	31.1332	46.757	6.08223	6.11131	6.02064	5.94619	5.55158	5.59099	5.50449	5.71196	59.0364	1.1296	7.18443e-07	6.71422e-06	yes	up
TFAP2A	1253	1260	1173	1161	94	113	105	156	1278.85	1359.85	1354.26	1050.33	93.8346	109.973	81.7248	173.669	9.80229	9.86531	9.86046	9.60202	7.57878	7.67548	7.48096	7.9955	687.812	3.46667	1.4012e-71	1.10042e-68	yes	up
TFAP2B	1774	2020	1114	1687	300	404	504	366	1810.6	2180.08	1286.15	1526.19	299.472	393.178	392.279	407.454	10.4481	10.6374	10.1074	10.277	8.82723	9.04069	9.03647	9.07127	1036.92	2.1885	3.53779e-40	7.89934e-38	yes	up
TFPI2	33	21	20	88	215	215	296	209	33.6808	22.6642	23.0906	79.6115	214.622	209.241	230.386	232.672	6.0236	5.87114	5.88609	6.50651	7.28437	7.26265	7.35214	7.3532	130.746	-2.46243	4.2749e-15	1.25247e-13	yes	down
TGFB2	2791	2186	3574	5026	1690	1495	1302	639	2848.58	2359.23	4126.29	4546.91	1687.03	1454.95	1013.39	711.375	11.3096	11.1265	11.6798	11.7794	10.8109	10.6759	10.358	10.0694	2343.47	1.51207	7.09586e-06	5.43952e-05	yes	up
TGFBI	929	241	541	837	239	368	526	235	948.165	260.099	624.601	757.214	238.58	358.142	409.402	261.617	9.49685	8.32961	9.09384	9.2782	8.26015	8.59401	8.71002	8.33467	482.227	1.03033	0.0125794	0.0390056	yes	up
TGFBR2	254	187	195	206	560	692	628	549	259.24	201.819	225.133	186.363	559.015	673.464	488.792	611.181	8.21828	8.02065	8.10659	7.95675	8.89498	9.07198	8.77136	8.97836	400.626	-1.41859	2.05336e-22	1.2883e-20	yes	down
THBS2	2797	2454	2467	2892	1581	1211	2031	938	2854.7	2648.47	2848.23	2616.33	1578.22	1178.56	1580.79	1044.24	11.2897	11.2161	11.2873	11.2043	10.7256	10.4637	10.7269	10.3592	2043.69	1.02615	8.69055e-14	2.20655e-12	yes	up
THBS4	1134	1252	1872	4125	697	622	989	552	1157.39	1351.22	2161.28	3731.79	695.774	605.339	769.769	614.521	10.1733	10.3191	10.778	11.3397	9.71596	9.59724	9.80304	9.61089	1385.89	1.64552	2.62612e-05	0.000176952	yes	up
THRSP	1	16	4	4	54	54	65	53	1.02063	17.268	4.61812	3.61871	53.905	52.5535	50.5915	59.0029	4.1777	4.54153	4.28171	4.2328	5.06764	5.05324	5.03774	5.11872	30.3223	-3.04611	1.8778e-10	3.16557e-09	yes	down
THSD4	1431	1252	1256	1163	837	770	706	459	1460.52	1351.22	1450.09	1052.14	835.527	749.374	549.502	510.988	10.2922	10.2164	10.2848	9.97816	9.76518	9.6671	9.39581	9.33713	994.92	1.0061	2.51172e-09	3.63896e-08	yes	up
TICRR	151	154	185	193	69	66	117	54	154.115	166.204	213.588	174.603	68.8786	64.2321	91.0647	60.1162	7.0692	7.12903	7.33624	7.17151	6.49968	6.45668	6.67781	6.42289	124.1	1.30541	6.91213e-12	1.42772e-10	yes	up
TIGAR	202	165	197	204	579	518	773	422	206.167	178.076	227.442	184.554	577.981	504.124	601.65	469.797	7.98525	7.87418	8.06424	7.8979	8.88244	8.75428	8.92226	8.68829	368.724	-1.43921	3.27869e-27	2.97499e-25	yes	down
TKTL1	1231	1258	2017	3528	1419	683	1102	479	1256.4	1357.69	2328.69	3191.7	1416.5	664.705	857.721	533.253	10.2978	10.3705	10.8949	11.2157	10.4106	9.73132	9.95058	9.55105	1450.83	1.22819	0.00505878	0.0181611	yes	up
TLCD1	49	48	39	71	94	137	189	110	50.0109	51.8039	45.0267	64.232	93.8346	133.33	147.105	122.459	6.06941	6.0903	6.01892	6.21152	6.46085	6.7206	6.80182	6.65318	88.4752	-1.2318	8.41554e-09	1.10597e-07	yes	down
TLL1	152	144	114	99	259	281	482	265	155.136	155.412	131.616	89.563	258.544	273.473	375.156	295.015	7.44804	7.44993	7.32767	7.05789	7.86342	7.91216	8.19735	7.97736	216.739	-1.1822	1.21929e-09	1.83296e-08	yes	down
TLR10	7	12	8	7	23	45	51	24	7.14441	12.951	9.23624	6.33274	22.9595	43.7946	39.6949	26.7183	4.05084	4.17344	4.10127	4.02619	4.35211	4.64854	4.60383	4.4104	21.104	-1.91995	4.58452e-06	3.65975e-05	yes	down
TLR4	138	74	68	71	38	38	32	33	140.847	79.8643	78.508	64.232	37.9331	36.9821	24.9066	36.7377	6.46946	6.04883	6.03615	5.90889	5.61438	5.6013	5.41716	5.60202	62.5014	1.41979	1.18168e-06	1.06585e-05	yes	up
TLX2	4	3	3	6	28	121	121	237	4.08252	3.23774	3.46359	5.42806	27.9507	117.759	94.178	263.843	4.58397	4.57089	4.59004	4.60141	5.10354	6.07373	5.9001	6.79922	64.9929	-4.94686	6.13698e-11	1.1137e-09	yes	down
TLX3	95	63	84	206	27	31	56	61	96.9598	67.9926	96.9805	186.363	26.9525	30.1696	43.5865	67.909	6.33744	6.09647	6.33549	6.85671	5.61535	5.66088	5.83133	6.09572	77.1143	1.41886	4.56428e-05	0.000290205	yes	up
TM4SF1	148	81	62	107	469	644	847	685	151.053	87.419	71.5809	96.8004	468.175	626.749	659.246	762.585	7.60987	7.2369	7.12353	7.29285	8.57753	8.85876	8.91068	9.05165	365.451	-2.62577	1.38957e-34	2.19774e-32	yes	down
TM4SF18	30	9	11	15	197	339	393	617	30.6189	9.71323	12.6998	13.5702	196.653	329.919	305.884	686.883	5.97573	5.62135	5.6948	5.66347	7.26522	7.75031	7.68222	8.48998	198.243	-4.50883	3.34594e-17	1.26375e-15	yes	down
TM6SF1	15	19	13	27	26	66	54	64	15.3094	20.5057	15.0089	24.4263	25.9543	64.2321	42.0299	71.2488	4.73944	4.83322	4.74006	4.89392	4.91966	5.3898	5.14687	5.45146	34.8394	-1.42287	0.000121589	0.00069299	yes	down
TMC3-AS1	63	67	45	72	25	32	30	24	64.2997	72.3096	51.9538	65.1367	24.956	31.1428	23.3499	26.7183	5.65112	5.72436	5.52264	5.66165	5.17388	5.26499	5.13983	5.20419	44.9834	1.26362	6.0321e-07	5.71469e-06	yes	up
TMC5	15	17	24	13	36	46	62	38	15.3094	18.3472	27.7087	11.7608	35.9367	44.7678	48.2565	42.304	4.6428	4.6986	4.84822	4.56933	4.96422	5.0764	5.12249	5.04369	30.5489	-1.2494	0.000130748	0.000740188	yes	down
TMEM119	108	6	29	41	0	0	5	0	110.228	6.47548	33.4814	37.0917	0	0	3.89165	0	5.15115	3.78992	4.33276	4.40089	3.5947	3.59155	3.69428	3.60849	23.896	5.4867	0.000204417	0.00109802	yes	up
TMEM132C	1878	1881	1898	2301	5425	4899	5830	3638	1916.74	2030.06	2191.3	2081.66	5415.46	4767.77	4537.67	4050.05	11.1617	11.2129	11.2817	11.2351	12.1475	12.0202	11.9714	11.8596	3373.84	-1.19151	6.87797e-31	8.51336e-29	yes	down
TMEM159	453	476	457	495	270	243	232	220	462.345	513.722	527.62	447.815	269.525	236.491	180.573	244.918	8.68255	8.77926	8.80361	8.65397	8.2117	8.10477	7.89096	8.13421	360.376	1.07038	2.21727e-14	6.02606e-13	yes	up
TMEM164	4509	4058	3916	5328	10309	11128	11640	11446	4602.02	4379.59	4521.14	4820.12	10290.9	10829.9	9059.77	12742.4	12.3883	12.3439	12.3724	12.4301	13.1522	13.203	13.0266	13.3662	7655.73	-1.22786	6.4532e-30	7.53701e-28	yes	down
TMEM176A	130	120	95	117	544	737	1129	898	132.682	129.51	109.68	105.847	543.043	717.258	878.736	999.71	7.63879	7.62397	7.51541	7.48029	8.82092	9.09054	9.29457	9.42189	452.058	-2.71648	3.66736e-47	1.16006e-44	yes	down
TMEM176B	310	216	183	243	1272	1579	2510	1944	316.395	233.117	211.279	219.836	1269.76	1536.7	1953.61	2164.18	8.76021	8.5279	8.4591	8.48032	10.0153	10.2066	10.4531	10.5577	988.111	-2.81947	1.37914e-54	5.81664e-52	yes	down
TMEM205	978	955	672	1303	1637	1895	2850	2162	998.176	1030.68	775.844	1178.79	1634.12	1844.24	2218.24	2406.87	10.1497	10.1784	9.9313	10.2992	10.6037	10.7197	10.9002	10.9804	1510.87	-1.0237	1.99762e-11	3.89853e-10	yes	down
TMEM217	21	15	13	13	38	26	49	29	21.4332	16.1887	15.0089	11.7608	37.9331	25.3035	38.1382	32.2846	4.54632	4.45727	4.43788	4.36827	4.78718	4.60823	4.79517	4.70929	24.7564	-1.06139	0.00196591	0.00805134	yes	down
TMEM232	130	106	143	201	349	341	368	256	132.682	114.4	165.098	181.84	348.386	331.866	286.426	284.995	7.38262	7.27964	7.54685	7.62016	8.17214	8.12872	7.9999	7.99339	230.712	-1.07269	7.4697e-11	1.34166e-09	yes	down
TMEM26	77	56	77	91	11	22	20	20	78.5885	60.4379	88.8988	82.3256	10.9806	21.4107	15.5666	22.2653	5.76844	5.59537	5.85019	5.80432	4.89223	5.08513	4.96633	5.10552	47.5592	2.15378	6.30554e-14	1.63377e-12	yes	up
TMEM269	48	41	45	44	15	15	24	17	48.9902	44.2491	51.9538	39.8058	14.9736	14.5982	18.6799	18.9255	5.14472	5.08787	5.17427	5.03586	4.65364	4.64555	4.71398	4.72777	31.522	1.45574	1.01578e-06	9.23896e-06	yes	up
TMEM45B	6	1	1	4	34	80	80	159	6.12378	1.07925	1.15453	3.61871	33.9402	77.8571	62.2665	177.009	4.43294	4.30316	4.31735	4.34871	4.98637	5.51608	5.3651	6.18391	45.3811	-4.83878	4.27846e-15	1.25247e-13	yes	down
TMEM64	683	517	574	759	1140	1405	1638	1468	697.09	557.971	662.7	686.65	1137.99	1367.36	1274.91	1634.27	9.60823	9.41642	9.56436	9.59456	10.0567	10.2326	10.1655	10.4064	1002.37	-1.05485	3.69077e-16	1.22711e-14	yes	down
TMEM72	11	6	13	10	90	307	478	576	11.2269	6.47548	15.0089	9.04677	89.8417	298.776	372.042	641.24	5.46282	5.36952	5.56389	5.38839	6.48947	7.54855	7.77175	8.32278	180.457	-5.07303	1.0399e-15	3.3124e-14	yes	down
TMEM74	428	494	508	554	276	267	294	229	436.83	533.148	586.501	501.191	275.514	259.848	228.829	254.937	8.67062	8.85241	8.94094	8.7962	8.27254	8.22435	8.11992	8.21006	384.6	1.01452	1.10259e-15	3.49743e-14	yes	up
TMPRSS7	34	57	49	104	257	250	214	217	34.7014	61.5171	56.572	94.0864	256.548	243.303	166.563	241.578	6.18589	6.48246	6.43795	6.75089	7.55402	7.50744	7.18694	7.4986	144.359	-1.87082	2.43225e-13	5.85565e-12	yes	down
TMTC1	1062	819	1051	1229	2800	3836	4499	3782	1083.91	883.904	1213.41	1111.85	2795.07	3733.25	3501.71	4210.36	10.4082	10.2361	10.5068	10.4298	11.2841	11.5722	11.508	11.694	2316.68	-1.72983	1.90762e-35	3.29137e-33	yes	down
TMTC2	1488	1136	1791	2511	965	843	1253	689	1518.7	1226.03	2067.76	2271.64	963.302	820.419	975.249	767.038	10.4676	10.2656	10.7676	10.8617	10.0451	9.90257	10.0558	9.84461	1326.27	1.00626	1.67294e-08	2.11087e-07	yes	up
TNFAIP8	62	60	61	59	115	199	309	270	63.279	64.7548	70.4263	53.3759	114.798	193.669	240.504	300.581	6.46865	6.4845	6.53777	6.36505	6.86753	7.28354	7.47453	7.66841	137.674	-1.75647	2.39802e-11	4.62056e-10	yes	down
TNFRSF10B	494	372	384	450	1627	1911	2441	1797	504.191	401.48	443.339	407.105	1624.14	1859.81	1899.91	2000.53	9.32154	9.13633	9.21687	9.14517	10.3971	10.5324	10.5545	10.6054	1142.56	-2.07236	3.75174e-79	4.49715e-76	yes	down
TNFRSF10C	5	3	2	3	50	47	101	60	5.10315	3.23774	2.30906	2.71403	49.912	45.741	78.6114	66.7958	4.25507	4.21375	4.1981	4.17995	5.01492	4.96434	5.32476	5.19486	31.803	-4.17208	2.49973e-17	9.58439e-16	yes	down
TNFRSF10D	29	20	14	31	89	169	332	252	29.5983	21.5849	16.1634	28.045	88.8434	164.473	258.406	280.542	5.75394	5.63298	5.54851	5.72067	6.39823	6.88678	7.29569	7.36174	110.957	-3.04655	6.31702e-19	2.84328e-17	yes	down
TNFRSF1B	37	42	26	35	7	16	21	8	37.7633	45.3284	30.0178	31.6637	6.98768	15.5714	16.345	8.9061	4.72327	4.81602	4.61392	4.64182	4.20416	4.37759	4.38823	4.25127	24.0729	1.57524	2.43713e-05	0.000165048	yes	up
TNK1	72	97	52	97	174	228	284	268	73.4853	104.687	60.0356	87.7536	173.694	221.893	221.046	298.355	6.6801	6.91517	6.5666	6.79112	7.29914	7.50394	7.50325	7.76248	155.119	-1.48486	3.47346e-12	7.40711e-11	yes	down
TNNI1	382	173	92	120	58	33	45	71	389.881	186.71	106.217	108.561	57.898	32.116	35.0249	79.0417	7.80392	7.12969	6.6783	6.69554	6.27095	5.96216	5.98658	6.47042	124.431	1.95877	0.000298651	0.00154166	yes	up
TNNT1	443	279	185	172	93	93	102	72	452.139	301.11	213.588	155.604	92.8364	90.5088	79.3898	80.1549	8.22529	7.84448	7.54245	7.2839	6.90441	6.88664	6.7936	6.81165	183.166	1.7108	4.28256e-10	6.90759e-09	yes	up
TOP2A	2381	2354	2972	2696	1541	1277	1578	788	2430.12	2540.55	3431.26	2439.01	1538.29	1242.79	1228.21	877.251	11.1049	11.1482	11.4466	11.1086	10.6718	10.4786	10.4676	10.1776	1965.93	1.14902	7.31377e-12	1.50471e-10	yes	up
TOR4A	125	93	75	97	47	44	79	41	127.579	100.37	86.5897	87.7536	46.9173	42.8214	61.4881	45.6438	6.56784	6.3891	6.28552	6.29696	5.91413	5.8659	6.06525	5.90271	74.8953	1.02251	4.3004e-06	3.45717e-05	yes	up
TOX	1895	1502	1429	1341	700	638	704	484	1934.09	1621.03	1649.82	1213.17	698.768	620.91	547.945	538.819	10.5981	10.4227	10.4398	10.1425	9.63711	9.53432	9.42658	9.41498	1103.07	1.41509	9.30607e-22	5.51942e-20	yes	up
TOX2	1499	1577	1162	1810	469	476	486	424	1529.92	1701.97	1341.56	1637.46	468.175	463.249	378.269	472.024	10.2956	10.4016	10.166	10.3636	9.20826	9.19924	9.03158	9.21604	999.08	1.80429	2.35352e-55	1.05101e-52	yes	up
TOX3	1742	1547	1429	1569	875	839	652	624	1777.94	1669.6	1649.82	1419.44	873.461	816.526	507.472	694.676	10.5573	10.4954	10.4836	10.3384	9.88625	9.8259	9.41785	9.6846	1176.12	1.17307	7.50564e-14	1.92936e-12	yes	up
TPBG	2706	2764	1849	2595	10537	11540	13840	10080	2761.82	2983.04	2134.73	2347.64	10518.5	11230.9	10772.1	11221.7	11.7914	11.8587	11.5734	11.6522	13.06	13.127	13.0845	13.1261	6746.3	-2.09659	2.07812e-80	2.78406e-77	yes	down
TPD52L1	519	417	361	516	1796	2678	3686	4116	529.707	450.046	416.785	466.813	1792.84	2606.26	2868.93	4582.19	9.51471	9.38506	9.32653	9.41165	10.6175	10.9917	11.0904	11.5794	1714.2	-2.66848	2.82511e-34	4.43737e-32	yes	down
TPM2	714	194	250	258	539	647	1494	1033	728.73	209.374	288.632	233.407	538.052	629.669	1162.83	1150	9.34272	8.2839	8.53149	8.3615	9.0622	9.20616	9.79844	9.78542	617.586	-1.25321	0.0134581	0.041225	yes	down
TPO	26	42	21	32	13	15	14	9	26.5364	45.3284	24.2451	28.9497	12.9771	14.5982	10.8966	10.0194	4.4633	4.71493	4.42634	4.50179	4.22911	4.25977	4.17999	4.1739	21.6939	1.36639	0.000284075	0.0014751	yes	up
TPX2	1103	1126	1199	1251	557	534	734	404	1125.75	1215.23	1384.28	1131.75	556.02	519.696	571.295	449.758	9.96819	10.0418	10.1686	9.97358	9.32308	9.26488	9.34563	9.1443	869.224	1.20931	1.364e-26	1.18569e-24	yes	up
TRABD2B	119	96	86	75	511	384	449	424	121.455	103.608	99.2896	67.8508	510.101	373.714	349.471	472.024	7.30452	7.19559	7.16971	6.92071	8.52842	8.23496	8.17533	8.45251	262.189	-2.12278	2.31152e-28	2.31916e-26	yes	down
TRAC	70	53	41	50	106	148	237	199	71.4441	57.2001	47.3357	45.2338	105.814	144.036	184.464	221.539	6.40292	6.27019	6.16977	6.1342	6.67034	6.90531	7.11151	7.26106	109.633	-1.56784	5.93689e-10	9.36376e-09	yes	down
TRARG1	28	34	22	36	13	12	16	17	28.5776	36.6944	25.3997	32.5684	12.9771	11.6786	12.4533	18.9255	4.54501	4.65679	4.49577	4.60481	4.28208	4.25585	4.26517	4.39166	22.4093	1.15223	0.000969152	0.00434668	yes	up
TRDC	12	5	10	7	31	48	47	32	12.2476	5.39624	11.5453	6.33274	30.9455	46.7142	36.5816	35.6244	4.25158	4.10864	4.24184	4.11902	4.56933	4.77719	4.65467	4.63231	23.1734	-2.0884	1.01273e-07	1.12238e-06	yes	down
TRHDE-AS1	110	119	101	131	56	58	69	52	112.269	128.43	116.608	118.513	55.9015	56.4464	53.7048	57.8897	6.5923	6.69227	6.61855	6.63412	6.13522	6.14019	6.10676	6.15767	87.4703	1.08943	8.3754e-10	1.29234e-08	yes	up
TRIM17	29	28	32	43	75	63	108	49	29.5983	30.2189	36.945	38.9011	74.868	61.3124	84.0597	54.5499	5.37849	5.38909	5.48044	5.5014	5.87893	5.75314	5.96173	5.68302	51.3067	-1.02339	4.51192e-05	0.000287357	yes	down
TRIM22	118	103	117	135	366	528	800	671	120.434	111.162	135.08	122.131	365.356	513.857	622.665	747	7.45598	7.40348	7.54058	7.46188	8.35126	8.66845	8.85569	9.03132	342.211	-2.20218	7.29977e-28	7.01487e-26	yes	down
TRIM4	28	0	0	2	1037	1131	1025	864	28.5776	0	0	1.80935	1035.18	1100.7	797.789	961.859	6.3404	5.85124	5.87657	5.82992	9.24065	9.30703	8.96755	9.16019	490.739	-6.9999	1.57182e-06	1.3843e-05	yes	down
TRIM58	68	80	49	80	221	271	326	203	69.4028	86.3398	56.572	72.3741	220.611	263.741	253.736	225.992	6.6317	6.77179	6.5197	6.65334	7.48926	7.64571	7.6146	7.50839	156.096	-1.75871	3.6599e-26	3.09867e-24	yes	down
TRIM61	17	10	12	7	56	43	47	53	17.3507	10.7925	13.8544	6.33274	55.9015	41.8482	36.5816	59.0029	4.61155	4.48808	4.55139	4.37908	5.14473	4.98145	4.9156	5.17331	30.2081	-2.00705	3.9383e-08	4.67404e-07	yes	down
TRIM72	39	66	51	53	18	18	31	17	39.8046	71.2303	58.881	47.9479	17.9683	17.5178	24.1283	18.9255	5.18273	5.51903	5.39749	5.28374	4.85612	4.84705	4.95435	4.8772	37.0505	1.45825	1.46023e-06	1.29454e-05	yes	up
TRIM9	2361	2259	2356	2701	1331	1304	1149	943	2409.71	2438.02	2720.07	2443.53	1328.66	1269.07	894.302	1049.81	11.064	11.0754	11.1832	11.0778	10.5017	10.4602	10.1522	10.292	1819.15	1.14088	4.85284e-19	2.20166e-17	yes	up
TROAP	277	227	255	325	131	102	154	82	282.714	244.989	294.405	294.02	130.77	99.2677	119.863	91.2876	7.87002	7.74491	7.90435	7.90606	7.24325	7.04809	7.17622	6.99679	194.665	1.33476	3.79718e-18	1.56952e-16	yes	up
TRPC6	22	18	19	21	36	57	67	30	22.4539	19.4265	21.9361	18.9982	35.9367	55.4732	52.1482	33.3979	4.83567	4.78722	4.83004	4.77476	5.03292	5.26493	5.23421	4.99814	32.4713	-1.10556	0.000336427	0.00170915	yes	down
TRPM3	947	1123	756	1128	2593	3744	5299	4593	966.536	1211.99	872.825	1020.48	2588.44	3643.71	4124.38	5113.22	10.3166	10.5115	10.2324	10.3621	11.2145	11.5529	11.6786	11.8988	2442.7	-1.92554	1.03357e-26	9.08865e-25	yes	down
TRPV4	7	2	4	6	48	107	170	214	7.14441	2.15849	4.61812	5.42806	47.9156	104.134	132.316	238.238	4.77674	4.65642	4.73412	4.71327	5.49485	6.05026	6.25777	6.77045	67.7441	-4.74269	3.34471e-20	1.69656e-18	yes	down
TSHR	212	311	602	660	166	93	143	132	216.374	335.646	695.027	597.087	165.708	90.5088	111.301	146.951	7.8207	8.19981	8.88989	8.74335	7.60685	7.17716	7.30802	7.51734	294.825	1.84258	1.0549e-05	7.74013e-05	yes	up
TSPEAR-AS1	112	77	81	62	42	43	40	17	114.311	83.1021	93.5169	56.09	41.9261	41.8482	31.1332	18.9255	6.27883	6.04841	6.12879	5.79912	5.63817	5.63678	5.48753	5.31631	60.1066	1.36764	4.55638e-06	3.63983e-05	yes	up
TSPEAR-AS2	167	128	85	94	54	39	68	22	170.445	138.144	98.135	85.0396	53.905	37.9553	52.9265	24.4918	6.83329	6.66233	6.4037	6.30556	6.01709	5.83062	6.00205	5.65393	82.6303	1.52826	1.50389e-07	1.60427e-06	yes	up
TSPYL5	8	0	0	0	254	262	370	241	8.16504	0	0	0	253.553	254.982	287.982	268.296	5.23062	5.03764	5.05862	4.9841	7.2457	7.25199	7.3766	7.2958	134.122	-7.02025	2.49394e-08	3.04228e-07	yes	down
TSSC2	86	88	103	79	53	53	52	35	87.7742	94.9738	118.917	71.4695	52.9068	51.5803	40.4732	38.9642	6.23652	6.29049	6.45244	6.10067	5.91919	5.90457	5.77019	5.76233	69.6323	1.01636	1.14869e-05	8.36365e-05	yes	up
TSTD1	23	12	26	44	57	87	119	88	23.4745	12.951	30.0178	39.8058	56.8997	84.6695	92.6214	97.9672	5.28653	5.10871	5.39024	5.51693	5.71596	5.97395	6.04285	6.07373	54.8009	-1.63563	2.04934e-07	2.13317e-06	yes	down
TTC39A	135	129	97	162	275	455	548	452	137.785	139.223	111.989	146.558	274.516	442.812	426.525	503.195	7.471	7.47977	7.32913	7.51428	8.02149	8.45225	8.41928	8.57127	272.825	-1.61813	8.8973e-18	3.57383e-16	yes	down
TTR	4021	227	790	1791	46002	144992	177691	296222	4103.95	244.989	912.079	1620.28	45921.1	141108	138302	329773	12.9076	11.6253	12.0218	12.3033	15.102	16.3147	16.2923	17.2813	82748.2	-6.57287	8.2041e-14	2.09706e-12	yes	down
TUBA3FP	41	25	23	33	80	71	72	55	41.8458	26.9812	26.5542	29.8543	79.8593	69.0981	56.0398	61.2295	5.49292	5.29512	5.29148	5.33153	5.87618	5.78191	5.65535	5.70455	48.9328	-1.08196	2.71062e-05	0.000181839	yes	down
TWIST1	54	35	25	63	110	195	282	288	55.114	37.7737	28.8632	56.9946	109.806	189.777	219.489	320.62	6.27609	6.08332	5.9746	6.29122	6.73167	7.17039	7.30031	7.63108	127.305	-2.22383	5.87541e-13	1.35713e-11	yes	down
TXNRD2	274	211	209	303	528	688	1018	827	279.653	227.721	241.297	274.117	527.071	669.571	792.341	920.669	8.3908	8.22854	8.27472	8.37332	8.9405	9.16372	9.32624	9.47069	491.555	-1.507	4.1182e-19	1.88441e-17	yes	down
TYR	10	2	6	4	156	195	236	266	10.2063	2.15849	6.92718	3.61871	155.726	189.777	183.686	296.128	5.19623	5.01416	5.1454	5.01081	6.70184	6.87872	6.85656	7.29106	106.028	-5.17886	3.72316e-40	8.23252e-38	yes	down
U73166.1	44	38	39	42	14	19	27	12	44.9077	41.0114	45.0267	37.9964	13.9754	18.4911	21.0149	13.3592	5.03855	4.98978	5.03676	4.95439	4.57782	4.65922	4.69901	4.57098	29.4728	1.31862	1.71517e-05	0.00012049	yes	up
U95743.1	13	19	15	23	82	101	157	108	13.2682	20.5057	17.3179	20.8076	81.8557	98.2945	122.198	120.232	5.12761	5.26388	5.21423	5.25727	5.98861	6.12138	6.29489	6.27047	61.81	-2.55307	5.19003e-21	2.8346e-19	yes	down
UBE2C	457	414	355	477	203	183	216	131	466.428	446.808	409.858	431.531	202.643	178.098	168.119	145.837	8.58686	8.54659	8.46695	8.51585	7.86572	7.76468	7.71741	7.61866	306.165	1.33576	1.19771e-25	9.88327e-24	yes	up
UCN	149	138	113	140	58	71	76	69	152.074	148.936	130.462	126.655	57.898	69.0981	59.1532	76.8152	6.94076	6.92335	6.81982	6.80001	6.27574	6.38054	6.28167	6.44918	102.636	1.09156	1.01643e-09	1.54264e-08	yes	up
ULBP1	140	97	118	150	25	35	52	34	142.888	104.687	136.235	135.702	24.956	34.0625	40.4732	37.8509	6.67164	6.43064	6.6303	6.63329	5.62271	5.75274	5.82878	5.809	82.1067	1.91429	2.61526e-18	1.0949e-16	yes	up
UNC13C	79	59	36	40	370	359	296	227	80.6297	63.6756	41.5631	36.1871	369.349	349.384	230.386	252.711	6.72963	6.58417	6.36091	6.27379	7.97371	7.92177	7.54577	7.62257	177.986	-2.43727	1.73764e-22	1.1052e-20	yes	down
UNC5B	2196	1960	3781	5698	1171	1233	1507	914	2241.3	2115.33	4365.28	5154.85	1168.94	1199.97	1172.94	1017.52	11.0624	11.0071	11.724	11.8959	10.4646	10.4875	10.4669	10.3451	2304.52	1.60574	5.77428e-07	5.48412e-06	yes	up
UNCX	517	572	309	384	191	216	290	163	527.666	617.33	356.75	347.396	190.664	210.214	225.716	181.462	8.74851	8.8971	8.3907	8.36796	7.87042	7.94655	8.00185	7.83429	332.15	1.19204	5.84009e-10	9.21747e-09	yes	up
UNKL	1107	968	1087	1332	3652	3669	2269	3042	1129.84	1044.71	1254.97	1205.03	3645.57	3570.72	1766.03	3386.55	10.4159	10.3484	10.5085	10.472	11.5245	11.5037	10.8192	11.4503	2125.43	-1.41588	1.06915e-13	2.66993e-12	yes	down
URB1-AS1	55	56	29	84	9	16	22	20	56.1346	60.4379	33.4814	75.9928	8.98417	15.5714	17.1233	22.2653	5.32156	5.36489	5.04407	5.51966	4.62203	4.75268	4.77303	4.87511	36.2489	1.83167	2.08355e-07	2.16383e-06	yes	up
VAMP8	42	35	35	59	133	205	270	372	42.8664	37.7737	40.4085	53.3759	132.766	199.509	210.149	414.134	6.17874	6.12027	6.15803	6.29225	6.92117	7.25935	7.3086	7.92996	141.373	-2.44945	1.30672e-15	4.11057e-14	yes	down
VASN	557	494	494	1052	1545	1767	2066	1720	568.491	533.148	570.338	951.72	1542.28	1719.67	1608.03	1914.81	9.49749	9.44456	9.50118	9.94942	10.4054	10.512	10.4466	10.6181	1176.06	-1.36901	3.585e-15	1.06175e-13	yes	down
VAT1L	10545	11668	8663	11299	25477	24157	27032	21486	10762.5	12592.7	10001.7	10221.9	25432.2	23509.9	21039.8	23919.6	13.5985	13.7427	13.5322	13.5517	14.4223	14.3438	14.234	14.361	17185	-1.1075	2.00595e-28	2.03046e-26	yes	down
VGF	4781	4693	3159	5994	8137	8658	15508	9633	4879.63	5064.91	3647.16	5422.63	8122.68	8426.08	12070.4	10724.1	12.4227	12.4568	12.1624	12.5197	12.9036	12.9394	13.2967	13.1776	7294.69	-1.04894	1.12633e-11	2.27011e-10	yes	down
VILL	23	22	34	30	53	61	69	56	23.4745	23.7434	39.254	27.1403	52.9068	59.366	53.7048	62.3427	5.12146	5.12769	5.34364	5.17441	5.50281	5.57086	5.51452	5.59774	42.7416	-1.01192	0.000120638	0.000688259	yes	down
VIP	74	94	121	123	13	3	19	7	75.5266	101.449	139.698	111.275	12.9771	2.91964	14.7883	7.79284	5.80541	6.02024	6.27289	6.09915	4.95905	4.72148	4.97629	4.85981	58.3034	3.44515	5.71252e-22	3.43279e-20	yes	up
VIT	159	131	146	184	2400	2236	1886	2002	162.28	141.381	168.561	166.461	2395.78	2176.1	1467.93	2228.75	8.22295	8.13548	8.25394	8.23534	10.643	10.5418	10.136	10.5662	1113.41	-3.6935	8.12035e-120	3.08235e-116	yes	down
VSTM5	0	0	0	0	38	66	84	61	0	0	0	0	37.9331	64.2321	65.3798	67.909	3.96362	3.9715	3.98121	3.94707	4.72743	5.04999	5.07297	5.08012	29.4318	-8.27205	8.11392e-15	2.31836e-13	yes	down
VTN	81	74	51	69	197	322	534	342	82.671	79.8643	58.881	62.4227	196.653	313.375	415.629	380.736	6.84579	6.82566	6.64787	6.6668	7.4943	7.90378	8.17107	8.08223	198.779	-2.20337	3.25513e-21	1.83504e-19	yes	down
VWA7	23	21	17	30	31	60	111	75	23.4745	22.6642	19.627	27.1403	30.9455	58.3928	86.3947	83.4947	5.09677	5.08586	5.03924	5.151	5.20983	5.54476	5.8082	5.77306	44.0167	-1.47758	1.70447e-05	0.000119924	yes	down
WDR63	35	31	36	65	98	73	151	68	35.722	33.4567	41.5631	58.804	97.8276	71.0446	117.528	75.7019	5.67376	5.64626	5.75041	5.93673	6.2707	6.05393	6.41086	6.09388	66.456	-1.09293	2.98927e-05	0.000198255	yes	down
WDR64	10	10	15	12	73	42	67	41	10.2063	10.7925	17.3179	10.8561	72.8716	40.875	52.1482	45.6438	4.5388	4.55448	4.68159	4.54506	5.38079	5.03603	5.17766	5.09227	32.5889	-2.11728	1.22292e-09	1.8372e-08	yes	down
WDR93	24	25	21	32	79	69	59	45	24.4951	26.9812	24.2451	28.9497	78.861	67.1517	45.9215	50.0968	5.13449	5.17403	5.135	5.19901	5.75154	5.64702	5.42451	5.46988	43.3378	-1.20291	1.79177e-05	0.000125369	yes	down
WFIKKN2	165	85	81	153	1589	3007	3025	4253	168.404	91.736	93.5169	138.416	1586.2	2926.45	2354.45	4734.71	8.2865	7.92347	7.9395	8.15206	10.247	10.8886	10.6583	11.4117	1511.74	-4.55808	1.46356e-30	1.76363e-28	yes	down
WHAMMP3	47	60	60	88	190	164	188	126	47.9696	64.7548	69.2718	79.6115	189.666	159.607	146.326	140.271	6.22463	6.39464	6.43705	6.52067	7.17258	7.03121	6.96438	6.92724	112.185	-1.27844	8.80259e-11	1.55531e-09	yes	down
WIF1	89	62	27	60	234	136	178	204	90.836	66.9133	31.1723	54.2806	233.588	132.357	138.543	227.106	6.62804	6.43034	6.04613	6.30103	7.37426	6.90391	6.94145	7.34718	121.85	-1.5836	7.0731e-08	8.05449e-07	yes	down
WNT1	396	534	233	481	2370	2471	3054	2238	404.169	576.318	269.005	435.149	2365.83	2404.81	2377.02	2491.48	9.21322	9.50301	8.91349	9.27016	10.831	10.8477	10.8365	10.8835	1415.47	-2.51557	2.74434e-47	9.05831e-45	yes	down
WNT10B	699	787	643	799	2059	1813	2791	1676	713.42	849.368	742.363	722.837	2055.38	1764.44	2172.32	1865.83	9.77937	9.93103	9.81414	9.78999	10.7605	10.6106	10.8159	10.665	1360.74	-1.37674	1.23724e-40	2.78991e-38	yes	down
WNT2B	1912	2105	2526	2941	9226	7813	9190	6231	1951.44	2271.82	2916.34	2660.65	9209.77	7603.71	7152.86	6936.74	11.372	11.5022	11.7229	11.6405	12.8345	12.6398	12.5786	12.5477	5087.92	-1.65694	5.87881e-33	8.31614e-31	yes	down
WNT7A	619	523	482	614	178	169	239	157	631.77	564.446	556.483	555.471	177.687	164.473	186.021	174.782	8.96021	8.85226	8.83827	8.83839	7.85982	7.80151	7.89079	7.8497	376.392	1.71343	1.47015e-53	6.08775e-51	yes	up
WNT7B	2120	2110	1396	1495	597	426	252	482	2163.74	2277.21	1611.72	1352.49	595.95	414.589	196.139	536.593	10.6692	10.7213	10.3718	10.1998	9.44167	9.13684	8.57734	9.35218	1143.55	2.08761	2.2641e-08	2.79031e-07	yes	up
XK	151	136	114	172	291	326	398	256	154.115	146.778	131.616	155.604	290.488	317.267	309.776	284.995	7.4805	7.44473	7.36659	7.48649	7.99832	8.07618	8.05663	7.98089	223.83	-1.0302	2.89178e-16	9.72824e-15	yes	down
YBX2	312	362	203	353	145	109	171	121	318.436	390.688	234.37	319.351	144.745	106.08	133.095	134.705	8.05661	8.24125	7.79009	8.06029	7.40656	7.18435	7.34085	7.3552	222.684	1.28504	3.16503e-13	7.52439e-12	yes	up
Z69733.1	66	59	56	73	25	31	33	28	67.3616	63.6756	64.6537	66.0414	24.956	30.1696	25.6849	31.1714	5.71792	5.68166	5.68969	5.70776	5.21275	5.28961	5.21592	5.30697	46.7143	1.23134	2.422e-07	2.48585e-06	yes	up
ZC3H11B	37	23	32	26	22	17	16	7	37.7633	24.8227	36.945	23.5216	21.9613	16.5446	12.4533	7.79284	4.68272	4.49752	4.66849	4.47775	4.45198	4.35806	4.27456	4.19167	22.7256	1.0599	0.00605226	0.0211801	yes	up
ZC3HAV1L	43	35	60	66	22	26	29	9	43.8871	37.7737	69.2718	59.7087	21.9613	25.3035	22.5716	10.0194	5.21462	5.13725	5.47901	5.39369	4.90561	4.95885	4.90984	4.69509	36.3121	1.38539	3.31907e-05	0.000218218	yes	up
ZCCHC24	1645	1221	1314	1851	910	791	760	694	1678.94	1317.76	1517.05	1674.56	908.399	769.812	591.532	772.605	10.5007	10.2668	10.4018	10.4984	9.92155	9.77371	9.54554	9.77735	1153.83	1.02592	1.21301e-13	3.01269e-12	yes	up
ZDHHC23	44	54	55	73	107	125	199	146	44.9077	58.2794	63.4991	66.0414	106.812	121.652	154.888	162.536	6.08551	6.22879	6.28047	6.29949	6.62314	6.71969	6.91154	6.94401	97.3269	-1.22984	6.91659e-09	9.25072e-08	yes	down
ZDHHC8P1	114	98	60	134	281	391	511	515	116.352	105.766	69.2718	121.227	280.506	380.526	397.727	573.33	7.26611	7.20165	6.94045	7.29255	7.96797	8.24364	8.28702	8.63197	255.588	-1.97873	2.93775e-18	1.22317e-16	yes	down
ZFHX4-AS1	300	238	198	286	910	868	937	733	306.189	256.861	228.597	258.738	908.399	844.749	729.296	816.022	8.51677	8.37602	8.28693	8.37924	9.50228	9.43168	9.29132	9.39744	543.606	-1.64863	1.71558e-41	4.02809e-39	yes	down
ZFPM2	908	928	1020	1196	428	433	347	283	926.732	1001.54	1177.62	1081.99	427.247	421.401	270.081	315.053	9.6526	9.72724	9.88523	9.80317	8.94884	8.93696	8.57233	8.69873	702.709	1.54779	2.62083e-23	1.7453e-21	yes	up
ZFYVE16	982	853	879	1025	1881	2117	2490	1663	1002.26	920.598	1014.83	927.294	1877.69	2060.29	1938.04	1851.36	10.137	10.0619	10.1484	10.0677	10.7224	10.8129	10.7535	10.7085	1449.05	-1.00023	3.22527e-35	5.40114e-33	yes	down
ZFYVE28	132	129	129	184	249	341	331	316	134.723	139.223	148.934	166.461	248.562	331.866	257.628	351.791	7.37426	7.39914	7.44987	7.53186	7.85805	8.11041	7.88967	8.1614	222.398	-1.00947	3.19729e-10	5.22369e-09	yes	down
ZIC4-AS1	6	4	3	5	31	43	75	86	6.12378	4.31699	3.46359	4.52338	30.9455	41.8482	58.3748	95.7406	4.24116	4.20164	4.1875	4.18988	4.71912	4.87604	5.08472	5.41337	30.6671	-3.61126	5.71593e-13	1.32432e-11	yes	down
ZMAT3	905	772	888	934	2597	2266	2627	1906	923.67	833.179	1025.22	844.968	2592.43	2205.3	2044.68	2121.88	10.0894	10.0001	10.1819	10.0114	11.0617	10.9013	10.8275	10.8632	1573.92	-1.30589	1.61638e-32	2.19125e-30	yes	down
ZMYND15	21	14	15	25	57	66	93	42	21.4332	15.1095	17.3179	22.6169	56.8997	64.2321	72.3848	46.757	4.97534	4.86825	4.91115	4.99112	5.43959	5.51463	5.59772	5.32533	39.5939	-1.64979	1.28302e-08	1.64538e-07	yes	down
ZNF185	163	186	150	206	296	416	441	412	166.363	200.74	173.179	186.363	295.479	404.857	343.244	458.664	7.67255	7.81837	7.7048	7.75829	8.13844	8.41836	8.27084	8.53189	278.611	-1.04574	3.71772e-11	6.96309e-10	yes	down
ZNF229	18	0	0	0	388	326	255	265	18.3713	0	0	0	387.317	317.267	198.474	295.015	5.53128	5.12882	5.15049	5.07352	7.73234	7.53474	7.09436	7.45885	152.056	-6.02512	0.000486272	0.00236693	yes	down
ZNF248	1139	1147	1125	1155	567	579	780	440	1162.5	1237.9	1298.85	1044.9	566.002	563.49	607.098	489.836	10.007	10.0675	10.114	9.90531	9.34781	9.34384	9.40806	9.22523	871.321	1.08869	6.25327e-24	4.42293e-22	yes	up
ZNF253	25	12	12	9	680	545	636	450	25.5157	12.951	13.8544	8.14209	678.804	530.401	495.018	500.968	6.10803	5.90853	5.93999	5.77194	8.64058	8.38724	8.32143	8.3264	283.207	-5.19879	1.47204e-94	2.79381e-91	yes	down
ZNF311	2	1	0	1	63	77	88	45	2.04126	1.07925	0	0.904677	62.8892	74.9374	68.4931	50.0968	4.14234	4.12317	4.1032	4.09414	5.14585	5.26775	5.21521	4.99593	32.5552	-5.96263	8.72079e-15	2.48581e-13	yes	down
ZNF429	193	173	203	231	618	603	708	483	196.982	186.71	234.37	208.98	616.913	586.848	551.058	537.706	7.98271	7.94305	8.12039	8.0267	8.97257	8.92533	8.86728	8.84223	389.946	-1.47209	3.09698e-37	5.78145e-35	yes	down
ZNF436-AS1	214	238	182	216	93	112	133	121	218.415	256.861	210.124	195.41	92.8364	109	103.518	134.705	7.56314	7.70112	7.52956	7.47133	6.91548	7.02449	6.9849	7.17897	165.109	1.00447	8.70828e-10	1.33646e-08	yes	up
ZNF454	46	53	28	48	162	111	105	76	46.949	57.2001	32.3268	43.4245	161.715	108.027	81.7248	84.608	5.91034	6.02174	5.73553	5.86574	6.75795	6.44367	6.24748	6.26856	76.9968	-1.2741	3.31607e-06	2.73636e-05	yes	down
ZNF486	104	68	110	109	242	257	253	186	106.145	73.3888	126.998	98.6098	241.574	250.116	196.918	207.067	6.9862	6.74737	7.11589	6.93315	7.63134	7.66174	7.46033	7.49935	162.602	-1.14575	1.9767e-10	3.32246e-09	yes	down
ZNF493	188	144	110	198	674	630	873	529	191.878	155.412	126.998	179.126	672.814	613.124	679.483	588.916	7.93138	7.77509	7.63636	7.87656	9.03436	8.94501	9.04578	8.90545	400.969	-1.96301	1.88483e-46	5.57493e-44	yes	down
ZNF506	8	0	0	0	377	374	375	259	8.16504	0	0	0	376.337	363.982	291.874	288.335	5.34284	5.1544	5.17666	5.09755	7.73492	7.70225	7.49048	7.46751	166.087	-7.33082	7.87619e-09	1.04109e-07	yes	down
ZNF516-DT	27	29	36	37	9	21	22	14	27.557	31.2982	41.5631	33.473	8.98417	20.4375	17.1233	15.5857	4.624	4.67776	4.81104	4.71121	4.29617	4.51062	4.44922	4.42806	24.5027	1.09926	0.00165049	0.00691371	yes	up
ZNF562	28	0	0	0	1051	1002	1278	750	28.5776	0	0	0	1049.15	975.16	994.707	834.947	6.33063	5.83959	5.86495	5.77511	9.24961	9.17162	9.19598	9.00433	485.318	-7.0742	0.000167031	0.00091605	yes	down
ZNF578	10	3	4	0	121	103	98	79	10.2063	3.23774	4.61812	0	120.787	100.241	76.2764	87.9478	4.73418	4.57379	4.61883	4.45302	6.01437	5.86755	5.67148	5.76199	50.4143	-4.44473	1.94598e-23	1.31124e-21	yes	down
ZNF585B	29	14	17	22	717	612	714	539	29.5983	15.1095	19.627	19.9029	715.739	595.606	555.728	600.049	6.28248	6.06956	6.15667	6.11566	8.7669	8.57834	8.51154	8.58331	318.92	-4.86697	1.00721e-121	4.58786e-118	yes	down
ZNF595	166	126	122	161	404	309	437	270	169.425	135.985	140.853	145.653	403.289	300.723	340.131	300.581	7.59062	7.42731	7.45411	7.47456	8.32864	8.06503	8.1759	8.06372	242.08	-1.18356	1.40575e-15	4.39176e-14	yes	down
ZNF619	229	262	270	311	186	128	135	108	233.724	282.763	311.723	281.354	185.673	124.571	105.075	120.232	7.75265	7.9159	8.00118	7.91309	7.56333	7.25927	7.13481	7.23662	205.639	1.05328	1.51307e-08	1.923e-07	yes	up
ZNF626	79	62	45	60	384	347	326	251	80.6297	66.9133	51.9538	54.2806	383.324	337.705	253.736	279.429	6.79087	6.67712	6.53937	6.54671	8.0579	7.93955	7.68265	7.76406	188.496	-2.30372	8.08355e-32	1.05806e-29	yes	down
ZNF680	163	138	177	192	481	468	501	366	166.363	148.936	204.352	173.698	480.154	455.464	389.944	407.454	7.70879	7.62815	7.86906	7.73967	8.60972	8.5608	8.41972	8.45745	303.296	-1.32244	2.62652e-22	1.62994e-20	yes	down
ZNF695	39	41	46	35	26	20	22	15	39.8046	44.2491	53.1084	31.6637	25.9543	19.4643	17.1233	16.6989	5.03263	5.0862	5.18463	4.92426	4.83972	4.73391	4.6862	4.69003	31.0083	1.08697	0.000507438	0.00245892	yes	up
ZNF703	4024	3680	2749	4535	1553	1386	2761	1267	4107.01	3971.63	3173.8	4102.71	1550.27	1348.87	2148.97	1410.5	11.7694	11.7359	11.5154	11.7685	10.849	10.7273	11.1449	10.7665	2726.72	1.24872	2.205e-16	7.54038e-15	yes	up
ZNF714	717	587	725	866	375	313	292	168	731.792	633.518	837.034	783.45	374.34	304.616	227.273	187.028	9.26852	9.13179	9.39719	9.33464	8.65824	8.48414	8.2464	8.10694	509.881	1.44943	2.44011e-14	6.60803e-13	yes	up
ZNF717	11	0	0	0	237	202	260	197	11.2269	0	0	0	236.583	196.589	202.366	219.313	5.19348	4.92725	4.94676	4.87754	7.07347	6.90201	6.93633	6.99774	108.26	-6.24659	2.32747e-05	0.000158565	yes	down
ZNF737	248	261	222	212	693	532	518	452	253.116	281.684	256.306	191.791	691.781	517.749	403.175	503.195	8.19702	8.28507	8.20829	7.97775	9.09383	8.82066	8.59383	8.79362	387.35	-1.10691	4.89364e-10	7.82673e-09	yes	down
ZNF790-AS1	1	2	2	1	198	198	226	162	1.02063	2.15849	2.30906	0.904677	197.652	192.696	175.903	180.349	4.83979	4.88504	4.90553	4.80599	6.81826	6.79603	6.72142	6.72987	94.124	-6.91237	8.56072e-30	9.70002e-28	yes	down
ZNF826P	106	91	90	62	248	228	348	221	108.187	98.2115	103.908	56.09	247.564	221.893	270.859	246.031	7.00336	6.93749	6.97745	6.58577	7.65882	7.56487	7.7408	7.65199	169.093	-1.43636	1.55556e-13	3.81355e-12	yes	down
ZYG11A	63	44	60	64	38	28	29	22	64.2997	47.4869	69.2718	57.8993	37.9331	27.25	22.5716	24.4918	5.6349	5.45759	5.67862	5.57306	5.34171	5.19277	5.11198	5.15525	43.9005	1.09434	5.04471e-05	0.000317385	yes	up
A4GALT	296	373	251	485	719	573	747	503	302.106	402.559	289.787	438.768	717.735	557.651	581.413	559.971	8.49173	8.73363	8.45924	8.80858	9.25918	9.02406	9.06296	9.02751	481.249	-0.751931	1.71743e-06	1.49979e-05	no	down
AAGAB	1458	1740	1538	1715	2675	2887	3804	2581	1488.08	1877.89	1775.67	1551.52	2670.29	2809.67	2960.77	2873.33	10.7394	10.951	10.8995	10.7766	11.2837	11.333	11.3842	11.3547	2250.9	-0.75804	5.07877e-15	1.47349e-13	no	down
ABCA5	716	635	535	664	1107	1111	1534	1016	730.771	685.322	617.674	600.705	1105.05	1081.24	1193.96	1131.08	9.60352	9.54642	9.45543	9.43021	9.98568	9.96504	10.0601	10.0076	893.225	-0.776757	5.55048e-16	1.8215e-14	no	down
ABCA7	798	611	542	803	1191	1419	2101	1190	814.463	659.42	625.755	726.455	1188.9	1380.99	1635.27	1324.78	9.77406	9.58796	9.54321	9.67196	10.1233	10.2666	10.4317	10.2264	1044.51	-0.96852	1.95487e-14	5.33839e-13	no	down
ABCA9	71	28	30	35	22	24	32	21	72.4647	30.2189	34.6359	31.6637	21.9613	23.3571	24.9066	23.3785	5.4342	4.95776	5.0186	4.97826	4.8306	4.85277	4.87459	4.85557	32.8233	0.851219	0.0152934	0.0457516	no	up
ABCB1	50	36	56	33	23	31	43	11	51.0315	38.8529	64.6537	29.8543	22.9595	30.1696	33.4682	12.2459	5.29374	5.14826	5.43047	5.02551	4.92099	5.03061	5.07712	4.73903	35.4045	0.878143	0.0141397	0.0428805	no	up
ABCB8	946	821	773	1176	1364	1292	2068	1159	965.516	886.062	892.452	1063.9	1361.6	1257.39	1609.59	1290.27	10.0048	9.92765	9.93423	10.0933	10.3239	10.2487	10.4848	10.2729	1165.85	-0.535484	1.4294e-06	1.27265e-05	no	down
ABCC1	971	823	827	1056	1662	1676	1832	1459	991.031	888.221	954.796	955.339	1659.08	1631.11	1425.9	1624.25	10.0663	9.96847	10.033	10.033	10.5482	10.5318	10.4033	10.5275	1266.22	-0.741622	1.67926e-17	6.51536e-16	no	down
ABCC5	1135	1022	922	1124	1397	1629	2237	1547	1158.41	1102.99	1064.48	1016.86	1394.54	1585.36	1741.13	1722.22	10.2469	10.2022	10.1702	10.1285	10.4189	10.5403	10.6305	10.6195	1348.25	-0.569618	9.35805e-09	1.22207e-07	no	down
ABCC6P1	45	50	38	78	34	33	49	24	45.9283	53.9624	43.8721	70.5648	33.9402	32.116	38.1382	26.7183	5.44387	5.53236	5.41944	5.69875	5.29392	5.26858	5.3477	5.19465	43.155	0.709105	0.00812922	0.0270677	no	up
ABCG1	602	493	509	840	1114	1101	952	808	614.419	532.069	587.656	759.928	1112.04	1071.51	740.971	899.517	9.38418	9.259	9.34545	9.5751	9.93217	9.89664	9.552	9.73086	789.763	-0.614873	6.5322e-05	0.000398529	no	down
ABHD14A	305	271	192	342	397	386	592	451	311.292	292.476	221.67	309.399	396.302	375.66	460.772	502.082	8.35097	8.29869	8.07516	8.34549	8.56047	8.51327	8.69683	8.77383	358.707	-0.609784	3.523e-05	0.000230431	no	down
ABHD14B	190	227	166	270	323	386	545	408	193.92	244.989	191.652	244.263	322.432	375.66	424.19	454.211	7.86137	8.04822	7.85397	8.04495	8.28002	8.41469	8.52547	8.58582	306.415	-0.847939	1.84138e-08	2.30425e-07	no	down
ABHD3	308	230	246	316	553	565	514	648	314.354	248.227	284.014	285.878	552.027	549.865	400.062	721.394	8.43143	8.23855	8.34801	8.35155	8.93015	8.92663	8.63899	9.18216	419.478	-0.970578	1.21217e-08	1.55797e-07	no	down
ABHD4	3681	3308	3463	5216	7556	7844	5998	7090	3756.94	3570.15	3998.14	4718.79	7542.71	7633.88	4668.43	7893.04	12.0446	11.9983	12.1016	12.2556	12.7085	12.7204	12.2455	12.7535	5472.76	-0.789552	8.42061e-07	7.77379e-06	no	down
ABTB2	936	832	752	978	655	661	616	691	955.309	897.934	868.207	884.774	653.848	643.294	479.452	769.265	9.77864	9.72032	9.68879	9.70676	9.42999	9.41542	9.15861	9.57712	769.01	0.504876	0.000209536	0.0011226	no	up
AC002310.1	98	92	65	79	39	51	55	55	100.022	99.2908	75.0444	71.4695	38.9314	49.6339	42.8082	61.2295	6.30952	6.3032	6.11241	6.08253	5.74061	5.86549	5.78203	5.98669	67.3037	0.850744	0.000227245	0.00120754	no	up
AC004453.2	34	34	34	43	21	19	32	11	34.7014	36.6944	39.254	38.9011	20.9631	18.4911	24.9066	12.2459	4.88501	4.91063	4.94212	4.94221	4.67995	4.63749	4.74203	4.52888	28.2697	0.945989	0.00247663	0.00982329	no	up
AC004803.1	216	243	201	244	168	160	171	144	220.456	262.257	232.061	220.741	167.704	155.714	133.095	160.31	7.69239	7.83872	7.7345	7.69395	7.47231	7.41495	7.29491	7.43809	194.042	0.604088	1.40576e-05	0.00010049	no	up
AC004938.2	53	53	35	41	24	26	30	32	54.0934	57.2001	40.4085	37.0917	23.9578	25.3035	23.3499	35.6244	5.38671	5.41799	5.22814	5.18691	4.9991	5.01948	4.98346	5.16754	37.1287	0.811051	0.00488821	0.0176488	no	up
AC005052.1	51	54	42	67	43	33	36	30	52.0521	58.2794	48.4903	60.6133	42.9243	32.116	28.0199	33.3979	5.54299	5.60744	5.50289	5.6337	5.43895	5.29935	5.23543	5.31917	44.4867	0.694968	0.00548311	0.0194544	no	up
AC005329.1	200	171	167	238	118	123	210	109	204.126	184.551	192.806	215.313	117.792	119.705	163.45	121.346	7.52382	7.44132	7.47631	7.56907	7.09972	7.11093	7.34518	7.12235	164.886	0.603826	0.000133069	0.000752208	no	up
AC005908.3	105	115	67	75	52	53	57	54	107.166	124.113	77.3535	67.8508	51.9085	51.5803	44.3649	60.1162	6.42155	6.52986	6.19484	6.11148	5.95337	5.9494	5.86272	6.03886	73.0567	0.860028	0.000399263	0.00199063	no	up
AC006058.1	106	100	69	63	125	115	355	105	108.187	107.925	79.6626	56.9946	124.78	111.92	276.307	116.893	6.79807	6.79648	6.59142	6.38163	6.90297	6.82253	7.56606	6.85429	122.834	-0.843043	0.00653856	0.022635	no	down
AC006449.5	151	164	117	198	97	126	152	104	154.115	176.997	135.08	179.126	96.8293	122.625	118.306	115.779	7.17953	7.28755	7.07896	7.29853	6.84343	7.00733	6.9803	6.9668	137.357	0.510245	0.001719	0.00717301	no	up
AC006504.1	65	56	49	49	105	74	116	84	66.3409	60.4379	56.572	44.3292	104.815	72.0178	90.2864	93.5141	6.11844	6.06288	6.02562	5.88812	6.4247	6.16967	6.32171	6.34238	73.5392	-0.666614	0.00193253	0.00794059	no	down
AC006538.1	193	170	114	189	105	105	156	118	196.982	183.472	131.616	170.984	104.815	102.187	121.42	131.365	7.39679	7.33952	7.0834	7.28483	6.92107	6.90362	7.02276	7.08189	142.855	0.573557	0.000948175	0.00426443	no	up
AC007032.1	60	65	62	66	29	35	56	32	61.2378	70.1511	71.5809	59.7087	28.949	34.0625	43.5865	35.6244	5.74653	5.82989	5.8414	5.73252	5.36399	5.43447	5.55387	5.45802	50.6126	0.873292	0.000225623	0.00120032	no	up
AC007318.3	50	43	53	51	37	31	49	21	51.0315	46.4076	61.1901	46.1385	36.9349	30.1696	38.1382	23.3785	5.47154	5.41912	5.57461	5.41718	5.30368	5.2114	5.31827	5.11436	41.6736	0.656207	0.0128606	0.0396991	no	up
AC007389.1	17	17	9	26	28	35	53	31	17.3507	18.3472	10.3908	23.5216	27.9507	34.0625	41.2515	34.5112	4.52959	4.54802	4.40512	4.63225	4.70081	4.78823	4.88695	4.79206	25.9233	-0.974996	0.00405987	0.0151158	no	down
AC007405.2	43	55	57	61	46	34	37	29	43.8871	59.3586	65.8082	55.1853	45.9191	33.0892	28.7982	32.2846	5.46904	5.63702	5.69822	5.59635	5.49292	5.3312	5.26531	5.32284	45.5413	0.680845	0.0089453	0.0293503	no	up
AC007541.1	103	91	92	86	75	65	96	52	105.125	98.2115	106.217	77.8022	74.868	63.2589	74.7198	57.8897	6.51976	6.47094	6.52567	6.31381	6.28923	6.18459	6.28704	6.135	82.2615	0.507686	0.0100067	0.0322809	no	up
AC007566.1	341	312	280	295	234	195	303	183	348.035	336.725	323.268	266.88	233.588	189.777	235.834	203.727	8.27927	8.24976	8.21365	8.04957	7.9387	7.77226	7.94593	7.82916	267.229	0.559335	4.80862e-05	0.000304296	no	up
AC007938.3	38	25	31	30	86	43	70	42	38.7839	26.9812	35.7904	27.1403	85.8487	41.8482	54.4832	46.757	5.37685	5.21642	5.33958	5.21368	5.8482	5.41495	5.56199	5.47296	44.7041	-0.834089	0.00543999	0.0193315	no	down
AC007996.1	62	91	60	66	105	123	198	128	63.279	98.2115	69.2718	59.7087	104.815	119.705	154.11	142.498	6.32983	6.61407	6.38687	6.29262	6.66014	6.75729	6.95529	6.88841	101.45	-0.848978	7.54704e-05	0.000452683	no	down
AC008105.1	232	227	134	226	128	148	188	149	236.786	244.989	154.707	204.457	127.775	144.036	146.326	165.876	7.69754	7.72599	7.35402	7.57555	7.21043	7.29886	7.30951	7.40756	178.119	0.528582	0.00224904	0.00903544	no	up
AC008393.1	140	153	127	132	108	117	91	85	142.888	165.125	146.625	119.417	107.81	113.866	70.8281	94.6274	7.02357	7.13657	7.04248	6.88863	6.81466	6.85384	6.53061	6.72498	120.148	0.571561	0.003092	0.0119397	no	up
AC008610.1	36	37	18	44	17	20	30	10	36.7427	39.9322	20.7815	39.8058	16.9701	19.4643	23.3499	11.1326	4.82121	4.86094	4.58693	4.86347	4.51946	4.56265	4.62631	4.41446	26.0224	0.941118	0.0081034	0.0270093	no	up
AC008771.1	366	353	345	455	611	598	651	493	373.55	380.974	398.313	411.628	609.925	581.981	506.693	548.839	8.676	8.69301	8.7314	8.75921	9.11243	9.06924	8.9434	9.01526	476.488	-0.520928	5.00094e-07	4.81648e-06	no	down
AC008894.3	81	68	59	87	47	38	46	40	82.671	73.3888	68.1173	78.7069	46.9173	36.9821	35.8032	44.5305	6.06207	5.9827	5.93472	6.03105	5.71895	5.59809	5.57702	5.69296	58.3896	0.892558	4.32464e-05	0.000277057	no	up
AC009113.1	308	272	233	260	216	192	225	144	314.354	293.555	269.005	235.216	215.62	186.857	175.124	160.31	8.10273	8.04252	7.96704	7.85457	7.78282	7.66783	7.61545	7.55091	231.255	0.590403	6.07464e-05	0.000373717	no	up
AC009802.1	74	81	48	75	35	37	52	32	75.5266	87.419	55.4174	67.8508	34.9384	36.0089	40.4732	35.6244	5.93262	6.02958	5.74098	5.8653	5.50069	5.51421	5.56809	5.51243	54.1573	0.957543	5.08519e-05	0.000319402	no	up
AC009831.1	18	23	16	19	36	26	56	39	18.3713	24.8227	18.4725	17.1889	35.9367	25.3035	43.5865	43.4173	4.64084	4.74682	4.6456	4.617	4.90614	4.75367	5.00822	4.99827	28.3874	-0.915929	0.00470201	0.0170876	no	down
AC010247.2	146	119	91	167	175	275	350	262	149.012	128.43	105.062	151.081	174.692	267.634	272.416	291.675	7.35747	7.24797	7.10923	7.36714	7.48062	7.83551	7.85281	7.90933	192.5	-0.912183	1.74561e-06	1.52032e-05	no	down
AC010729.1	43	38	41	53	32	35	32	20	43.8871	41.0114	47.3357	47.9479	31.9437	34.0625	24.9066	22.2653	5.27026	5.23501	5.30863	5.31927	5.11679	5.14574	5.0088	4.97562	36.67	0.671816	0.0125471	0.0389269	no	up
AC010864.1	55	65	31	57	29	30	32	29	56.1346	70.1511	35.7904	51.5666	28.949	29.1964	24.9066	32.2846	5.50047	5.63572	5.26277	5.4532	5.16684	5.16996	5.0996	5.21568	41.1224	0.898087	0.00140432	0.00600513	no	up
AC010896.1	52	55	64	61	88	92	128	66	53.0727	59.3586	73.8899	55.1853	87.8452	89.5356	99.6264	73.4754	5.99915	6.06362	6.19682	6.0192	6.3112	6.32445	6.40175	6.19328	73.9986	-0.548053	0.00747597	0.0252153	no	down
AC010931.1	58	71	37	78	22	42	36	44	59.1965	76.6266	42.7176	70.5648	21.9613	40.875	28.0199	48.9836	5.68041	5.8417	5.49917	5.79174	5.2096	5.4756	5.29528	5.57128	48.6182	0.845619	0.00503539	0.0180952	no	up
AC011912.1	64	52	62	76	55	40	48	33	65.3203	56.1209	71.5809	68.7554	54.9032	38.9285	37.3599	36.7377	5.84647	5.75543	5.902	5.87997	5.74303	5.55978	5.53567	5.53489	53.7133	0.642922	0.00613692	0.0214369	no	up
AC012063.1	91	117	102	101	59	75	82	47	92.8773	126.272	117.762	91.3723	58.8962	72.991	63.8231	52.3234	6.44241	6.66448	6.61105	6.43172	6.15183	6.28231	6.19633	6.08773	84.5397	0.780441	0.000121641	0.000693115	no	up
AC012073.1	41	42	43	40	29	18	43	14	41.8458	45.3284	49.6448	36.1871	28.949	17.5178	33.4682	15.5857	5.14746	5.18835	5.23613	5.07612	4.97498	4.79132	5.03929	4.76281	33.5658	0.835258	0.00829209	0.0275295	no	up
AC012640.4	55	64	44	50	22	31	57	28	56.1346	69.0718	50.7993	45.2338	21.9613	30.1696	44.3649	31.1714	5.55958	5.68481	5.50112	5.43957	5.12038	5.24408	5.42954	5.26089	43.6133	0.778504	0.00607423	0.0212472	no	up
AC015909.5	44	41	29	42	18	35	32	15	44.9077	44.2491	33.4814	37.9964	17.9683	34.0625	24.9066	16.6989	5.1346	5.1257	4.98888	5.05062	4.75069	4.9976	4.86168	4.73251	31.7839	0.771085	0.0137562	0.0419408	no	up
AC016065.1	254	235	211	227	147	144	204	160	259.24	253.623	243.606	205.362	146.741	140.143	158.78	178.122	7.8412	7.82206	7.78739	7.64634	7.38272	7.34815	7.44093	7.5322	198.202	0.624482	1.28312e-05	9.25366e-05	no	up
AC016590.3	44	48	38	47	71	85	79	79	44.9077	51.8039	43.8721	42.5198	70.8751	82.7231	61.4881	87.9478	5.73763	5.81503	5.72792	5.70723	6.0017	6.1033	5.91418	6.14252	60.7672	-0.721853	0.00113691	0.00498616	no	down
AC016590.4	42	31	31	30	67	80	90	54	42.8664	33.4567	35.7904	27.1403	66.8821	77.8571	70.0498	60.1162	5.56301	5.44477	5.47703	5.34972	5.81729	5.91591	5.8503	5.75067	51.7699	-0.988292	3.83246e-05	0.000248249	no	down
AC016596.1	37	38	47	63	31	32	22	32	37.7633	41.0114	54.2629	56.9946	30.9455	31.1428	17.1233	35.6244	5.22043	5.2611	5.41082	5.44465	5.12831	5.13084	4.8999	5.19269	38.1085	0.743873	0.0140528	0.0426622	no	up
AC016876.2	472	459	353	519	208	244	279	253	481.737	495.375	407.549	469.527	207.634	237.464	217.154	281.656	8.70908	8.73446	8.55671	8.68614	7.9903	8.09642	8.02282	8.23722	349.762	0.97823	6.93686e-14	1.78789e-12	no	up
AC017104.4	66	66	38	54	27	24	46	34	67.3616	71.2303	43.8721	48.8525	26.9525	23.3571	35.8032	37.8509	5.68139	5.71557	5.43349	5.4923	5.20787	5.15168	5.32981	5.35979	44.41	0.89896	0.00132317	0.0056988	no	up
AC018645.3	72	43	71	90	58	31	53	37	73.4853	46.4076	81.9716	81.4209	57.898	30.1696	41.2515	41.1907	5.95725	5.68637	6.02694	6.02704	5.80991	5.47829	5.62059	5.62568	56.7244	0.734954	0.00693096	0.0237337	no	up
AC018697.1	22	15	20	23	26	27	56	50	22.4539	16.1887	23.0906	20.8076	25.9543	26.2768	43.5865	55.6632	4.73134	4.62631	4.74312	4.70224	4.78635	4.79119	5.03135	5.15911	29.2527	-0.873974	0.0127694	0.0394712	no	down
AC019069.1	54	57	64	47	85	93	121	83	55.114	61.5171	73.8899	42.5198	84.8505	90.5088	94.178	92.4008	6.0195	6.08382	6.19627	5.87732	6.2873	6.33154	6.36142	6.34436	74.3724	-0.645464	0.00219554	0.00885799	no	down
AC021097.1	31	26	32	28	40	44	70	54	31.6395	28.0604	36.945	25.3309	39.9296	42.8214	54.4832	60.1162	5.19125	5.14138	5.26288	5.09639	5.30042	5.3361	5.47171	5.52347	39.9158	-0.700424	0.0100774	0.032495	no	down
AC021504.1	144	96	109	142	71	65	121	70	146.971	103.608	125.844	128.464	70.8751	63.2589	94.178	77.9284	6.92064	6.65908	6.80011	6.81813	6.40632	6.33681	6.592	6.46764	101.391	0.716636	0.000223511	0.00118964	no	up
AC022034.1	164	145	219	299	178	132	128	99	167.383	156.491	252.842	270.498	177.687	128.464	99.6264	110.213	7.37017	7.31761	7.71018	7.77179	7.41773	7.1681	6.98392	7.06032	170.401	0.717959	0.00205448	0.00836146	no	up
AC022211.3	103	85	83	79	59	60	86	50	105.125	91.736	95.826	71.4695	58.8962	58.3928	66.9365	55.6632	6.4502	6.35349	6.38286	6.18889	6.07145	6.06611	6.14699	6.04073	75.5056	0.593756	0.00343478	0.0130793	no	up
AC022400.9	30	28	17	47	45	41	83	53	30.6189	30.2189	19.627	42.5198	44.9208	39.9017	64.6015	59.0029	5.20563	5.20098	5.04309	5.36146	5.38992	5.32887	5.60425	5.54164	41.4265	-0.752359	0.0118676	0.0371782	no	down
AC023095.1	16	24	9	17	32	35	33	36	16.3301	25.9019	10.3908	15.3795	31.9437	34.0625	25.6849	40.0775	4.46717	4.62575	4.36012	4.44696	4.71492	4.74475	4.6234	4.82038	24.9714	-0.945489	0.00782452	0.0262257	no	down
AC023480.1	55	54	46	57	40	38	32	29	56.1346	58.2794	53.1084	51.5666	39.9296	36.9821	24.9066	32.2846	5.57828	5.59943	5.54491	5.53079	5.39417	5.35647	5.17897	5.29597	44.149	0.716335	0.00431828	0.0159038	no	up
AC023593.1	148	121	72	122	89	65	77	63	151.053	130.589	83.1262	110.371	88.8434	63.2589	59.9315	70.1356	6.88619	6.77207	6.45078	6.6483	6.49473	6.27741	6.24074	6.34239	94.6635	0.757051	0.000813054	0.0037386	no	up
AC024337.2	127	145	94	119	92	76	81	65	129.62	156.491	108.526	107.657	91.8381	73.9642	63.0448	72.3621	6.8127	6.95328	6.68231	6.67766	6.56648	6.42593	6.32691	6.41456	100.438	0.740659	0.00022087	0.00117696	no	up
AC024940.2	293	214	222	311	127	147	231	142	299.045	230.959	256.306	281.354	126.777	143.062	179.794	158.083	7.99116	7.76918	7.85663	7.93873	7.30243	7.39022	7.56486	7.4667	209.423	0.810629	1.28431e-07	1.38824e-06	no	up
AC026471.6	30	28	26	34	16	16	24	13	30.6189	30.2189	30.0178	30.759	15.9719	15.5714	18.6799	14.4724	4.63145	4.62488	4.62097	4.63526	4.39672	4.38893	4.44211	4.37196	23.2888	0.901802	0.00515943	0.0184626	no	up
AC026585.1	41	39	30	39	25	22	24	24	41.8458	42.0907	34.6359	35.2824	24.956	21.4107	18.6799	26.7183	5.06779	5.06976	4.97431	4.98497	4.83581	4.77885	4.7272	4.86351	30.7025	0.756522	0.00907234	0.0297341	no	up
AC026691.1	63	82	39	68	41	36	46	45	64.2997	88.4983	45.0267	61.518	40.9279	35.0357	35.8032	50.0968	5.81173	6.01912	5.60932	5.78588	5.55904	5.48337	5.4891	5.666	52.6508	0.688183	0.00936734	0.0305865	no	up
AC027031.2	812	710	899	847	366	416	894	414	828.751	766.266	1037.92	766.261	365.356	404.857	695.828	460.891	9.55562	9.48203	9.77025	9.48236	8.83095	8.91588	9.39311	9.02663	665.767	0.816341	1.78715e-05	0.000125084	no	up
AC027097.2	42	38	46	64	35	28	34	25	42.8664	41.0114	53.1084	57.8993	34.9384	27.25	26.4633	27.8316	5.31102	5.28816	5.42531	5.48029	5.21048	5.10168	5.0854	5.11294	38.9211	0.747998	0.00507467	0.0182095	no	up
AC027237.5	45	47	41	52	83	66	97	50	45.9283	50.7246	47.3357	47.0432	82.854	64.2321	75.4981	55.6632	5.72708	5.78096	5.74457	5.73835	6.08115	5.91783	6.02253	5.83298	58.6599	-0.547884	0.0135619	0.0414706	no	down
AC027307.2	76	60	56	76	95	122	183	131	77.5679	64.7548	64.6537	68.7554	94.8329	118.732	142.435	145.837	6.42554	6.3144	6.31496	6.34767	6.55993	6.72172	6.86369	6.87696	97.1961	-0.863515	1.33005e-05	9.55883e-05	no	down
AC027601.4	98	88	64	72	58	46	71	51	100.022	94.9738	73.8899	65.1367	57.898	44.7678	55.2615	56.7764	6.33432	6.2968	6.12833	6.04974	5.97945	5.83726	5.95011	5.96915	68.5907	0.636161	0.00419381	0.0155408	no	up
AC027601.6	82	70	71	71	46	45	70	38	83.6916	75.5473	81.9716	64.232	45.9191	43.7946	54.4832	42.304	6.1212	6.05275	6.10533	5.95149	5.76001	5.73485	5.85261	5.72005	61.4929	0.700779	0.00112493	0.00494407	no	up
AC037459.2	106	119	80	107	91	81	83	57	108.187	128.43	92.3624	96.8004	90.8399	78.8303	64.6015	63.456	6.61141	6.7376	6.49985	6.53297	6.48874	6.39411	6.26599	6.26125	90.4385	0.517187	0.00980032	0.031719	no	up
AC073957.3	150	138	99	128	91	69	136	66	153.094	148.936	114.298	115.799	90.8399	67.1517	105.853	73.4754	7.00364	6.98126	6.78118	6.79155	6.62005	6.42588	6.72632	6.48396	108.681	0.650352	0.00127744	0.00552797	no	up
AC074286.1	75	77	54	63	32	40	48	37	76.5472	83.1021	62.3446	56.9946	31.9437	38.9285	37.3599	41.1907	5.93406	5.98765	5.80279	5.75107	5.4531	5.5447	5.52065	5.57479	53.5514	0.900317	0.000144456	0.00080479	no	up
AC078842.2	41	45	43	67	26	29	30	21	41.8458	48.5661	49.6448	60.6133	25.9543	28.2232	23.3499	23.3785	5.25797	5.33517	5.34587	5.46285	5.04429	5.07712	4.99909	5.00836	37.697	0.996464	0.000216074	0.0011533	no	up
AC079089.1	48	39	48	50	18	28	36	35	48.9902	42.0907	55.4174	45.2338	17.9683	27.25	28.0199	38.9642	5.35438	5.27307	5.42162	5.31242	4.92461	5.07305	5.08115	5.23432	37.9918	0.777319	0.00676991	0.0232687	no	up
AC079140.6	49	58	38	51	84	85	108	99	50.0109	62.5964	43.8721	46.1385	83.8522	82.7231	84.0597	110.213	5.9128	6.04185	5.84715	5.86696	6.22831	6.21942	6.23216	6.41886	70.4332	-0.829427	0.000109736	0.000633039	no	down
AC084036.1	135	119	109	119	75	52	81	75	137.785	128.43	125.844	107.657	74.868	50.6071	63.0448	83.4947	6.82659	6.7719	6.75562	6.64256	6.39456	6.1631	6.28377	6.46617	96.4663	0.882109	8.14139e-06	6.14789e-05	no	up
AC087477.2	337	320	222	347	540	526	449	465	343.952	345.359	256.306	313.923	539.05	511.91	349.471	517.667	8.4937	8.49733	8.25071	8.41568	8.89421	8.84676	8.50687	8.85644	397.205	-0.603852	0.000180813	0.000984699	no	down
AC090152.1	332	312	208	281	158	179	170	123	338.849	336.725	240.142	254.214	157.722	174.205	132.316	136.931	8.12723	8.12102	7.82702	7.87626	7.4899	7.56646	7.35549	7.38625	221.388	0.961689	8.08138e-09	1.06636e-07	no	up
AC091133.1	78	88	64	90	63	57	67	45	79.6091	94.9738	73.8899	81.4209	62.8892	55.4732	52.1482	50.0968	6.18522	6.30244	6.13651	6.20099	6.03729	5.96403	5.92673	5.91025	68.8126	0.581362	0.00382294	0.0143368	no	up
AC091271.1	140	138	71	128	82	85	113	72	142.888	148.936	81.9716	115.799	81.8557	82.7231	87.9514	80.1549	6.91174	6.94331	6.51454	6.7536	6.51206	6.51873	6.55824	6.49967	102.785	0.557504	0.00719218	0.0243898	no	up
AC092111.1	159	136	113	135	230	196	286	159	162.28	146.778	130.462	122.131	229.595	190.75	222.603	177.009	7.37205	7.29529	7.20861	7.15791	7.65382	7.50055	7.62947	7.44026	172.701	-0.549409	0.00045911	0.00224962	no	down
AC092139.1	128	121	150	150	127	116	102	74	130.641	130.589	173.179	135.702	126.777	112.893	79.3898	82.3815	6.96385	6.96334	7.1823	6.99316	6.94143	6.85628	6.61229	6.64268	121.444	0.506352	0.011117	0.0352386	no	up
AC092279.1	128	132	114	147	208	233	408	190	130.641	142.461	131.616	132.987	207.634	226.759	317.559	211.52	7.24937	7.31395	7.25644	7.26103	7.61017	7.68369	7.97896	7.62497	187.647	-0.846373	7.47422e-07	6.97074e-06	no	down
AC092675.1	30	37	30	63	22	28	26	20	30.6189	39.9322	34.6359	56.9946	21.9613	27.25	20.2366	22.2653	4.94462	5.06838	4.99941	5.26722	4.81269	4.89514	4.77849	4.8198	31.7368	0.832574	0.00777212	0.0260704	no	up
AC092958.1	246	278	229	326	468	424	502	347	251.075	300.031	264.387	294.925	467.177	412.642	390.722	386.302	8.15458	8.30218	8.19755	8.2872	8.69148	8.57935	8.53119	8.52028	345.908	-0.57616	1.43605e-06	1.27708e-05	no	down
AC093425.1	46	64	36	56	23	23	44	27	46.949	69.0718	41.5631	50.6619	22.9595	22.3839	34.2466	30.0581	5.3674	5.59364	5.30264	5.41112	5.04315	5.03308	5.20729	5.15214	39.7367	0.919146	0.00128475	0.00555645	no	up
AC093535.2	34	18	25	42	68	37	103	46	34.7014	19.4265	28.8632	37.9964	67.8804	36.0089	80.1681	51.2101	5.3127	5.08663	5.23433	5.3552	5.68279	5.32962	5.79835	5.51229	44.5319	-0.958975	0.00273203	0.0106929	no	down
AC095055.1	102	94	84	126	77	55	41	55	104.104	101.449	96.9805	113.989	76.8645	53.5267	31.9116	61.2295	6.46969	6.45038	6.41765	6.53803	6.26119	6.04067	5.77121	6.12052	80.0069	0.910759	0.000234841	0.00124442	no	up
AC095057.3	438	439	370	395	304	268	307	317	447.036	473.79	427.176	357.347	303.465	260.821	238.948	352.904	8.66774	8.72028	8.62633	8.46898	8.32879	8.20286	8.13006	8.45804	357.686	0.563471	0.000173523	0.000949539	no	up
AC096647.1	96	94	79	98	65	61	96	44	97.9805	101.449	91.2079	88.6583	64.8856	59.366	74.7198	48.9836	6.43021	6.45415	6.37934	6.36172	6.15984	6.10653	6.24756	6.00228	78.4064	0.602421	0.00227166	0.00911024	no	up
AC099521.2	58	50	35	47	26	25	47	30	59.1965	53.9624	40.4085	42.5198	25.9543	24.3303	36.5816	33.3979	5.5026	5.44886	5.29569	5.3223	5.10054	5.07566	5.24689	5.20652	39.5439	0.700133	0.0109251	0.0347562	no	up
AC099521.4	70	94	62	85	66	50	71	38	71.4441	101.449	71.5809	76.8975	65.8839	48.6607	55.2615	42.304	6.08572	6.3217	6.08633	6.13398	6.03513	5.8596	5.92861	5.79	66.6852	0.594963	0.00852117	0.0281587	no	up
AC099522.2	67	63	34	74	31	54	30	33	68.3822	67.9926	39.254	66.9461	30.9455	52.5535	23.3499	36.7377	5.7663	5.76159	5.4544	5.75503	5.34219	5.60836	5.21914	5.4222	48.2702	0.767991	0.0111669	0.0353622	no	up
AC099792.1	65	56	80	106	62	49	59	45	66.3409	60.4379	92.3624	95.8957	61.8909	47.6874	45.9215	50.0968	6.01699	5.96069	6.23232	6.26294	5.97468	5.82602	5.80208	5.85471	65.0792	0.62026	0.00831246	0.027565	no	up
AC100810.1	212	154	155	235	85	155	154	125	216.374	166.204	178.952	212.599	84.8505	150.848	119.863	139.158	7.54208	7.327	7.38539	7.52842	6.84452	7.25153	7.07767	7.19051	158.606	0.648838	0.000692209	0.00323984	no	up
AC102953.2	382	415	306	405	252	285	305	263	389.881	447.888	353.286	366.394	251.557	277.366	237.391	292.788	8.4968	8.62139	8.40956	8.44208	8.12219	8.20279	8.0734	8.24855	327.069	0.55904	1.04135e-05	7.66043e-05	no	up
AC103952.2	35	44	25	31	12	21	26	20	35.722	47.4869	28.8632	28.045	11.9789	20.4375	20.2366	22.2653	4.84207	4.98602	4.74548	4.73461	4.46081	4.61367	4.60737	4.64526	26.8794	0.900789	0.00785702	0.0263056	no	up
AC104041.1	74	72	64	86	36	63	56	54	75.5266	77.7058	73.8899	77.8022	35.9367	61.3124	43.5865	60.1162	6.07756	6.09549	6.06224	6.09822	5.66349	5.94747	5.75295	5.93591	63.2345	0.608578	0.00730105	0.0246965	no	up
AC104794.3	220	220	177	191	126	129	151	110	224.539	237.434	204.352	172.793	125.778	125.545	117.528	122.459	7.603	7.64976	7.5234	7.38858	7.14608	7.14447	7.09419	7.12793	166.303	0.771249	3.37036e-07	3.35636e-06	no	up
AC105052.5	14	19	12	38	31	44	68	35	14.2888	20.5057	13.8544	34.3777	30.9455	42.8214	52.9265	38.9642	4.64974	4.76051	4.64751	4.96849	4.91995	5.07702	5.19925	5.02669	31.0855	-0.986525	0.00573456	0.0202331	no	down
AC105345.1	58	47	32	49	24	22	46	29	59.1965	50.7246	36.945	44.3292	23.9578	21.4107	35.8032	32.2846	5.46726	5.37679	5.21283	5.30563	5.02747	4.98591	5.19731	5.15107	38.0814	0.748694	0.00942553	0.0307374	no	up
AC105383.1	97	83	67	84	169	167	170	126	99.0011	89.5775	77.3535	75.9928	168.703	162.527	132.316	140.271	6.73678	6.66931	6.57564	6.55933	7.13766	7.10801	6.94867	6.9912	118.218	-0.81927	2.29225e-06	1.95895e-05	no	down
AC106820.4	242	226	191	364	157	128	169	106	246.992	243.91	220.515	329.302	156.724	124.571	131.538	118.006	7.77761	7.7665	7.68129	8.03121	7.40801	7.23675	7.27357	7.20074	196.445	0.973411	7.35561e-09	9.77387e-08	no	up
AC106820.5	26	34	19	25	15	11	25	10	26.5364	36.6944	21.9361	22.6169	14.9736	10.7053	19.4583	11.1326	4.42504	4.56689	4.35185	4.36432	4.23117	4.14783	4.31076	4.16053	20.5067	0.918308	0.0152847	0.0457316	no	up
AC107027.3	129	137	114	146	209	203	297	207	131.661	147.857	131.616	132.083	208.632	197.562	231.164	230.445	7.22526	7.31209	7.22641	7.2264	7.58484	7.54016	7.6723	7.66701	176.378	-0.677069	7.38069e-07	6.88633e-06	no	down
AC107294.2	217	211	213	221	177	154	196	127	221.477	227.721	245.915	199.934	176.689	149.875	152.553	141.384	7.68351	7.70639	7.77059	7.5996	7.50032	7.37288	7.38492	7.33051	189.443	0.525504	0.000155565	0.000859739	no	up
AC107294.3	54	58	48	44	34	28	41	31	55.114	62.5964	55.4174	39.8058	33.9402	27.25	31.9116	34.5112	5.53174	5.60634	5.53295	5.35622	5.28019	5.18489	5.2488	5.28913	42.5683	0.735289	0.00457779	0.0166948	no	up
AC107464.2	28	28	18	20	43	38	73	45	28.5776	30.2189	20.7815	18.0935	42.9243	36.9821	56.8182	50.0968	5.02625	5.05043	4.90926	4.85529	5.2172	5.14245	5.37874	5.29851	35.5616	-0.943617	0.00148266	0.00630344	no	down
AC107886.1	16	15	10	22	22	24	55	31	16.3301	16.1887	11.5453	19.9029	21.9613	23.3571	42.8082	34.5112	4.39625	4.39477	4.31088	4.4577	4.49269	4.51534	4.79325	4.67713	23.3256	-0.936423	0.0116773	0.0366929	no	down
AC108488.3	519	536	455	579	419	420	409	339	529.707	578.477	525.311	523.808	418.263	408.75	318.337	377.396	8.9638	9.04419	8.95595	8.95387	8.75319	8.73308	8.5191	8.66455	460.006	0.504789	1.38187e-05	9.89374e-05	no	up
AC114803.1	32	25	32	37	18	9	23	19	32.6602	26.9812	36.945	33.473	17.9683	8.75892	17.9016	21.152	4.7025	4.61983	4.7574	4.71585	4.47358	4.29594	4.46883	4.52866	24.48	0.986496	0.00442141	0.0162316	no	up
AC115223.1	20	15	11	25	25	31	52	30	20.4126	16.1887	12.6998	22.6169	24.956	30.1696	40.4732	33.3979	4.55465	4.48297	4.42168	4.59018	4.62767	4.70584	4.84929	4.7491	25.1143	-0.837026	0.0135834	0.0415251	no	down
AC120036.4	69	58	49	79	90	95	107	97	70.4235	62.5964	56.572	71.4695	89.8417	92.4553	83.2814	107.987	6.22429	6.15383	6.09759	6.23293	6.38299	6.40274	6.33271	6.50935	79.3283	-0.507475	0.00826461	0.0274503	no	down
AC124798.1	224	220	168	192	244	285	514	364	228.621	237.434	193.961	173.698	243.571	277.366	400.062	405.228	7.91791	7.94908	7.78738	7.6993	7.96998	8.07922	8.40365	8.4127	269.993	-0.671147	0.000420835	0.00208613	no	down
AC127496.7	66	71	51	95	45	45	45	55	67.3616	76.6266	58.881	85.9443	44.9208	43.7946	35.0249	61.2295	5.94604	6.02764	5.86423	6.10726	5.71356	5.69995	5.58422	5.88736	59.2229	0.659073	0.0066617	0.022974	no	up
AC132192.2	57	58	36	50	23	28	50	28	58.1759	62.5964	41.5631	45.2338	22.9595	27.25	38.9165	31.1714	5.52507	5.56794	5.33918	5.38431	5.08043	5.14576	5.30615	5.20473	40.9833	0.777594	0.00528173	0.0188515	no	up
AC135050.6	126	148	129	144	167	220	272	221	128.599	159.729	148.934	130.273	166.706	214.107	211.706	246.031	7.2071	7.37008	7.31698	7.21527	7.40318	7.60544	7.59723	7.72141	175.761	-0.564275	0.000466638	0.0022799	no	down
AC136475.2	133	119	102	156	87	82	81	56	135.744	128.43	117.762	141.13	86.8469	79.8035	63.0448	62.3427	6.85871	6.81584	6.75058	6.89033	6.53682	6.4807	6.329	6.33084	101.888	0.84509	3.25084e-06	2.69033e-05	no	up
AC138393.1	128	136	120	121	76	71	101	78	130.641	146.778	138.544	109.466	75.8663	69.0981	78.6114	86.8345	6.85135	6.9404	6.89477	6.72082	6.47138	6.41254	6.49124	6.56032	104.48	0.757705	1.73088e-05	0.000121556	no	up
AC138649.1	50	40	53	49	86	79	102	100	51.0315	43.1699	61.1901	44.3292	85.8487	76.8838	79.3898	111.326	5.9103	5.82599	6.01344	5.83481	6.22708	6.1546	6.17711	6.40298	69.1462	-0.823059	0.000209669	0.00112305	no	down
AC139530.3	63	58	36	57	33	25	53	28	64.2997	62.5964	41.5631	51.5666	32.9419	24.3303	41.2515	31.1714	5.64652	5.6289	5.40088	5.51741	5.28904	5.16283	5.39641	5.26666	43.7151	0.755235	0.00536083	0.0190889	no	up
AC139769.1	58	69	66	80	87	135	129	87	59.1965	74.4681	76.199	72.3741	86.8469	131.384	100.405	96.8539	6.19036	6.33011	6.34515	6.31065	6.43032	6.72901	6.53206	6.50456	87.2159	-0.559793	0.00531339	0.018948	no	down
AC139795.2	103	119	91	124	78	79	85	56	105.125	128.43	105.062	112.18	77.8628	76.8838	66.1581	62.3427	6.5993	6.74617	6.59798	6.64733	6.39475	6.38639	6.28901	6.25942	91.7556	0.67052	0.000199956	0.00107659	no	up
AC144652.1	120	122	79	139	51	73	84	87	122.476	131.668	91.2079	125.75	50.9103	71.0446	65.3798	96.8539	6.72406	6.77808	6.51253	6.74539	6.15451	6.34845	6.29362	6.55378	94.4113	0.737262	0.000880298	0.00400096	no	up
AC234782.4	50	51	46	55	34	26	45	24	51.0315	55.0416	53.1084	49.7572	33.9402	25.3035	35.0249	26.7183	5.46012	5.50228	5.48077	5.44734	5.25245	5.12775	5.2651	5.15272	41.2407	0.778757	0.00198673	0.0081293	no	up
AC239859.5	36	53	37	61	21	39	37	26	36.7427	57.2001	42.7176	55.1853	20.9631	37.9553	28.7982	28.9448	5.22274	5.45811	5.2968	5.44062	4.99214	5.23843	5.10956	5.11712	38.5634	0.719011	0.0125276	0.0388767	no	up
AC244033.2	241	236	221	235	115	141	158	123	245.972	254.702	255.151	212.599	114.798	137.223	122.976	136.931	7.74211	7.7715	7.77232	7.61987	7.14541	7.27422	7.19102	7.27402	185.044	0.919602	5.20525e-11	9.53737e-10	no	up
AC244636.3	16	13	21	13	27	31	37	37	16.3301	14.0302	24.2451	11.7608	26.9525	30.1696	28.7982	41.1907	4.43388	4.39326	4.56675	4.34374	4.60886	4.65675	4.63888	4.80082	24.1847	-0.94547	0.00738442	0.0249562	no	down
ACADL	62	73	89	136	62	72	68	51	63.279	78.7851	102.753	123.036	61.8909	70.0713	52.9265	56.7764	6.11407	6.25174	6.43249	6.56937	6.10056	6.17659	6.00578	6.05166	76.1898	0.610386	0.0115196	0.0362725	no	up
ACAT1	1269	1430	1218	1305	1930	2192	3244	2517	1295.18	1543.32	1406.22	1180.6	1926.6	2133.28	2524.91	2802.08	10.5056	10.6651	10.5801	10.4228	10.8725	10.9698	11.1334	11.2354	1851.53	-0.791292	4.10096e-09	5.69116e-08	no	down
ACAT2	1886	2342	1771	2241	2195	2829	5347	2850	1924.91	2527.6	2044.67	2027.38	2191.14	2753.22	4161.74	3172.8	11.0504	11.3032	11.1057	11.0977	11.1694	11.3844	11.788	11.5208	2600.43	-0.526846	0.00225561	0.00905702	no	down
ACBD7	394	392	360	549	362	326	259	210	402.128	423.065	415.631	496.668	361.363	317.267	201.588	233.785	8.56555	8.61074	8.59462	8.7575	8.47127	8.35882	7.987	8.10773	356.437	0.643578	0.000325806	0.00166224	no	up
ACKR1	632	582	449	639	433	327	469	313	645.038	628.122	518.384	578.088	432.238	318.241	365.037	348.451	9.16058	9.1356	8.95945	9.05937	8.79777	8.53662	8.65082	8.6131	479.2	0.695099	3.98948e-08	4.72492e-07	no	up
ACOT1	101	82	58	117	107	156	195	133	103.084	88.4983	66.9627	105.847	106.812	151.821	151.775	148.064	6.75303	6.64929	6.476	6.77137	6.77807	7.04188	7.04373	7.02086	115.358	-0.611615	0.00205187	0.00835236	no	down
ACOT13	857	771	676	925	1202	1294	1447	1281	874.68	832.1	780.462	836.826	1199.89	1259.34	1126.24	1426.09	9.85447	9.80963	9.75267	9.8144	10.1469	10.1928	10.0874	10.3117	1041.95	-0.590734	2.84328e-09	4.07782e-08	no	down
ACOT2	271	240	203	348	380	489	586	415	276.591	259.019	234.37	314.827	379.331	475.901	456.102	462.004	8.24744	8.19391	8.11421	8.35586	8.51751	8.72133	8.68343	8.69364	357.268	-0.706181	7.20591e-08	8.19753e-07	no	down
ACSL1	1521	1433	1254	1627	2649	2417	2579	2456	1552.38	1546.56	1447.78	1471.91	2644.34	2352.26	2007.32	2734.17	10.7083	10.7049	10.6451	10.6597	11.2124	11.0988	10.9474	11.2449	1969.59	-0.69348	2.04871e-10	3.43084e-09	no	down
ACSM3	38	33	28	22	56	61	51	43	38.7839	35.6152	32.3268	19.9029	55.9015	59.366	39.6949	47.8703	5.31253	5.272	5.22898	5.03463	5.50939	5.54548	5.32381	5.42067	41.1827	-0.6832	0.0169582	0.0496729	no	down
ACSS3	526	397	568	671	920	861	1035	844	536.851	428.461	655.773	607.038	918.381	837.937	805.573	939.594	9.21223	9.02011	9.38985	9.32035	9.70119	9.615	9.57854	9.72253	716.201	-0.651466	1.42268e-06	1.26816e-05	no	down
ACVR1B	4333	4355	4260	4976	3512	3552	3498	2780	4422.39	4700.12	4918.3	4501.67	3505.82	3456.85	2722.6	3094.87	12.0429	12.1018	12.1459	12.0601	11.8218	11.8086	11.5882	11.7058	3915.33	0.53715	5.8966e-08	6.81355e-07	no	up
ACVR2A	2037	1857	1892	1936	1253	1159	1498	1030	2079.02	2004.16	2184.37	1751.45	1250.8	1127.95	1165.94	1146.66	10.8742	10.8386	10.9221	10.7095	10.3959	10.3025	10.3319	10.3176	1588.8	0.772832	1.65823e-16	5.73955e-15	no	up
ACVR2B	2460	2293	2211	2203	1698	1514	1401	1128	2510.75	2474.71	2552.67	1993	1695.01	1473.44	1090.44	1255.76	11.1345	11.1203	11.1505	10.912	10.7595	10.6302	10.3606	10.4861	1880.72	0.789592	3.04627e-08	3.6689e-07	no	up
ACYP2	617	590	566	748	872	955	1130	904	629.729	636.756	653.464	676.698	870.466	929.419	879.514	1006.39	9.41088	9.42084	9.44399	9.47477	9.70489	9.76615	9.71476	9.84092	785.304	-0.503869	1.60823e-08	2.03485e-07	no	down
ADAMTS3	1050	770	874	1069	2106	1777	1701	1142	1071.66	831.021	1009.06	967.099	2102.29	1729.4	1323.94	1271.35	10.1414	9.91414	10.0869	10.0482	10.7835	10.5922	10.3372	10.2991	1288.23	-0.728358	5.983e-06	4.64269e-05	no	down
ADAMTS8	215	262	249	426	501	512	911	544	219.435	282.763	287.478	385.392	500.119	498.285	709.06	605.615	8.1639	8.36587	8.38	8.62703	8.85947	8.8562	9.187	9.03574	436.018	-0.976317	4.84824e-08	5.66249e-07	no	down
ADAMTSL2	37	45	21	45	47	57	82	65	37.7633	48.5661	24.2451	40.7105	46.9173	55.4732	63.8231	72.3621	5.45598	5.58507	5.27283	5.49179	5.56642	5.66026	5.74715	5.82065	48.7326	-0.65134	0.0152441	0.0456521	no	down
ADARB1	1195	963	951	1121	1836	1732	2363	1388	1219.65	1039.32	1097.96	1014.14	1832.77	1685.61	1839.2	1545.21	10.3143	10.1692	10.2187	10.1469	10.6984	10.6179	10.7021	10.5349	1409.23	-0.659995	2.48508e-11	4.77215e-10	no	down
ADCY1	13486	13014	12199	16003	9291	8968	8187	5845	13764.2	14045.3	14084.1	14477.5	9274.65	8727.78	6372.2	6507.02	13.6171	13.637	13.6397	13.667	13.2368	13.1797	12.8916	12.9106	10906.6	0.868264	1.39646e-11	2.77767e-10	no	up
ADCY2	4890	5308	5747	6807	3442	3627	2931	2732	4990.88	5728.65	6635.08	6158.13	3435.94	3529.84	2281.29	3041.43	12.2063	12.3408	12.4861	12.4122	11.8527	11.8777	11.4841	11.7408	4475.16	0.936408	6.64055e-11	1.19935e-09	no	up
ADCY8	1142	1218	1121	1628	2276	2126	2585	1596	1165.56	1314.52	1294.23	1472.81	2272	2069.05	2011.99	1776.77	10.3645	10.473	10.4589	10.5771	10.9891	10.8984	10.8716	10.7527	1672.12	-0.631506	4.41696e-09	6.10044e-08	no	down
ADD3	3483	3303	4018	4774	7477	6879	6752	5313	3554.85	3564.75	4638.9	4318.93	7463.85	6694.73	5255.29	5914.77	11.9728	11.9754	12.2193	12.1522	12.6797	12.5724	12.3377	12.4515	5175.76	-0.655664	7.53784e-07	7.02432e-06	no	down
ADD3-AS1	48	49	31	56	90	98	123	83	48.9902	52.8831	35.7904	50.6619	89.8417	95.3749	95.7347	92.4008	5.89394	5.93687	5.74212	5.91025	6.26842	6.31053	6.31624	6.28632	70.2097	-0.982641	1.30092e-06	1.16647e-05	no	down
ADGRA1	902	667	466	741	514	524	500	464	920.608	719.858	538.011	670.365	513.096	509.964	389.165	516.554	9.61167	9.37891	9.114	9.31328	9.07179	9.06633	8.8321	9.07791	597.203	0.564589	0.000611059	0.00290179	no	up
ADGRA2	475	183	211	308	133	191	197	142	484.799	197.502	243.606	278.64	132.766	185.884	153.331	158.083	8.46899	7.67668	7.8494	7.9657	7.37171	7.62778	7.47581	7.50284	229.326	0.935776	0.000132219	0.000748148	no	up
ADGRD1	50	61	109	107	51	42	64	39	51.0315	65.8341	125.844	96.8004	50.9103	40.875	49.8132	43.4173	5.84635	5.99612	6.44431	6.25574	5.84476	5.72792	5.82972	5.76179	65.5657	0.871851	0.00229717	0.00920443	no	up
ADGRE5	108	118	104	171	170	195	225	187	110.228	127.351	120.071	154.7	169.701	189.777	175.124	208.18	7.02206	7.1259	7.0841	7.27196	7.34447	7.43449	7.37042	7.50949	156.892	-0.52991	0.000832706	0.00381741	no	down
ADGRG1	21659	21936	21326	28882	14616	13294	12427	10885	22105.8	23674.4	24621.5	26128.9	14590.3	12937.9	9672.32	12117.9	14.3153	14.3828	14.4217	14.4809	13.9163	13.8045	13.5412	13.7443	18231.1	0.968957	3.97067e-15	1.16988e-13	no	up
ADGRG2	297	574	899	737	312	340	465	339	303.127	619.488	1037.92	666.747	311.451	330.892	361.924	377.396	8.48969	9.11805	9.6146	9.18764	8.51182	8.56204	8.63695	8.6742	501.118	0.926844	0.0090049	0.0295259	no	up
ADGRL2	2897	2457	2193	2795	1645	1569	1802	1222	2956.76	2651.71	2531.88	2528.57	1642.11	1526.97	1402.55	1360.41	11.3413	11.2347	11.1897	11.1887	10.7814	10.7151	10.6381	10.6114	2075.12	0.846886	7.25369e-19	3.25202e-17	no	up
ADGRV1	1800	1785	1737	1670	2637	2877	3387	2926	1837.13	1926.46	2005.42	1510.81	2632.36	2799.93	2636.21	3257.41	10.9511	10.9949	11.0321	10.7741	11.2889	11.3484	11.2904	11.4958	2325.72	-0.637891	2.98103e-08	3.59603e-07	no	down
ADORA1	1175	1121	917	1428	734	714	999	716	1199.24	1209.84	1058.7	1291.88	732.709	694.874	777.553	797.096	10.1085	10.1168	9.99071	10.1799	9.65492	9.60801	9.70747	9.73035	970.236	0.665684	4.95008e-12	1.03715e-10	no	up
ADRA1A	296	264	313	304	259	235	213	129	302.106	284.921	361.368	275.022	258.544	228.705	165.784	143.611	8.11492	8.06406	8.27218	8.03429	7.98157	7.87938	7.62207	7.52047	252.508	0.617926	0.00107405	0.00475074	no	up
ADRA1B	97	106	89	153	147	195	217	206	99.0011	114.4	102.753	138.416	146.741	189.777	168.898	229.332	6.90143	7.00275	6.92889	7.14199	7.18667	7.3911	7.29789	7.54767	148.665	-0.686442	0.000218624	0.00116608	no	down
ADRA1D	168	178	108	204	287	345	299	299	171.466	192.106	124.689	184.554	286.495	335.759	232.721	332.866	7.59264	7.68203	7.36048	7.64932	8.0146	8.15449	7.83809	8.14561	232.582	-0.814899	3.10383e-06	2.5771e-05	no	down
ADRB2	86	106	150	159	86	67	138	82	87.7742	114.4	173.179	143.844	85.8487	65.2053	107.41	91.2876	6.59354	6.77865	7.09717	6.9529	6.57854	6.40437	6.73349	6.62058	108.619	0.565651	0.017026	0.049816	no	up
AF274853.1	62	61	54	54	30	46	44	32	63.279	65.8341	62.3446	48.8525	29.9472	44.7678	34.2466	35.6244	5.72636	5.7498	5.71538	5.57659	5.33833	5.5294	5.39322	5.41776	48.112	0.729993	0.00285569	0.0111272	no	up
AF274858.1	220	208	192	259	131	185	197	142	224.539	224.483	221.67	234.311	130.77	180.044	153.331	158.083	7.6995	7.699	7.68818	7.73587	7.27672	7.5198	7.39347	7.41905	190.904	0.541289	9.31363e-05	0.000547543	no	up
AF287957.1	187	165	131	161	104	114	138	128	190.858	178.076	151.243	145.653	103.817	110.946	107.41	142.498	7.36851	7.31165	7.18254	7.15411	6.90636	6.95268	6.9276	7.13708	141.313	0.52306	0.002038	0.00830348	no	up
[truncated: 2,272 more rows]

## Sheet: Heatmap (top matrisomal DE)
GENE	LIS1	LIS2	LIS3	LIS4	WT1	WT2	WT3	WT4
WFIKKN2	165	85	81	153	1589	3007	3025	4253
IGFBP7	1311	468	577	1000	7806	15409	16830	26214
COL4A3	9	7	7	11	43	107	163	214
[truncated: 49 more rows]

## Sheet: all Matrisomal DE
NAME	LIS1.1	LIS1.2	LIS1.3	LIS1.4	WT.1	WT.2	WT.3	WT.4
[truncated: 104 more rows]
