# Supplementary material for: Altered extracellular matrix structure and elevated stiffness in a brain organoid model for disease
Source: Nat Commun. 2025 May 1;16:4094. doi: 10.1038/s41467-025-59252-w (PMC12045990; doi:10.1038/s41467-025-59252-w)
Supplement: Supplementary file 6 — Supplementary Data 4 [file 41467_2025_59252_MOESM6_ESM.xlsx]

## Sheet: Sheet1
Majority protein IDs	Protein names	Gene names	Fasta headers	Peptides	Unique peptides	p-value WT/Lis1	q-value WT/Lis1	Ratio WT/Lis1	Intensity: Lis1_1	Intensity: Lis1_2	Intensity: Lis1_3	Intensity: WT_1	Intensity: WT_2	Intensity: WT_3	Sequence coverage [%]	Mol. weight [kDa]	Q-value	Score
P21980	Protein-glutamine gamma-glutamyltransferase 2	TGM2	sp|P21980|TGM2_HUMAN Protein-glutamine gamma-glutamyltransferase 2 OS=Homo sapiens OX=9606 GN=TGM2 PE=1 SV=2	25	25	0.00904258	0.0751397	0.0356379	141800000	479400000	295139900	13400990	22710010	2983901	52.8	77.328	0	218.46
Q96CG8	Collagen triple helix repeat-containing protein 1	CTHRC1	sp|Q96CG8|CTHR1_HUMAN Collagen triple helix repeat-containing protein 1 OS=Homo sapiens OX=9606 GN=CTHRC1 PE=1 SV=1	8	8	0.0036729	0.0711856	0.0382773	56845010	350590100	106460100	5305397	4977199	4506097	41.6	26.224	0	33.336
P12107	Collagen alpha-1(XI) chain	COL11A1	sp|P12107|COBA1_HUMAN Collagen alpha-1(XI) chain OS=Homo sapiens OX=9606 GN=COL11A1 PE=1 SV=4	21	17	0.00447942	0.0746947	0.0428742	62941030	115839900	52797040	1652001	2239800	8199204	17.9	181.06	0	50.982
Q15113	Procollagen C-endopeptidase enhancer 1	PCOLCE	sp|Q15113|PCOC1_HUMAN Procollagen C-endopeptidase enhancer 1 OS=Homo sapiens OX=9606 GN=PCOLCE PE=1 SV=2	14	14	0.0343308	0.114968	0.0538936	48574990	110149900	99867050	2453101	25040010	1361700	45.7	47.972	0	51.38
P98095	Fibulin-2	FBLN2	sp|P98095|FBLN2_HUMAN Fibulin-2 OS=Homo sapiens OX=9606 GN=FBLN2 PE=1 SV=2	16	16	0.0164247	0.0874629	0.0541216	101460000	98354060	93891010	4474202	20327990	1633099	22.7	126.57	0	63.418
Q9H0B8	Cysteine-rich secretory protein LCCL domain-containing 2	CRISPLD2	sp|Q9H0B8|CRLD2_HUMAN Cysteine-rich secretory protein LCCL domain-containing 2 OS=Homo sapiens OX=9606 GN=CRISPLD2 PE=2 SV=1	7	7	0.0443965	0.127125	0.0707869	45243990	40355980	32869000	917035	16857990	1376963	25.2	55.919	0	21.206
P02452	Collagen alpha-1(I) chain	COL1A1	sp|P02452|CO1A1_HUMAN Collagen alpha-1(I) chain OS=Homo sapiens OX=9606 GN=COL1A1 PE=1 SV=5	82	79	0.0072299	0.0743265	0.0716806	11143010000	10598010000	9941388000	664670200	1974199000	329520200	74	138.94	0	323.31
P02751	Fibronectin;Anastellin;Ugl-Y1;Ugl-Y2;Ugl-Y3	FN1	sp|P02751|FINC_HUMAN Fibronectin OS=Homo sapiens OX=9606 GN=FN1 PE=1 SV=5	108	108	0.0335492	0.114762	0.0789735	8686711000	6882704000	6435004000	576959700	2264201000	145059900	60.2	272.32	0	323.31
P05997	Collagen alpha-2(V) chain	COL5A2	sp|P05997|CO5A2_HUMAN Collagen alpha-2(V) chain OS=Homo sapiens OX=9606 GN=COL5A2 PE=1 SV=3	40	39	0.0170863	0.09019	0.0854347	522020000	476330200	561430100	29725020	150660000	19438990	43.2	144.91	0	269.19
P39059	Collagen alpha-1(XV) chain;Restin;Restin-2;Restin-3;Restin-4	COL15A1	sp|P39059|COFA1_HUMAN Collagen alpha-1(XV) chain OS=Homo sapiens OX=9606 GN=COL15A1 PE=1 SV=2	25	25	0.0129315	0.0800915	0.0897883	1663300000	934629900	1276301000	94356040	309830000	49128030	24.4	141.72	0	289.04
Q9NR99	Matrix-remodeling-associated protein 5	MXRA5	sp|Q9NR99|MXRA5_HUMAN Matrix-remodeling-associated protein 5 OS=Homo sapiens OX=9606 GN=MXRA5 PE=1 SV=3	12	12	0.0377102	0.119196	0.0957269	9382202	19991010	31139990	595402	6156897	1397617	5.3	312.15	0	18.912
P02461	Collagen alpha-1(III) chain	COL3A1	sp|P02461|CO3A1_HUMAN Collagen alpha-1(III) chain OS=Homo sapiens OX=9606 GN=COL3A1 PE=1 SV=4	87	66	0.0479305	0.131958	0.0967809	8552201000	10310000000	7556900000	476160200	4290597000	295649900	70.5	138.56	0	323.31
P08123	Collagen alpha-2(I) chain	COL1A2	sp|P08123|CO1A2_HUMAN Collagen alpha-2(I) chain OS=Homo sapiens OX=9606 GN=COL1A2 PE=1 SV=7	65	65	0.0149569	0.0844925	0.101679	4089700000	4588001000	4554496000	313390200	1336400000	214500100	68.3	129.31	0	323.31
P20908	Collagen alpha-1(V) chain	COL5A1	sp|P20908|CO5A1_HUMAN Collagen alpha-1(V) chain OS=Homo sapiens OX=9606 GN=COL5A1 PE=1 SV=3	66	62	0.0479948	0.132125	0.106566	2043099000	1769101000	1929601000	123220000	964530100	71018040	50.2	183.56	0	323.31
P05121	Plasminogen activator inhibitor 1	SERPINE1	sp|P05121|PAI1_HUMAN Plasminogen activator inhibitor 1 OS=Homo sapiens OX=9606 GN=SERPINE1 PE=1 SV=1	4	4	0.03404	0.115345	0.10784	42421020	21255000	16866000	3673198	6751199	769070	15.2	45.059	0	27.553
P28300	Protein-lysine 6-oxidase	LOX	sp|P28300|LYOX_HUMAN Protein-lysine 6-oxidase OS=Homo sapiens OX=9606 GN=LOX PE=1 SV=2	6	6	0.0187418	0.0913856	0.120312	34610000	9224999	10063010	1334460	3582202	1170497	19.2	46.944	0	11.097
P01011	Alpha-1-antichymotrypsin;Alpha-1-antichymotrypsin His-Pro-less	SERPINA3	sp|P01011|AACT_HUMAN Alpha-1-antichymotrypsin OS=Homo sapiens OX=9606 GN=SERPINA3 PE=1 SV=2	6	6	0.0484375	0.131628	0.121238	11319000	8687803	30117990	6379699	935351	884476	19.4	47.65	0	31.613
Q9Y6C2	EMILIN-1	EMILIN1	sp|Q9Y6C2|EMIL1_HUMAN EMILIN-1 OS=Homo sapiens OX=9606 GN=EMILIN1 PE=1 SV=3	17	17	0.0027978	0.074624	0.132286	127020000	93717020	105970000	8062303	16757000	21615010	28	106.69	0	64.453
P07093	Glia-derived nexin	SERPINE2	sp|P07093|GDN_HUMAN Glia-derived nexin OS=Homo sapiens OX=9606 GN=SERPINE2 PE=1 SV=1	17	17	0.0453493	0.129093	0.133017	221760100	94094060	129090000	14895010	63278020	6726102	43.7	44.002	0	45.362
O15460	Prolyl 4-hydroxylase subunit alpha-2	P4HA2	sp|O15460|P4HA2_HUMAN Prolyl 4-hydroxylase subunit alpha-2 OS=Homo sapiens OX=9606 GN=P4HA2 PE=1 SV=1	27	27	0.0119976	0.0767549	0.133813	2561601000	1726500000	1974199000	317789900	549819800	119730000	54.2	60.901	0	323.31
O00469	Procollagen-lysine,2-oxoglutarate 5-dioxygenase 2	PLOD2	sp|O00469|PLOD2_HUMAN Procollagen-lysine,2-oxoglutarate 5-dioxygenase 2 OS=Homo sapiens OX=9606 GN=PLOD2 PE=1 SV=2	25	25	0.0133078	0.0800484	0.136524	816630500	869699600	711199800	86499020	266730000	55710040	40.8	84.685	0	159.92
Q15582	Transforming growth factor-beta-induced protein ig-h3	TGFBI	sp|Q15582|BGH3_HUMAN Transforming growth factor-beta-induced protein ig-h3 OS=Homo sapiens OX=9606 GN=TGFBI PE=1 SV=1	25	25	0.00511763	0.072707	0.151683	546250000	573069600	873710100	90865010	172880100	60762020	44.8	74.68	0	225.45
O75094	Slit homolog 3 protein	SLIT3	sp|O75094|SLIT3_HUMAN Slit homolog 3 protein OS=Homo sapiens OX=9606 GN=SLIT3 PE=2 SV=3	22	22	0.0168475	0.0895707	0.160614	187320100	123600000	99636000	9097705	34127000	30785010	24.9	167.71	0	121.57
P09382	Galectin-1	LGALS1	sp|P09382|LEG1_HUMAN Galectin-1 OS=Homo sapiens OX=9606 GN=LGALS1 PE=1 SV=2	15	15	0.000497706	0.0476	0.190413	2834400000	3037800000	3098398000	685310400	415140000	647389900	95.6	14.716	0	323.31
P09486	SPARC	SPARC	sp|P09486|SPRC_HUMAN SPARC OS=Homo sapiens OX=9606 GN=SPARC PE=1 SV=1	16	16	0.024114	0.0989387	0.207508	2338899000	1648200000	1481200000	260160100	861069700	227750100	59.7	34.632	0	137.84
P21810	Biglycan	BGN	sp|P21810|PGS1_HUMAN Biglycan OS=Homo sapiens OX=9606 GN=BGN PE=1 SV=2	3	3	0.0119874	0.0767478	0.21639	3207501	9540495	6226098	941010	1565200	1310699	8.2	41.654	0.00022396	4.0218
P50454	Serpin H1	SERPINH1	sp|P50454|SERPH_HUMAN Serpin H1 OS=Homo sapiens OX=9606 GN=SERPINH1 PE=1 SV=2	30	30	0.00531897	0.0743009	0.230753	18026980000	12222010000	12277010000	2887400000	5027094000	2289701000	68.4	46.44	0	323.31
P13674	Prolyl 4-hydroxylase subunit alpha-1	P4HA1	sp|P13674|P4HA1_HUMAN Prolyl 4-hydroxylase subunit alpha-1 OS=Homo sapiens OX=9606 GN=P4HA1 PE=1 SV=2	32	32	0.00489274	0.0746927	0.244418	2532701000	2181300000	2305399000	421629800	929870000	474340000	64.6	61.049	0	318.89
P35555	Fibrillin-1	FBN1	sp|P35555|FBN1_HUMAN Fibrillin-1 OS=Homo sapiens OX=9606 GN=FBN1 PE=1 SV=4	30	28	0.0131794	0.0803747	0.244429	137259900	49729030	72074020	19827990	24586990	14736990	15.7	312.3	0	71.541
Q32P28	Prolyl 3-hydroxylase 1	LEPRE1	sp|Q32P28|P3H1_HUMAN Prolyl 3-hydroxylase 1 OS=Homo sapiens OX=9606 GN=P3H1 PE=1 SV=2	24	23	0.0188546	0.0919936	0.275319	695580400	559320200	593849900	153869900	312670100	100220100	48.2	83.393	0	232.08
Q9UBR2	Cathepsin Z	CTSZ	sp|Q9UBR2|CATZ_HUMAN Cathepsin Z OS=Homo sapiens OX=9606 GN=CTSZ PE=1 SV=1	6	6	0.0290339	0.107544	0.288214	68197980	51602970	53687020	11890010	34146990	11141010	25.7	33.868	0	28.171
Q02809	Procollagen-lysine,2-oxoglutarate 5-dioxygenase 1	PLOD1	sp|Q02809|PLOD1_HUMAN Procollagen-lysine,2-oxoglutarate 5-dioxygenase 1 OS=Homo sapiens OX=9606 GN=PLOD1 PE=1 SV=2	31	31	0.0430359	0.124683	0.30284	976830500	706599900	637720100	196499900	481249800	129280100	52	83.549	0	229.8
Q8IVL6	Prolyl 3-hydroxylase 3	LEPREL2	sp|Q8IVL6|P3H3_HUMAN Prolyl 3-hydroxylase 3 OS=Homo sapiens OX=9606 GN=P3H3 PE=1 SV=1	17	17	0.0236165	0.0990432	0.30374	111740000	66565960	96940980	22999990	48538980	18099010	31.8	81.836	0	101.23
O43854	EGF-like repeat and discoidin I-like domain-containing protein 3	EDIL3	sp|O43854|EDIL3_HUMAN EGF-like repeat and discoidin I-like domain-containing protein 3 OS=Homo sapiens OX=9606 GN=EDIL3 PE=1 SV=1	7	7	0.0210631	0.0958304	0.327524	32634020	19694990	15117000	9605103	4808899	7390496	19.6	53.764	0	18.616
P01137	Transforming growth factor beta-1;Latency-associated peptide	TGFB1	sp|P01137|TGFB1_HUMAN Transforming growth factor beta-1 proprotein OS=Homo sapiens OX=9606 GN=TGFB1 PE=1 SV=2	2	2	0.0182282	0.0914304	0.334594	2154699	2700901	2528499	681486	1411018	573223	5.4	44.341	0.0012036	2.3515
P35556	Fibrillin-2	FBN2	sp|P35556|FBN2_HUMAN Fibrillin-2 OS=Homo sapiens OX=9606 GN=FBN2 PE=1 SV=3	9	7	0.0159938	0.086705	0.338182	12041000	7573104	17118000	3179202	4998399	3799198	4.4	314.77	0	10.056
O75339	Cartilage intermediate layer protein 1;Cartilage intermediate layer protein 1 C1;Cartilage intermediate layer protein 1 C2	CILP	sp|O75339|CILP1_HUMAN Cartilage intermediate layer protein 1 OS=Homo sapiens OX=9606 GN=CILP PE=1 SV=4	14	14	0.00206767	0.0622574	0.344447	44304020	35513010	41299020	16489000	15167010	10617990	14.4	132.56	0	27.762
P49257	Protein ERGIC-53	LMAN1	sp|P49257|LMAN1_HUMAN Protein ERGIC-53 OS=Homo sapiens OX=9606 GN=LMAN1 PE=1 SV=2	17	17	0.0157072	0.0854275	0.368401	1283300000	827649700	810829800	309239900	515940300	269879800	38.2	57.548	0	249.21
P50281	Matrix metalloproteinase-14	MMP14	sp|P50281|MMP14_HUMAN Matrix metalloproteinase-14 OS=Homo sapiens OX=9606 GN=MMP14 PE=1 SV=3	7	7	0.0378921	0.11936	0.378734	33840980	29190010	32828010	15073000	18008000	6490199	15.3	65.893	0	30.306
O00339	Matrilin-2	MATN2	sp|O00339|MATN2_HUMAN Matrilin-2 OS=Homo sapiens OX=9606 GN=MATN2 PE=1 SV=4	8	8	0.00344094	0.0728947	0.380308	62416000	50521000	61408010	17319990	28159010	21839000	10.9	106.84	0	14.912
Q92791	Synaptonemal complex protein SC65	LEPREL4	sp|Q92791|SC65_HUMAN Endoplasmic reticulum protein SC65 OS=Homo sapiens OX=9606 GN=P3H4 PE=1 SV=1	9	8	0.0357153	0.116924	0.409122	55245980	37548020	40212020	12582000	29780010	15245010	24.3	50.381	0	20.596
Q6UXH1	Cysteine-rich with EGF-like domain protein 2	CRELD2	sp|Q6UXH1|CREL2_HUMAN Protein disulfide isomerase CRELD2 OS=Homo sapiens OX=9606 GN=CRELD2 PE=1 SV=1	7	7	0.00346835	0.0724183	0.459139	31644990	43558980	37292980	14645990	17257000	19686010	24.1	38.191	0	32.242
O94813	Slit homolog 2 protein;Slit homolog 2 protein N-product;Slit homolog 2 protein C-product	SLIT2	sp|O94813|SLIT2_HUMAN Slit homolog 2 protein OS=Homo sapiens OX=9606 GN=SLIT2 PE=1 SV=1	26	26	0.0415905	0.122653	0.488174	124580100	77883950	54134980	40028980	40545990	37651010	25.6	169.87	0	72.132
O60568	Procollagen-lysine,2-oxoglutarate 5-dioxygenase 3	PLOD3	sp|O60568|PLOD3_HUMAN Multifunctional procollagen lysine hydroxylase and glycosyltransferase LH3 OS=Homo sapiens OX=9606 GN=PLOD3 PE=1 SV=1	19	19	0.027761	0.105483	0.488565	168399900	126220000	115749900	65151040	90465980	48679980	39.2	84.784	0	94.15
P09668	Pro-cathepsin H;Cathepsin H mini chain;Cathepsin H;Cathepsin H heavy chain;Cathepsin H light chain	CTSH	sp|P09668|CATH_HUMAN Pro-cathepsin H OS=Homo sapiens OX=9606 GN=CTSH PE=1 SV=4	1	1	0.00577666	0.0740753	0.493275	13643010	15675000	15748990	6102004	9290001	7130999	3.9	37.393	0	6.45
P35237	Serpin B6	SERPINB6	sp|P35237|SPB6_HUMAN Serpin B6 OS=Homo sapiens OX=9606 GN=SERPINB6 PE=1 SV=3	21	20	0.0171858	0.0898625	0.500017	464479700	308799900	352690000	160110000	239409900	164980000	65.4	42.621	0	245.37
P53634	Dipeptidyl peptidase 1;Dipeptidyl peptidase 1 exclusion domain chain;Dipeptidyl peptidase 1 heavy chain;Dipeptidyl peptidase 1 light chain	CTSC	sp|P53634|CATC_HUMAN Dipeptidyl peptidase 1 OS=Homo sapiens OX=9606 GN=CTSC PE=1 SV=2	10	10	0.032347	0.111422	0.56647	326209900	313830100	320079900	203749900	228049900	128190000	29.8	51.853	0	229.8
Q8IVL5	Prolyl 3-hydroxylase 2	LEPREL1	sp|Q8IVL5|P3H2_HUMAN Prolyl 3-hydroxylase 2 OS=Homo sapiens OX=9606 GN=P3H2 PE=1 SV=1	9	8	0.039574	0.121908	0.665015	23472010	23225000	26541020	14262000	20957990	14236000	17.9	80.984	0	20.774
Q96IV0	Peptide-N(4)-(N-acetyl-beta-glucosaminyl)asparagine amidase	NGLY1	sp|Q96IV0|NGLY1_HUMAN Peptide-N(4)-(N-acetyl-beta-glucosaminyl)asparagine amidase OS=Homo sapiens OX=9606 GN=NGLY1 PE=1 SV=1	6	6	0.0027634	0.0738843	1.52765	7446400	7772596	6490603	10554010	10753000	11800990	15.1	74.389	0	11.03
Q8N474	Secreted frizzled-related protein 1	SFRP1	sp|Q8N474|SFRP1_HUMAN Secreted frizzled-related protein 1 OS=Homo sapiens OX=9606 GN=SFRP1 PE=1 SV=1	3	3	0.0368575	0.118759	1.60522	3827299	4813600	5988699	7165398	7011803	9082898	13.4	35.385	0	5.2013
Q14515	SPARC-like protein 1	SPARCL1	sp|Q14515|SPRL1_HUMAN SPARC-like protein 1 OS=Homo sapiens OX=9606 GN=SPARCL1 PE=1 SV=2	3	3	0.0250394	0.100209	1.65634	3028801	2937401	2940000	6499696	4550200	4018902	7.4	75.207	0.00021654	3.4707
Q9BXJ0	Complement C1q tumor necrosis factor-related protein 5	C1QTNF5	sp|Q9BXJ0|C1QT5_HUMAN Complement C1q tumor necrosis factor-related protein 5 OS=Homo sapiens OX=9606 GN=C1QTNF5 PE=1 SV=1	2	2	0.0164062	0.0875248	2.84392	8285103	10521000	12307010	18233000	34831020	38853990	10.7	25.298	0	17.521
P04271	Protein S100-B	S100B	sp|P04271|S100B_HUMAN Protein S100-B OS=Homo sapiens OX=9606 GN=S100B PE=1 SV=2	3	3	0.00933061	0.0750486	4.5046	2687402	2411201	4179801	8789702	12566010	22413990	40.2	10.713	0	16.16
P02545	Prelamin-A/C;Lamin-A/C	LMNA	sp|P02545|LMNA_HUMAN Prelamin-A/C OS=Homo sapiens OX=9606 GN=LMNA PE=1 SV=1	45	43	0.00265057	0.0710252	0.370396	4140798000	3674800000	3855500000	1740899000	1582400000	1082200000	66.6	74.139	0	323.31
P43034	Platelet-activating factor acetylhydrolase IB subunit alpha	PAFAH1B1	sp|P43034|LIS1_HUMAN Platelet-activating factor acetylhydrolase IB subunit alpha OS=Homo sapiens OX=9606 GN=PAFAH1B1 PE=1 SV=2	18	18	0.00168535	0.0616744	3.28122	119330000	131469900	105410000	394089900	299720100	494600100	58.8	46.637	0	102.86
