# Supplementary material for: Altered extracellular matrix structure and elevated stiffness in a brain organoid model for disease
Source: Nat Commun. 2025 May 1;16:4094. doi: 10.1038/s41467-025-59252-w (PMC12045990; doi:10.1038/s41467-025-59252-w)
Supplement: Supplementary file 7 — Supplementary Data 5 [file 41467_2025_59252_MOESM7_ESM.xlsx]

## Sheet: Hydroxylation
Gene Names	Protein Groups	Base Sequence	Sequence	Student's T-test p-value Lis1_WT	Log2(ratio(LIS1/WT))	Intensity Lis1_1	Intensity Lis1_2	Intensity Lis1_3	Intensity WT_1	Intensity WT_2	Intensity WT_3
COL1A2	P08123	TGPPGPSGISGPPGPPGPAGK	TGPP[Common Biological:Hydroxylation on P]GPSGISGPPGPPGPAGK	5.14234e-06	4.13337	568943	672346	497154	32768	32768	32768
ACTB;ACTG1	P60709;P63261	CPEALFQPSFLGMESCGIHETTFNSIMK	C[Common Fixed:Carbamidomethyl on C]PEALFQPSFLGMESC[Common Artifact:Carbamyl on C]GIHETTFN[Common Biological:Hydroxylation on N]SIMK	2.99712e-05	4.16118	622691	716848	451411	32768	32768	32768
COL1A1	P02452	GDAGAPGAPGSQGAPGLQGMPGER	GDAGAPGAP[UniProt:4-hydroxyproline on P]GSQGAPGLQGM[Common Variable:Oxidation on M]PGER	3.61824e-05	3.60709	370989	337174	508935	32768	32768	32768
COL3A1	P02461	NGEKGETGAPGLKGENGLPGENGAPGPMGPR	NGEK[Common Biological:Hydroxylation on K]GETGAPGLK[UniProt:5-hydroxylysine on K]GENGLPGENGAPGPMGPR	4.2488e-05	3.1268	299955	231164	338187	32768	32768	32768
COL1A2	P08123	GPPGAVGSPGVNGAPGEAGR	GPP[Common Biological:Hydroxylation on P]GAVGSPGVNGAP[Common Biological:Hydroxylation on P]GEAGR	6.45372e-05	2.46966	182058	214967	152789	32768	32768	32768
COL1A2	P08123	GHNGLQGLPGIAGHHGDQGAPGSVGPAGPR	GHNGLQGLPGIAGHHGDQGAP[Common Biological:Hydroxylation on P]GSVGPAGPR	9.02964e-05	3.7223	439902	567266	324177	32768	32768	32768
COL5A2	P05997	GETGPPGPVGSPGLPGAIGTDGTPGAK	GETGPPGPVGSP[Common Biological:Hydroxylation on P]GLPGAIGTDGTPGAK	9.58127e-05	2.57206	230224	211597	211143	32768	45555	32768
COL1A1	P02452	GDAGAPGAPGSQGAPGLQGMPGER	GDAGAP[UniProt:4-hydroxyproline on P]GAP[UniProt:4-hydroxyproline on P]GSQGAPGLQGMPGER	0.000120213	2.96478	1.16737e+06	889059	1.18494e+06	115739	164859	135450
COL1A1	P02452	GSPGEAGRPGEAGLPGAK	GSPGEAGRP[UniProt:4-hydroxyproline on P]GEAGLP[UniProt:4-hydroxyproline on P]GAK	0.000123435	3.53398	1158323	829240	737094	63458.8	85437.4	84021.5
COL1A2	P08123	GHNGLQGLPGIAGHHGDQGAPGSVGPAGPR	GHNGLQGLP[Common Biological:Hydroxylation on P]GIAGHHGDQGAPGSVGPAGPR	0.000124637	2.77052	182607	285452	214449	32768	32768	32768
COL1A2	P08123	GLPGVAGAVGEPGPLGIAGPPGAR	GLP[Common Biological:Hydroxylation on P]GVAGAVGEPGPLGIAGPPGAR	0.000134919	3.86313	577719	570730	328817	32768	32768	32768
COL1A1	P02452	GPSGPQGPGGPPGPK	GPSGPQGPGGPP[UniProt:4-hydroxyproline on P]GPK	0.000151547	3.57764	3.79577e+06	4666155	2960172	247400	359418	346451
COL1A1	P02452	GSPGADGPAGAPGTPGPQGIAGQR	GSPGADGPAGAPGTP[Common Biological:Hydroxylation on P]GPQGIAGQR	0.000216078	2.75186	256782	260061	251748	32768	51230.6	32768
MARCHF5	Q9NX47	IPAEANPLADHVSATR	IP[Common Biological:Hydroxylation on P]AEAN[Common Artifact:Ammonia loss on N]PLADHVSATR	0.000290302	-2.54817	32768	32768	32768	256850	157724	173778
COL1A1	P02452	GETGPAGRPGEVGPPGPPGPAGEK	GETGPAGRPGEVGPP[Common Biological:Hydroxylation on P]GPPGPAGEK[Common Biological:Hydroxylation on K]	0.000341332	2.8709	305632	264058	170660	32768	32768	32768
COL1A1	P02452	GAAGLPGPK	GAAGLP[UniProt:4-hydroxyproline on P]GPK	0.000454897	3.7031	1.03128e+06	1.44573e+06	1157977	59895.1	125484	103980
COL1A2	P08123	GPNGDAGRPGEPGLMGPR	GPNGDAGRP[UniProt:4-hydroxyproline on P]GEP[UniProt:4-hydroxyproline on P]GLMGPR	0.000459819	3.18781	636487	625516	459363	46466.4	86722.4	59983.6
ACTA2;ACTA1	P62736;P68133	LCYVALDFENEMATAASSSSLEK	LC[Common Fixed:Carbamidomethyl on C]YVALDFEN[Common Biological:Hydroxylation on N]EM[Common Variable:Oxidation on M]ATAASSSSLEK	0.000474656	-2.32689	32768	32768	32768	134822	147902	222848
COL1A1	P02452	DGLNGLPGPIGPPGPR	DGLN[Common Artifact:Deamidation on N]GLP[UniProt:4-hydroxyproline on P]GPIGPPGPR	0.000500922	2.37254	1.27737e+06	934108	778730	191241	166436	210210
COL1A2	P08123	GPSGEAGTAGPPGTPGPQGLLGAPGILGLPGSR	GPSGEAGTAGPPGTPGPQGLLGAPGILGLP[Common Biological:Hydroxylation on P]GSR	0.000562068	2.63233	271132	213412	144937	32768	32768	32768
COL1A1	P02452	GEPGSPGENGAPGQMGPR	GEP[UniProt:4-hydroxyproline on P]GSPGENGAPGQMGPR	0.000804151	3.65428	372871	603552	612892	64359.2	32768	32768
COL1A1	P02452	GDAGAPGAPGSQGAPGLQGMPGER	GDAGAPGAP[UniProt:4-hydroxyproline on P]GSQGAPGLQGMP[UniProt:4-hydroxyproline on P]GER	0.000839608	2.61303	862919	872576	728726	192542	124306	100119
COL5A1	P20908	GEPGDVGPQGPR	GEP[Common Biological:Hydroxylation on P]GDVGPQGPR	0.000948301	2.6244	135390	223334	272818	32768	32768	32768
COL1A1	P02452	GRPGAPGPAGAR	GRP[UniProt:4-hydroxyproline on P]GAPGPAGAR	0.00120884	3.29045	333136	253977	162419	32768	25656.3	17451.7
COL1A1	P02452	GQAGVMGFPGPK	GQAGVMGFP[UniProt:4-hydroxyproline on P]GPK	0.00132289	2.74137	1.00037e+06	615250	795013	141170	144250	80356.4
COL1A1	P02452	GVQGPPGPAGPR	GVQGPP[UniProt:4-hydroxyproline on P]GPAGPR	0.00140263	3.54489	3.06599e+06	4.19201e+06	2.56529e+06	161072	407340	316082
COL1A1	P02452	EGAPGAEGSPGR	EGAPGAEGSP[UniProt:4-hydroxyproline on P]GR	0.00147102	3.92435	1.0849e+06	1.24798e+06	778206	44834.2	126212	53203.6
COL1A2	P08123	GPPGAVGSPGVNGAPGEAGR	GPPGAVGSP[Common Biological:Hydroxylation on P]GVNGAP[Common Biological:Hydroxylation on P]GEAGR	0.00148682	3.23494	446400	442924	337985	32768	74577.4	32768
COL3A1	P02461	GDAGAPGAPGGKGDAGAPGER	GDAGAPGAP[UniProt:4-hydroxyproline on P]GGKGDAGAP[UniProt:4-hydroxyproline on P]GER	0.00155835	2.43399	194871	214877	109405	32768	27037.2	32768
COL5A2	P05997	GRPGPAGPPGSQGPR	GRPGPAGPP[Common Biological:Hydroxylation on P]GSQGPR	0.00188987	3.8068	397780	534826	361160	20942.4	60218.5	22228.9
COL1A1	P02452	GPPGPMGPPGLAGPPGESGR	GPPGPMGP[Common Biological:Hydroxylation on P]PGLAGPPGESGR	0.00195861	2.56319	224007	270675	119794	32768	32768	32768
COL1A2	P08123	GPPGAAGAPGPQGFQGPAGEPGEPGQTGPAGAR	GPPGAAGAPGPQGFQGPAGEP[Common Biological:Hydroxylation on P]GEPGQTGPAGAR	0.00196404	2.46874	1.03187e+06	774186	677042	107285	214499	138558
COL1A2	P08123	AGVMGPPGSR	AGVMGPP[UniProt:4-hydroxyproline on P]GSR	0.00200322	3.3554	1.39817e+06	2641835	1.50582e+06	106533	193115	252178
KRT1	P04264	MSGECAPNVSVSVSTSHTTISGGGSR	MSGEC[Common Fixed:Carbamidomethyl on C]AP[Common Biological:Hydroxylation on P]N[Common Biological:Hydroxylation on N]VSVSVSTSHTTISGGGSR	0.00209625	-2.12624	32768	32768	32768	191414	159983	95607.6
COL3A1	P02461	DGTSGHPGPIGPPGPR	D[Metal:Fe[II] on D]GTSGHPGPIGPP[UniProt:4-hydroxyproline on P]GPR	0.00216643	2.86755	210385	445857	189997	32768	42697	32768
COL1A2	P08123	GPPGAVGSPGVNGAPGEAGR	GPP[Common Biological:Hydroxylation on P]GAVGSPGVN[Common Artifact:Deamidation on N]GAPGEAGR	0.00249532	2.21819	127315	239538	116230	32768	32768	32768
COL1A2	P08123	TGHPGTVGPAGIR	TGHP[Common Biological:Hydroxylation on P]GTVGPAGIR	0.00251824	3.76706	2416566	3.9583e+06	2.00989e+06	102625	299522	247860
COL1A1	P02452	GPSGPQGPGGPPGPK	GPSGPQGPGGPPGP[Common Biological:Hydroxylation on P]K	0.0026446	4.26435	2.7812e+06	5314221	3.21561e+06	97311.6	385501	178506
COL1A2	P08123	GEPGNIGFPGPK	GEP[Common Biological:Hydroxylation on P]GNIGFPGP[Common Biological:Hydroxylation on P]K	0.00277923	4.04517	830551	1.09352e+06	531067	32768	99836	32768
HNRNPA3	P51991	EHFEKWGTLTDCVVMR	EHFEK[Common Biological:Hydroxylation on K]WGTLTDC[Common Fixed:Carbamidomethyl on C]VVMR	0.00284076	0.530832	537762	541540	624156	415171	381420	380623
COL1A1	P02452	GSPGEAGRPGEAGLPGAK	GSP[UniProt:4-hydroxyproline on P]GEAGRP[UniProt:4-hydroxyproline on P]GEAGLPGAK	0.00292249	4.14537	1.72579e+06	1.18743e+06	1.11332e+06	133132	94370	32768
COL1A1	P02452	GVPGPPGAVGPAGK	GVPGPP[UniProt:4-hydroxyproline on P]GAVGPAGK	0.00292313	3.78288	5.29549e+06	5.33901e+06	3718094	318243	693146	182735
COL1A1	P02452	GVPGPPGAVGPAGK	GVP[UniProt:4-hydroxyproline on P]GPPGAVGPAGK	0.00295424	3.63489	2.03424e+06	1.7507e+06	1.418e+06	105142	290207	86333
TUBB3	Q13509	SGAFGHLFRPDNFIFGQSGAGNNWAK	SGAFGHLFRP[Common Biological:Hydroxylation on P]DN[Common Artifact:Ammonia loss on N]FIFGQSGAGNNWAK	0.00304382	-0.677468	1.26228e+06	1.1383e+06	1.29533e+06	2218334	1.89888e+06	1.80751e+06
COL1A2	P08123	GIPGPVGAAGATGAR	GIP[Common Biological:Hydroxylation on P]GPVGAAGATGAR	0.00313486	3.06619	4.56768e+06	4535209	3433141	378917	936792	340998
COL1A1;COL2A1	P02452;P02458	GFPGLPGPSGEPGK	GFPGLP[UniProt:4-hydroxyproline on P]GPSGEPGK	0.00338832	3.2508	3.60254e+06	3.34413e+06	1.95388e+06	239137	552315	206628
COL1A2	P08123	GLPGSPGNIGPAGK	GLP[Common Biological:Hydroxylation on P]GSP[Common Biological:Hydroxylation on P]GNIGPAGK	0.00343303	2.82456	2.79075e+06	3.25775e+06	1.93246e+06	256526	630016	305794
COL1A2	P08123	GPNGDAGRPGEPGLMGPR	GPN[Common Artifact:Deamidation on N]GDAGRP[UniProt:4-hydroxyproline on P]GEPGLMGPR	0.00370424	3.07178	1.78049e+06	1390214	1.12602e+06	109297	316365	135603
COL3A1	P02461	GDKGEPGGPGADGVPGK	GDKGEP[UniProt:4-hydroxyproline on P]GGPGADGVPGK	0.00385086	4.06699	2.04117e+06	2.3439e+06	1.47458e+06	94352.2	268962	59045.3
COL1A1	P02452	GANGAPGIAGAPGFPGAR	GANGAPGIAGAP[UniProt:4-hydroxyproline on P]GFPGAR	0.00391388	3.35885	636776	400551	441789	32768	97187.8	32768
COL1A2	P08123	GPPGESGAAGPTGPIGSR	GPP[Common Biological:Hydroxylation on P]GESGAAGPTGPIGSR	0.00394609	3.61995	15438280	15447815	11654597	884118	2550001	663396
FBN1	P35555	GQCVNTPGDFECK	GQC[Common Fixed:Carbamidomethyl on C]VN[Common Biological:Hydroxylation on N]TPGDFEC[Common Fixed:Carbamidomethyl on C]K	0.00429477	1.70732	809311	578622	786793	155827	254393	266909
COL5A2	P05997	VGPPGPAGAPGPAGPLGEPGK	VGPPGP[Common Biological:Hydroxylation on P]AGAPGPAGPLGEPGK	0.00430177	3.48096	620697	549976	487355	32768	111315	32768
COL1A1	P02452	NGDDGEAGKPGRPGER	N[Common Artifact:Deamidation on N]GDDGEAGKPGRP[UniProt:4-hydroxyproline on P]GER	0.0044538	3.7241	858322	593636	409348	32108.4	98074.3	28700.8
COL1A2	P08123	GLPGSPGNIGPAGK	GLPGSP[Common Biological:Hydroxylation on P]GNIGPAGK	0.00463894	3.73986	7538391	6421560	5.29659e+06	454237	1.04508e+06	226494
COL1A2	P08123	GSDGSVGPVGPAGPIGSAGPPGFPGAPGPK	GSDGSVGPVGPAGPIGSAGPP[Common Biological:Hydroxylation on P]GFPGAPGPK	0.00474532	3.98686	991233	945420	590757	32768	129365	32768
COL1A1	P02452	GDTGAKGEPGPVGVQGPPGPAGEEGK	GDTGAK[Common Biological:Hydroxylation on K]GEPGPVGVQGPPGPAGEEGK	0.00475921	3.25069	392888	530967	464969	32768	104761	32768
COL1A1;COL2A1	P02452;P02458	GPPGPQGAR	GPP[UniProt:4-hydroxyproline on P]GPQGAR	0.00496373	3.31553	927826	635118	445227	57358.9	123956	37395.1
COL1A1	P02452	DGEAGAQGPPGPAGPAGER	DGEAGAQGPP[UniProt:4-hydroxyproline on P]GPAGPAGER	0.00498594	3.05494	2.39351e+06	2508770	1.46011e+06	176866	485882	177756
COL1A2	P08123	TGEVGAVGPPGFAGEK	TGEVGAVGPP[Common Biological:Hydroxylation on P]GFAGEK	0.00504921	3.69193	10859495	10214295	9590853	892312	1628563	339164
COL1A2	P08123	GPPGAVGSPGVNGAPGEAGR	GPPGAVGSPGVN[Common Biological:Hydroxylation on N]GAPGEAGR	0.00508136	3.22405	411388	535562	422506	32768	106264	32768
COL1A1	P02452	GDAGAPGAPGSQGAPGLQGMPGER	GDAGAPGAPGSQGAPGLQGMP[UniProt:4-hydroxyproline on P]GER	0.00518119	3.02315	545071	575918	569933	92736.3	109586	32768
COL1A1;COL2A1	P02452;P02458	GFPGLPGPSGEPGK	GFPGLPGPSGEP[UniProt:4-hydroxyproline on P]GK	0.00526432	3.73355	8844887	5565365	4.09481e+06	478695	860484	207917
COL1A1	P02452	GSPGADGPAGAPGTPGPQGIAGQR	GSPGADGPAGAP[UniProt:4-hydroxyproline on P]GTPGPQGIAGQR	0.00534501	3.43164	3124784	2637375	2.29831e+06	399474	355524	106161
COL1A2	P08123	GEPGNIGFPGPK	GEP[Common Biological:Hydroxylation on P]GNIGFP[Common Biological:Hydroxylation on P]GPK	0.00551124	3.11577	2.33698e+06	2.03639e+06	1.78149e+06	241371	454994	118517
COL1A1	P02452	GSAGPPGATGFPGAAGR	GSAGPP[UniProt:4-hydroxyproline on P]GATGFPGAAGR	0.00572862	3.5728	11238837	10104453	7.58186e+06	1.00262e+06	1.50213e+06	339322
COL3A1	P02461	GDKGEPGGPGADGVPGK	GDK[Common Biological:Hydroxylation on K]GEP[UniProt:4-hydroxyproline on P]GGPGADGVPGK	0.0058825	4.02479	671663	1.4946e+06	766467	44588.3	136437	29327
COL3A1	P02461	GDTGPPGPQGLQGLPGTGGPPGENGKPGEPGPK	GDTGPPGPQGLQGLPGTGGPP[UniProt:4-hydroxyproline on P]GEN[Common Artifact:Deamidation on N]GKPGEPGPK	0.00599665	4.33054	1.19406e+06	2.24598e+06	1.81179e+06	207056	87930	32768
COL1A1	P02452	GEPGPPGPAGFAGPPGADGQPGAK	GEP[UniProt:4-hydroxyproline on P]GPPGPAGFAGPPGADGQPGAK	0.00657303	3.30173	2341396	2.92117e+06	2.59981e+06	270798	557239	122892
COL1A2	P08123	GPPGAAGAPGPQGFQGPAGEPGEPGQTGPAGAR	GPPGAAGAPGPQGFQGPAGEP[Common Biological:Hydroxylation on P]GEP[Common Biological:Hydroxylation on P]GQTGPAGAR	0.00670923	3.47866	2.20015e+06	1.32773e+06	1.11872e+06	128442	280877	65391
COL1A2	P08123	GYPGNIGPVGAAGAPGPHGPVGPAGK	GYP[Common Biological:Hydroxylation on P]GNIGPVGAAGAPGPHGPVGPAGK	0.00671536	3.66927	6.48703e+06	4.47186e+06	2.79475e+06	300225	755177	173662
COL1A1	P02452	GANGAPGIAGAPGFPGAR	GANGAP[UniProt:4-hydroxyproline on P]GIAGAPGFPGAR	0.00673028	4.45642	1.50614e+06	1179463	1.24854e+06	32768	195210	32768
COL1A1	P02452	GNDGATGAAGPPGPTGPAGPPGFPGAVGAK	GNDGATGAAGPPGPTGPAGPPGFP[UniProt:4-hydroxyproline on P]GAVGAK	0.00683126	3.30383	552001	604256	351242	32768	113296	32768
COL3A1	P02461	GDAGAPGAPGGKGDAGAPGER	GDAGAPGAP[UniProt:4-hydroxyproline on P]GGKGDAGAPGER	0.00695089	3.53939	580579	835328	425853	32768	122373	32768
COL1A2	P08123	GAPGAVGAPGPAGATGDR	GAP[Common Biological:Hydroxylation on P]GAVGAPGPAGATGDR	0.007005	3.43872	1.37579e+06	3.84203e+06	2.90922e+06	177511	461026	147390
COL1A1	P02452	GPPGSAGAPGK	GPP[UniProt:4-hydroxyproline on P]GSAGAPGK	0.00709711	4.00847	2471814	2.28118e+06	1.43767e+06	101541	334907	57182.5
COL1A2	P08123	GLPGSPGNIGPAGK	GLP[Common Biological:Hydroxylation on P]GSPGNIGPAGK	0.00724397	3.31156	2.13416e+06	2.29601e+06	1.68348e+06	95934.9	447630	196278
COL1A1;COL2A1	P02452;P02458	GFPGLPGPSGEPGK	GFP[UniProt:4-hydroxyproline on P]GLPGPSGEPGK	0.00725116	4.39038	1.68751e+06	1.1983e+06	901223	32768	184008	32768
COL1A1	P02452	GANGAPGNDGAKGDAGAPGAPGSQGAPGLQGMPGER	GAN[Common Artifact:Deamidation on N]GAP[UniProt:4-hydroxyproline on P]GNDGAKGDAGAPGAPGSQGAPGLQGMPGER	0.00725706	3.16263	697973	201426	179695	32768	32768	32768
COL5A1	P20908	GEIGPPGPR	GEIGPP[UniProt:Hydroxyproline on P]GPR	0.00735454	3.15157	889842	1.97148e+06	1.74453e+06	86683.2	298651	168475
COL1A1	P02452	GDAGAPGAPGSQGAPGLQGMPGER	GDAGAPGAP[UniProt:4-hydroxyproline on P]GSQGAP[UniProt:4-hydroxyproline on P]GLQGMPGER	0.00735827	3.51985	627713	765902	433874	32768	128722	32768
COL3A1	P02461	GEGGPPGVAGPPGGSGPAGPPGPQGVKGER	GEGGPPGVAGPPGGSGPAGPP[UniProt:4-hydroxyproline on P]GP[Common Biological:Hydroxylation on P]QGVKGER	0.00764994	3.0945	595922	352478	337246	32768	105865	32768
COL1A1	P02452	GLTGPIGPPGPAGAPGDKGESGPSGPAGPTGAR	GLTGPIGPP[UniProt:4-hydroxyproline on P]GPAGAPGDK[Common Biological:Hydroxylation on K]GESGPSGPAGPTGAR	0.00780824	3.98608	5235780	4602029	2.26806e+06	186629	621922	118327
COL1A2	P08123	GYPGNIGPVGAAGAPGPHGPVGPAGK	GYP[Common Biological:Hydroxylation on P]GNIGPVGAAGAP[Common Biological:Hydroxylation on P]GPHGPVGPAGK	0.00782799	2.97742	9134645	6404366	3.97967e+06	745166	1.44326e+06	443137
COL1A1	P02452	GSAGPPGATGFPGAAGR	GSAGPP[UniProt:4-hydroxyproline on P]GATGFP[UniProt:4-hydroxyproline on P]GAAGR	0.00788093	3.22502	5806450	8129874	4.52072e+06	379634	1.46895e+06	468112
COL1A2	P08123	GAPGAVGAPGPAGATGDR	GAPGAVGAP[Common Biological:Hydroxylation on P]GPAGATGDR	0.00814758	3.35781	1.51448e+06	4834883	3.26369e+06	220557	543002	185197
COL1A1	P02452	TGPPGPAGQDGRPGPPGPPGAR	TGPP[UniProt:4-hydroxyproline on P]GPAGQDGRPGPPGPPGAR	0.00818473	4.16605	2.41739e+06	1.50262e+06	770574	82510.6	178949	32768
COL1A1	P02452	GDRGETGPAGPPGAPGAPGAPGPVGPAGK	GDRGETGPAGPPGAP[UniProt:4-hydroxyproline on P]GAPGAPGPVGPAGK	0.0086005	4.24542	2.34379e+06	639288	509067	32768	104110	32768
COL1A1	P02452	GLTGPIGPPGPAGAPGDK	GLTGPIGPP[UniProt:4-hydroxyproline on P]GPAGAPGDK	0.00865086	3.14634	2.40415e+06	5700773	5362673	522655	833627	243029
COL1A1	P02452	GEPGPTGLPGPPGER	GEP[UniProt:4-hydroxyproline on P]GPTGLPGPPGER	0.0088078	3.48325	796521	1.24549e+06	891169	121623	158616	32768
COL1A1	P02452	GEPGSPGENGAPGQMGPR	GEPGSP[UniProt:4-hydroxyproline on P]GEN[Common Artifact:Deamidation on N]GAPGQMGPR	0.00907073	3.7727	702430	1.83756e+06	635317	66057.6	148379	32768
COL1A1	P02452	GANGAPGIAGAPGFPGAR	GANGAP[UniProt:4-hydroxyproline on P]GIAGAP[UniProt:4-hydroxyproline on P]GFPGAR	0.00910897	3.45844	720264	623873	448382	32768	32768	141272
COL1A2	P08123	GHNGLQGLPGIAGHHGDQGAPGSVGPAGPR	GHNGLQGLP[Common Biological:Hydroxylation on P]GIAGHHGDQGAP[Common Biological:Hydroxylation on P]GSVGPAGPR	0.00915755	3.58474	658831	897335	438655	32768	139833	32768
COL1A2	P08123	GAPGAVGAPGPAGATGDR	GAP[Common Biological:Hydroxylation on P]GAVGAP[Common Biological:Hydroxylation on P]GPAGATGDR	0.0092163	2.63003	1.21966e+06	3913780	2.20872e+06	263037	505096	334526
COL1A2	P08123	GLPGVAGAVGEPGPLGIAGPPGAR	GLPGVAGAVGEP[Common Biological:Hydroxylation on P]GPLGIAGPP[Common Biological:Hydroxylation on P]GAR	0.00964789	3.25622	2.8399e+06	1.91362e+06	1.42242e+06	189494	463171	100970
COL1A1	P02452	GANGAPGIAGAPGFPGAR	GAN[Common Artifact:Deamidation on N]GAP[UniProt:4-hydroxyproline on P]GIAGAPGFPGAR	0.00972744	3.84069	13231844	7465908	7233950	631045	1.57836e+06	243962
COL1A1	P02452	GSPGEAGRPGEAGLPGAK	GSP[UniProt:4-hydroxyproline on P]GEAGRPGEAGLPGAK	0.010123	3.90549	1.5054e+06	1517509	1.6904e+06	169563	208615	32440.3
COL3A1	P02461;P04258	GRPGLPGAAGAR	GRPGLP[UniProt:4-hydroxyproline on P]GAAGAR	0.0101601	3.90695	408518	1.77635e+06	496110	32768	99333	32768
COL1A1	P02452	GPPGPMGPPGLAGPPGESGR	GPP[UniProt:4-hydroxyproline on P]GPMGPPGLAGPP[UniProt:4-hydroxyproline on P]GESGR	0.0101609	3.78018	20313912	11615648	7081656	973248	1.86949e+06	354146
COL1A1	P02452	GSAGPPGATGFPGAAGR	GSAGPPGATGFP[UniProt:4-hydroxyproline on P]GAAGR	0.01019	4.23603	5.25338e+06	5.80997e+06	4296581	219975	883988	100786
COL1A1	P02452	GEPGPPGPAGFAGPPGADGQPGAK	GEP[UniProt:4-hydroxyproline on P]GPPGPAGFAGPPGADGQP[UniProt:4-hydroxyproline on P]GAK	0.0102336	3.42935	272860	794287	673500	32768	108729	32768
COL1A2	P08123	GPNGDAGRPGEPGLMGPR	GPNGDAGRPGEP[UniProt:4-hydroxyproline on P]GLMGPR	0.0102456	2.93205	102797	389327	390808	32768	32768	32768
COL1A1	P02452	GVPGPPGAVGPAGK	GVP[UniProt:4-hydroxyproline on P]GPP[UniProt:4-hydroxyproline on P]GAVGPAGK	0.0106507	2.46433	1.39146e+06	1372839	824685	143443	412097	158558
COL1A2	P08123	EGPVGLPGIDGR	EGPVGLP[Common Biological:Hydroxylation on P]GIDGR	0.0111764	3.45477	5.53696e+06	7.30555e+06	5414350	419378	1.52471e+06	259841
COL5A2	P05997	GLTGNPGVQGPEGK	GLTGNP[Common Biological:Hydroxylation on P]GVQGPEGK	0.0111889	1.49063	356145	508249	320533	118888	199042	110488
COL3A1	P02461	GGPGGPGPQGPPGK	GGP[UniProt:4-hydroxyproline on P]GGP[UniProt:4-hydroxyproline on P]GPQGPPGK	0.011307	3.44771	971053	1.3378e+06	532273	64090.8	198717	41797.4
COL1A1	P02452	GSEGPQGVRGEPGPPGPAGAAGPAGNPGADGQPGAK	GSEGPQGVRGEP[UniProt:4-hydroxyproline on P]GPPGPAGAAGPAGNPGADGQPGAK	0.0114104	3.30131	838462	142286	282541	32768	32768	32768
COL1A1	P02452	DGLNGLPGPIGPPGPR	DGLNGLPGPIGPP[UniProt:4-hydroxyproline on P]GP[Common Biological:Hydroxylation on P]R	0.0116974	4.84613	3804481	3.28155e+06	2822528	100504	449662	32768
COL3A1	P02461	GPPGPAGANGAPGLR	GPP[UniProt:4-hydroxyproline on P]GPAGANGAP[UniProt:4-hydroxyproline on P]GLR	0.0118383	2.47098	700932	1.05595e+06	668973	123456	283956	82879.5
COL1A1	P02452	GETGPAGRPGEVGPPGPPGPAGEK	GETGPAGRPGEVGPP[Common Biological:Hydroxylation on P]GPPGPAGEK	0.0122141	4.38133	7.1014e+06	1.85195e+06	1.70886e+06	138368	332311	53995.9
COL1A1	P02452	GDAGAPGAPGSQGAPGLQGMPGER	GDAGAPGAP[UniProt:4-hydroxyproline on P]GSQGAPGLQGMPGER	0.0123102	3.7948	5847294	4233127	4.03975e+06	353326	911940	116087
COL1A1	P02452	GPSGPQGPGGPPGPK	GPSGPQGPGGPP[UniProt:4-hydroxyproline on P]GP[Common Biological:Hydroxylation on P]K	0.0124205	3.22006	319146	775904	438364	32768	124947	32768
COL1A1	P02452	GLTGPIGPPGPAGAPGDKGESGPSGPAGPTGAR	GLTGPIGPPGPAGAP[UniProt:4-hydroxyproline on P]GDK[Common Biological:Hydroxylation on K]GESGPSGPAGPTGAR	0.0128407	3.60569	1.42163e+06	1398983	725741	121778	200492	32768
COL1A1	P02452	GLTGPIGPPGPAGAPGDKGESGPSGPAGPTGAR	GLTGPIGPPGPAGAPGDK[Common Biological:Hydroxylation on K]GESGPSGPAGPTGAR	0.0132238	4.39713	7.50918e+06	9985332	4.35938e+06	182666	1.25791e+06	152078
COL3A1	P02461;P04258	DGNPGSDGLPGR	DGNP[UniProt:4-hydroxyproline on P]GSDGLPGR	0.0134401	3.70958	2.26644e+06	6.14164e+06	2.19734e+06	194324	625921	112303
COL1A2	P08123	GEPGVVGAVGTAGPSGPSGLPGER	GEP[Common Biological:Hydroxylation on P]GVVGAVGTAGPSGPSGLPGER	0.013967	3.54718	1.71095e+06	2.54372e+06	2.38038e+06	104026	590004	105667
COL1A1	P02452	GEPGPVGVQGPPGPAGEEGKR	GEP[UniProt:4-hydroxyproline on P]GPVGVQGPP[UniProt:4-hydroxyproline on P]GPAGEEGKR	0.0141588	2.93331	2.25839e+06	948060	641732	107226	274546	104721
COL1A2	P08123	GPNGDAGRPGEPGLMGPR	GPN[Common Artifact:Deamidation on N]GDAGRPGEP[UniProt:4-hydroxyproline on P]GLMGPR	0.0146236	4.19243	2632571	2.13033e+06	1.72073e+06	134210	359058	32768
COL1A1	P02452	TGPPGPAGQDGR	TGPP[UniProt:4-hydroxyproline on P]GPAGQDGR	0.0147967	2.99397	293230	945336	748512	37286.2	123388	89196
COL1A1	P02452	GDAGAPGAPGSQGAPGLQGMPGER	GDAGAPGAPGSQGAP[UniProt:4-hydroxyproline on P]GLQGMPGER	0.0149923	3.19234	477707	583105	483627	32768	164266	32768
COL3A1	P02461	GDKGEPGGPGADGVPGK	GDK[Common Biological:Hydroxylation on K]GEPGGPGADGVPGK	0.0150666	3.89461	1.56814e+06	3.64599e+06	2.09998e+06	69183.3	513764	102675
TUBB4A;TUBB;TUBB4B;TUBB6;TUBB2B	P04350;P07437;P68371;Q9BUF5;Q9BVA1	VSDTVVEPYNATLSVHQLVENTDETYCIDNEALYDICFR	VSDTVVEPYNATLSVHQLVEN[Common Biological:Hydroxylation on N]TDETYC[Common Fixed:Carbamidomethyl on C]IDNEALYDIC[Common Fixed:Carbamidomethyl on C]FR	0.0155891	-1.31449	32768	23386.4	32768	56946.8	63317.1	107145
COL1A1	P02452	GDTGAKGEPGPVGVQGPPGPAGEEGK	GDTGAK[Common Biological:Hydroxylation on K]GEP[UniProt:4-hydroxyproline on P]GPVGVQGPPGPAGEEGK	0.0156165	3.0317	330139	584584	438122	32768	143993	32768
COL1A1	P02452	GEPGPPGPAGFAGPPGADGQPGAK	GEPGPPGPAGFAGPPGADGQPGAK[Common Biological:Hydroxylation on K]	0.0156376	3.03579	376600	1.03576e+06	652658	109669	128441	32768
COL3A1	P02461	GSPGAQGPPGAPGPLGIAGITGAR	GSP[UniProt:4-hydroxyproline on P]GAQGPPGAP[UniProt:4-hydroxyproline on P]GPLGIAGITGAR	0.015644	2.94284	646079	362584	234550	32768	112560	32768
COL1A1	P02452	GLTGPIGPPGPAGAPGDK	GLTGPIGPP[UniProt:4-hydroxyproline on P]GPAGAP[UniProt:4-hydroxyproline on P]GDK	0.0157747	2.65193	1.47142e+06	3.27314e+06	2605346	444836	649314	174978
COL1A1	P02452	GLTGPIGPPGPAGAPGDKGESGPSGPAGPTGAR	GLTGPIGPP[UniProt:4-hydroxyproline on P]GPAGAPGDKGESGPSGPAGPTGAR	0.0160651	3.9616	10617249	2.66713e+06	1.89551e+06	248338	511204	111805
COL1A1	P02452	GFSGLQGPPGPPGSPGEQGPSGASGPAGPR	GFSGLQGPPGP[Common Biological:Hydroxylation on P]PGSPGEQGPSGASGPAGPR	0.0162404	4.68397	2.0542e+06	2281401	1.40519e+06	32768	361103	32768
COL3A1	P02461	DGVPGGPGMR	DGVP[UniProt:4-hydroxyproline on P]GGPGMR	0.0167349	3.14192	1.3455e+06	3638168	1455023	164456	524604	120038
COL3A1	P02461	PGPPGPSGPR	PGPP[UniProt:4-hydroxyproline on P]GPSGPR	0.0168752	3.79908	558259	2.32008e+06	905876	43527.4	214230	46650
COL3A1	P02461	GPAGIPGFPGMK	GPAGIPGFP[UniProt:4-hydroxyproline on P]GMK	0.0168905	1.7713	208685	169610	184962	53278.7	94270	32768
COL3A1	P02461	DGTSGHPGPIGPPGPR	DGTSGHP[UniProt:4-hydroxyproline on P]GPIGPP[UniProt:4-hydroxyproline on P]GPR	0.0173588	3.73098	6125881	11052016	3.80115e+06	287818	1.53719e+06	248467
COL1A2	P08123	GEPGSAGPQGPPGPSGEEGK	GEP[Common Biological:Hydroxylation on P]GSAGPQGPPGPSGEEGK	0.0174106	3.20521	615324	2239702	1.78605e+06	133235	308251	76395.4
COL2A1;COL3A1;COL3A1	P02458;P02461;P04258	GQPGVMGFPGPK	GQPGVMGFP[UniProt:4-hydroxyproline on P]GPK	0.0178509	2.23068	2399946	1.91113e+06	1.10722e+06	274070	701795	255357
COL1A1	P02452	PGEAGLPGAK	P[UniProt:4-hydroxyproline on P]GEAGLPGAK	0.0181011	3.70315	314271	2.26481e+06	1716128	64317.9	134198	64051.6
COL1A1	P02452	GVVGLPGQR	GVVGLP[UniProt:4-hydroxyproline on P]GQR	0.0181865	3.83782	7.18407e+06	9876987	6012681	155111	1.58858e+06	592266
COL1A1	P02452	GANGAPGIAGAPGFPGAR	GAN[Common Artifact:Deamidation on N]GAPGIAGAP[UniProt:4-hydroxyproline on P]GFPGAR	0.0183668	3.99914	2.58486e+06	1.75896e+06	1.90584e+06	180479	358360	32768
COL1A1	P02452	GLPGPPGAPGPQGFQGPPGEPGEPGASGPMGPR	GLPGPPGAPGPQGFQGPPGEP[UniProt:4-hydroxyproline on P]GEP[UniProt:4-hydroxyproline on P]GASGPMGPR	0.0188085	3.47284	917421	736548	409155	32768	188133	32768
COL1A1	P02452	GLPGTAGLPGMK	GLPGTAGLP[UniProt:4-hydroxyproline on P]GMK	0.0192245	3.82914	1.95984e+06	601414	396533	32768	151607	32768
COL1A1	P02452	GLTGSPGSPGPDGK	GLTGSP[UniProt:4-hydroxyproline on P]GSP[UniProt:4-hydroxyproline on P]GPDGK	0.0197417	3.08008	665263	1.23098e+06	648642	34043.8	134214	192233
COL1A1	P02452	GFSGLQGPPGPPGSPGEQGPSGASGPAGPR	GFSGLQGPPGPPGSP[UniProt:4-hydroxyproline on P]GEQGPSGASGPAGPR	0.0201418	4.55273	4.08852e+06	3.5484e+06	1.9946e+06	124038	550712	32768
CALR	P27797	KPEDWDEEMDGEWEPPVIQNPEYK	KPEDWDEEMDGEWEPPVIQNPEYK[Common Biological:Hydroxylation on K]	0.0204028	1.99657	535642	1.24192e+06	1.30537e+06	183356	380917	195658
FKBP10	Q96AY3	ASPAGGPLEDVVIER	ASP[Common Biological:Hydroxylation on P]AGGPLEDVVIER	0.0206245	1.19691	2024616	2.10983e+06	3.01402e+06	1.06795e+06	1.37364e+06	728440
COL1A2	P08123	TGPPGPSGISGPPGPPGPAGK	TGP[Common Biological:Hydroxylation on P]P[Common Biological:Hydroxylation on P]GPSGISGPPGPPGPAGK	0.0206604	3.7984	1.52382e+06	1.41249e+06	1.0335e+06	32768	353070	71387.5
COL3A1	P02461	PGPPGSQGESGRPGPPGPSGPR	PGPP[UniProt:4-hydroxyproline on P]GSQGESGRPGPPGPSGPR	0.0216359	2.0387	902235	1.28047e+06	493057	143962	342249	166674
COL1A1	P02452	GQAGVMGFPGPK	GQAGVMGFPGP[Common Biological:Hydroxylation on P]K	0.0224068	3.56936	903643	761835	652454	32768	250066	32768
COL1A1	P02452	EGAPGAEGSPGR	EGAP[UniProt:4-hydroxyproline on P]GAEGSP[UniProt:4-hydroxyproline on P]GR	0.022853	2.65073	218254	208402	131114	13133.4	69778.8	26276.6
COL1A1	P02452	GPPGPMGPPGLAGPPGESGR	GPP[UniProt:4-hydroxyproline on P]GPMGPPGLAGPPGESGR	0.0230843	5.33186	4247849	3.79619e+06	3.10581e+06	32768	713903	32768
COL3A1	P02461;P04258	GPTGPIGPPGPAGQPGDK	GPTGPIGPP[UniProt:4-hydroxyproline on P]GPAGQPGDK[Common Biological:Hydroxylation on K]	0.0230849	3.84317	755636	1.75783e+06	570304	32768	238656	32768
COL12A1	Q99715	GLPGPPGPQGESR	GLPGPPGP[Common Biological:Hydroxylation on P]QGESR	0.0233096	3.48558	487005	973425	723763	32768	227372	32768
COL3A1	P02461	GPPGPAGANGAPGLR	GPP[UniProt:4-hydroxyproline on P]GPAGANGAPGLR	0.0235074	3.06185	2374411	3069463	2.34977e+06	280828	894812	117043
COL3A1	P02461	GEPGGPGADGVPGK	GEP[UniProt:4-hydroxyproline on P]GGPGADGVPGK	0.0236142	3.28778	1.2938e+06	6.58862e+06	3047974	240987	703424	164550
COL1A1	P02452	PGEVGPPGPPGPAGEK	PGEVGPP[Common Biological:Hydroxylation on P]GPP[UniProt:4-hydroxyproline on P]GPAGEK	0.0236847	3.52415	501605	1.581e+06	1.81136e+06	148767	193516	32768
COL11A1;COL5A1;COL5A3	P12107;P20908;P25940	LGVPGLPGYPGR	LGVPGLP[UniProt:Hydroxyproline on P]GYPGR	0.0238082	2.68774	723604	415064	440269	32768	181213	83257.3
COL3A1	P02461	GAPGEKGEGGPPGVAGPPGGSGPAGPPGPQGVK	GAP[UniProt:4-hydroxyproline on P]GEK[Common Biological:Hydroxylation on K]GEGGPPGVAGPPGGSGPAGPPGPQGVK	0.0244869	2.72905	528741	292520	298390	32768	147471	32768
COL1A1	P02452	GLTGPIGPPGPAGAPGDKGESGPSGPAGPTGAR	GLTGPIGPPGPAGAP[UniProt:4-hydroxyproline on P]GDKGESGPSGPAGPTGAR	0.0248946	4.04493	5101472	1.07984e+06	1.03059e+06	165859	232285	32768
COL3A1	P02461	GEAGIPGVPGAKGEDGKDGSPGEPGANGLPGAAGER	GEAGIPGVP[UniProt:4-hydroxyproline on P]GAKGEDGKDGSPGEPGANGLPGAAGER	0.0250977	3.43004	1.32935e+06	547426	278998	32768	151020	32768
COL1A1	P02452	GDRGETGPAGPPGAPGAPGAPGPVGPAGK	GDRGETGPAGPP[UniProt:4-hydroxyproline on P]GAPGAPGAPGPVGPAGK	0.0257654	4.02517	7699520	1.7316e+06	1188058	184240	373612	53315.5
COL3A1	P02461;P04258	DGNPGSDGLPGR	DGNP[UniProt:4-hydroxyproline on P]GSDGLP[UniProt:4-hydroxyproline on P]GR	0.0258508	2.58924	248306	893044	290480	34884.5	84846.1	99860.9
COL1A1	P02452	GDRGETGPAGPPGAPGAPGAPGPVGPAGK	GDRGETGPAGPP[UniProt:4-hydroxyproline on P]GAPGAP[UniProt:4-hydroxyproline on P]GAPGPVGPAGK	0.0259209	3.64276	2727707	564686	436433	66877.4	157418	32768
COL3A1	P02461	GGLGSPGPK	GGLGSP[UniProt:4-hydroxyproline on P]GPK	0.0260935	2.8852	806343	416153	287844	44375.8	164717	32768
COL3A1	P02461	SGDRGESGPAGPAGAPGPAGSR	SGDRGESGPAGPAGAP[UniProt:4-hydroxyproline on P]GPAGSR	0.026387	4.21772	23011208	8986828	2.0325e+06	227772	1.03214e+06	277558
COL3A1	P02461	GLAGPPGMPGPR	GLAGP[Common Biological:Hydroxylation on P]PGMPGPR	0.0267231	0.883135	2845409	2.59234e+06	4356399	1956114	1.76342e+06	1.48479e+06
COL3A1	P02461;P04258	DGNPGSDGLPGR	DGNPGSDGLP[UniProt:4-hydroxyproline on P]GR	0.0269138	3.21615	970535	2.99922e+06	1.05309e+06	71345.4	442859	120888
COL3A1	P02461	PGPPGPSGPR	P[UniProt:4-hydroxyproline on P]GPP[UniProt:4-hydroxyproline on P]GPSGPR	0.0275438	2.66368	149112	515918	210007	18250.1	68053	51129.8
COL1A1	P02452	GAPGDRGEPGPPGPAGFAGPPGADGQPGAK	GAPGDRGEP[UniProt:4-hydroxyproline on P]GPPGPAGFAGPPGADGQPGAK	0.027581	4.05612	3.4417e+06	456047	327582	32768	104031	32768
COL1A1	P02452	GLTGPIGPPGPAGAPGDKGESGPSGPAGPTGAR	GLTGPIGPP[UniProt:4-hydroxyproline on P]GPAGAP[UniProt:4-hydroxyproline on P]GDKGESGPSGPAGPTGAR	0.028113	3.69354	9219074	1492122	1.39294e+06	106000	476454	175186
COL1A1	P02452	GLTGPIGPPGPAGAPGDK	GLTGPIGPPGPAGAP[UniProt:4-hydroxyproline on P]GDK	0.0283538	3.93139	1.36501e+06	3.19796e+06	2.67746e+06	249417	402677	32768
COL1A1	P02452	GETGPAGPPGAPGAPGAPGPVGPAGK	GETGPAGPP[UniProt:4-hydroxyproline on P]GAPGAP[UniProt:4-hydroxyproline on P]GAPGPVGPAGK	0.0287872	3.12031	438106	1.5465e+06	745946	119138	196886	32768
COL2A1;COL3A1;COL3A1	P02458;P02461;P04258	GQPGVMGFPGPK	GQP[UniProt:4-hydroxyproline on P]GVMGFPGP[Common Biological:Hydroxylation on P]K	0.0290529	2.42063	353588	332477	179857	32768	128304	32768
COL1A2	P08123	EGPVGLPGIDGRPGPIGPAGAR	EGPVGLP[Common Biological:Hydroxylation on P]GIDGRPGPIGPAGAR	0.0298566	4.4954	8631716	988745	511589	96433.9	120413	32768
COL3A1	P02461;P04258	GPTGPIGPPGPAGQPGDK	GPTGPIGPP[UniProt:4-hydroxyproline on P]GPAGQP[UniProt:4-hydroxyproline on P]GDK	0.0306536	3.31023	3.81796e+06	4.41472e+06	2.56081e+06	278521	1.27383e+06	124654
COL3A1	P02461;P04258	GPVGPSGPPGK	GPVGPSGPP[UniProt:4-hydroxyproline on P]GK	0.0311461	3.09724	969068	3.69173e+06	1.08621e+06	70685.2	385005	227833
COL5A1	P20908	PGLPGMPGADGPPGHPGK	PGLPGMP[UniProt:Hydroxyproline on P]GADGPPGHPGK	0.0312241	3.10401	713425	481928	450734	32768	227067	32768
COL1A1	P02452	GPPGPMGPPGLAGPPGESGR	GPPGPMGPPGLAGPP[UniProt:4-hydroxyproline on P]GESGR	0.0313496	4.62609	6.54945e+06	5450101	3993072	326728	884097	32768
COL1A1	P02452	GEPGPVGVQGPPGPAGEEGK	GEP[UniProt:4-hydroxyproline on P]GPVGVQGPPGPAGEEGK	0.0315167	3.15711	1.69232e+06	4.54299e+06	4305053	570142	737366	110913
COL3A1	P02461	GAAGEPGRDGVPGGPGMR	GAAGEPGRDGVP[UniProt:4-hydroxyproline on P]GGPGMR	0.031618	2.85174	543947	524710	240291	32768	169801	32768
TUBB3	Q13509	LATPTYGDLNHLVSATMSGVTTSLR	LATP[Common Biological:Hydroxylation on P]TYGDLN[Common Biological:Hydroxylation on N]HLVSATMSGVTTSLR	0.0317691	1.03342	257130	170382	338560	144289	104584	114615
COL3A1	P02461	DGVPGGPGMR	DGVP[UniProt:4-hydroxyproline on P]GGPGM[Common Variable:Oxidation on M]R	0.0321311	2.3644	360604	1.22371e+06	477068	59352.7	134633	192944
COL1A1	P02452	GLPGPPGAPGPQGFQGPPGEPGEPGASGPMGPR	GLPGPPGAPGPQGFQGPPGEP[UniProt:4-hydroxyproline on P]GEPGASGPMGPR	0.0324679	2.8645	539939	488931	303848	32768	193396	32768
COL5A1	P20908	TGPPGPPGVVGPQGPTGETGPMGER	TGPPGPP[Common Biological:Hydroxylation on P]GVVGPQGPTGETGPMGER	0.0332199	2.75401	465627	341359	400974	32768	193350	32768
COL3A1	P02461	GEPGPQGHAGAQGPPGPPGINGSPGGK	GEPGPQGHAGAQGP[Common Biological:Hydroxylation on P]PGPPGINGSPGGK	0.0332832	2.8259	508741	506195	457529	43221.6	233366	32768
COL3A1	P02461	GEPGPQGHAGAQGPPGPPGINGSPGGK	GEPGPQGHAGAQGPPGPP[UniProt:4-hydroxyproline on P]GINGSPGGK	0.0336319	2.95471	497734	524693	430719	32768	224817	32768
COL1A1	P02452	GEPGPTGLPGPPGER	GEP[UniProt:4-hydroxyproline on P]GPTGLPGPP[Common Biological:Hydroxylation on P]GER	0.0338736	4.0482	3527656	3.20714e+06	2.63185e+06	359002	559028	32768
COL3A1	P02461	GLPGPPGIK	GLPGPPGIK[Common Biological:Hydroxylation on K]	0.0341701	3.51855	6076596	8549161	9798573	394185	3.13006e+06	274109
COL3A1	P02461	GPAGPNGIPGEKGPAGER	GPAGPNGIPGEK[Common Biological:Hydroxylation on K]GPAGER	0.0348071	3.42821	2.83215e+06	1619937	1.53109e+06	110892	746197	68058.1
COL3A1	P02461	NGEKGETGAPGLK	N[Common Artifact:Deamidation on N]GEK[Common Biological:Hydroxylation on K]GETGAPGLK	0.0350457	2.35559	121050	366856	333585	32768	102910	32768
COL3A1	P02461	GLAGPPGMPGPR	GLAGPP[UniProt:4-hydroxyproline on P]GM[Common Variable:Oxidation on M]PGPR	0.0354017	2.94107	308063	769210	398457	32768	194139	32768
COL3A1	P02461	GAPGPQGPR	GAP[UniProt:4-hydroxyproline on P]GPQGPR	0.0355046	3.5813	4.79546e+06	5.88137e+06	2534319	214064	1.52079e+06	128033
COL3A1	P02461	GGLGSPGPK	GGLGSPGP[Common Biological:Hydroxylation on P]K	0.0365504	3.19444	103518	444314	255001	12981.7	78479.9	15006.9
COL3A1	P02461	DGPPGPAGNTGAPGSPGVSGPK	DGPP[UniProt:4-hydroxyproline on P]GPAGNTGAPGSP[UniProt:4-hydroxyproline on P]GVSGPK	0.0366028	2.85252	1.16047e+06	518372	263451	75480.6	170064	32768
COL5A1	P20908	GDPGPSGPPGPPGDDGERGDDGEVGPR	GDPGPSGPPGPPGDDGERGDDGEVGP[Common Biological:Hydroxylation on P]R	0.0371271	3.22568	2078894	1.71157e+06	1300192	84332.9	742968	90195.9
COL1A2	P08123	GAPGAVGAPGPAGATGDRGEAGAAGPAGPAGPR	GAPGAVGAP[Common Biological:Hydroxylation on P]GPAGATGDRGEAGAAGPAGPAGPR	0.0383038	4.22418	5216413	370684	339561	32768	93665.8	32768
COL3A1	P02461	GDAGAPGAPGGK	GDAGAPGAP[UniProt:4-hydroxyproline on P]GGK	0.03854	2.82286	447182	177848	240824	29466.5	115176	15931.2
HSPB1	P04792	PLPPAAIESPAVAAPAYSR	PLPPAAIESPAVAAP[Common Biological:Hydroxylation on P]AYSR[Common Biological:Citrullination on R]	0.0398437	1.29351	1.6758e+06	1.12274e+06	868063	423181	749682	349534
COL3A1	P02461	GSPGAQGPPGAPGPLGIAGITGAR	GSPGAQGPPGAP[UniProt:4-hydroxyproline on P]GPLGIAGITGAR	0.0411596	3.00011	743349	508366	351739	32768	241722	32768
COL3A1	P02461;P04258	GSDGQPGPPGPPGTAGFPGSPGAK	GSDGQPGPPGPP[UniProt:4-hydroxyproline on P]GTAGFPGSPGAK	0.041545	2.60088	761435	438038	495326	90672.5	249044	32768
CKAP5	Q14008	EGLDEVAGIINDAK	[Common Artifact:Water Loss on E]EGLDEVAGIIN[Common Biological:Hydroxylation on N]DAK	0.0415792	-1.55087	32768	32768	58633.5	147831	63371.8	169029
COL3A1	P02461	GPPGLAGAPGLR	GPP[UniProt:4-hydroxyproline on P]GLAGAP[UniProt:4-hydroxyproline on P]GLR	0.041861	2.82975	12419313	17553764	7565488	1.22679e+06	5.4572e+06	685556
COL3A1	P02461	GETGPPGPAGFPGAPGQNGEPGGKGER	GETGPP[UniProt:4-hydroxyproline on P]GPAGFPGAPGQNGEPGGKGER	0.0422225	2.09428	393984	156738	126018	32768	93082.5	32768
COL3A1	P02461	GAAGPPGPPGAAGTPGLQGMPGER	GAAGPP[UniProt:4-hydroxyproline on P]GPPGAAGTPGLQGMPGER	0.0423683	3.84123	2.57092e+06	1.5652e+06	1.51534e+06	93049.2	679252	32768
COL5A1	P20908	GLPGEPGPR	GLPGEPGP[Common Biological:Hydroxylation on P]R	0.0429784	3.20767	1.17484e+06	1.51943e+06	1214839	32768	202234	415013
COL3A1	P02461	DGTSGHPGPIGPPGPR	DGTSGHPGPIGPP[UniProt:4-hydroxyproline on P]GPR	0.042993	3.69275	30391134	41102876	22638602	1259107	12849268	808424
COL3A1	P02461	GMPGSPGGPGSDGKPGPPGSQGESGR	GM[Common Variable:Oxidation on M]P[UniProt:4-hydroxyproline on P]GSPGGPGSDGKPGPPGSQGESGR	0.0430759	1.90843	145956	315650	95585	32768	77523.2	32768
COL1A2	P08123	GAPGAVGAPGPAGATGDRGEAGAAGPAGPAGPR	GAP[Common Biological:Hydroxylation on P]GAVGAPGPAGATGDRGEAGAAGPAGPAGPR	0.0433477	3.89777	3.5923e+06	463655	200783	32768	94049.5	32768
COL3A1	P02461	GAAGEPGRDGVPGGPGMR	GAAGEP[UniProt:4-hydroxyproline on P]GRDGVPGGPGMR	0.043807	3.86074	3629055	436662	248266	33163.3	118073	32768
COL3A1	P02461	GLAGPPGMPGPR	GLAGPP[UniProt:4-hydroxyproline on P]GMPGPR	0.0438389	3.24162	10292416	11668210	8.00634e+06	747584	4493990	338213
COL3A1	P02461	GETGPPGPAGFPGAPGQNGEPGGK	GETGPP[UniProt:4-hydroxyproline on P]GPAGFPGAPGQN[Common Artifact:Deamidation on N]GEPGGK	0.0439972	4.21758	4319254	4.18449e+06	3837833	328936	999360	32768
COL3A1	P02461	GEGGAPGLPGIAGPR	GEGGAP[UniProt:4-hydroxyproline on P]GLPGIAGPR	0.0439979	2.90046	756690	831694	708369	91724.8	356310	32768
COL3A1	P02461	GEGGPPGVAGPPGGSGPAGPPGPQGVKGER	GEGGPPGVAGPPGGSGPAGPPGPQGVK[UniProt:5-hydroxylysine on K]GER	0.0444038	3.57933	3227092	2.02944e+06	1.50432e+06	78616.7	939793	78076.5
COL3A1	P02461	GSPGGPGAAGFPGAR	GSP[UniProt:4-hydroxyproline on P]GGPGAAGFP[UniProt:4-hydroxyproline on P]GAR	0.044586	3.43681	14085127	25239400	9946122	817989	6.52917e+06	521368
COL3A1	P02461	DGPPGPAGNTGAPGSPGVSGPK	DGPP[UniProt:4-hydroxyproline on P]GPAGNTGAPGSPGVSGPK	0.0446656	3.07534	885680	696995	535810	49246.9	342279	32768
COL3A1	P02461	GPPGPAGANGAPGLR	GPPGPAGANGAP[UniProt:4-hydroxyproline on P]GLR	0.0451664	2.58586	299875	419627	382854	32768	207336	32768
COL3A1	P02461	GESGPAGPAGAPGPAGSR	GE[Metal:Fe[II] on E]SGPAGPAGAP[UniProt:4-hydroxyproline on P]GPAGSR	0.0460733	2.96374	107211	933338	455688	32768	89438	32768
COL2A1;COL3A1;COL3A1	P02458;P02461;P04258	GQPGVMGFPGPK	GQPGVMGFP[UniProt:4-hydroxyproline on P]GP[Common Biological:Hydroxylation on P]K	0.046274	3.42012	791587	1064743	586975	32768	375654	32768
HNRNPD	Q14103	EEWKMFIGGLSWDTTK	EEWK[Common Biological:Hydroxybutyrylation on K]M[Common Variable:Oxidation on M]FIGGLSWDTTK	0.0469174	2.45689	64970.3	518416	172882	32768	32768	32768
COL3A1	P02461	GETGPPGPAGFPGAPGQNGEPGGKGER	GETGPPGPAGFPGAPGQN[Common Artifact:Deamidation on N]GEPGGK[Common Biological:Hydroxylation on K]GER	0.0472185	4.41424	6225299	1.02419e+06	644011	32768	394525	32768
COL3A1	P02461	GAAGPPGPPGAAGTPGLQGMPGER	GAAGPP[UniProt:4-hydroxyproline on P]GPP[UniProt:4-hydroxyproline on P]GAAGTPGLQGMPGER	0.0473979	3.01257	1.33353e+06	953471	594080	118674	369595	32768
COL1A2	P08123	GPSGPPGPDGNKGEPGVVGAVGTAGPSGPSGLPGER	GPSGPPGPDGNKGEP[Common Biological:Hydroxylation on P]GVVGAVGTAGPSGPSGLPGER	0.0481747	3.91068	7.31127e+06	1.19724e+06	751249	228755	257896	32768
COL3A1	P02461	GSPGPQGVKGESGKPGANGLSGER	GSPGPQGVK[UniProt:5-hydroxylysine on K]GESGKPGANGLSGER	0.0499293	2.88976	552746	406736	542925	32768	279230	32768
COL3A1	P02461	GETGPPGPAGFPGAPGQNGEPGGKGER	GETGPPGPAGFPGAPGQN[Common Biological:Hydroxylation on N]GEPGGKGER	0.0499994	3.20092	1.47839e+06	375764	338652	32768	225341	32768
COL3A1	P02461;P04258	GPTGPIGPPGPAGQPGDK	GPTGPIGPP[UniProt:4-hydroxyproline on P]GPAGQPGDK	0.0502044	3.50084	10044464	10945951	7.66751e+06	492302	4.55575e+06	259101
COL1A2	P08123	GESGNKGEPGSAGPQGPPGPSGEEGKR	GESGNKGEP[Common Biological:Hydroxylation on P]GSAGPQGPPGPSGEEGKR	0.0504143	2.41827	428537	127353	58393.7	32768	19433.3	32768
COL3A1	P02461	GPAGPNGIPGEK	GPAGPNGIP[UniProt:4-hydroxyproline on P]GEK[Common Biological:Hydroxylation on K]	0.0514819	2.76007	169749	818246	383500	32768	159575	32768
HNRNPU	Q00839	LQAALDDEEAGGRPAMEPGNGSLDLGGDSAGR	LQAALDDEEAGGRPAMEPGN[Common Biological:Hydroxylation on N]GSLDLGGDSAGR	0.0521247	-1.32241	229743	542729	312865	1148887	551132	963625
COL3A1	P02461	GLPGPPGSNGNPGPPGPSGSPGK	GLPGPPGSN[Common Artifact:Deamidation on N]GNPGPP[Common Biological:Hydroxylation on P]GPSGSPGK	0.0522179	3.39697	790377	838684	821234	32768	433742	32768
COL3A1	P02461	GESGPAGPAGAPGPAGSR	GESGPAGPAGAP[UniProt:4-hydroxyproline on P]GPAGSR	0.0528643	3.18583	9176453	60842408	23809334	1.59328e+06	8586802	1.28948e+06
COL1A1	P02452	GFPGADGVAGPKGPAGER	GFPGADGVAGPK[UniProt:5-hydroxylysine on K]GPAGER	0.053234	2.06399	1.499e+06	423516	526150	104803	332871	130967
COL3A1	P02461	GLAGPPGMPGPR	GLAGPPGMP[UniProt:4-hydroxyproline on P]GPR	0.0534848	3.40526	6556104	6.90351e+06	4.88196e+06	316113	3.12857e+06	187873
COL3A1	P02461	GAPGEKGEGGPPGVAGPPGGSGPAGPPGPQGVK	GAPGEK[Common Biological:Hydroxylation on K]GEGGPPGVAGPPGGSGPAGPPGPQGVK	0.0557118	4.01378	1.80537e+06	1.60318e+06	1.13265e+06	32768	724330	32768
COL11A1;COL5A1;COL5A3	P12107;P20908;P25940	LGVPGLPGYPGR	LGVPGLPGYP[UniProt:Hydroxyproline on P]GR	0.0571206	3.27719	2.4359e+06	1.48604e+06	1312952	91792.4	911108	62368.9
COL3A1	P02461	PGPPGPSGPR	P[UniProt:4-hydroxyproline on P]GPPGPSGPR	0.0581193	1.95922	57822.9	329583	152555	32768	46051.1	32768
ITIH3	Q06033	LPEGVANGIEVYSTK	LPEGVAN[Common Biological:Hydroxylation on N]GIEVYSTK	0.0583294	2.48686	484203	918881	513714	32768	264546	149693
COL3A1	P02461	GPVGPSGPPGKDGTSGHPGPIGPPGPR	GPVGPSGPPGKDGTSGHP[UniProt:4-hydroxyproline on P]GPIGPP[UniProt:4-hydroxyproline on P]GPR	0.0586913	1.9067	363670	271104	252527	80186.6	179753	32768
COL2A1	P02458	GETGPPGPAGFAGPPGADGQPGAK	GETGP[Common Biological:Hydroxylation on P]P[Common Biological:Hydroxylation on P]GPAGFAGPPGADGQPGAK	0.0587055	1.948	301227	420786	330237	152923	145425	32768
TUBB4A	P04350	MAATFIGNSTAIQELFK	MAATFIGN[Common Biological:Hydroxylation on N]STAIQELFK	0.058834	-1.24857	29795012	37073492	16870232	60916376	42863736	95736744
COL3A1	P02461	GAAGPPGPPGAAGTPGLQGMPGER	GAAGPPGPPGAAGTPGLQGMP[UniProt:4-hydroxyproline on P]GER	0.0591388	2.92924	1.4133e+06	1.04899e+06	816231	195336	427784	32768
COL3A1	P02461	GSPGPQGVKGESGKPGANGLSGER	GSPGPQGVK[UniProt:5-hydroxylysine on K]GESGKPGAN[Common Artifact:Deamidation on N]GLSGER	0.0591536	3.32375	1.63522e+06	1.37611e+06	1.26331e+06	48005.4	805192	73265.8
COL11A1;COL5A1;COL5A3	P12107;P20908;P25940	LGVPGLPGYPGR	LGVPGLP[UniProt:Hydroxyproline on P]GYP[UniProt:Hydroxyproline on P]GR	0.0591788	3.22842	907057	806693	483240	32768	399991	32768
COL3A1	P02461	DGPPGPAGNTGAPGSPGVSGPK	DGPPGPAGNTGAPGSPGVSGP[Common Biological:Hydroxylation on P]K	0.0598732	4.36302	1.98844e+06	2.68064e+06	1.84651e+06	32768	1.05197e+06	32768
COL3A1	P02461	GPPGLAGAPGLR	GPP[UniProt:4-hydroxyproline on P]GLAGAPGLR	0.0599978	3.48445	24838132	27067240	15658349	1.6695e+06	10247216	438876
COL3A1	P02461	GAAGPPGPPGAAGTPGLQGMPGER	GAAGPPGPP[UniProt:4-hydroxyproline on P]GAAGTPGLQGMPGER	0.0615629	3.49217	2460689	1.69176e+06	1.59303e+06	173248	819889	32768
COL3A1	P02461	GSPGAQGPPGAPGPLGIAGITGAR	GSP[UniProt:4-hydroxyproline on P]GAQGPPGAPGPLGIAGITGAR	0.0617883	4.04847	4.97302e+06	2.66341e+06	1842672	135134	1.21664e+06	32768
COL3A1	P02461	GPTGPIGPPGPAGQPGDKGEGGAPGLPGIAGPR	GPTGPIGPPGPAGQPGDK[Common Biological:Hydroxylation on K]GEGGAPGLPGIAGPR	0.0620693	3.56465	4456856	6480125	2.70016e+06	140946	2309597	144614
COL3A1	P02461	GEGGPPGVAGPPGGSGPAGPPGPQGVK	GEGGPPGVAGPPGGSGPAGPPGPQGVK[UniProt:5-hydroxylysine on K]	0.0625352	3.53446	581682	1.54515e+06	944761	32768	508321	32768
MYH3;MYH1;MYH4	P11055;P12882;Q9Y623	AEDEEEINAELTAK	AEDEEEIN[Common Biological:Hydroxylation on N]AELTAK	0.0629957	2.53982	13756078	6518258	5116433	623148	4549640	822891
COL2A1;COL3A1;COL3A1	P02458;P02461;P04258	GQPGVMGFPGPK	GQPGVMGFPGP[Common Biological:Hydroxylation on P]K	0.063141	5.54263	7119873	7874205	5761738	32768	2.97053e+06	32768
RPS17	P08708	LLDFGSLSNLQVTQPTVGMNFK	LLDFGSLSN[Common Biological:Hydroxylation on N]LQ[Common Artifact:Deamidation on Q]VTQPTVGMNFK	0.0631483	-1.40739	61249.7	101119	54636	244116	95387.4	271221
COL3A1	P02461	GDAGQPGEKGSPGAQGPPGAPGPLGIAGITGAR	GDAGQP[UniProt:4-hydroxyproline on P]GEKGSPGAQGPPGAPGPLGIAGITGAR	0.0653747	2.9297	1.21425e+06	86550	148099	32768	32768	32768
COL3A1	P02461;P04258	GPPGPQGLPGLAGTAGEPGRDGNPGSDGLPGR	GPP[UniProt:4-hydroxyproline on P]GPQGLPGLAGTAGEP[UniProt:4-hydroxyproline on P]GRDGNPGSDGLPGR	0.0658237	4.09121	8114980	1.60955e+06	588314	85555.7	553565	32768
COL3A1	P02461	GSEGSPGHPGQPGPPGPPGAPGPCCGGVGAAAIAGIGGEK	GSEGSPGHPGQPGPPGPPGAPGP[Common Biological:Hydroxylation on P]C[Common Fixed:Carbamidomethyl on C]C[Common Fixed:Carbamidomethyl on C]GGVGAAAIAGIGGEK	0.0659093	3.95185	1.50462e+06	2.35871e+06	858627	32768	765819	32768
COL5A1	P20908	GPLGKPGLPGMPGADGPPGHPGK	GPLGKPGLPGMP[UniProt:Hydroxyproline on P]GADGPPGHPGK	0.0662903	2.19339	390762	205141	234946	32768	183317	32768
COL3A1	P02461	GAAGPPGPPGAAGTPGLQGMPGER	GAAGPP[UniProt:4-hydroxyproline on P]GPPGAAGTPGLQGMP[UniProt:4-hydroxyproline on P]GER	0.066658	1.20699	797619	496237	252698	196462	211480	195669
COL3A1	P02461;P04258	GSDGQPGPPGPPGTAGFPGSPGAK	GSDGQPGPPGPPGTAGFPGSP[UniProt:4-hydroxyproline on P]GAK	0.0670969	3.24147	1.02156e+06	1.67047e+06	1.40274e+06	122479	705054	32768
VCP	P55072	ETVVEVPQVTWEDIGGLEDVK	ETVVEVP[Common Biological:Hydroxylation on P]Q[Common Artifact:Deamidation on Q]VTWEDIGGLEDVK	0.0677369	-1.624	32768	143427	92943.3	254918	268982	186552
COL3A1	P02461	GEPGPQGHAGAQGPPGPPGINGSPGGK	GEPGPQGHAGAQGPPGPP[UniProt:4-hydroxyproline on P]GIN[Common Artifact:Deamidation on N]GSPGGK	0.0684413	2.80631	2.78678e+06	1868210	1.54874e+06	122092	1.32195e+06	145968
COL3A1	P02461	GEAGIPGVPGAKGEDGK	GEAGIP[UniProt:4-hydroxyproline on P]GVPGAK[Common Biological:Hydroxylation on K]GEDGK	0.0685512	3.17672	537625	1.22707e+06	490730	32768	407784	32768
COL1A1	P02452	GEPGPVGVQGPPGPAGEEGK	GEP[UniProt:4-hydroxyproline on P]GPVGVQGPP[UniProt:4-hydroxyproline on P]GPAGEEGK	0.0694288	2.39244	329708	772699	624537	120434	278552	32768
COL5A1	P20908	GHPGPPGPPGEQGLPGLAGK	GHPGPPGPP[UniProt:Hydroxyproline on P]GEQGLPGLAGK	0.0694696	3.62437	2913865	1.75227e+06	2.07591e+06	160445	1.0749e+06	32768
COL3A1	P02461	GMPGSPGGPGSDGKPGPPGSQGESGRPGPPGPSGPR	GMPGSP[UniProt:4-hydroxyproline on P]GGPGSDGKPGPP[UniProt:4-hydroxyproline on P]GSQGESGRPGPPGPSGPR	0.0706537	3.71643	2.59284e+06	2.81205e+06	1.32379e+06	118376	1095555	32768
COL3A1	P02461	GEPGPQGHAGAQGPPGPPGINGSPGGK	GEPGP[Common Biological:Hydroxylation on P]QGHAGAQGPPGPPGIN[Common Artifact:Deamidation on N]GSPGGK	0.072028	3.49995	3.08024e+06	1.55465e+06	1.54197e+06	164018	948819	32768
COL3A1	P02461	GSPGGPGAAGFPGAR	GSPGGPGAAGFP[UniProt:4-hydroxyproline on P]GAR	0.0722046	3.45432	5508764	10110239	4982439	241288	4.06563e+06	214801
COL3A1	P02461	GEGGAPGLPGIAGPR	GEGGAPGLP[UniProt:4-hydroxyproline on P]GIAGPR	0.0725016	5.26593	14050515	11760529	7940284	32768	5039925	139469
COL2A1;COL3A1;COL3A1	P02458;P02461;P04258	GQPGVMGFPGPK	GQP[UniProt:4-hydroxyproline on P]GVMGFP[UniProt:4-hydroxyproline on P]GPK	0.0726584	2.70441	1344776	904161	614174	217980	377565	32768
COL3A1	P02461	GFPGNPGAPGSPGPAGQQGAIGSPGPAGPR	GFPGNPGAPGSPGPAGQQGAIGSP[UniProt:4-hydroxyproline on P]GPAGPR	0.0739514	3.27542	3.60452e+06	4.13115e+06	2.09142e+06	174932	1.98871e+06	98608.9
COL3A1	P02461	GPTGPIGPPGPAGQPGDKGEGGAPGLPGIAGPR	GPTGPIGPPGPAGQP[UniProt:4-hydroxyproline on P]GDK[Common Biological:Hydroxylation on K]GEGGAPGLPGIAGPR	0.07402	2.20424	310275	394753	156163	32768	182021	32768
COL5A2	P05997	DGEVGPSGPVGPPGLAGER	DGEVGPSGPVGPP[Common Biological:Hydroxylation on P]GLAGER	0.0747226	2.09281	1.10526e+06	939122	767885	141602	706053	102702
FLNB	O75369	GLVEPVNVVDNGDGTHTVTYTPSQEGPYMVSVK	GLVEPVN[Common Biological:Hydroxylation on N]VVDN[Common Biological:Hydroxylation on N]GDGTHTVTYTPSQEGPYMVSVK	0.0765714	1.08608	1.42871e+06	1360430	1087947	504416	1.09808e+06	399001
COL3A1	P02461	GEAGIPGVPGAKGEDGK	GEAGIPGVPGAK[Common Biological:Hydroxylation on K]GEDGK	0.0770537	2.33802	583162	1.36374e+06	882641	166851	545321	59686.7
COL3A1	P02461	GETGPPGPAGFPGAPGQNGEPGGKGER	GETGPP[UniProt:4-hydroxyproline on P]GPAGFPGAPGQNGEP[UniProt:4-hydroxyproline on P]GGKGER	0.0777775	3.0125	1.73191e+06	968874	133509	96757.6	134465	32768
COL3A1	P02461	GPPGLAGAPGLR	GPPGLAGAP[UniProt:4-hydroxyproline on P]GLR	0.0777891	3.47342	8537595	13579897	6.73318e+06	472145	5786839	208509
COL3A1	P02461	GMPGSPGGPGSDGKPGPPGSQGESGRPGPPGPSGPR	GMPGSPGGP[UniProt:4-hydroxyproline on P]GSDGKPGPPGSQGESGRPGPPGPSGPR	0.0790614	3.41344	2.90293e+06	4.01402e+06	1.86552e+06	149991	1.77727e+06	67415
COL2A1;COL3A1;COL3A1	P02458;P02461;P04258	GQPGVMGFPGPK	GQP[UniProt:4-hydroxyproline on P]GVMGFPGPK	0.0846121	4.0917	2.64543e+06	1.49146e+06	1.77679e+06	32768	1.31726e+06	32768
HNRNPH1	P31943	VHIEIGPDGRVTGEADVEFATHEDAVAAMSK	VHIEIGP[Common Biological:Hydroxylation on P]DGRVTGEADVEFATHEDAVAAMSK	0.0859591	2.452	691963	303607	192404	32768	229792	32768
COL1A2	P08123	GAPGAVGAPGPAGATGDRGEAGAAGPAGPAGPR	GAP[Common Biological:Hydroxylation on P]GAVGAP[Common Biological:Hydroxylation on P]GPAGATGDRGEAGAAGPAGPAGPR	0.0871797	3.21666	6.06885e+06	507893	288639	55750.8	163316	121624
KRT1	P04264	NKLNDLEDALQQAKEDLAR	NKLN[Common Biological:Hydroxylation on N]DLEDALQQAKEDLAR	0.0897141	1.63352	259209	285413	163562	155191	86248.7	30267
COL3A1	P02461	GAAGPPGPPGAAGTPGLQGMPGER	GAAGPPGPP[UniProt:4-hydroxyproline on P]GAAGTPGLQGMP[UniProt:4-hydroxyproline on P]GER	0.0903079	2.39247	568111	385053	162680	32768	228968	32768
EIF2AK2	P19525	GEKLDKVLALELFEQITK	GEK[Common Biological:Hydroxylation on K]LDK[Common Biological:Hydroxylation on K]VLALELFEQITK	0.0905222	-1.26344	16215.2	9306.84	30390.7	32768	59097.4	32768
	P00761	LGEHNIDVLEGNEQFINAAK	LGEHNIDVLEGNEQFIN[Common Biological:Hydroxylation on N]AAK	0.0906109	0.953219	1.01644e+06	817391	1.11314e+06	561284	770936	294453
COL1A1;COL2A1	P02452;P02458	GFPGLPGPSGEPGK	GFP[UniProt:4-hydroxyproline on P]GLP[UniProt:4-hydroxyproline on P]GPSGEPGK	0.094641	1.95527	468401	462013	384420	222224	195906	32768
COL3A1	P02461	GEAGIPGVPGAK	GEAGIP[UniProt:4-hydroxyproline on P]GVPGAK	0.0952705	3.88295	4.0672e+06	4741789	3.60154e+06	279515	2.36168e+06	32768
PCARE	A6NGG8	PLAPIFPPLPK	P[Common Biological:Hydroxylation on P]LAPIFPPLPK	0.0981211	-1.63045	32768	113370	32768	280130	140278	91937.8
COL1A1	P02452	PGEAGLPGAK	P[UniProt:4-hydroxyproline on P]GEAGLP[UniProt:4-hydroxyproline on P]GAK	0.0993458	2.1655	95995.6	830157	374471	37724.4	83251.8	105238
COL3A1	P02461	GSPGGPGAAGFPGAR	GSP[UniProt:4-hydroxyproline on P]GGPGAAGFPGAR	0.102961	4.9528	20417438	26850256	17014370	1.12537e+06	8515309	32768
MAGED2	Q9UNF1	EAPATQASSTTQLTDTQVLAAENK	EAP[Common Biological:Hydroxylation on P]ATQASSTTQLTDTQVLAAENK	0.103765	0.925678	930075	668053	974165	401070	757823	290538
MAPKAPK5	Q8IW41	PENLLFKDNSLDAPVK	PENLLFKDN[Common Artifact:Ammonia loss on N]SLDAP[Common Biological:Hydroxylation on P]VK	0.103869	-1.0439	46286.9	133034	126349	188099	200097	181176
COL1A2	P08123	TGEVGAVGPPGFAGEK	TGEVGAVGPP[Common Biological:Hydroxylation on P]GFAGEK[Common Biological:Hydroxylation on K]	0.105949	3.02284	596263	2.99078e+06	2.00638e+06	364338	558200	32768
COL3A1	P02461	GSPGAQGPPGAPGPLGIAGITGAR	GSPGAQGPP[UniProt:4-hydroxyproline on P]GAPGPLGIAGITGAR	0.106372	2.35419	1.10997e+06	711737	297888	162064	331516	32768
COL3A1	P02461	DGTSGHPGPIGPPGPR	DGTSGHPGPIGP[Common Biological:Hydroxylation on P]P[UniProt:4-hydroxyproline on P]GPR	0.108907	2.83721	2231739	3.90058e+06	1.73557e+06	203713	2.0961e+06	96946.4
COL3A1	P02461	GETGPPGPAGFPGAPGQNGEPGGK	GETGPPGPAGFPGAPGQN[Common Artifact:Deamidation on N]GEP[UniProt:4-hydroxyproline on P]GGK	0.113183	3.45026	2.56541e+06	4206171	2.95137e+06	407008	1828594	32768
CHAMP1	Q96JM3	TSPASLDFPESQK	TSPASLDFPESQ[Common Artifact:Deamidation on Q]K[Common Biological:Hydroxylation on K]	0.114892	1.07699	152367	151614	115728	32768	109180	79590
COL3A1	P02461;P04258	GPPGPQGLPGLAGTAGEPGR	GPP[UniProt:4-hydroxyproline on P]GPQGLPGLAGTAGEPGR	0.116129	5.7482	12495963	13343589	32768	32768	32768	32768
COL1A2	P08123	GPNGDAGRPGEPGLMGPR	GPNGDAGRP[UniProt:4-hydroxyproline on P]GEPGLMGPR	0.116143	2.7255	570405	544612	32768	32768	32768	32768
CCT6B	Q92526	VLAQNAGYDPQETLVK	VLAQNAGYDP[Common Biological:Hydroxylation on P]Q[Common Artifact:Deamidation on Q]ETLVK	0.116173	4.70118	32768	4607441	4.10233e+06	32768	32768	32768
COL1A1	P02452	GLTGSPGSPGPDGK	GLTGSP[UniProt:4-hydroxyproline on P]GSPGPDGK	0.116193	-2.4186	32768	32768	32768	32768	419487	391200
ACTB;ACTG1	P60709;P63261	YPIEHGIVTNWDDMEK	YPIEH[UniProt:Tele-methylhistidine on H]GIVTNWDDMEK[Common Biological:Hydroxylation on K]	0.116206	2.64781	493304	32768	535790	32768	32768	32768
ACLY	P53396	EAYPEEAYIADLDAK	[Common Artifact:Water Loss on E]EAYP[Common Biological:Hydroxylation on P]EEAYIADLDAK	0.116418	-1.59591	32768	32768	32768	164521	32768	180272
COL6A3	P12111	QINVGNALEYVSR	QIN[Common Artifact:Ammonia loss on N]VGN[Common Biological:Hydroxylation on N]ALEYVSR	0.116563	1.26863	32768	117243	128085	32768	32768	32768
SERPINA3-1	Q9TTE1	FIEDAQVLYSSEAFPTNFR	FIEDAQVLYSSEAFP[Common Biological:Hydroxylation on P]TN[Common Artifact:Deamidation on N]FR	0.116897	0.676477	64175.8	68304.3	32768	32768	32768	32768
COL3A1	P02461;P04258	GPPGPQGLPGLAGTAGEPGR	GPPGPQGLPGLAGTAGEP[UniProt:4-hydroxyproline on P]GR	0.117841	-2.40563	32768	32768	32768	471283	32768	338939
GCN1	Q92616	LFNDSSPVVLEESWDALNAITK	LFN[Common Artifact:Deamidation on N]DSSP[Common Biological:Hydroxylation on P]VVLEESWDALNAITK	0.118232	-1.31605	32768	7547.64	9216.69	32768	32768	32768
COL1A1	P02452	GEPGPPGPAGFAGPPGADGQPGAK	GEPGPP[UniProt:4-hydroxyproline on P]GPAGFAGP[Common Biological:Hydroxylation on P]PGADGQPGAK	0.118696	-1.84095	32768	32768	32768	190415	259266	32768
TUBB4A;TUBB;TUBB4B;TUBB2A;TUBB2B	P04350;P07437;P68371;Q13885;Q9BVA1	LTTPTYGDLNHLVSATMSGVTTCLR	LTTP[Common Biological:Hydroxylation on P]TYGDLNHLVSATMSGVTTC[Common Fixed:Carbamidomethyl on C]LR	0.118904	-0.434292	32768	32768	32768	49558.2	32768	53455.2
TUBB3	Q13509	FWEVISDEHGIDPSGNYVGDSDLQLER	FWEVISDEHGIDP[Common Biological:Hydroxylation on P]SGN[Common Biological:Hydroxylation on N]YVGDSDLQLER	0.11953	-2.20147	32768	32768	32768	399721	32768	261380
PLOD1	Q02809	IQALGLGEDWNVEKGTSAGGGQK	IQALGLGEDWNVEK[Common Biological:Hydroxylation on K]GTSAGGGQK	0.122632	2.48307	1.03304e+06	103753	57368	32768	32768	32768
COL3A1	P02461	GEMGPAGIPGAPGLMGAR	GEMGPAGIP[UniProt:4-hydroxyproline on P]GAP[UniProt:4-hydroxyproline on P]GLMGAR	0.124263	4.04089	4.00193e+06	32768	1.1965e+06	32768	32768	32768
RMDN3	Q96TC7	SQSLPNSLDYTQTSDPGR	SQSLP[Common Biological:Hydroxylation on P]N[Common Artifact:Ammonia loss on N]SLDYTQTSDPGR	0.124857	1.91278	321912	32768	178063	32768	32768	32768
COL1A2	P08123	GLPGVAGAVGEPGPLGIAGPPGAR	GLPGVAGAVGEPGP[Common Biological:Hydroxylation on P]LGIAGPPGAR	0.124877	-2.40085	32768	32768	32768	274131	576930	32768
COL1A1;COL2A1	P02452;P02458	GFPGLPGPSGEPGK	GFPGLP[UniProt:4-hydroxyproline on P]GPSGEP[UniProt:4-hydroxyproline on P]GK	0.125934	2.53223	1.38872e+06	1.40433e+06	643205	504208	392233	32768
COL3A1	P02461	GEGGAPGLPGIAGPR	GEGGAPGLPGIAGP[Common Biological:Hydroxylation on P]R	0.127652	-2.67064	32768	32768	32768	847044	32768	327205
COL3A1	P02461	GPAGPNGIPGEK	GPAGPNGIPGEK[Common Biological:Hydroxylation on K]	0.132144	4.02134	920047	4997150	32768	32768	32768	32768
MARCKS	P29966	DEAAGGAAAAAAEAGAASGEQAAAPGEEAAAGEEGAAGGDPQEAKPQEAAVAPEKPPASDETK	DEAAGGAAAAAAEAGAASGEQAAAP[Common Biological:Hydroxylation on P]GEEAAAGEEGAAGGDPQEAKPQEAAVAPEKPPASDETK	0.133005	-1.53474	32768	172214	32768	208261	143844	150133
COL1A2	P08123	GHNGLQGLPGIAGHHGDQGAPGSVGPAGPR	GHN[Common Artifact:Deamidation on N]GLQGLP[Common Biological:Hydroxylation on P]GIAGHHGDQGAPGSVGPAGPR	0.133093	1.99964	32768	404138	169913	32768	32768	32768
COL3A1	P02461	GQPGVMGFPGPKGNDGAPGK	GQPGVMGFPGP[Common Biological:Hydroxylation on P]KGNDGAPGK	0.140025	2.91996	1449572	32768	321104	32768	32768	32768
COL1A1	P02452	GDAGPAGPKGEPGSPGENGAPGQMGPR	GDAGPAGPKGEP[UniProt:4-hydroxyproline on P]GSPGENGAPGQMGPR	0.14193	1.70053	303100	32768	121631	32768	32768	32768
COL3A1	P02461	GEMGPAGIPGAPGLMGAR	GEM[Common Variable:Oxidation on M]GPAGIP[UniProt:4-hydroxyproline on P]GAPGLMGAR	0.155949	2.13747	901355	749544	447401	198165	546497	32768
SRRM1	Q8IYB3	AVAAAAAAAVTPAAIAAATTTLAQEEPVAAPEPK	AVAAAAAAAVTP[Common Biological:Hydroxylation on P]AAIAAATTTLAQEEPVAAPEPK	0.157248	-0.971501	127881	68696.9	163369	124022	294421	296347
CNTFR	P26992	LGSDVTLPCGTANWDAAVTWR	LGSDVTLP[Common Biological:Hydroxylation on P]C[Common Fixed:Carbamidomethyl on C]GTAN[Common Artifact:Deamidation on N]WDAAVTWR	0.159276	-1.93677	64506.6	361533	724491	1.3472e+06	1.29384e+06	543943
MAP1B	P46821	TELSPSFINPNPLEWFASEEPTEESEKPLTQSGGAPPPPGGK	TELS[Common Biological:Phosphorylation on S]PSFINPNP[Common Biological:Hydroxylation on P]LEWFASEEPTEESEKPLTQSGGAPPPPGGK	0.163799	-0.706811	12100.3	32768	20407.5	32768	32768	32768
ACTR3	P61158	LGYAGNTEPQFIIPSCIAIK	LGYAGNTEPQFIIP[Common Biological:Hydroxylation on P]SC[Common Fixed:Carbamidomethyl on C]IAIK	0.164721	-0.222871	329552	428028	364131	476187	401784	426733
COL1A1	P02452	GFPGADGVAGPK	GFP[UniProt:4-hydroxyproline on P]GADGVAGPK	0.170147	2.85613	2.35726e+06	2.9184e+06	2.32237e+06	32768	1.01603e+06	1.2641e+06
ACO1	P21399	SNLVGMGVIPLEYLPGENADALGLTGQER	SNLVGMGVIPLEYLP[Common Biological:Hydroxylation on P]GEN[Common Artifact:Deamidation on N]ADALGLTGQER	0.170579	-2.45212	32768	32768	32768	1.11009e+06	32768	158497
EEF1A1	P68104	VETGVLKPGMVVTFAPVNVTTEVK	VETGVLKP[Common Biological:Hydroxylation on P]GMVVTFAPVNVTTEVK	0.172544	2.69277	14413241	6003245	3956095	3.03807e+06	130176	3.20237e+06
COL1A1	P02452	GDTGAKGEPGPVGVQGPPGPAGEEGKR	GDTGAKGEP[UniProt:4-hydroxyproline on P]GPVGVQGPPGPAGEEGKR	0.174373	1.86132	488184	32768	105502	32768	32768	32768
COL1A1	P02452	GAPGDRGEPGPPGPAGFAGPPGADGQPGAK	GAPGDRGEP[UniProt:4-hydroxyproline on P]GPP[UniProt:4-hydroxyproline on P]GPAGFAGPPGADGQPGAK	0.17647	2.61865	1.49597e+06	166286	32768	32768	32768	32768
RAC3;RAC1	P60763;P63000	PVNLGLWDTAGQEDYDR	PVN[Common Biological:Hydroxylation on N]LGLWDTAGQEDYDR	0.187205	-0.914847	2.73542e+06	1273092	3.35513e+06	2508531	5898001	5292472
PHGDH	O43175	TQTSDPAMLPTMIGLLAEAGVR	TQTSDPAMLP[Common Biological:Hydroxylation on P]TMIGLLAEAGVR	0.187997	0.922071	140075	115827	46984.2	32768	70504.6	48500
COL1A1	P02452	GFPGADGVAGPK	GFPGADGVAGPK[UniProt:5-hydroxylysine on K]	0.189902	3.60623	32768	4.89039e+06	2.29046e+06	82142.5	32768	75500.7
PRKDC	P78527	ITAQSIEELCAVNLYGPDAQVDR	ITAQSIEELC[Common Fixed:Carbamidomethyl on C]AVN[Common Biological:Hydroxylation on N]LYGPDAQVDR	0.190843	0.459763	527361	407338	421209	352166	430549	229394
COL3A1	P02461;P04258	GPPGPQGLPGLAGTAGEPGRDGNPGSDGLPGR	GPPGPQGLPGLAGTAGEP[UniProt:4-hydroxyproline on P]GRDGNPGSDGLPGR	0.19103	2.40875	1.69396e+06	109659	210475	32768	243178	32768
DOCK3	Q8IZD9	QVEAELIDKLDSMVSEGK	QVEAELIDK[Common Biological:Hydroxylation on K]LDSM[Common Variable:Oxidation on M]VSEGK	0.202265	0.444214	127231	128144	104616	120027	90815.1	62127.5
KRT8	P05787	SNMDNMFESYINNLR	SNMDN[Common Biological:Hydroxylation on N]MFESYIN[Common Artifact:Deamidation on N]NLR	0.203847	1.74003	238973	294108	197629	32768	347060	32768
	P00761	LGEHNIDVLEGNEQFINAAK	LGEHNIDVLEGN[Common Biological:Hydroxylation on N]EQFINAAK	0.203995	0.531603	305501	186656	305533	136286	251068	168571
MPDZ	O75970	HSLIGPDIK	HSLIGP[Common Biological:Hydroxylation on P]DIK	0.20532	0.606251	757669	1.47943e+06	1.63177e+06	642617	778869	1.0359e+06
PLOD1	Q02809	IQALGLGEDWNVEK	IQALGLGEDWNVEK[Common Biological:Hydroxylation on K]	0.212733	2.76499	950915	1.48058e+06	32768	32768	32768	136801
COL3A1	P02461	GERGEAGIPGVPGAK	GERGEAGIP[UniProt:4-hydroxyproline on P]GVPGAK	0.213265	2.0951	909460	92082.3	32768	32768	32768	32768
ACTB;ACTG1	P60709;P63261	YPIEHGIVTNWDDMEK	YPIEH[UniProt:Tele-methylhistidine on H]GIVTN[Common Biological:Hydroxylation on N]WDDMEK	0.213427	0.460876	701769	424775	555102	295301	510277	421155
GNAI2	P04899	EYQLNDSAAYYLNDLER	EYQ[Common Artifact:Deamidation on Q]LN[Common Biological:Hydroxylation on N]DSAAYYLNDLER	0.216168	-0.969374	32768	32768	110278	138554	97327.2	65912.5
SPTBN1	Q01082	ELEAENYHDIK	[Common Artifact:Water Loss on E]ELEAEN[Common Biological:Hydroxylation on N]YHDIK	0.219324	-1.08586	163135	859528	621889	975118	788294	1.08494e+06
COL1A1	P02452	GETGPAGRPGEVGPPGPPGPAGEK	GETGPAGRPGEVGPPGPPGPAGEK[Common Biological:Hydroxylation on K]	0.222213	2.40286	951714	751449	32768	41526.3	116434	32768
COL3A1	P02461	GMPGSPGGPGSDGK	GMP[UniProt:4-hydroxyproline on P]GSPGGPGSDGK	0.223496	2.36562	32768	1.16047e+06	432113	32768	111794	32768
GM2A	P17900	FSWDNCDEGKDPAVIR	FSWDNC[Common Fixed:Carbamidomethyl on C]DEGK[Common Biological:Hydroxybutyrylation on K]DPAVIR	0.229878	0.369962	761720	1.02492e+06	1.0459e+06	580401	961868	677677
ACTB;ACTG1	P60709;P63261	YPIEHGIVTNWDDMEK	YP[Common Biological:Hydroxylation on P]IEHGIVTNWD[Metal:Sodium on D]DMEK	0.232555	2.4918	2.37604e+06	2.00323e+06	2041528	1.49985e+06	1.11101e+06	32768
COL1A1	P02452	GEPGPVGVQGPPGPAGEEGK	GEPGPVGVQGPP[UniProt:4-hydroxyproline on P]GPAGEEGK	0.234153	1.81142	226192	553006	32768	32768	88283.1	32768
TTR	P02766	YTIAALLSPYSYSTTAVVTNPK	YTIAALLSP[Common Biological:Hydroxylation on P]YSYSTTAVVTN[Common Artifact:Ammonia loss on N]PK	0.237319	-1.36952	91773.8	589642	789303	1.0916e+06	733701	919963
GBP3	Q9H0R5	VQLPAETLQELLDLHR	VQLP[Common Biological:Hydroxylation on P]AETLQELLDLHR	0.237769	0.9304	1.36849e+06	1.21662e+06	3112452	759385	1.81347e+06	543616
RPL8	P62917	GVAMNPVEHPFGGGNHQHIGK	GVAMNPVEHPFGGGN[Common Artifact:Deamidation on N]H[UniProt:(3S)-3-hydroxyhistidine on H]QHIGK	0.241205	-1.37368	155683	360958	434047	1752376	1.06974e+06	226404
RPN2	P04844	FPEEEAPSTVLSQNLFTPK	FPEEEAPSTVLSQ[Common Artifact:Deamidation on Q]N[Common Biological:Hydroxylation on N]LFTPK	0.246814	0.528987	133348	167448	144618	171845	73417.8	85197.7
COL6A3	P12111	KGERGFPGYPGPK	KGER[Common Biological:Citrullination on R]GFPGYP[UniProt:4-hydroxyproline on P]GPK	0.257083	-1.2365	41987.9	271851	306915	308868	362500	409323
SRRM1	Q8IYB3	AVAAAAAAAVTPAAIAAATTTLAQEEPVAAPEPK	AVAAAAAAAVTP[Common Biological:Hydroxylation on P]AAIAAATTTLAQ[Common Artifact:Deamidation on Q]EEPVAAPEPK	0.257895	-0.305541	253440	183896	174926	199222	279174	276707
LMAN1	P49257	GAGMPGQHGQITQQELDTVVK	GAGM[Common Variable:Oxidation on M]P[Common Biological:Hydroxylation on P]GQHGQITQQELDTVVK	0.264653	-0.349571	228368	290880	373068	354562	467855	309050
COL3A1	P02461	GLPGPPGSNGNPGPPGPSGSPGK	GLPGPP[UniProt:4-hydroxyproline on P]GSN[Common Artifact:Deamidation on N]GNPGPPGPSGSPGK	0.267915	3.14265	32768	4.89831e+06	3.29986e+06	198848	32768	118011
COL1A1	P02452	GDTGAKGEPGPVGVQGPPGPAGEEGKR	GDTGAK[Common Biological:Hydroxylation on K]GEP[UniProt:4-hydroxyproline on P]GPVGVQGPPGPAGEEGKR	0.269348	2.60632	1.54765e+06	1.35142e+06	103719	32768	894704	32768
COL3A1	P02461	GLPGPPGIKGPAGIPGFPGMK	GLPGPPGIK[Common Biological:Hydroxylation on K]GPAGIPGFPGMK	0.271561	1.26783	285054	87890.8	324499	80638.8	220355	32768
P3H1	Q32P28	TQCAADFPWELDPDWSPSPAQASGAAALR	TQ[Common Artifact:Deamidation on Q]C[Common Fixed:Carbamidomethyl on C]AADFP[Common Biological:Hydroxylation on P]WELDPDWSPSPAQASGAAALR	0.272413	1.39542	276147	209434	32768	32768	32768	96950.5
TMX4	Q9H1E5	FYAPWCPSCQQTDSEWEAFAK	FYAP[Common Biological:Hydroxylation on P]WC[Common Fixed:Carbamidomethyl on C]PSC[Common Fixed:Carbamidomethyl on C]QQTDSEWEAFAK	0.275027	0.44772	346066	302314	338845	159204	368084	238444
Krt2	Q3TTY5	EIKMEISELNR	EIK[Common Biological:Hydroxybutyrylation on K]M[Common Variable:Oxidation on M]EISELNR	0.285628	1.24369	289778	819760	293944	272310	370916	52061
COL1A1	P02452	GEPGPPGPAGAAGPAGNPGADGQPGAK	GEPGPPGPAGAAGPAGNPGADGQPGAK[Common Biological:Hydroxylation on K]	0.292204	1.84481	32768	656812	572636	32768	129795	62521.6
COL1A2	P08123	GLPGVAGAVGEPGPLGIAGPPGAR	GLP[Common Biological:Hydroxylation on P]GVAGAVGEP[Common Biological:Hydroxylation on P]GPLGIAGPPGAR	0.294515	1.72461	580445	32768	286562	32768	140621	32768
LRP1	Q07954	TNTQPFDLQVYHPSR	TN[Common Artifact:Ammonia loss on N]TQP[Common Biological:Hydroxylation on P]FDLQVYHPSR	0.303181	-2.26399	32768	32768	1.43092e+06	382949	1.29827e+06	342453
COL1A1	P02452	PGEVGPPGPPGPAGEK	P[UniProt:4-hydroxyproline on P]GEVGPP[Common Biological:Hydroxylation on P]GPPGPAGEK	0.304732	1.82186	293847	32768	778628	32768	158014	32768
COL3A1	P02461	GEMGPAGIPGAPGLMGAR	GEMGP[Common Biological:Hydroxylation on P]AGIPGAPGLMGAR	0.30917	1.75135	464803	464297	32768	32768	172578	32768
SCAF4	O95104	TVEPPISQVGNVDTASELEK	TVEP[Common Biological:Hydroxylation on P]P[Common Biological:Hydroxylation on P]ISQVGNVDTASELEK	0.312937	-0.239937	160512	118901	119562	134577	146532	190576
VDAC3	Q9Y277	WNTDNTLGTEISWENKLAEGLK	WNTDNTLGTEISWEN[Common Artifact:Deamidation on N]K[Common Biological:Hydroxylation on K]LAEGLK	0.312968	-1.4819	135212	32768	413027	705356	437630	129186
PPP1R12A	O14974	GADINYANVDGLTALHQACIDDNVDMVK	GADIN[UniProt:(3S)-3-hydroxyasparagine on N]YANVDGLTALHQAC[Common Fixed:Carbamidomethyl on C]IDDNVDMVK	0.313977	-0.424681	279366	209477	134573	222762	353772	241674
TUBA4A;TUBA1A	P68366;Q71U36	AYHEQLSVAEITNACFEPANQMVK	AYHEQLSVAEITN[Common Biological:Hydroxylation on N]AC[Common Artifact:Carbamyl on C]FEPANQMVK	0.324856	-2.84834	2.69211e+06	563903	372915	482981	3.24272e+06	135013968
PIPSL	A2A3N6	EPLSSETQYSVDTR	[Common Artifact:Water Loss on E]EP[Common Biological:Hydroxylation on P]LSSETQYSVDTR	0.32756	-1.00854	477974	2965068	2.84502e+06	4.52651e+06	2.50975e+06	2.89023e+06
CASS4	Q9NQ75	PNIYDIPKATSSVSQAGK	PNIYDIP[Common Biological:Hydroxylation on P]K[Common Biological:Hydroxylation on K]ATSSVSQAGK	0.332566	-0.435093	2.34493e+06	3.98857e+06	3980122	3403603	6792211	3.97943e+06
RPL8	P62917	GVAMNPVEHPFGGGNHQHIGK	GVAMNPVEHPFGGGNH[UniProt:(3S)-3-hydroxyhistidine on H]QHIGK	0.338457	2.38024	2.33949e+06	4.46644e+06	3.73229e+06	32768	4.02288e+06	2.09654e+06
COL3A1	P02461;P04258	GPTGPIGPPGPAGQPGDK	GPTGPIGPPGPAGQPGDK[Common Biological:Hydroxylation on K]	0.353012	2.18035	1.3067e+06	32768	925756	32768	396437	32768
ACTB;ACTG1	P60709;P63261	CPEALFQPSFLGMESCGIHETTFNSIMK	C[Common Fixed:Carbamidomethyl on C]PEALFQP[Common Biological:Hydroxylation on P]SFLGM[Common Variable:Oxidation on M]ESC[Common Fixed:Carbamidomethyl on C]GIHETTFNSIMK	0.353956	-0.814007	32768	178313	133021	129680	160287	203192
COL1A2	P08123	GLPGVAGAVGEPGPLGIAGPPGAR	GLPGVAGAVGEP[Common Biological:Hydroxylation on P]GPLGIAGPPGAR	0.35586	2.33269	2897952	32768	1.84293e+06	191171	32768	218548
COL3A1	P02461	GPTGPIGPPGPAGQPGDKGEGGAPGLPGIAGPR	GPTGPIGPPGPAGQPGDKGEGGAPGLP[UniProt:4-hydroxyproline on P]GIAGPR	0.361434	1.66242	2.20566e+06	144250	826245	96719	972609	88105.3
HSP90AB2P	Q58FF8	EVVEKHSQFLGYPITLYLEK	EVVEK[Common Biological:Hydroxylation on K]HSQ[Common Artifact:Deamidation on Q]FLGYPITLYLEK	0.365287	-0.426794	108421	60764.4	61304	106141	139557	66229.8
PRRC1	Q96M27	RTGVIHEKQTAVSVENFIAELLPDK	RTGVIHEK[Common Biological:Hydroxylation on K]QTAVSVENFIAELLPDK	0.365733	-2.30376	493787	32768	32768	873245	2.23026e+06	32768
	P00761	IITHPNFNGNTLDNDIMLIKLSSPATLNSR	IITHPNFN[Common Biological:Hydroxylation on N]GNTLDNDIMLIK[UniProt:N6-methyllysine on K]LSSPATLNSR	0.365978	2.14751	3.38056e+06	1.79961e+06	2.96912e+06	32768	2.81385e+06	2252429
GDPD2	Q9HCC8	TERPQFLNLPYQDLPLLDIK	TERPQFLN[Common Artifact:Ammonia loss on N]LP[Common Biological:Hydroxylation on P]YQDLPLLDIK	0.366809	-0.598953	62262.9	130021	197101	126080	274987	159912
ACTB;ACTG1	P60709;P63261	CPEALFQPSFLGMESCGIHETTFNSIMK	C[Common Fixed:Carbamidomethyl on C]PEALFQP[Common Biological:Hydroxylation on P]SFLGME[Metal:Calcium on E]SC[Common Fixed:Carbamidomethyl on C]GIHETTFNSIMK	0.366966	-0.210093	40166.1	38495.5	32768	33140.6	50178.9	47159.5
	P00761	LGEHNIDVLEGNEQFINAAK	LGEHN[Common Biological:Hydroxylation on N]IDVLEGN[Common Artifact:Ammonia loss on N]EQFINAAK	0.370464	0.967923	1.09444e+06	163172	163028	234004	122562	135643
COL3A1	P02461	GERGEAGIPGVPGAKGEDGK	GERGEAGIP[UniProt:4-hydroxyproline on P]GVPGAK[Common Biological:Hydroxylation on K]GEDGK	0.374908	-2.6526	32768	14143103	3667501	7.19067e+06	6291674	9340334
COL1A2	P08123	GEPGNIGFPGPK	GEPGNIGFP[Common Biological:Hydroxylation on P]GPK	0.386376	1.52404	32768	598769	651632	32768	107504	152579
COL3A1	P02461	GEPGPQGHAGAQGPPGPPGINGSPGGK	GEPGPQGHAGAQGPPGPPGIN[Common Artifact:Deamidation on N]GSP[UniProt:4-hydroxyproline on P]GGK	0.388095	2.16929	1.23524e+06	32768	1376754	32768	570283	32768
COL1A1	P02452	PGEVGPPGPPGPAGEK	PGEVGPPGPPGPAGEK[Common Biological:Hydroxylation on K]	0.391021	1.75006	184250	1.45265e+06	32768	32768	214613	32768
ACTN4	O43707	KAGTQIENIDEDFR	KAGTQ[Common Artifact:Deamidation on Q]IEN[Common Biological:Hydroxylation on N]IDEDFR	0.393672	0.740758	32768	119297	169797	37627.5	74475.2	50760
LMAN1	P49257	GAGMPGQHGQITQQELDTVVK	GAGMP[Common Biological:Hydroxylation on P]GQHGQITQQELDTVVK	0.397353	-0.250828	2.69051e+06	2.51209e+06	3.91223e+06	3369816	4466985	2.95934e+06
ANXA6	P08133	EDAQVAAEILEIADTPSGDK	EDAQVAAEILEIADTP[Common Biological:Hydroxylation on P]SGDK	0.409428	0.703385	32768	122978	101913	32768	88590.5	32768
COL1A1	P02452	PGEVGPPGPPGPAGEK	P[UniProt:4-hydroxyproline on P]GEVGPPGPPGPAGEK	0.41472	1.54123	287607	1122721	32768	58767.1	222877	32768
VCP	P55072	LIVDEAINEDNSVVSLSQPK	LIVDEAINEDN[Common Biological:Hydroxylation on N]SVVSLSQPK	0.416707	-0.731392	32768	32768	95539.4	32768	116929	122525
UBA1	P22314	NEEDAAELVALAQAVNAR	NEEDAAELVALAQ[Common Artifact:Deamidation on Q]AVN[Common Biological:Hydroxylation on N]AR	0.418172	0.710517	696338	2.23332e+06	1.77758e+06	586190	1.96e+06	549091
COL1A2	P08123	TGPPGPSGISGPPGPPGPAGK	TGPPGPSGISGPPGPP[Common Biological:Hydroxylation on P]GPAGK	0.447331	1.94863	2.51735e+06	32768	1.86798e+06	168436	485394	32768
COL1A2	P08123	GHNGLQGLPGIAGHHGDQGAPGSVGPAGPR	GHN[Common Artifact:Deamidation on N]GLQGLPGIAGHHGDQGAP[Common Biological:Hydroxylation on P]GSVGPAGPR	0.447398	1.43043	32768	1.0305e+06	826227	141608	188574	53361.3
COL5A1	P20908	FGGGGDAGSKGPMVSAQESQAQAILQQAR	FGGGGDAGSK[Common Biological:Hydroxylation on K]GPMVSAQESQAQAILQQAR	0.455481	2.34945	9128512	1.68063e+06	32768	99801.5	1.16136e+06	32768
COL1A1	P02452	GEPGSPGENGAPGQMGPR	GEP[UniProt:4-hydroxyproline on P]GSPGEN[Common Artifact:Deamidation on N]GAPGQMGPR	0.456612	1.76239	1.47417e+06	32768	1.75007e+06	178204	370758	32768
COL1A1	P02452	GETGPAGPPGAPGAPGAPGPVGPAGK	GETGPAGPPGAPGAPGAP[Common Biological:Hydroxylation on P]GPVGPAGK	0.465681	1.4066	522476	1.45201e+06	32768	135807	203048	48381.4
COL1A1	P02452	GDAGAPGAPGSQGAPGLQGMPGER	GDAGAP[UniProt:4-hydroxyproline on P]GAPGSQGAPGLQGMPGER	0.467909	1.74607	1.5341e+06	32768	1.71549e+06	150562	463096	32768
ACTBL2	Q562R1	DLYANTVLSGGSTMYPGIADR	D[Metal:Fe[II] on D]LYAN[Common Biological:Hydroxylation on N]TVLSGGSTMYPGIADR	0.470211	0.166698	360412	387463	391501	449134	300681	286243
COL3A1	P02461;P04258	GPPGPQGLPGLAGTAGEPGR	GPPGPQGLP[UniProt:4-hydroxyproline on P]GLAGTAGEP[UniProt:4-hydroxyproline on P]GR	0.473555	1.27316	335383	435753	32768	32768	315900	32768
PRPS1L1	P21108	INTACFEAVVVTNTIPQDEK	IN[Common Biological:Hydroxylation on N]TAC[Common Fixed:Carbamidomethyl on C]FEAVVVTNTIPQDEK	0.489936	0.57252	32768	97226.5	106830	32768	96380.6	32768
COL1A1	P02452	GEPGPTGLPGPPGER	GEPGPTGLP[UniProt:4-hydroxyproline on P]GPP[Common Biological:Hydroxylation on P]GER	0.491174	1.80622	3.33116e+06	3.87046e+06	32768	120798	620059	131868
COL3A1	P02461	GPAGPNGIPGEK	GPAGPN[Common Artifact:Deamidation on N]GIP[UniProt:4-hydroxyproline on P]GEK	0.496293	1.59202	1.94989e+06	2.07359e+06	32768	95494.8	501497	100970
COL3A1	P02461	GFPGNPGAPGSPGPAGQQGAIGSPGPAGPR	GFPGNPGAP[UniProt:4-hydroxyproline on P]GSPGPAGQQGAIGSP[UniProt:4-hydroxyproline on P]GPAGPR	0.514427	-1.64161	32768	32768	2.01063e+06	309208	1.83266e+06	115724
COL1A1	P02452	GLPGTAGLPGMK	GLP[UniProt:4-hydroxyproline on P]GTAGLPGMK	0.517827	1.38406	32768	1.45946e+06	1.89542e+06	183868	298828	92787.5
ACTBL2	Q562R1	DLYANTVLSGGSTMYPGIADR	D[Metal:Sodium on D]LYAN[Common Biological:Hydroxylation on N]TVLSGGSTMYPGIADR	0.520582	0.260977	2154132	2.03922e+06	1.92786e+06	2553415	1.06247e+06	1.81422e+06
COL3A1	P02461	GEMGPAGIPGAPGLMGAR	GEMGPAGIP[UniProt:4-hydroxyproline on P]GAPGLM[Common Variable:Oxidation on M]GAR	0.534995	-1.43047	32768	2.01536e+06	32768	285377	906200	163851
COL3A1	P02461	GMPGSPGGPGSDGKPGPPGSQGESGR	GMP[UniProt:4-hydroxyproline on P]GSPGGPGSDGKPGPPGSQGESGR	0.535938	1.81118	3385284	4.48193e+06	32768	113236	1476812	68792.2
RPL8	P62917	GVAMNPVEHPFGGGNHQHIGKPSTIR	GVAMNPVEHPFGGGNH[UniProt:(3S)-3-hydroxyhistidine on H]QHIGKPSTIR	0.546773	0.507529	2.26604e+06	888943	378553	652241	810915	501810
COL3A1	P02461;P04258	GPTGPIGPPGPAGQPGDK	GPTGPIGPPGPAGQP[UniProt:4-hydroxyproline on P]GDK	0.557066	1.55032	2.19199e+06	32768	1772578	161105	959971	32768
COL3A1	P02461	GLPGPPGIK	GLPGP[Common Biological:Hydroxylation on P]PGIK[Common Biological:Hydroxylation on K]	0.558023	-1.88115	8755476	32768	32768	465995	4008522	251572
COL3A1	P02461	GPAGPNGIPGEKGPAGER	GPAGPN[Common Artifact:Deamidation on N]GIPGEK[Common Biological:Hydroxylation on K]GPAGER	0.57006	-1.5898	32768	32768	3.32354e+06	228486	2.742e+06	155348
ACTB;ACTG1	P60709;P63261	CPEALFQPSFLGMESCGIHETTFNSIMK	C[Common Fixed:Carbamidomethyl on C]PEALFQP[Common Biological:Hydroxylation on P]SFLGMESC[Common Fixed:Carbamidomethyl on C]GIHETTFNSIMK	0.578116	0.960227	32768	349514	258379	32768	374197	32768
ACTB;ACTA2;ACTG1;ACTA1;ACTBL2	P60709;P62736;P63261;P68133;Q562R1	HQGVMVGMGQK	HQGVMVGMGQK[Common Biological:Hydroxylation on K]	0.582149	0.347694	2508027	5382547	3.76694e+06	2.09048e+06	2.06496e+06	5.71679e+06
TUBB4A;TUBB;TUBB4B;TUBB6;TUBB2B	P04350;P07437;P68371;Q9BUF5;Q9BVA1	VSDTVVEPYNATLSVHQLVENTDETYCIDNEALYDICFR	VSDTVVEPYN[Common Artifact:Ammonia loss on N]ATLSVHQLVEN[Common Biological:Hydroxylation on N]TDETYC[Common Fixed:Carbamidomethyl on C]IDNEALYDIC[Common Fixed:Carbamidomethyl on C]FR	0.588484	-0.654971	109529	51924.4	95838.1	32768	157558	412142
CLTC	Q00610	LLEMNLMHAPQVADAILGNQMFTHYDR	LLEMNLMHAP[Common Biological:Hydroxylation on P]QVADAILGNQMFTHYDR	0.591881	0.35543	337994	118067	94325.1	92704.3	159484	121580
ACTB;ACTG1	P60709;P63261	CPEALFQPSFLGMESCGIHETTFNSIMK	C[Common Fixed:Carbamidomethyl on C]PEALFQP[Common Biological:Hydroxylation on P]SFLGMESC[Common Artifact:Carbamyl on C]GIHETTFNSIMK	0.604477	-0.4415	32768	111838	32768	32768	103100	89021
COL6A3	P12111	GAQGPAGPAGPPGLIGEQGISGPR	GAQGPAGPAGPP[UniProt:4-hydroxyproline on P]GLIGEQGISGPR	0.604519	0.60477	258175	1.47302e+06	761106	286705	1.28829e+06	222821
COL1A1	P02452	GEPGPTGLPGPPGER	GEPGPTGLPGPP[Common Biological:Hydroxylation on P]GER	0.606562	1.49156	7.48699e+06	7492190	32768	417457	877075	225790
COL1A2	P08123	GEPGNIGFPGPK	GEP[Common Biological:Hydroxylation on P]GNIGFPGPK	0.611314	1.38098	32768	3.88042e+06	3.81622e+06	481916	758677	75125.2
ACTBL2	Q562R1	DLYANTVLSGGSTMYPGIADR	DLYAN[Common Biological:Hydroxylation on N]TVLSGGSTMYPGIADR	0.612451	-0.808827	32768	143131	213545	32768	324521	506319
BSG	P35613	SELHIENLNMEADPGQYR	SELHIENLN[Common Biological:Hydroxylation on N]MEADPGQYR	0.612468	-1.01281	32768	32768	598106	364727	441485	32768
COL3A1	P02461	DGPPGPAGNTGAPGSPGVSGPK	DGPPGPAGNTGAP[UniProt:4-hydroxyproline on P]GSPGVSGPK	0.624178	1.31629	3752390	2.31722e+06	32768	180086	1.30434e+06	78545.8
CAST	P20810	HLLDDNGQDKPVKPPTK	HLLDDN[Common Artifact:Ammonia loss on N]GQDK[Common Biological:Hydroxylation on K]PVKPPTK	0.626003	0.496677	125308	231375	58400.6	133291	30065.9	150416
COL1A1	P02452	GEPGPPGPAGAAGPAGNPGADGQPGAK	GEPGPP[UniProt:4-hydroxyproline on P]GP[Common Biological:Hydroxylation on P]AGAAGPAGNPGADGQPGAK	0.637557	1.15956	4.04147e+06	32768	2.79778e+06	324121	552926	185455
CNPY3	Q9BT09	ELGGLEGDPSPEEDEGIQK	[Common Artifact:Water Loss on E]ELGGLEGDP[Common Biological:Hydroxylation on P]SPEEDEGIQK	0.644234	0.330064	14467957	36227416	59583092	34175356	26434944	17401998
COL1A1	P02452	GEPGPPGPAGAAGPAGNPGADGQPGAK	GEPGP[Common Biological:Hydroxylation on P]PGPAGAAGPAGNPGADGQPGAK	0.644324	1.22531	4.37817e+06	32768	4.14768e+06	301328	954264	161910
COL1A1	P02452	GSPGEAGRPGEAGLPGAK	GSPGEAGR[Common Biological:Methylation on R]P[UniProt:4-hydroxyproline on P]GEAGLPGAK	0.654624	0.292724	35652.3	49382.7	106720	49911.7	71576.4	28614
COL24A1	Q17RW2	GPPGPPGLK	GP[Common Biological:Hydroxylation on P]PGPPGLK	0.661878	0.491155	32768	118008	136446	32768	32768	176956
ALB	P02769	DDPHACYSTVFDK	DDP[Common Biological:Hydroxylation on P]HAC[Common Fixed:Carbamidomethyl on C]YSTVFDK	0.66754	-0.580743	32768	338760	391628	233951	442567	140467
COL1A2	P08123	GYPGNIGPVGAAGAPGPHGPVGPAGK	GYPGNIGPVGAAGAP[Common Biological:Hydroxylation on P]GPHGPVGPAGK	0.674938	1.10613	32768	5049275	3997995	417353	842520	188582
ACTB;ACTG1	P60709;P63261	VAPEEHPVLLTEAPLNPK	VAPEEHP[Common Biological:Hydroxylation on P]VLLTE[Metal:Magnesium on E]APLNPK	0.680839	-0.602956	342095	69389	1131215	182764	532694	966354
ACTB;ACTG1	P60709;P63261	CPEALFQPSFLGMESCGIHETTFNSIMK	C[Common Fixed:Carbamidomethyl on C]PEALFQP[Common Biological:Hydroxylation on P]SFLGMESC[Common Fixed:Carbamidomethyl on C]GIHETTFN[Common Artifact:Deamidation on N]SIMK	0.68709	0.16529	1.40087e+06	724190	682970	628989	985964	792279
COL1A1	P02452	GEPGPVGVQGPPGPAGEEGKR	GEPGPVGVQGPP[UniProt:4-hydroxyproline on P]GPAGEEGKR	0.691528	-0.99696	32768	32768	3.20578e+06	386775	657027	107680
COL1A1	P02452	GETGPAGPPGAPGAPGAPGPVGPAGK	GETGPAGPP[UniProt:4-hydroxyproline on P]GAPGAPGAPGPVGPAGK	0.703451	0.867772	1649711	32768	2592530	212812	735018	147439
WARS	P23381	PNSEPASLLELFNSIATQGELVR	PNSEPASLLELFN[Common Biological:Hydroxylation on N]SIATQGELVR	0.711343	-0.278427	270442	501755	1.11103e+06	455365	1.0778e+06	548074
ATP5F1B	P06576	AIAELGIYPAVDPLDSTSR	AIAELGIYP[Common Biological:Hydroxylation on P]AVDPLDSTSR[Common Biological:Citrullination on R]	0.712706	-0.12415	234446	126964	132080	146799	200399	173005
COL5A1	P20908	PGLPGMPGADGPPGHPGK	PGLPGMPGADGPP[UniProt:Hydroxyproline on P]GHPGK	0.726232	0.138888	430914	215521	249832	202436	335400	256006
PLOD1	Q02809	IQALGLGEDWNVEK	IQALGLGEDWN[Common Biological:Hydroxylation on N]VEK	0.727775	-0.781496	32768	32768	1.04126e+06	275253	629564	32768
TUBA4A;TUBA1A	P68366;Q71U36	AYHEQLSVAEITNACFEPANQMVK	AYHEQLSVAEITNAC[Common Fixed:Carbamidomethyl on C]FEP[Common Biological:Hydroxylation on P]ANQMVK	0.729775	-0.204287	183440	656982	423379	374791	424549	490398
COL3A1	P02461	GEAGIPGVPGAK	GEAGIP[UniProt:4-hydroxyproline on P]GVP[UniProt:4-hydroxyproline on P]GAK	0.73643	-1.02707	1.41285e+06	32768	994575	2.42543e+06	32768	4903252
GSTP1	P09211	AFLASPEYVNLPINGNGK	AFLASPEYVN[Common Artifact:Ammonia loss on N]LP[Common Biological:Hydroxylation on P]INGNGK	0.741479	-0.169092	133272	171023	297068	205354	323111	145044
COL3A1	P02461	GSPGAQGPPGAPGPLGIAGITGAR	GSP[UniProt:4-hydroxyproline on P]GAQGPP[UniProt:4-hydroxyproline on P]GAPGPLGIAGITGAR	0.743198	-0.43393	32768	416459	250718	380070	203889	108850
COL1A2	P08123	TGPPGPSGISGPPGPPGPAGK	TGPPGPSGISGPP[Common Biological:Hydroxylation on P]GPP[Common Biological:Hydroxylation on P]GPAGK	0.7532	0.563794	32768	32768	898951	91659.2	99506.9	32768
EPRS	P07814	LIQEGKAYVDDTPAEQMK	LIQ[Common Artifact:Deamidation on Q]EGK[Common Biological:Hydroxylation on K]AYVDDTPAEQMK	0.772004	0.485107	441786	228338	132676	132801	32768	1.12159e+06
COL3A1	P02461	GEAGIPGVPGAK	GEAGIP[UniProt:4-hydroxyproline on P]GVPGAK[Common Biological:Hydroxylation on K]	0.781232	0.654008	32768	32768	2490887	144205	32768	145277
COL3A1	P02461	GEGGAPGLPGIAGPR	GEGGAP[UniProt:4-hydroxyproline on P]GLP[UniProt:4-hydroxyproline on P]GIAGPR	0.78222	0.558788	1.23375e+06	1.64479e+06	32768	200879	562412	184146
CTTN	Q14247	GPVSGTEPEPVYSMEAADYR	GPVSGTEPEP[Common Biological:Hydroxylation on P]VYSMEAADYR	0.798237	0.406321	32768	273023	109806	32768	393036	32768
HSPA5	P11021	LIGDAAKNQLTSNPENTVFDAK	LIGDAAK[Common Biological:Hydroxybutyrylation on K]NQLTS[UniProt:Phosphoserine on S]NPENTVFDAK	0.80474	-0.339781	488197	132563	32768	159771	346739	77592.3
COL1A1	P02452	GSPGEAGRPGEAGLPGAK	GSPGEAGRPGEAGLP[UniProt:4-hydroxyproline on P]GAK	0.811431	0.653753	4.83502e+06	32768	32768	264078	32768	154070
COL3A1	P02461	GPAGPNGIPGEK	GPAGPNGIP[UniProt:4-hydroxyproline on P]GEK	0.81533	0.380951	32768	553715	32768	164241	32768	50029
RBBP7	Q16576	HPAKPDPSGECNPDLR	HPAKP[Common Biological:Hydroxylation on P]DPSGEC[Common Fixed:Carbamidomethyl on C]NPDLR	0.81741	-0.111038	1.14046e+06	2470383	1.32734e+06	1.81943e+06	1138570	2.2741e+06
NES	P48681	EDKVPGPLEIPSGMEDAGPGADIIGVNGQGPNLEGK	EDKVPGPLEIPSGMEDAGPGADIIGVN[Common Biological:Hydroxylation on N]GQGPNLEGK	0.821061	0.27693	110208	237650	32768	32768	68531.1	214866
COL3A1	P02461	GETGPPGPAGFPGAPGQNGEPGGK	GETGPPGP[Common Biological:Hydroxylation on P]AGFPGAPGQN[Common Artifact:Deamidation on N]GEPGGK	0.829438	0.639096	6.86916e+06	32768	32768	409936	32768	145370
POTEF;ACTB;ACTA2;ACTG1;ACTA1;ACTBL2	A5A3E0;P60709;P62736;P63261;P68133;Q562R1	SYELPDGQVITIGNER	SYELP[Common Biological:Hydroxylation on P]DGQVITIGNER	0.835701	-0.379438	274994	32768	291100	863157	204147	32768
MTPN	P58546	GADINAPDK	GADIN[Common Biological:Hydroxylation on N]APDK	0.837309	-0.263963	50081.8	347993	346854	132084	125620	630767
KRT2	P35908	WELLQQMNVGTR	WELLQQMN[Common Biological:Hydroxylation on N]VGTR	0.837361	0.335489	32768	349236	387937	32768	252712	266856
DPM1	O60762	EKKLGLGTAYIHGMK	EK[Common Biological:Hydroxylation on K]K[Common Biological:Hydroxylation on K]LGLGTAYIHGMK	0.846086	0.306869	32768	380055	295182	266988	32768	221981
COL3A1	P02461	GEVGPAGSPGSNGAPGQR	GEVGPAGSP[UniProt:4-hydroxyproline on P]GSN[Common Artifact:Deamidation on N]GAPGQR	0.8463	0.374365	809060	32768	32768	44922.6	270945	32768
COL1A1	P02452	GNDGATGAAGPPGPTGPAGPPGFPGAVGAK	GNDGATGAAGPPGPTGPAGPP[UniProt:4-hydroxyproline on P]GFPGAVGAK	0.870244	-0.272512	1.17556e+06	32768	474477	413277	317125	245777
NUP210	Q8TEM1	LPSQYNFAMNVLGR	LP[Common Biological:Hydroxylation on P]SQYN[Common Artifact:Ammonia loss on N]FAMNVLGR	0.874821	0.102513	808416	1332522	872968	994255	1.72188e+06	443843
XPO5	Q9HAV4	SAILGLPQPLLELNDSPVFK	SAILGLP[Common Biological:Hydroxylation on P]QPLLELNDSPVFK	0.878122	0.158919	66189.9	12683.6	32768	10980.9	54938.6	32768
COL3A1	P02461	GEMGPAGIPGAPGLMGAR	GEMGPAGIP[UniProt:4-hydroxyproline on P]GAPGLMGAR	0.878858	0.425021	32768	5.06483e+06	3.47997e+06	355093	3.08038e+06	218178
COL1A1	P02452	GFSGLQGPPGPPGSPGEQGPSGASGPAGPR	GFSGLQGPPGP[Common Biological:Hydroxylation on P]PGSP[UniProt:4-hydroxyproline on P]GEQGPSGASGPAGPR	0.880631	-0.43899	32768	4.19551e+06	32768	32768	946737	361786
Trypsin	P00761	LGEHNIDVLEGNEQFINAAKIITHPNFNGNTLDNDIMLIK	LGEHNIDVLEGNEQFINAAK[UniProt:N6,N6-dimethyllysine on K]IITHPNFNGNTLDN[Common Biological:Hydroxylation on N]DIMLIK	0.884828	-0.181609	322809	30348.1	154143	76319.9	96522.9	299047
RPL8	P62917	GVAMNPVEHPFGGGNHQHIGK	GVAM[Common Variable:Oxidation on M]NPVEHP[Common Biological:Hydroxylation on P]FGGGNHQHIGK	0.896401	-0.104368	91885.1	468164	231575	181315	361219	188966
EEF1G	P26641	VPAFEGDDGFCVFESNAIAYYVSNEELR	VPAFEGDDGFC[Common Fixed:Carbamidomethyl on C]VFESN[Common Biological:Hydroxylation on N]AIAYYVSNEELR	0.8986	-0.0643813	144246	356925	176116	299134	160093	216464
PLEC	Q15149	FLEVQYLTGGLIEPDTPGR	FLEVQ[Common Artifact:Deamidation on Q]YLTGGLIEP[Common Biological:Hydroxylation on P]DTPGR	0.903756	0.0830151	32768	86851.2	39959.7	32768	32768	89120.5
COL3A1	P02461;P04258	GPPGPQGLPGLAGTAGEPGR	GPP[UniProt:4-hydroxyproline on P]GPQGLPGLAGTAGEP[UniProt:4-hydroxyproline on P]GR	0.908292	0.450585	34597824	35135808	32768	1.80433e+06	17485204	494702
COL1A1	P02452	VGPPGPSGNAGPPGPPGPAGK	VGPP[UniProt:4-hydroxyproline on P]GPSGNAGPP[UniProt:4-hydroxyproline on P]GPPGPAGK	0.918722	-0.215344	32768	32768	1.5758e+06	140797	309590	60742.9
COL3A1	P02461	GLAGPPGMPGPR	GLAGPP[UniProt:4-hydroxyproline on P]GMP[UniProt:4-hydroxyproline on P]GPR	0.920996	-0.37123	32768	54328708	23396630	3155534	16362589	1745668
COL3A1	P02461	GPAGPNGIPGEK	GPAGPN[Common Artifact:Deamidation on N]GIPGEK[Common Biological:Hydroxylation on K]	0.922194	0.313641	2.73481e+06	20323850	32768	402376	5.64183e+06	417913
COL3A1	P02461	GMPGSPGGPGSDGKPGPPGSQGESGR	GMP[UniProt:4-hydroxyproline on P]GSPGGPGSDGKPGPP[UniProt:4-hydroxyproline on P]GSQGESGR	0.927445	0.236394	32768	2.27875e+06	32768	43767.3	729339	46884.9
Trypsin	P00761	LGEHNIDVLEGNEQFINAAK	LGEHN[Common Biological:Hydroxylation on N]IDVLEGN[Common Artifact:Deamidation on N]EQFINAAK	0.927647	-0.109173	254888	32768	32768	32768	96519.1	108587
COL3A1	P02461	GLPGPPGIK	GLP[UniProt:4-hydroxyproline on P]GPP[UniProt:4-hydroxyproline on P]GIK	0.93616	0.174553	1.2355e+06	32768	32768	32768	401684	70108.6
COL3A1	P02461	GPPGPAGANGAPGLR	GPP[UniProt:4-hydroxyproline on P]GPAGAN[Common Artifact:Deamidation on N]GAPGLR	0.950643	0.215803	15378674	32768	32768	834179	32768	385674
MAP2	P11137	NEIVTETSPFAPAFLQPDDK	N[Common Artifact:Deamidation on N]EIVTETSP[Common Biological:Hydroxylation on P]FAPAFLQPDDK	0.953276	0.0268695	376452	243188	294413	342547	173949	427760
COL3A1	P02461	GEAGIPGVPGAK	GEAGIPGVP[UniProt:4-hydroxyproline on P]GAK	0.957223	0.136667	704257	32768	5.52241e+06	344014	1.83134e+06	152245
MYH9	P35579	MQQNIQELEEQLEEEESAR	MQQN[Common Biological:Hydroxylation on N]IQ[Common Artifact:Deamidation on Q]ELEEQLEEEESAR	0.981125	0.00647036	599594	546278	716208	588152	824834	477102
RPS27A;UBA52	P62979;P62987	TITLEVEPSDTIENVK	TITLEVEP[Common Biological:Hydroxylation on P]SD[Metal:Magnesium on D]TIENVK	0.990216	-0.0184415	153391	335149	32768	32768	146410	364855

## Sheet: Phosphorylation
Gene Names	Protein Groups	Base Sequence	Sequence	Student's T-test p-value Lis1_WT	Log2(ratio(LIS1/WT))	Intensity Lis1_1	Intensity Lis1_2	Intensity Lis1_3	Intensity WT_1	Intensity WT_2	Intensity WT_3
ABI2	Q9NYB9	NMAPSQQSPVR	NMAPS[Common Biological:Phosphorylation on S]QQSPVR	0.990195	0.00779883	67153.2	134100	77997.7	71187.8	54747.5	177323
ABLIM1	O14639	TLSPTPSAEGYQDVR	TLS[UniProt:Phosphoserine on S]PTPSAEGYQDVR	0.605508	-0.227155	192491	285113	456267	327879	280324	436933
ACIN1	Q9UKV3	TAQVPSPPR	TAQVPS[UniProt:Phosphoserine on S]PPR	0.533703	0.115428	236727	308690	327019	267131	237973	295699
ADD1	P35611	SPGSPVGEGTGSPPK	SPGS[UniProt:Phosphoserine on S]PVGEGTGSPPK	0.807358	-0.151693	320463	629091	354527	359346	299241	911169
AFDN	P55196	TISNPEVVMK	TIS[UniProt:Phosphoserine on S]NPEVVMK	0.568232	-0.354181	254620	196747	155973	343132	121699	390802
AHNAK	Q09666	KGDRSPEPGQTWTR	KGDRS[UniProt:Phosphoserine on S]PEPGQTWTR	0.0203972	1.75877	784650	795288	592807	113763	274876	305248
AHNAK	Q09666	LPSGSGAASPTGSAVDIR	LPSGSGAAS[UniProt:Phosphoserine on S]PTGSAVDIR	0.0375459	3.17967	555537	768130	514580	32768	274897	32768
AHNAK	Q09666	GGVTGSPEASISGSK	GGVT[Common Biological:Phosphorylation on T]GSPEASISGSK	0.0899894	0.988105	291400	509589	544862	138080	301769	248795
AHNAK	Q09666	GHYEVTGSDDETGK	GHYEVT[Common Biological:Phosphorylation on T]GSDDETGK	0.290003	1.21714	100891	722400	622264	98176.9	142589	257823
AHSG	P12763	CDSSPDSAEDVRK	C[Common Fixed:Carbamidomethyl on C]DSSPDS[UniProt:Phosphoserine on S]AEDVRK	0.0665818	1.2931	583404	1.68777e+06	1.24064e+06	323204	442136	580912
AHSG	P12763	HTFSGVASVESSSGEAFHVGK	HTFSGVAS[UniProt:Phosphoserine on S]VESS[Common Biological:Phosphorylation on S]SGEAFHVGK	0.11624	3.90087	1.76123e+06	32768	2.03199e+06	32768	32768	32768
AHSG	P12763	HTFSGVASVESSSGEAFHVGK	HTFSGVASVESS[Common Biological:Phosphorylation on S]SGEAFHVGK	0.117109	-4.96099	32768	32768	32768	7.37108e+06	32768	4401369
AHSG	P12763	CDSSPDSAEDVRK	[Common Artifact:Ammonia loss on C]C[Common Fixed:Carbamidomethyl on C]DSSPDS[UniProt:Phosphoserine on S]AEDVRK	0.146146	0.861564	1394883	2.73867e+06	2865379	1.00127e+06	1.95644e+06	931480
AHSG	P12763	CDSSPDSAEDVR	C[Common Fixed:Carbamidomethyl on C]DSSPDS[UniProt:Phosphoserine on S]AEDVR	0.309352	0.992929	168702	865729	1.03341e+06	206185	297332	312298
AHSG	P12763	HTFSGVASVESSSGEAFHVGK	HTFSGVASVESS[Common Biological:Phosphorylation on S]S[UniProt:Phosphoserine on S]GEAFHVGK	0.898869	0.377182	2.01727e+06	32768	2.66454e+06	1.07525e+06	2.28164e+06	32768
AKT1S1	Q96B36	SLPVSVPVWGFK	S[UniProt:Phosphoserine on S]LPVSVPVWGFK	0.0570363	0.732622	530802	447318	388428	254831	374398	210693
ANK3	Q12955	VALLLLDQGASPHAAAK	VALLLLDQGAS[UniProt:Phosphoserine on S]PHAAAK	0.0820566	0.449167	837544	1.15456e+06	924071	849480	669102	617800
ARHGEF2	Q92974	SVSTTNIAGHFNDESPLGLR	SVS[UniProt:Phosphoserine on S]TTNIAGHFNDESPLGLR	0.313604	1.21408	196380	282838	81390.9	248293	44501.6	32768
BCLAF1	Q9NYF8	AEGEWEDQEALDYFSDKESGK	AEGEWEDQEALDYFS[UniProt:Phosphoserine on S]DKESGK	0.0803165	-0.549503	497796	585254	556804	1.07199e+06	753721	629427
BCLAF1	Q9NYF8	IDISPSTLR	IDIS[UniProt:Phosphoserine on S]PSTLR	0.464978	-0.208675	443689	683842	690206	845468	616077	620488
BCLAF1	Q9NYF8	KAEGEPQEESPLK	KAEGEPQEES[UniProt:Phosphoserine on S]PLK	0.573845	-0.397792	181398	690250	463117	562341	337706	698285
CALU	O43852	VHNDAQSFDYDHDAFLGAEEAK	VHNDAQS[UniProt:Phosphoserine on S]FDYDHDAFLGAEEAK	0.895201	0.546505	12040093	32768	14462966	6137157	9107031	32768
CANX	P27824	AEEDEILNRSPR	AEEDEILNRS[UniProt:Phosphoserine on S]PR	0.0823568	0.678095	13392084	12765437	9027136	5328982	7.64965e+06	9242016
CANX	P27824	QKSDAEEDGGTVSQEEEDR	QKS[UniProt:Phosphoserine on S]DAEEDGGTVSQEEEDR	0.299799	-1.7412	191426	32768	1.00955e+06	431438	592846	925070
CARHSP1	Q9Y2V2	GNVVPSPLPTR	GNVVPS[UniProt:Phosphoserine on S]PLPTR	0.584405	-0.279144	2833760	3036186	2175805	5.03919e+06	1.7788e+06	3.73179e+06
CARHSP1	Q9Y2V2	TFSATVR	TFS[UniProt:Phosphoserine on S]ATVR	0.839572	0.165614	753594	2.15571e+06	1.56814e+06	741183	847916	2.87257e+06
CCDC6	Q16204	PISPGLSYASHTVGFTPPTSLTR	PIS[UniProt:Phosphoserine on S]PGLSYASHTVGFTPPTSLTR	0.90742	-0.0631746	147462	371557	403281	270855	388284	239595
CDC42EP4	Q9H3Q1	AGPDLPSLPSHALEDEGWAAAAPSPGSAR	AGPDLPSLPSHALEDEGWAAAAPS[UniProt:Phosphoserine on S]PGSAR	0.511304	0.474946	327618	413599	169148	148927	134009	427749
CDH11	P55287	PGLRPAPNSVDVDDFINTR	PGLRPAPNS[Common Biological:Phosphorylation on S]VDVDDFINTR	0.00541922	1.6187	384888	256643	271204	134318	84702.7	81301
CDS2	O95674	VAHEPVAPPEDKESESEAK	VAHEPVAPPEDKESES[Common Biological:Phosphorylation on S]EAK	0.455723	-0.536188	41137.1	137821	175248	132843	151407	150641
CEP170	Q5SW79	HDDGTQSDSENAGAHR	HDDGT[Common Biological:Phosphorylation on T]QSDSENAGAHR	0.240799	-1.10194	10034.6	35464.9	23623.7	42224	21755.6	90504.1
CEP170	Q5SW79	QGSFTIEKPSPNIPIELIPHINK	QGS[UniProt:Phosphoserine on S]FTIEKPSPN[Common Artifact:Ammonia loss on N]IPIELIPHINK	0.461225	-0.746748	230640	181067	50873.7	294965	92277.1	368795
CEP170	Q5SW79	QGSFTIEKPSPNIPIELIPHINK	QGS[UniProt:Phosphoserine on S]FTIEKPSPNIPIELIPHINK	0.736079	-0.220884	441592	311050	140307	373400	189393	431389
CETN2	P41208	RMSPKPELTEEQK	RMS[UniProt:Phosphoserine on S]PKPELTEEQK	0.396378	-1.17448	32768	356458	333823	205495	323489	674486
CFL1	P23528	ASGVAVSDGVIK	[UniProt:N-acetylalanine on A]ASGVAVS[UniProt:Phosphoserine on S]DGVIK	0.0479943	0.720406	201460	163365	154216	90421	142887	87826.3
CFL1	P23528	ASGVAVSDGVIK	[UniProt:N-acetylalanine on A]AS[UniProt:Phosphoserine on S]GVAVSDGVIK	0.967569	0.032821	3321296	6.43529e+06	4.3105e+06	5.3813e+06	1.74327e+06	9173008
CHAMP1	Q96JM3	LAPVPSPEPQKPAPVSPESVK	LAPVPS[UniProt:Phosphoserine on S]PEPQKPAPVSPESVK	0.211214	-0.422598	166140	141870	204159	314497	183910	200335
CLASP2	O75122	SRSDIDVNAAAGAK	SRS[UniProt:Phosphoserine on S]DIDVNAAAGAK	0.308297	-1.30186	207974	315285	32768	279343	190991	603544
CLCN7	P51798	VGHMSSVELDDELLDPDMDPPHPFPK	VGHMSS[Common Biological:Phosphorylation on S]VELDDELLDPDMDPPHPFPK	0.177374	0.526129	310809	312794	306578	170934	336257	173641
CLIC6	Q96NY7	RVSGEPQQSGDGSLSPQAEAIEVAAGESAGR	RVS[Common Biological:Phosphorylation on S]GEPQQSGDGSLSPQAEAIEVAAGESAGR	0.187674	-0.75035	713469	529844	1.25047e+06	919973	1.90145e+06	1.28638e+06
CLIC6	Q96NY7	RVSGEPQQSGDGSLSPQAEAIEVAAGESAGR	RVS[Common Biological:Phosphorylation on S]GEPQQ[Common Artifact:Deamidation on Q]SGDGSLSPQAEAIEVAAGESAGR	0.239924	-0.70514	765206	476811	1.32928e+06	934466	1.8264e+06	1231368
CNN3	Q15417	AGQSVIGLQMGTNKCASQAGMTAYGTR	AGQSVIGLQMGT[Common Biological:Phosphorylation on T]NKC[Common Fixed:Carbamidomethyl on C]ASQAGMTAYGTR	0.511386	-0.907649	32768	206713	32768	32768	218827	204365
CNN3	Q15417	FDEGKLKAGQSVIGLQMGTNK	FDEGKLKAGQS[Common Biological:Phosphorylation on S]VIGLQMGTNK	0.579408	0.232834	263375	327885	231942	194461	168386	376934
COPB2	P35606	STAQQELDGKPASPTPVIVASHTANKEEK	STAQQELDGKPAS[UniProt:Phosphoserine on S]PTPVIVASHTANKEEK	0.0961538	1.08979	3.94564e+06	1.73014e+06	1.38229e+06	892392	1.31266e+06	835423
COPB2	P35606	STAQQELDGKPASPTPVIVASHTANK	STAQQELDGKPAS[UniProt:Phosphoserine on S]PTPVIVASHTANK	0.807951	-0.233042	505700	3126875	3.14519e+06	2.5235e+06	1.9931e+06	1605373
CRMP1	Q14194	GMYDGPVYEVPATPK	GMYDGPVYEVPAT[UniProt:Phosphothreonine on T]PK	0.120142	-2.56425	32768	32768	32768	360256	32768	616649
CRMP1	Q14194	TIEANGRMVIPGGIDVNTYLQK	T[Common Biological:Phosphorylation on T]IEANGRMVIPGGIDVNTYLQK	0.144355	-2.47903	32768	32768	538122	505430	594975	332970
CTNNB1	P35222	RLSVELTSSLFR	RLS[UniProt:Phosphoserine on S]VELTSSLFR	0.0934546	-2.038	199385	28206.9	185444	447035	449533	359469
CTNNB1	P35222	TSMGGTQQQFVEGVR	TS[UniProt:Phosphoserine on S]MGGTQQQFVEGVR	0.298292	1.03836	135099	189478	316612	185435	153943	32768
CTNNB1	P35222	RTSMGGTQQQFVEGVR	RT[Common Biological:Phosphorylation on T]SMGGTQQQFVEGVR	0.942853	0.018432	430059	469857	510823	564101	337418	521908
CTNND1	O60716	HYEDGYPGGSDNYGSLSR	HYEDGYPGGSDNYGSLS[Common Biological:Phosphorylation on S]R	0.21409	0.440226	253602	373728	316961	323638	186957	198769
CTNND1	O60716	VGGSSVDLHR	VGGS[UniProt:Phosphoserine on S]SVDLHR	0.413239	0.37625	359684	868273	636986	422029	378005	570270
CTNND2	Q9UQB3	ALQSPEHHIDPIYEDR	ALQS[UniProt:Phosphoserine on S]PEHHIDPIYEDR	0.339439	-1.49303	32768	32768	157261	248757	32768	461992
CTTN	Q14247	LPSSPVYEDAASFK	LPSS[UniProt:Phosphoserine on S]PVYEDAASFK	0.202304	-0.542984	420551	942872	679430	1.09903e+06	860892	880684
CTTN	Q14247	TQTPPVSPAPQPTEER	TQT[UniProt:Phosphothreonine on T]PPVSPAPQPTEER	0.361105	0.521723	187717	495017	540912	236338	308413	233035
DBN1	Q16643	LSSPVLHR	LSS[UniProt:Phosphoserine on S]PVLHR	0.810685	-0.248773	1.31978e+06	5359696	1.81136e+06	2.90284e+06	1.09951e+06	6.73423e+06
DBNL	Q9UJU6	AMSTTSISSPQPGK	AMST[Common Biological:Phosphorylation on T]TSISSPQPGK	0.549521	-0.160805	227884	301097	262990	231762	280210	388200
DCLK1	O15075	SKSPASTSSVNGTPGSQLSTPR	SKS[UniProt:Phosphoserine on S]PASTSSVN[Common Artifact:Deamidation on N]GTPGSQLSTPR	0.496413	-0.829559	142934	324416	32768	171187	118294	421135
DCLK1	O15075	SPSPSPTSPGSLR	SPSPSPTSPGS[Common Biological:Phosphorylation on S]LR	0.9318	-0.0962613	85597.2	194755	32768	105312	32768	193377
DCX	O43602	QSPISTPTSPGSLR	QSPIS[Common Biological:Phosphorylation on S]TPTSPGSLR	0.0896693	-2.84481	32768	406614	105210	1.63416e+06	304177	1.04566e+06
DCX	O43602	SKQSPISTPTSPGSLR	S[Common Biological:Phosphorylation on S]KQSPISTPTSPGSLR	0.116295	-1.67953	32768	32768	32768	194935	32768	181042
DCX	O43602	MNGLPSPTHSAHCSFYR	MNGLPSPTHS[Common Biological:Phosphorylation on S]AHC[Common Fixed:Carbamidomethyl on C]SFYR	0.117795	-2.21633	32768	32768	32768	282589	32768	381321
DCX	O43602	SKQSPISTPTSPGSLR	S[Common Biological:Phosphorylation on S]KQSPISTPTS[UniProt:Phosphoserine on S]PGSLR	0.230235	-2.21613	32768	32768	32768	32768	86752.6	1.2416e+06
DCX	O43602	SKSPADSGNDQDANGTSSSQLSTPK	SKSPADS[Common Biological:Phosphorylation on S]GNDQDANGTSSSQLSTPK	0.34337	-1.09794	32768	64423.4	32768	65271.5	32768	317185
DDX47	Q9H0S4	SILLATDVASR	S[Common Biological:Phosphorylation on S]ILLATDVASR	0.00230505	1.59978	2.75494e+06	2.0415e+06	3451801	946837	801353	918888
DNAJC5	Q9H3Z4	SLSTSGESLYHVLGLDK	SLST[Common Biological:Phosphorylation on T]SGESLYHVLGLDK	0.0854971	-0.588558	1.40422e+06	1.0321e+06	1.11064e+06	2117893	1989748	1.29881e+06
DPYSL2	Q16555	GLYDGPVCEVSVTPK	GLYDGPVC[Common Fixed:Carbamidomethyl on C]EVSVT[UniProt:Phosphothreonine on T]PK	0.105339	-2.18872	365313	689090	113064	1.68861e+06	541463	2.94968e+06
DPYSL2	Q16555	TVTPASSAK	TVT[UniProt:Phosphothreonine on T]PASSAK	0.18864	-1.707	46241.4	101536	17870.4	127935	58180.4	392273
DPYSL3	Q14195	GMYDGPVFDLTTTPK	GMYDGPVFDLTT[Common Biological:Phosphorylation on T]TPK	0.0617289	-3.89396	788373	32768	257758	3.09873e+06	1.15928e+06	6.09008e+06
DPYSL3	Q14195	GSPTRPNPPVR	GS[UniProt:Phosphoserine on S]PTRPNPPVR	0.49503	-0.843953	791184	2.63445e+06	589025	1.43056e+06	769274	6.45179e+06
DPYSL3	Q14195	GMYDGPVFDLTTTPK	GM[Common Variable:Oxidation on M]YDGPVFDLTT[Common Biological:Phosphorylation on T]TPK	0.561717	-0.83997	100642	171301	32768	219684	32768	450101
DPYSL5	Q9BPU6	DLHESSFSLSGSQIDDHVPK	DLHES[Common Biological:Phosphorylation on S]SFSLSGSQIDDHVPK	0.15421	-1.52785	32768	32768	32768	32768	97133.4	265046
DSTN	P60981	ASGVQVADEVCR	[UniProt:N-acetylalanine on A]AS[UniProt:Phosphoserine on S]GVQVADEVC[Common Fixed:Carbamidomethyl on C]R	0.334348	1.24451	233114	275251	500910	172976	32768	426305
DYNC1H1	Q14204	KFLSDPQVHTVLVER	KFLS[UniProt:Phosphoserine on S]DPQVHTVLVER	0.582146	0.0698293	32768	32768	32768	32768	34836.5	26656.5
DYNLRB2;DYNLRB1	Q8TF09;Q9NP97	DIDPQNDLTFLR	DIDPQNDLT[Common Biological:Phosphorylation on T]FLR	0.595461	1.31144	760061	1.16095e+06	4.49034e+06	2966868	32768	2665911
DYRK1A	Q13627	IYQYIQSR	IYQY[UniProt:Phosphotyrosine on Y]IQSR	0.744166	-0.0991554	132781	192960	159182	144220	146241	237657
EAF2	Q96CJ1	TPNLVKHSPSEDK	TPNLVKHSPS[UniProt:Phosphoserine on S]EDK	0.50956	0.585664	463975	2.56275e+06	2.29322e+06	954644	772426	1.09406e+06
EBAG9	O00559	KLSGDQITLPTTVDYSSVPK	KLS[UniProt:Phosphoserine on S]GDQITLPTTVDYSSVPK	0.650644	0.278225	275242	546920	585853	196522	499739	503512
EEF1A1	P68104	SVEMHHEALSEALPGDNVGFNVKNVSVKDVR	SVEMHHEALSE[UniProt:5-glutamyl glycerylphosphorylethanolamine on E]ALPGDNVGFNVKNVSVKDVR	0.510732	-0.711803	264275	243985	32768	211425	225179	194987
EEF1A1;EEF1A2	P68104;Q05639	SVEMHHEALSEALPGDNVGFNVK	SVEMHHE[Metal:Sodium on E]ALSE[UniProt:5-glutamyl glycerylphosphorylethanolamine on E]ALPGDNVGFNVK	0.101671	0.351472	1.75672e+06	1.99194e+06	1.35436e+06	1.36533e+06	1.28725e+06	1.29836e+06
EEF1A1;EEF1A2	P68104;Q05639	SVEMHHEALSEALPGDNVGFNVK	SVEMHHEALSE[UniProt:5-glutamyl glycerylphosphorylethanolamine on E]ALPGDNVGFNVK	0.12525	0.328756	272802048	222259040	194522560	169229952	206342848	170495856
EEF1A1;EEF1A2	P68104;Q05639	SVEMHHEALSEALPGDNVGFNVK	SVEMHHE[Metal:Fe[III] on E]ALSE[UniProt:5-glutamyl glycerylphosphorylethanolamine on E]ALPGDNVGFNVK	0.244258	1.35447	3.68378e+06	828138	2.60605e+06	355268	642329	2.08379e+06
EEF1A1;EEF1A2	P68104;Q05639	SVEMHHEALSEALPGDNVGFNVK	SVEMHHEALSE[UniProt:5-glutamyl glycerylphosphorylethanolamine on E]ALPGDNVGFN[Common Artifact:Deamidation on N]VK	0.938429	0.192226	32768	1.30696e+06	958694	885199	32768	949084
EEF1A1;EEF1A2	P68104;Q05639	SVEMHHEALSEALPGDNVGFNVK	SVEMHHEALSE[UniProt:5-glutamyl glycerylphosphorylethanolamine on E]ALPGDN[Common Artifact:Deamidation on N]VGFNVK	0.949458	0.175187	32768	1.7944e+06	1479996	1.30176e+06	32768	1.41723e+06
EEF1A1;EEF1A2	P68104;Q05639	SVEMHHEALSEALPGDNVGFNVK	SVEMHHE[Metal:Fe[II] on E]ALSE[UniProt:5-glutamyl glycerylphosphorylethanolamine on E]ALPGDNVGFNVK	0.97881	0.0879854	32768	3340655	3.33461e+06	32768	3.1231e+06	2970518
EEF1A1;EEF1A2	P68104;Q05639	SVEMHHEALSEALPGDNVGFNVK	SVEM[Common Variable:Oxidation on M]HHEALSE[UniProt:5-glutamyl glycerylphosphorylethanolamine on E]ALPGDNVGFNVK	0.983654	0.0901604	16675384	32768	13403952	11295352	16405369	32768
EEF1A2	Q05639	KEGNASGVSLLEALDTILPPTRPTDK	KEGN[Common Artifact:Ammonia loss on N]AS[UniProt:Phosphoserine on S]GVSLLEALDTILPPTRPTDK	0.321638	-0.842442	124126	342586	734873	520463	582208	594536
EEF1D	P29692	ATAPQTQHVSPMR	ATAPQTQHVS[UniProt:Phosphoserine on S]PMR	0.544756	-0.915949	32768	481044	374894	200598	245526	805942
EIF3C	Q99613	QPLLLSEDEEDTKR	QPLLLS[UniProt:Phosphoserine on S]EDEEDTKR	0.529044	0.25573	611518	398619	547996	579683	488800	276998
EIF4G2	P78344	TQTPPLGQTPQLGLK	TQT[UniProt:Phosphothreonine on T]PPLGQTPQLGLK	0.464619	-0.861964	32768	280775	320660	276846	256702	249240
EIF4G3	O43432	RSPVPAQIAITVPK	RS[UniProt:Phosphoserine on S]PVPAQIAITVPK	0.694445	0.0771834	280280	241608	283363	298061	270481	202722
EIF5B	O60841	NKPGPNIESGNEDDDASFK	NKPGPNIES[UniProt:Phosphoserine on S]GNEDDDASFK	0.672178	0.125762	553893	693853	663375	827166	509745	465513
ELAVL1	Q15717	NVALLSQLYHSPAR	NVALLSQLYHS[UniProt:Phosphoserine on S]PAR	0.477059	-0.819107	220700	264024	32768	383128	157478	173803
ELAVL2	Q12926	TNQAILSQLYQSPNR	TNQAILS[Common Biological:Phosphorylation on S]QLYQSPNR	0.457937	1.53978	32768	570795	625682	443426	32768	32768
ENSA;ARPP19	O43768;P56211	YFDSGDYNMAK	YFDS[UniProt:Phosphoserine on S]GDYNMAK	0.00381077	-2.4264	32768	32768	32768	104227	194394	269739
EPB41L3	Q9Y2J2	TETISFGSVSPGGVK	TETIS[Common Biological:Phosphorylation on S]FGSVSPGGVK	0.140896	-1.33704	32768	32768	32768	186996	32768	92583.9
EPB41L3	Q9Y2J2	GISQTNLITTVTPEK	GIS[UniProt:Phosphoserine on S]QTNLITTVTPEK	0.403798	-1.57297	32768	291980	32768	583502	32768	431810
EPS15L1	Q9UBC2	STPSHGSVSSLNSTGSLSPK	STPSHGSVSSLNS[Common Biological:Phosphorylation on S]TGSLSPK	0.39829	-0.424588	80869.7	211591	146752	141461	190627	225158
ETF1	P62495	KLIGRYFDEISQDTGK	KLIGRY[Common Biological:Phosphorylation on Y]FDEISQDTGK	0.565716	-0.801776	32768	231787	32768	203613	32768	197610
FLNA	P21333	CSGPGLSPGMVR	C[Common Fixed:Carbamidomethyl on C]SGPGLS[UniProt:Phosphoserine on S]PGMVR	0.00358203	1.22378	419493	500196	382798	153125	226902	181454
FLNA	P21333	APSVANVGSHCDLSLK	APS[UniProt:Phosphoserine on S]VANVGSHC[Common Fixed:Carbamidomethyl on C]DLSLK	0.191555	0.979742	130941	428321	421886	149961	196319	104787
FLNC	Q14315	LGSFGSITR	LGS[UniProt:Phosphoserine on S]FGSITR	0.400465	0.480663	818132	1.27263e+06	879512	1.31616e+06	445538	574769
FNBP1L	Q5T0N5	TISDGTISASK	TIS[UniProt:Phosphoserine on S]DGTISASK	0.660896	-0.206408	103365	196234	168286	152987	125620	272828
FNBP1L	Q5T0N5	HSSDINHLVTQGRESPEGSYTDDANQEVR	HSSDINHLVT[Common Biological:Phosphorylation on T]QGRESPEGSYTDDANQEVR	0.737822	-0.377016	187955	246442	32768	228241	72759.4	200177
FOXO3	O43524	KAALQTAPESADDSPSQLSK	KAALQTAPES[UniProt:Phosphoserine on S]ADDSPSQLSK	0.0205781	2.40255	345228	248007	218851	32768	118060	32768
FRY	Q5TBA9	NSDLLTVLSR	NSDLLTVLS[UniProt:Phosphoserine on S]R	0.0670163	0.541374	1.32506e+06	1.41408e+06	1059214	1.07028e+06	700982	858176
FSCN1	Q16658	KNGQLAASVETAGDSELFLMK	KNGQLAAS[Common Biological:Phosphorylation on S]VETAGDSELFLMK	0.00974295	0.814036	415481	461888	327216	204309	220787	256161
G3BP1	Q13283	SSSPAPADIAQTVQEDLR	S[Common Biological:Phosphorylation on S]SSPAPADIAQTVQEDLR	0.523512	1.83313	32768	1.44885e+06	1.6167e+06	32768	1580245	32768
GAP43	P17677	QADVPAAVTAAAATTPAAEDAAAK	QADVPAAVTAAAAT[Common Biological:Phosphorylation on T]TPAAEDAAAK	0.0724319	-3.03235	32768	177385	32768	698025	129971	1.14969e+06
GBF1	Q92538	GYTSDSEVYTDHGRPGK	GYTS[UniProt:Phosphoserine on S]DSEVYTDHGRPGK	0.0842287	0.687272	687525	532241	445887	264123	464745	318370
GBF1	Q92538	ADAPDAGAQSDSELPSYHQNDVSLDR	ADAPDAGAQS[UniProt:Phosphoserine on S]DSELPSYHQNDVSLDR	0.154792	0.461053	467658	497739	310307	306161	361543	250173
GFPT1	Q06210	VDSTTCLFPVEEK	VDST[Common Biological:Phosphorylation on T]TC[Common Fixed:Carbamidomethyl on C]LFPVEEK	0.0971857	1.0357	1.81398e+06	1.63582e+06	1.85604e+06	701176	1.64495e+06	554172
GFPT2	O94808	LDSSACLHAVGDK	LDSS[Common Biological:Phosphorylation on S]AC[Common Fixed:Carbamidomethyl on C]LHAVGDK	0.0141229	2.67036	306672	420809	245143	32768	114210	32768
GFPT2	O94808	RLDSSACLHAVGDK	RLDSS[Common Biological:Phosphorylation on S]AC[Common Fixed:Carbamidomethyl on C]LHAVGDK	0.0218152	2.71181	382969	397021	298145	32768	150139	32768
GIGYF2	Q6Y7W6	VGVEASEETPQTSSSSARPGTPSDHQSQEASQFER	VGVEASEETPQT[Common Biological:Phosphorylation on T]SSSSARPGTPSDHQSQEASQFER	0.57594	0.148471	478144	319305	283996	354590	287285	312576
GIT1	Q9Y2X7	SLSSPTDNLELSLR	SLS[Common Biological:Phosphorylation on S]SPTDNLELSLR	0.12585	-1.46904	32768	32768	32768	191891	32768	118720
GJA1	P17302	LAAGHELQPLAIVDQRPSSR	LAAGHELQPLAIVDQRPS[Common Biological:Phosphorylation on S]SR	0.612262	0.972954	32768	1.09674e+06	743008	77089.5	427186	107218
GOLIM4	O00461	GREEHYEEEEEEEEDGAAVAEK	GR[Common Biological:Citrullination on R]EEHY[UniProt:Phosphotyrosine on Y]EEEEEEEEDGAAVAEK	0.346396	1.53154	278622	32768	494132	32768	32768	173897
GSK3A;GSK3B	P49840;P49841	GEPNVSYICSR	GEPNVSY[UniProt:Phosphotyrosine on Y]IC[Common Fixed:Carbamidomethyl on C]SR	0.128662	-1.50827	139266	159166	32768	278963	172069	348334
H1-4	P10412	SETAPAAPAAPAPAEKTPVK	[UniProt:N-acetylserine on S]SETAPAAPAAPAPAEKT[UniProt:Phosphothreonine on T]PVK	0.114026	-1.05485	194444	94102.3	153215	380879	163157	404509
H1-4	P10412	SETAPAAPAAPAPAEK	[UniProt:N-acetylserine on S]SET[Common Biological:Phosphorylation on T]APAAPAAPAPAEK	0.119596	-2.13137	32768	32768	32768	244173	32768	369846
H1-5	P16401	SETAPAETATPAPVEKSPAKK	[UniProt:N-acetylserine on S]SETAPAETATPAPVEKS[UniProt:Phosphoserine on S]PAKK	0.0321917	1.19356	1005306	2.14136e+06	1.07721e+06	512899	550989	685842
H1-5	P16401	SETAPAETATPAPVEK	[UniProt:N-acetylserine on S]SET[Common Biological:Phosphorylation on T]APAETATPAPVEK	0.0347132	-2.55766	151208	32768	32768	434666	199454	382184
H1-5	P16401	SETAPAETATPAPVEKSPAK	[UniProt:N-acetylserine on S]SETAPAETATPAPVEKS[UniProt:Phosphoserine on S]PAK	0.0479591	-1.32091	859708	988335	599787	2.5723e+06	1121208	2.75512e+06
H3F3C	Q6NXT2	FQSAAVGALQEASEAYLVGLLEDTNLCAIHAK	FQSAAVGALQ[Common Artifact:Deamidation on Q]EASEAYLVGLLEDT[UniProt:Phosphothreonine on T]NLC[Common Fixed:Carbamidomethyl on C]AIHAK	0.132522	-2.56892	32768	32768	32768	32768	274087	818415
HACD3	Q9P035	WLDESDAEMELR	WLDES[UniProt:Phosphoserine on S]DAEMELR	0.965067	-0.00979233	2.06382e+06	1.61301e+06	2247500	1.93385e+06	2.38767e+06	1.65369e+06
HDAC2	Q92769	MLPHAPGVQMQAIPEDAVHEDSGDEDGEDPDKR	MLPHAPGVQMQAIPEDAVHEDS[UniProt:Phosphoserine on S]GDEDGEDPDKR	0.783014	-0.212411	1.67315e+06	395557	393182	935199	734950	588848
HDGF	P51858	GNAEGSSDEEGKLVIDEPAK	GNAEGS[UniProt:Phosphoserine on S]S[UniProt:Phosphoserine on S]DEEGKLVIDEPAK	0.14583	-1.41964	32768	118875	179455	327712	170285	239825
HDGF	P51858	KGNAEGSSDEEGKLVIDEPAK	KGNAEGS[UniProt:Phosphoserine on S]S[UniProt:Phosphoserine on S]DEEGKLVIDEPAK	0.212008	-0.997643	88983.4	319918	331066	569629	311857	422353
HDGF	P51858	AGDLLEDSPK	AGDLLEDS[UniProt:Phosphoserine on S]PK	0.423732	-1.04379	142890	1.29224e+06	1.61949e+06	1.81666e+06	841920	1.71323e+06
HDGF	P51858	AGDLLEDSPKRPK	AGDLLEDS[UniProt:Phosphoserine on S]PKRPK	0.812509	-0.0591869	1.46513e+06	1.52114e+06	1.00782e+06	1.3387e+06	1.17022e+06	1.62154e+06
HMGB1	P09429	HPDASVNFSEFSKKCSER	HPDASVNFS[Common Biological:Phosphorylation on S]EFSKKC[UniProt:Cysteine sulfonic acid (-SO3H) on C]SER	0.976355	0.0301774	32768	198435	259198	107758	151615	96885.3
HNRNPA1	P09651	SESPKEPEQLRK	SES[UniProt:Phosphoserine on S]PKEPEQLRK	0.391817	1.22569	1.93296e+06	323013	96524.5	217351	123930	174919
HNRNPA1	P09651	SESPKEPEQLR	SES[UniProt:Phosphoserine on S]PKEPEQLR	0.598106	-0.297293	1.90982e+06	5.45407e+06	4863836	5343882	3444161	5107816
HNRNPC	P07910	NDKSEEEQSSSSVK	NDKS[UniProt:Phosphoserine on S]EEEQSSSSVK	0.401358	0.302713	106285	175649	189498	123628	98442	154898
HNRNPH1;HNRNPH2	P31943;P55795	HTGPNSPDTANDGFVR	HTGPNS[Common Biological:Phosphorylation on S]PDTANDGFVR	0.133211	-0.519459	328036	487339	341232	685450	417197	561828
HNRNPK	P61978	DYDDMSPR	DYDDMS[UniProt:Phosphoserine on S]PR	0.987888	0.00306002	371316	549414	490901	482766	411221	501259
HNRNPU	Q00839	AKSPQPPVEEEDEHFDDTVVCLDTYNCDLHFK	AKS[UniProt:Phosphoserine on S]PQPPVEEEDEHFDDTVVC[Common Fixed:Carbamidomethyl on C]LDTYN[Common Artifact:Deamidation on N]C[Common Fixed:Carbamidomethyl on C]DLHFK	0.077007	-0.6204	207984	215446	206075	368414	403999	225400
HNRNPU	Q00839	AKSPQPPVEEEDEHFDDTVVCLDTYNCDLHFK	AKS[UniProt:Phosphoserine on S]PQPPVEEEDEHFDDTVVC[Common Fixed:Carbamidomethyl on C]LDTYNC[Common Fixed:Carbamidomethyl on C]DLHFK	0.344473	-0.275736	9774895	9186904	7.43191e+06	11337273	13347647	7824973
HNRNPU	Q00839	AKSPQPPVEEEDEHFDDTVVCLDTYNCDLHFK	AKS[UniProt:Phosphoserine on S]PQ[Common Artifact:Deamidation on Q]PPVEEEDEHFDDTVVC[Common Fixed:Carbamidomethyl on C]LDTYNC[Common Fixed:Carbamidomethyl on C]DLHFK	0.615573	1.09097	185835	119013	718865	32768	1.5319e+06	32768
HNRNPU	Q00839	SSSPVNVK	[UniProt:N-acetylserine on S]SS[Common Biological:Phosphorylation on S]SPVNVK	0.926398	-0.0588881	287823	919873	800101	569606	466121	901793
HNRNPUL1	Q9BUJ2	GRSPQPPAEEDEDDFDDTLVAIDTYNCDLHFK	GRS[UniProt:Phosphoserine on S]PQPPAEEDEDDFDDTLVAIDTYNC[Common Fixed:Carbamidomethyl on C]DLHFK	0.0653849	-0.440008	157549	218647	183619	284939	252531	219471
HNRNPUL2	Q1KMD3	SKSPLPPEEEAKDEEEDQTLVNLDTYTSDLHFQVSK	SKS[UniProt:Phosphoserine on S]PLPPEEEAKDEEEDQTLVNLDTYTSDLHFQVSK	0.0798068	-0.505747	1.72957e+06	1.79227e+06	1.5755e+06	3.10696e+06	2.39387e+06	1.87957e+06
HNRNPUL2	Q1KMD3	SGDETPGSEVPGDK	S[UniProt:Phosphoserine on S]GDETPGSEVPGDK	0.470014	-1.17801	32768	650747	696379	727797	391278	604032
HSP90AA1	P07900	ESEDKPEIEDVGSDEEEEKK	ESEDKPEIEDVGS[UniProt:Phosphoserine on S]DEEEEKK	0.420346	-1.05533	616984	5.47072e+06	8637960	6.08066e+06	6.20405e+06	6936868
HSP90AA1	P07900	DKEVSDDEAEEKEDK	DKEVS[UniProt:Phosphoserine on S]DDEAEEKEDK	0.88437	-0.203123	20149	190830	259559	74132.9	77033.5	266614
HSP90AA1	P07900	DKEVSDDEAEEK	DKEVS[UniProt:Phosphoserine on S]DDEAEEK	0.921573	-0.124856	43263.4	307104	438940	132494	129654	440135
HSP90AB1	P08238	EKEISDDEAEEEKGEK	EKEIS[UniProt:Phosphoserine on S]DDEAEEEKGEK	0.749504	-0.439424	124897	1.38519e+06	1.71819e+06	803499	582760	1.58306e+06
HSP90AB1;HSP90AB2P	P08238;Q58FF8	IEDVGSDEEDDSGKDKK	IEDVGSDEEDDS[Common Biological:Phosphorylation on S]GKDKK	0.116173	-3.73471	32768	32768	32768	1.66692e+06	1.51972e+06	32768
HSP90AB1;HSP90AB2P	P08238;Q58FF8	IEDVGSDEEDDSGKDKK	IEDVGS[UniProt:Phosphoserine on S]DEEDDSGKDKK	0.117071	4.36763	32768	3.83949e+06	2.46029e+06	32768	32768	32768
HSPA5	P11021	LIGDAAKNQLTSNPENTVFDAK	LIGDAAK[Common Biological:Hydroxybutyrylation on K]NQLTS[UniProt:Phosphoserine on S]NPENTVFDAK	0.80474	-0.339781	488197	132563	32768	159771	346739	77592.3
HSPB1	P04792	QLSSGVSEIR	QLS[UniProt:Phosphoserine on S]SGVSEIR	0.327537	0.457833	2.4826e+06	3338562	5.21863e+06	3702559	2084412	2163079
HUWE1	Q7Z6Z7	GSGTASDDEFENLR	GS[Common Biological:Phosphorylation on S]GTASDDEFENLR	0.509928	0.820857	286129	315591	234864	352776	332847	32768
IFI16	Q16666	VSEEQTQPPSPAGAGMSTAMGR	VSEEQTQPPS[UniProt:Phosphoserine on S]PAGAGMSTAMGR	8.22723e-05	3.44274	472886	329345	290434	32768	32768	32768
IGF2BP1	Q9NZI8	QGSPVAAGAPAK	QGS[UniProt:Phosphoserine on S]PVAAGAPAK	0.220186	0.76796	404861	747250	511807	293894	188211	566899
IGF2R	P11717	ALSSLHGDDQDSEDEVLTIPEVK	ALSSLHGDDQDS[UniProt:Phosphoserine on S]EDEVLTIPEVK	0.817266	-0.326594	570519	409341	32768	289686	294595	176846
ILF3	Q12906	DSSKGEDSAEETEAKPAVVAPAPVVEAVSTPSAAFPSDATAEQGPILTK	DSSKGEDSAEET[Common Biological:Phosphorylation on T]EAKPAVVAPAPVVEAVSTPSAAFPSDATAEQGPILTK	0.427622	-1.77489	2.96859e+06	32768	1.32323e+06	2.06436e+06	1.935e+06	1.29139e+06
INA	Q16352	TSQIGESFEEILEETVISTK	TSQIGES[UniProt:Phosphoserine on S]FEEILEETVISTK	0.105614	-0.972238	32768	32768	32768	102703	34562.1	74848.6
IRF2BP2	Q7Z5L9	RKPSPEPEGEVGPPK	RKPS[UniProt:Phosphoserine on S]PEPEGEVGPPK	0.482688	-0.232045	95957.4	121838	114693	119091	97055.8	187957
IRF2BPL	Q9H1B7	KASPEPPDSAEGALK	KAS[UniProt:Phosphoserine on S]PEPPDSAEGALK	0.569132	-0.216742	172123	364611	250857	249384	275754	359286
ITSN1	Q15811	SAFTPATATGSSPSPVLGQGEK	SAFTPATATGSSPS[UniProt:Phosphoserine on S]PVLGQGEK	0.213427	-1.50958	32768	238310	32768	121879	167577	289190
ITSN2	Q9NZM3	TVSPGSVSPIHGQGQVVENLK	TVSPGSVS[UniProt:Phosphoserine on S]PIHGQGQVVENLK	0.0484822	0.943898	286871	602530	450003	260821	192652	217440
JPT1	Q9UK76	RNSSEASSGDFLDLK	RNSSEAS[Common Biological:Phosphorylation on S]SGDFLDLK	0.113936	-1.57855	292073	1.00457e+06	493441	1.54822e+06	779022	3.19813e+06
JPT1	Q9UK76	GEGDIHENVDTDLPGSLGQSEEKPVPAAPVPSPVAPAPVPSR	GEGDIHENVDTDLPGSLGQSEEKPVPAAPVPS[UniProt:Phosphoserine on S]PVAPAPVPSR	0.368735	-1.45394	32768	171918	32768	210087	32768	551334
KHDRBS1	Q07666	SGSMDPSGAHPSVR	SGS[UniProt:Phosphoserine on S]MDPSGAHPSVR	0.324915	-0.313754	663403	1.04424e+06	693834	1.12411e+06	751785	1.09213e+06
KIF5C	O60282	PIRPGHYPASSPTAVHAIR	PIRPGHYPASS[Common Biological:Phosphorylation on S]PTAVHAIR	0.266296	-1.40108	109596	200588	32768	278567	87899.6	541919
KPNB1	Q14974	TVSPDRLELEAAQK	TVS[UniProt:Phosphoserine on S]PDRLELEAAQK	0.579316	-0.263753	489806	531292	801168	1.18928e+06	606009	500623
LARP1	Q6PKG0	SLPTTVPESPNYR	SLPTTVPES[UniProt:Phosphoserine on S]PNYR	0.569584	0.173417	512679	637682	540936	717380	410890	418321
LIMA1	Q9UHB6	ETPHSPGVEDAPIAK	ETPHS[UniProt:Phosphoserine on S]PGVEDAPIAK	0.0379306	0.89824	421194	698049	661750	362313	342664	242057
LMNA	P02545	LRLSPSPTSQR	LRLS[UniProt:Phosphoserine on S]PSPTSQR	0.000435971	1.72963	1.30274e+06	1.46551e+06	1.51367e+06	414659	520760	366891
LMNA	P02545	LRLSPSPTSQR	LRLS[UniProt:Phosphoserine on S]PS[UniProt:Phosphoserine on S]PTSQR	0.00278091	1.49029	499151	603908	454431	181089	232552	146686
LMNA	P02545	SGAQASSTPLSPTR	SGAQAS[Common Biological:Phosphorylation on S]STPLSPTR	0.12314	1.30931	167890	235368	201869	142396	112324	32768
LSM14A	Q8ND56	SPVSTRPLPSASQK	S[UniProt:Phosphoserine on S]PVSTRPLPSASQK	0.786558	0.0683829	708808	900496	775378	647199	653960	1.01433e+06
LSM14A	Q8ND56	SPTMEQAVQTASAHLPAPAAVGR	S[UniProt:Phosphoserine on S]PTMEQAVQTASAHLPAPAAVGR	0.938134	-0.18228	32768	807088	719564	987558	32768	859099
MAP1A	P78559	GQDVVQEWQETSPTREEPAGEQK	GQDVVQEWQETS[UniProt:Phosphoserine on S]PTREEPAGEQK	0.544823	-0.349407	122089	266833	257385	378196	156015	293874
MAP1B	P46821	GPAESPDEGITTTEGEGECEQTPEELEPVEK	GPAESPDEGIT[Common Biological:Phosphorylation on T]TTEGEGEC[Common Fixed:Carbamidomethyl on C]EQTPEELEPVEK	0.00158231	-3.22923	32768	32768	32768	443425	172093	380237
MAP1B	P46821	LGDVSPTQIDVSQFGSFK	LGDVSPT[Common Biological:Phosphorylation on T]QIDVSQFGSFK	0.0184353	-5.40496	482964	32768	32768	4.26003e+06	1.61326e+06	5739318
MAP1B	P46821	SVNFSLTPNEIK	SVNFSLT[UniProt:Phosphothreonine on T]PNEIK	0.109581	-2.3596	32768	240244	32768	349915	147262	676760
MAP1B	P46821	TTSPPEVSGYSYEK	TTS[UniProt:Phosphoserine on S]PPEVSGYSYEK	0.146833	-2.70757	32768	32768	32768	1211663	247000	32768
MAP1B	P46821	LGDVSPTQIDVSQFGSFKEDTK	LGDVS[UniProt:Phosphoserine on S]PTQIDVSQFGSFKEDTK	0.155726	-1.30184	32768	32768	32768	81983.1	32768	196271
MAP1B	P46821	TELSPSFINPNPLEWFASEEPTEESEKPLTQSGGAPPPPGGK	TELS[Common Biological:Phosphorylation on S]PSFINPNP[Common Biological:Hydroxylation on P]LEWFASEEPTEESEKPLTQSGGAPPPPGGK	0.163799	-0.706811	12100.3	32768	20407.5	32768	32768	32768
MAP1B	P46821	VLSPLRSPPLIGSESAYESFLSADDK	VLS[UniProt:Phosphoserine on S]PLRS[UniProt:Phosphoserine on S]PPLIGSESAYESFLSADDK	0.175504	-1.41823	909276	2.01842e+06	594373	3.71176e+06	1.07772e+06	5205659
MAP1B	P46821	LGDVSPTQIDVSQFGSFKEDTK	LGDVSPT[Common Biological:Phosphorylation on T]QIDVSQFGSFKEDTK	0.185701	1.68463	277635	251590	32768	32768	64171.8	32768
MAP1B	P46821	TELSPSFINPNPLEWFASEEPTEESEKPLTQSGGAPPPPGGK	TELS[Common Biological:Phosphorylation on S]PSFINPNPLEWFASEEPTEESEKPLTQSGGAPPPPGGK	0.198601	-1.17977	333036	667252	151779	774350	413155	1.22568e+06
MAP1B	P46821	DYNASASTISPPSSMEEDKFSR	DYNAS[Common Biological:Phosphorylation on S]ASTISPPSSMEEDKFSR	0.233886	1.54619	32768	421128	63509.1	32768	32768	32768
MAP1B	P46821	TATCHSSSSPPIDAASAEPYGFR	TATC[Common Fixed:Carbamidomethyl on C]HSSS[Common Biological:Phosphorylation on S]SPPIDAASAEPYGFR	0.262066	-2.57238	2.57825e+06	32768	774589	2.85393e+06	1.08486e+06	4447568
MAP1B	P46821	ESVASGDDRAEEDMDEAIEK	ESVAS[UniProt:Phosphoserine on S]GDDRAEEDMDEAIEK	0.288251	-1.45417	32768	458948	237386	469714	272454	573833
MAP1B	P46821	EEPSPVKAEVAEK	EEPS[UniProt:Phosphoserine on S]PVKAEVAEK	0.291339	-1.6615	32768	489988	154019	486178	160186	1.00525e+06
MAP1B	P46821	VSAEAEVAPVSPEVTQEVVEEHCASPEDK	VSAEAEVAPVSPEVT[Common Biological:Phosphorylation on T]QEVVEEHC[Common Fixed:Carbamidomethyl on C]AS[UniProt:Phosphoserine on S]PEDK	0.293625	-1.26053	593034	1.064e+06	223864	1.83848e+06	411748	2.56616e+06
MAP1B	P46821	VSAEAEVAPVSPEVTQEVVEEHCASPEDK	VSAEAEVAPVSPEVT[Common Biological:Phosphorylation on T]QEVVEEHC[Common Fixed:Carbamidomethyl on C]ASPEDK	0.296234	-2.23654	1.51785e+06	32768	805362	1.86164e+06	627230	3.59043e+06
MAP1B	P46821	SDISPLTPR	SDISPLT[UniProt:Phosphothreonine on T]PR	0.348279	-1.10058	106304	329624	32768	244792	135825	340536
MAP1B	P46821	QGSPDQVSPVSEMTSTSLYQDKQEGK	QGS[UniProt:Phosphoserine on S]PDQVSPVSEMTSTSLYQDKQEGK	0.354582	1.11944	292299	118971	32768	32768	32768	103482
MAP1B	P46821	TTKTPEDGDYSYEIIEK	TT[Common Biological:Phosphorylation on T]KTPEDGDYSYEIIEK	0.363066	-1.62207	396897	532276	32768	929661	163251	1330341
MAP1B	P46821	EVPSKEEPSPVKAEVAEK	EVPSKEEPS[UniProt:Phosphoserine on S]PVKAEVAEK	0.365053	-0.920884	622245	921693	251548	1.10271e+06	403043	2.20291e+06
MAP1B	P46821	DVMSDETNNEETESPSQEFVNITK	DVMSDETNNEET[Common Biological:Phosphorylation on T]ESPSQEFVNITK	0.370945	-0.87908	374052	460564	141628	750499	205289	985243
MAP1B	P46821	AETEEAEEPEEDGEEHVCVSASK	AET[UniProt:Phosphothreonine on T]EEAEEPEEDGEEHVC[Common Fixed:Carbamidomethyl on C]VSASK	0.373346	-1.28458	32768	489777	278722	533397	205933	588762
MAP1B	P46821	QSPDHPTVGAGVLHITENGPTEVDYSPSDMQDSSLSHK	QSPDHPT[Common Biological:Phosphorylation on T]VGAGVLHITENGPTEVDY[Common Biological:Phosphorylation on Y]SPSDMQDSSLSHK	0.380873	-1.24738	389388	889583	87862.2	1.08754e+06	246047	1.52195e+06
MAP1B	P46821	SLMSSPEDLTK	SLMS[UniProt:Phosphoserine on S]S[UniProt:Phosphoserine on S]PEDLTK	0.387041	-0.542317	242846	575836	398392	624359	317471	868088
MAP1B	P46821	TPQASTYSYETSDLCYTAEKKSPSEAR	TPQASTYSYETSDLC[Common Fixed:Carbamidomethyl on C]YTAEKKS[Common Biological:Phosphorylation on S]PSEAR	0.431693	1.55547	948480	270922	32768	32768	32768	308815
MAP1B	P46821	TPDTSTYCYETAEK	TPDT[Common Biological:Phosphorylation on T]STYC[Common Fixed:Carbamidomethyl on C]YETAEK	0.438338	-1.33846	32768	265602	32768	298946	32768	470804
MAP1B	P46821	DYNASASTISPPSSMEEDKFSR	DYNASAST[Common Biological:Phosphorylation on T]ISPPSSMEEDKFSR	0.444916	-1.30685	232541	32768	32768	604319	190936	32768
MAP1B	P46821	VSAEAEVAPVSPEVTQEVVEEHCASPEDK	VSAEAEVAPVS[UniProt:Phosphoserine on S]PEVTQEVVEEHC[Common Fixed:Carbamidomethyl on C]ASPEDK	0.458097	1.46595	1.03386e+06	1.58446e+06	587354	900017	32768	1.54759e+06
MAP1B	P46821	TTKSPSDSGYSYETIGK	TTKS[UniProt:Phosphoserine on S]PSDSGYSYETIGK	0.494406	-1.35303	999961	750361	32768	1.18635e+06	225394	1.53271e+06
MAP1B	P46821	AAEAGGAEEQYGFLTTPTK	AAEAGGAEEQYGFLTT[Common Biological:Phosphorylation on T]PTK	0.50708	-0.551202	449141	669859	241750	718561	269957	1.17967e+06
MAP1B	P46821	QGSPDQVSPVSEMTSTSLYQDK	QGS[UniProt:Phosphoserine on S]PDQVS[UniProt:Phosphoserine on S]PVSEMTSTSLYQDK	0.513563	-0.911935	253105	303946	32768	372177	91775.3	491620
MAP1B	P46821	KLGDVSPTQIDVSQFGSFKEDTK	KLGDVSPT[Common Biological:Phosphorylation on T]QIDVSQFGSFKEDTK	0.521441	1.62996	3.24984e+06	904655	32768	162608	32768	609825
MAP1B	P46821	KLGDVSPTQIDVSQFGSFK	KLGDVSPT[Common Biological:Phosphorylation on T]QIDVSQFGSFK	0.553186	-0.606212	1.73474e+06	1.70451e+06	396782	2.21328e+06	687331	2.72049e+06
MAP1B	P46821	HMDPPPAPVQDRSPSPR	HMDPPPAPVQDRS[UniProt:Phosphoserine on S]PS[Common Biological:Phosphorylation on S]PR	0.560779	-0.718007	635243	1.21589e+06	188988	859498	326644	2.31406e+06
MAP1B	P46821	VLSPLRSPPLIGSESAYESFLSADDK	VLSPLRS[UniProt:Phosphoserine on S]PPLIGSESAYESFLSADDK	0.615705	-0.187259	859944	1.17637e+06	562248	829903	868497	1.16482e+06
MAP1B	P46821	QGSPDQVSPVSEMTSTSLYQDK	QGS[UniProt:Phosphoserine on S]PDQVSPVSEMTSTSLYQDK	0.631158	-0.553569	131445	274657	32768	111265	98096.8	342684
MAP1B	P46821	QSPDHPTVGAGVLHITENGPTEVDYSPSDMQDSSLSHK	QSPDHPT[Common Biological:Phosphorylation on T]VGAGVLHITEN[Common Artifact:Deamidation on N]GPTEVDYSPSDMQDSSLSHK	0.657664	-0.331533	1.06313e+06	1.9355e+06	481218	1.17551e+06	825512	2.0332e+06
MAP1B	P46821	TLEVVSPSQSVTGSAGHTPYYQSPTDEK	TLEVVSPSQSVTGSAGHT[Common Biological:Phosphorylation on T]PYYQSPTDEK	0.720912	-0.333332	763768	1.04499e+06	261182	904842	327070	1.40874e+06
MAP1B	P46821	KESKEETPEVTK	KES[UniProt:Phosphoserine on S]KEETPEVTK	0.729181	0.259399	169956	214741	154058	210107	58177.5	268214
MAP1B	P46821	LGDVSPTQIDVSQFGSFK	LGD[Metal:Fe[II] on D]VSPT[Common Biological:Phosphorylation on T]QIDVSQFGSFK	0.810843	-0.2149	32768	124540	71701.3	102501	32768	136202
MAP1B	P46821	TTSPPEVSGYSYEK	TT[Common Biological:Phosphorylation on T]SPPEVSGYSYEK	0.811441	0.582369	305258	611216	32768	32768	32768	1.69621e+06
MAP1B	P46821	ASVSPMDEPVPDSESPIEK	ASVS[UniProt:Phosphoserine on S]PMDEPVPDSESPIEK	0.839754	-0.117203	1.66757e+06	2.18904e+06	835276	1.56973e+06	1.03155e+06	2.4027e+06
MAP1B	P46821	TPEEGGYSYDISEK	TPEEGGY[Common Biological:Phosphorylation on Y]SYDISEK	0.858066	0.354243	151780	1.05084e+06	237647	1.7164e+06	322627	32768
MAP1B	P46821	QSPDHPTVGAGVLHITENGPTEVDYSPSDMQDSSLSHK	QSPDHPT[Common Biological:Phosphorylation on T]VGAGVLHITENGPTEVDYSPSDMQDSSLSHK	0.875829	-0.108118	1.39944e+06	2.1805e+06	645331	1265589	868827	2.24237e+06
MAP1B	P46821	ESSPLYSPTFSDSTSAVK	ESS[UniProt:Phosphoserine on S]PLYS[UniProt:Phosphoserine on S]PTFSDSTSAVK	0.889746	0.278358	302109	606913	32768	32768	114285	899327
MAP1B	P46821	SPSDSGYSYETIGK	SPSDSGY[Common Biological:Phosphorylation on Y]SYETIGK	0.891939	0.382366	137174	1.41254e+06	32768	2.67001e+06	32768	32768
MAP1B	P46821	SPSLSPSPPSPLEK	SPSLSPSPPS[UniProt:Phosphoserine on S]PLEK	0.919324	0.0204035	1.01302e+06	1.23893e+06	1.02148e+06	1.02104e+06	905253	1.32941e+06
MAP1B	P46821	ESSPLYSPTFSDSTSAVK	ESSPLYSPT[Common Biological:Phosphorylation on T]FSDSTSAVK	0.919663	-0.0567455	234428	305874	171457	182804	164736	459388
MAP1B	P46821	VQSLEGEKLSPK	VQSLEGEKLS[UniProt:Phosphoserine on S]PK	0.955489	0.136662	1.22122e+06	32768	850850	1.08081e+06	723566	32768
MAP1B	P46821	ATVVVEATEPEPSGSIANPAASTSPSLSHR	[UniProt:N-acetylalanine on A]ATVVVEATEPEPSGSIANPAASTS[Common Biological:Phosphorylation on S]PSLSHR	0.97885	-0.0527598	1.1789e+06	1.6088e+06	419062	2.84221e+06	82354.9	3.7893e+06
MAP1B	P46821	TTRTPEEGGYSYDISEK	TTRT[UniProt:Phosphothreonine on T]PEEGGYSYDISEK	0.983754	0.0409864	709348	356461	32768	328717	32768	706374
MAP1B	P46821	SKPLAASPKPAGLK	SKPLAAS[UniProt:Phosphoserine on S]PKPAGLK	0.999584	-0.000410716	675990	571129	330702	413983	252710	1.22145e+06
MAP1S	Q66K74	SASPHDVDLCLVSPCEFEHR	S[Common Biological:Phosphorylation on S]ASPHDVDLC[Common Fixed:Carbamidomethyl on C]LVSPC[Common Fixed:Carbamidomethyl on C]EFEHR	0.0874664	-0.36974	250623	277696	266440	419019	287363	332225
MAP2	P11137	DGSPEAPASPEREEVALSEYK	DGS[UniProt:Phosphoserine on S]PEAPAS[UniProt:Phosphoserine on S]PEREEVALSEYK	0.0986973	-2.45751	32768	218707	32768	208228	210844	886363
MAP2	P11137	ESVHESIDTMSPMHK	ESVHESIDTMS[UniProt:Phosphoserine on S]PMHK	0.113529	-2.26562	32768	226277	32768	234937	164402	699420
MAP2	P11137	GVSGDRDENSFSLNSSISSSAR	GVSGDRDENS[Common Biological:Phosphorylation on S]FSLNSSISSSAR	0.138302	-1.97138	32768	266308	32768	271488	165859	382935
MAP2	P11137	VAIIRTPPK	VAIIRT[UniProt:Phosphothreonine on T]PPK	0.219421	-1.76906	32768	424906	93320.6	273288	230447	816864
MAP2	P11137	SVPSETVVEDSR	S[Common Biological:Phosphorylation on S]VPSETVVEDSR	0.260997	-1.50321	32768	281646	32768	144763	125540	379046
MAP2	P11137	VAIIRTPPKSPATPK	VAIIRT[UniProt:Phosphothreonine on T]PPKSPAT[Common Biological:Phosphorylation on T]PK	0.311615	-1.68374	32768	415056	32768	205649	104930	684780
MAP2	P11137	KDEWGLVAPISPGPLTPMR	KDEWGLVAPIS[UniProt:Phosphoserine on S]PGPLTPMR	0.338108	-1.16571	165874	634238	73161.7	320867	278611	972142
MAP2	P11137	VDHGAEIITQSPGR	VDHGAEIITQS[UniProt:Phosphoserine on S]PGR	0.339713	-1.09308	436594	1.98491e+06	559093	1.1039e+06	906242	4701936
MAP2	P11137	SGTSTPTTPGSTAITPGTPPSYSSR	SGTSTPTTPGSTAITPGT[UniProt:Phosphothreonine on T]PPSYSSR	0.362976	-1.26531	32768	422830	178251	289683	170812	693262
MAP2	P11137	RPSPHDEEEFEVEEAAEAQAEPK	RPS[Common Biological:Phosphorylation on S]PHDEEEFEVEEAAEAQAEPK	0.516837	-1.39094	32768	475307	32768	250247	32768	1.12254e+06
MAP2	P11137	VAKPDLVHQEAVDKEESYESSGEHESLTMESLK	VAKPDLVHQEAVDKEES[Common Biological:Phosphorylation on S]YESSGEHESLTMESLK	0.525362	-0.884294	172090	458270	32768	150732	181162	595181
MAP2	P11137	GHDLSPLASDILTNTSGSMDEGDDYLPATTPALEK	GHDLS[UniProt:Phosphoserine on S]PLASDILTNTSGSMDEGDDYLPATTPALEK	0.639775	-0.632201	32768	158702	32768	59298	32768	326533
MAP4	P27816	VGSLDNVGHLPAGGAVK	VGS[UniProt:Phosphoserine on S]LDNVGHLPAGGAVK	0.00145023	0.418517	1.24528e+06	1.23232e+06	1.3787e+06	959395	944743	977669
MAP4	P27816	GISEDSHLESLQDVGQSAAPTFMISPETVTGTGK	GISEDSHLESLQDVGQSAAPTFMIS[UniProt:Phosphoserine on S]PETVTGTGK	0.0358423	-2.42273	32768	108494	32768	508994	145514	242452
MAP4	P27816	KCSLPAEEDSVLEK	KC[Common Fixed:Carbamidomethyl on C]S[UniProt:Phosphoserine on S]LPAEEDSVLEK	0.247701	1.38669	227528	32768	216374	32768	84040.1	32768
MAP4	P27816	DMESPTKLDVTLAK	DMES[UniProt:Phosphoserine on S]PTKLDVTLAK	0.268035	0.605586	2.76579e+06	1.93132e+06	1.08481e+06	1.47859e+06	827335	1.34461e+06
MAP4	P27816	ETERASPIKMDLAPSK	ETERAS[UniProt:Phosphoserine on S]PIKMDLAPSK	0.446935	1.32337	1.08985e+06	109440	32768	67333.5	32768	113029
MAP4	P27816	DMSPLSETEMALGK	DMS[UniProt:Phosphoserine on S]PLSETEMALGK	0.646944	-0.231592	367893	642832	315793	713047	312680	542189
MAP4	P27816	DVTPPPETEVVLIK	DVT[UniProt:Phosphothreonine on T]PPPETEVVLIK	0.885689	-0.0633424	364080	793540	649290	826062	475250	545097
MAPT	P10636	TPPAPKTPPSSGEPPK	TPPAPKT[UniProt:Phosphothreonine on T]PPSSGEPPK	0.0749672	-1.59433	23473.7	46614.9	32768	101235	47939.4	203404
MAPT	P10636	TDHGAEIVYKSPVVSGDTSPR	TDHGAEIVYKS[UniProt:Phosphoserine on S]PVVS[UniProt:Phosphoserine on S]GDTSPR	0.295072	-0.686513	299247	307879	445503	632680	274818	984044
MARCKS	P29966	EELQANGSAPAADKEEPAAAGSGAASPSAAEK	EELQAN[Common Artifact:Deamidation on N]GSAPAADKEEPAAAGS[UniProt:Phosphoserine on S]GAASPSAAEK	0.0703659	-2.79711	32768	166585	32768	432544	137885	1006994
MARCKS	P29966	EAPAEGEAAEPGSPTAAEGEAASAASSTSSPK	EAPAEGEAAEPGSPT[Common Biological:Phosphorylation on T]AAEGEAASAASSTSSPK	0.0981563	-2.36679	154164	91359	32768	620422	118607	860616
MARCKS	P29966	GEAAAERPGEAAVASSPSK	GEAAAERPGEAAVASS[UniProt:Phosphoserine on S]PSK	0.14399	-2.6887	174031	1.18486e+06	121831	1.9956e+06	504502	6.68736e+06
MARCKS	P29966	GEPAAAAAPEAGASPVEK	GEPAAAAAPEAGAS[UniProt:Phosphoserine on S]PVEK	0.158519	-2.54133	132335	436609	32768	910523	197335	2.07859e+06
MARCKS	P29966	VNGDASPAAAESGAK	VNGDAS[UniProt:Phosphoserine on S]PAAAESGAK	0.408274	0.630658	619993	1.65821e+06	1.07489e+06	623034	359840	1328097
MARCKS	P29966	AEDGATPSPSNETPK	AEDGATPSPSNET[UniProt:Phosphothreonine on T]PK	0.514616	-1.0026	170634	1.09395e+06	388645	721969	221826	3643559
MARCKS	P29966	AEDGATPSPSNETPK	AEDGATPS[UniProt:Phosphoserine on S]PSNETPK	0.581376	-0.728981	55769.2	172739	32768	57335.9	56296.4	445311
MARCKSL1	P49006	GDVTAEEAAGASPAK	GDVTAEEAAGAS[UniProt:Phosphoserine on S]PAK	0.130023	-2.54613	105486	630811	88949.4	1.04842e+06	323900	3472770
MARCKSL1	P49006	LSGLSFKR	LSGLS[UniProt:Phosphoserine on S]FKR	0.209122	-1.64923	1357252	1.20772e+06	347004	3.34543e+06	789844	6.64317e+06
MARCKSL1	P49006	GEVPPKETPK	GEVPPKET[UniProt:Phosphothreonine on T]PK	0.239212	-1.58664	55511.7	32768	32768	32768	103132	477882
MARCKSL1	P49006	AAATPESQEPQAK	AAAT[UniProt:Phosphothreonine on T]PESQEPQAK	0.369587	-1.6199	78560	282372	48451.5	333491	56131.6	1.66706e+06
MME	P08473	SESQMDITDINTPKPK	SES[UniProt:Phosphoserine on S]QMDITDINTPKPK	0.00059829	2.71775	269299	147252	252599	32768	32768	32768
MROH8	Q9H579	NTESQFEKVPEIMGVICAQLSIISQPR	NTES[Common Biological:Phosphorylation on S]QFEKVPEIMGVIC[Common Fixed:Carbamidomethyl on C]AQLSIISQPR	0.168768	1.00524	875269	264558	245806	178431	213922	184377
MTDH	Q86UE4	SQEPIPDDQKVSDDDKEK	SQEPIPDDQKVS[UniProt:Phosphoserine on S]DDDKEK	0.823112	-0.236366	190596	1488597	1.46848e+06	768184	909689	974676
MYH10	P35580	QLHLEGASLELSDDDTESK	QLHLEGASLELSDDDTES[Common Biological:Phosphorylation on S]K	0.987231	-0.0084362	122870	322719	328091	264403	189102	264804
MYH9	P35579	KGAGDGSDEEVDGK	KGAGDGS[UniProt:Phosphoserine on S]DEEVDGK	0.201342	0.963895	245603	734398	933375	212114	305094	350538
MYL12B|MYL12A;MYL9	O14950|P19105;P24844	ATSNVFAMFDQSQIQEFK	ATS[UniProt:Phosphoserine on S]NVFAMFDQSQIQEFK	0.826266	-0.0901089	503920	374137	553404	405709	384130	807453
NAP1L4	Q99733	EFITGDVEPTDAESEWHSENEEEEKLAGDMK	EFITGDVEPTDAES[Common Biological:Phosphorylation on S]EWHSENEEEEKLAGDMK	0.330462	1.20213	922660	167321	77422.5	87318.8	79949.8	140572
NCAM1	P13591	DESKEPIVEVR	DES[UniProt:Phosphoserine on S]KEPIVEVR	0.130435	-2.19194	112569	390021	241074	2105940	240760	1.99133e+06
NCAM1	P13591	AAFSKDESKEPIVEVR	AAFSKDES[UniProt:Phosphoserine on S]KEPIVEVR	0.212465	-2.19201	365988	190611	32768	1197526	140137	1.2996e+06
NCOA5	Q9HCD5	MNTAPSRPSPTR	[UniProt:N-acetylmethionine on M]MNTAPS[Common Biological:Phosphorylation on S]RPSPTR	0.178778	-0.481057	246131	414969	284380	548800	413909	347697
NDRG2	Q9UN36	TASLTSAASVDGNR	TAS[UniProt:Phosphoserine on S]LTSAASVDGNR	0.560583	-0.422582	70696.5	32768	64425.6	92879.8	118077	32768
NEFM	P07197	KAESPVKEEAVAEVVTITK	KAES[UniProt:Phosphoserine on S]PVKEEAVAEVVTITK	0.0723508	-4.00543	122600	176350	127356	19922116	427573	1.33907e+06
NEFM	P07197	AKSPVPKSPVEEAK	AKS[UniProt:Phosphoserine on S]PVPKS[UniProt:Phosphoserine on S]PVEEAK	0.128581	-3.17602	36141.2	57761.4	32768	2.73553e+06	53057.7	347962
NEFM	P07197	AESPVKEEAVAEVVTITK	AES[UniProt:Phosphoserine on S]PVKEEAVAEVVTITK	0.187553	-2.62589	32768	32768	32768	1.68105e+06	32768	150222
NEFM	P07197	GVVTNGLDLSPADEK	GVVTN[Common Artifact:Deamidation on N]GLDLS[UniProt:Phosphoserine on S]PADEK	0.214926	-2.74547	32768	32768	32768	2.58955e+06	32768	125049
NEFM	P07197	GKSPVPKSPVEEK	GKS[UniProt:Phosphoserine on S]PVPKS[UniProt:Phosphoserine on S]PVEEK	0.438236	-1.46596	32768	176288	32768	32768	107877	1128850
NES	P48681	QEASTGQSPEDHASLAPPLSPDHSSLEAK	QEASTGQSPEDHASLAPPLSPDHS[Common Biological:Phosphorylation on S]SLEAK	0.0686541	4.32609	1.63923e+06	5382369	824390	32768	839449	32768
NES	P48681	EEVVEQGELNATEEVWIPGEGHPESPEPK	EEVVEQGELNATEEVWIPGEGHPES[UniProt:Phosphoserine on S]PEPK	0.229212	-1.12686	177261	893741	355546	1.22204e+06	473732	1013339
NES	P48681	SQHVNGGVMNGLEQSEEVGQGMPLVSEGDRGSPFQEEEGSALK	SQHVN[Common Artifact:Deamidation on N]GGVMNGLEQSEEVGQGMPLVS[Common Biological:Phosphorylation on S]EGDRGSPFQEEEGSALK	0.271671	-0.976112	320466	553537	257255	1.72813e+06	335709	598784
NES	P48681	GEYQESLRSLEEEGQELPQSADVQR	GEYQES[Common Biological:Phosphorylation on S]LRSLEEEGQELPQSADVQR	0.316505	-1.4664	32768	389751	82418.3	497672	100065	445986
NES	P48681	RLGSLLPVLSPTSLPSPLPATLETPVPAFLK	RLGSLLPVLS[Common Biological:Phosphorylation on S]PTSLPSPLPATLETPVPAFLK	0.361694	-1.80802	1.36082e+06	816929	32768	1.3407e+06	595744	1958140
NES	P48681	SLGEQDQMTLRPPEK	S[UniProt:Phosphoserine on S]LGEQDQMTLRPPEK	0.529877	-0.764922	534764	2.2496e+06	407429	2.55222e+06	438148	2150669
NES	P48681	ENQEPLRSPEVGDEEALRPLTK	ENQEPLRS[UniProt:Phosphoserine on S]PEVGDEEALRPLTK	0.665665	-0.648094	1.47591e+06	5595969	488319	5.00254e+06	669015	4637680
NES	P48681	SAGQENLETLKSPETQAPLWTPEEINQGAMNPLEK	SAGQENLET[Common Biological:Phosphorylation on T]LKSPETQAPLWTPEEINQGAMNPLEK	0.685969	-0.560824	496937	1.31654e+06	110730	687315	233813	1446945
NES	P48681	LGSLLPVLSPTSLPSPLPATLETPVPAFLK	LGSLLPVLS[Common Biological:Phosphorylation on S]PTSLPSPLPATLETPVPAFLK	0.798344	0.617965	469592	2.52319e+06	477032	32768	1.02619e+06	4.65011e+06
NES	P48681	SLGAWNLENLRSPEEVDKESQR	SLGAWNLENLRS[UniProt:Phosphoserine on S]PEEVDKESQR	0.868044	0.317893	509258	565578	32768	348923	32768	426202
NFIA	Q12857	SPGSGSQSSGWHEVEPGMPSPTTLK	SPGS[Common Biological:Phosphorylation on S]GSQSSGWHEVEPGMPSPTTLK	0.387699	-0.324798	141194	254814	266121	213146	298891	295293
NGFR	P08138	LHSDSGISVDSQSLHDQQPHTQTASGQALK	LHSDSGIS[Common Biological:Phosphorylation on S]VDSQSLHDQQPHTQTASGQALK	0.591828	-0.581882	311833	153835	230727	1.18935e+06	243575	128122
NIBAN1	Q9BZQ8	RASAILPGVLGSETLSNEVFQESEEEKQPEVPSSLAK	RAS[UniProt:Phosphoserine on S]AILPGVLGSETLSNEVFQESEEEKQPEVPSSLAK	8.0937e-05	2.82964	268488	281550	205734	40314.6	32768	32768
NOP56	O00567	SFSKEELMSSDLEETAGSTSIPK	SFSKEELMSS[UniProt:Phosphoserine on S]DLEETAGSTSIPK	0.0831307	2.34271	766228	180509	118504	116953	32768	32768
NOP58	Q9Y2X3	EEPLSEEEPCTSTAIASPEK	EEPLS[UniProt:Phosphoserine on S]EEEPC[Common Fixed:Carbamidomethyl on C]TSTAIASPEK	0.582955	-0.665532	32768	261022	365701	287254	262633	165453
NOP58	Q9Y2X3	HIKEEPLSEEEPCTSTAIASPEK	HIKEEPLS[UniProt:Phosphoserine on S]EEEPC[Common Fixed:Carbamidomethyl on C]TSTAIASPEK	0.819893	0.0983982	886412	584122	569434	939608	627364	407618
NPM1	P06748	DELHIVEAEAMNYEGSPIK	DELHIVEAEAMNYEGS[UniProt:Phosphoserine on S]PIK	0.154275	-1.86843	32768	198483	340419	682335	479952	329120
NPM1	P06748	CGSGPVHISGQHLVAVEEDAESEDEEEEDVKLLSISGK	C[Common Fixed:Carbamidomethyl on C]GSGPVHISGQHLVAVEEDAES[UniProt:Phosphoserine on S]EDEEEEDVKLLSISGK	0.428744	-0.362494	577624	230583	288629	484340	378762	445309
NPM1	P06748	CGSGPVHISGQHLVAVEEDAESEDEEEEDVKLLSISGKR	C[Common Fixed:Carbamidomethyl on C]GSGPVHISGQHLVAVEEDAES[UniProt:Phosphoserine on S]EDEEEEDVKLLSISGKR	0.494878	-0.387006	250785	97136	88845.8	220349	145075	151397
NSFL1C	Q9UNZ2	KKSPNELVDDLFK	KKS[UniProt:Phosphoserine on S]PNELVDDLFK	0.151403	-0.525904	443791	376540	294584	577450	381117	667673
NUCKS1	Q9H1E3	EEDEEPESPPEKK	EEDEEPES[UniProt:Phosphoserine on S]PPEKK	0.440329	-0.783259	51648	336103	300902	304161	214753	407626
NUCKS1	Q9H1E3	KVVDYSQFQESDDADEDYGR	KVVDYSQFQES[UniProt:Phosphoserine on S]DDADEDYGR	0.775875	-0.498234	533081	32768	32768	179788	273799	32768
NUCKS1	Q9H1E3	TPSPKEEDEEPESPPEKK	TPSPKEEDEEPES[UniProt:Phosphoserine on S]PPEKK	0.928385	0.0681267	357010	176644	70165.1	138210	132279	210060
NUP214	P35658	TPHPVLTPVAANQAKQGSLINSLK	TPHPVLT[UniProt:Phosphothreonine on T]PVAANQAKQGS[Common Biological:ADP-ribosylation on S]LINSLK	0.906163	-0.367432	32768	2.84969e+06	1.32646e+06	2876481	32768	2.82133e+06
PAK2	Q13177	YLSFTPPEK	YLS[UniProt:Phosphoserine on S]FTPPEK	0.302234	-0.443499	151599	298030	352871	351359	353675	322655
PALM	O75781	KTEVVMNSQQTPVGTPK	KTEVVMNSQQT[UniProt:Phosphothreonine on T]PVGT[UniProt:Phosphothreonine on T]PK	0.574854	-0.58606	67387.5	115626	32768	123039	32768	214218
PCBP1	Q15365	VMTIPYQPMPASSPVICAGGQDR	VMT[Common Biological:Phosphorylation on T]IPYQPMPASSPVIC[Common Fixed:Carbamidomethyl on C]AGGQDR	0.0481432	-0.489295	263665	253111	242438	449323	310818	320462
PCBP2	Q15366	PSSSPVIFAGGQDR	PSS[Common Biological:Phosphorylation on S]SPVIFAGGQDR	0.435109	-0.271273	284746	350762	500538	589622	381397	390787
PDCD4	Q53EL6	SGLTVPTSPK	SGLTVPTS[UniProt:Phosphoserine on S]PK	0.561941	-1.10533	32768	461916	32768	32768	478183	315232
PDHA2	P29803	YHGHSMSDPGVSYR	YHGHSMS[Common Biological:Phosphorylation on S]DPGVS[UniProt:Phosphoserine on S]YR	0.51147	-0.338446	255294	351344	639322	337519	583720	588351
PDHA2	P29803	YHGHSMSDPGVSYR	YHGHSMS[Common Biological:Phosphorylation on S]DPGVSYR	0.879137	0.0380681	615616	920698	775679	733894	905696	611103
PDLIM4	P50479	IHIDPEIQDGSPTTSR	IHIDPEIQDGSPT[Common Biological:Phosphorylation on T]TSR	0.782692	0.143213	332581	380320	443914	660020	229654	275031
PDS5B	Q9NTI5	AESPESSAIESTQSTPQK	AES[UniProt:Phosphoserine on S]PESSAIESTQSTPQK	0.364206	-0.0935326	224035	236326	206625	224685	225976	261723
PEA15	Q15121	QPSEEEIIK	QPS[UniProt:Phosphoserine on S]EEEIIK	0.413525	-1.31177	66988.9	394372	32768	149888	99972.4	883805
PGAM1	P18669	HGESAWNLENR	HGES[UniProt:Phosphoserine on S]AWNLENR	0.116237	-1.22475	32768	32768	32768	119708	32768	114509
PGK1	P00558	ALESPERPFLAILGGAK	ALES[UniProt:Phosphoserine on S]PERPFLAILGGAK	0.653178	-0.188363	83078.6	64149.9	88884.8	68330.1	70005.8	146513
PGRMC1	O00264	EGEEPTVYSDEEEPKDESAR	EGEEPTVY[Common Biological:Phosphorylation on Y]SDEEEPKDESAR	0.117466	-0.911256	1.01128e+06	1.00806e+06	1.4743e+06	1.46749e+06	1.78595e+06	3.81454e+06
PGRMC1	O00264	LLKEGEEPTVYSDEEEPKDESAR	LLKEGEEPTVY[Common Biological:Phosphorylation on Y]SDEEEPKDESAR	0.997538	-0.00370089	1115989	188557	113873	151150	301457	529947
PKP2	Q99959	TSSVPEYVYNLHLVENDFVGGR	TSS[Common Biological:Phosphorylation on S]VPEYVYNLHLVENDFVGGR	0.222942	1.49884	344145	166097	80911.3	32768	190822	32768
PLEC	Q15149	SSSVGSSSSYPISPAVSR	SSS[UniProt:Phosphoserine on S]VGSSSSYPISPAVSR	0.0637378	0.386391	517635	560109	676562	428026	403728	508275
PLEKHA6	Q9Y2H5	TKSPTDDEVTPSAVVR	TKS[UniProt:Phosphoserine on S]PTDDEVTPSAVVR	0.000194788	-2.09571	32768	32768	32768	169627	115597	140128
PNN	Q9H307	QESDPEDDDVKKPALQSSVVATSK	QES[UniProt:Phosphoserine on S]DPEDDDVKKPALQSSVVATSK	0.233613	-0.42274	330422	362343	323042	672531	335606	412741
PNN	Q9H307	EIAIVHSDAEKEQEEEEQKQEMEVK	EIAIVHS[UniProt:Phosphoserine on S]DAEKEQEEEEQKQEMEVK	0.257619	-0.995936	72763.9	326024	303621	556578	300093	342085
PPIL4	Q8WUA2	INHTVILDDPFDDPPDLLIPDRSPEPTR	INHTVILDDPFDDPPDLLIPDRS[UniProt:Phosphoserine on S]PEPTR	0.286779	-0.315566	176814	247448	196772	330534	253578	197978
PPP1R1B	Q9UD71	IAESHLQSISNLNENQASEEEDELGELR	IAESHLQSISNLNENQAS[UniProt:Phosphoserine on S]EEEDELGELR	0.116183	-1.98636	32768	32768	32768	32768	251628	265462
PPP2R5D	Q14738	PSNSTPPPTQLSK	PSNSTPPPT[Common Biological:Phosphorylation on T]QLSK	0.0353116	0.765216	63052132	96834160	81010120	58087992	43984196	39429884
PRKACA;PRKACG;PRKACB	P17612;P22612;P22694	TWTLCGTPEYLAPEIILSK	T[Common Biological:Phosphorylation on T]WTLC[Common Fixed:Carbamidomethyl on C]GTPEYLAPEIILSK	0.116443	-3.42926	32768	32768	32768	32768	1045973	1283253
PRKACA;PRKACG;PRKACB	P17612;P22612;P22694	TWTLCGTPEYLAPEIILSK	TWTLC[Common Fixed:Carbamidomethyl on C]GT[Common Biological:Phosphorylation on T]PEYLAPEIILSK	0.171874	2.73966	551517	666861	859498	988055	32768	32768
PRKAR1A	P10644	TDSREDEISPPPPNPVVK	TDSREDEIS[UniProt:Phosphoserine on S]PPPPNPVVK	0.211468	0.825238	481013	194986	162829	173428	164954	95972.3
PRKAR1A	P10644	EDEISPPPPNPVVK	EDEIS[UniProt:Phosphoserine on S]PPPPNPVVK	0.861187	0.316983	32768	342405	453022	589033	32768	136225
PRKAR2A	P13861	RVSVCAETYNPDEEEEDTDPR	RVS[UniProt:Phosphoserine on S]VC[Common Fixed:Carbamidomethyl on C]AETYNPDEEEEDTDPR	0.366481	-0.260897	868292	1.04488e+06	1.36648e+06	1.61067e+06	1.0714e+06	1.23593e+06
PRKAR2B	P31323	RASVCAEAYNPDEEEDDAESR	RAS[UniProt:Phosphoserine on S]VC[Common Fixed:Carbamidomethyl on C]AEAYNPDEEEDDAESR	0.0579716	-1.21001	239916	221512	224526	393744	376304	997048
PRKCB;PRKCA	P05771;P17252	TFCGTPDYIAPEIIAYQPYGK	TFC[Common Fixed:Carbamidomethyl on C]GTPDY[Common Biological:Phosphorylation on Y]IAPEIIAYQPYGK	0.133105	1.25954	32768	159494	92392.4	32768	32768	32768
PRKCB;PRKCA	P05771;P17252	TFCGTPDYIAPEIIAYQPYGK	TFC[Common Fixed:Carbamidomethyl on C]GT[Common Biological:Phosphorylation on T]PDYIAPEIIAYQPYGK	0.365505	-1.18882	137638	32768	32768	228546	233789	32768
PRKRA	O75569	EDSGTFSLGK	EDS[UniProt:Phosphoserine on S]GTFSLGK	0.11867	-2.26952	32768	280404	32768	522093	165749	390003
PRPF4B	Q13523	LCDFGSASHVADNDITPYLVSR	LC[Common Fixed:Carbamidomethyl on C]DFGSASHVADNDITPY[UniProt:Phosphotyrosine on Y]LVSR	0.874066	0.123817	266976	165326	239248	362706	76607	293779
PRPSAP1	Q14558	LGLAVIHGEAQCTELDMDDGRHSPPMVK	LGLAVIHGEAQC[Common Fixed:Carbamidomethyl on C]TELDMDDGRHS[UniProt:Phosphoserine on S]PPMVK	0.12816	-0.341973	288663	335144	383730	381924	508718	389068
PRPSAP2	O60256	LGIAVIHGEAQDAESDLVDGRHSPPMVR	LGIAVIHGEAQDAESDLVDGRHS[UniProt:Phosphoserine on S]PPMVR	0.163388	-0.374039	727210	534922	432081	731604	723035	691626
PRRC2C	Q9Y520	SVEDVRPHHTDANNQSACFEAPDQK	SVEDVRPHHT[Common Biological:Phosphorylation on T]DANNQSAC[Common Fixed:Carbamidomethyl on C]FEAPDQK	0.200324	0.406325	181156	276936	205030	144247	214468	142835
RAD23A	P54725	EDKSPSEESAPTTSPESVSGSVPSSGSSGR	EDKSPS[Common Biological:Phosphorylation on S]EESAPTTSPESVSGSVPSSGSSGR	0.0635399	-0.930485	181584	195096	163503	384250	212739	490571
RAD23B	P54727	QEKPAEKPAETPVATSPTATDSTSGDSSR	QEKPAEKPAETPVAT[Common Biological:Phosphorylation on T]SPTATDSTSGDSSR	0.357992	-0.429977	300565	414604	226876	426449	271482	597116
RALY	Q9UKM9	GRLSPVPVPR	GRLS[UniProt:Phosphoserine on S]PVPVPR	0.0825688	-0.913932	1.60656e+06	1.94827e+06	1.75387e+06	5684096	2.444e+06	2.64328e+06
RBM14	Q96PK6	QPTPPFFGR	QPT[UniProt:Phosphothreonine on T]PPFFGR	0.565305	-0.266636	323921	200730	160440	308062	340257	173266
RBM25	P49756	LGASNSPGQPNSVK	LGASNS[UniProt:Phosphoserine on S]PGQPNSVK	0.509491	0.364572	264202	546643	358589	285618	179932	472173
RBM39	Q14498	DKSPVREPIDNLTPEER	DKS[UniProt:Phosphoserine on S]PVREPIDNLTPEER	0.190036	-0.412491	1.34879e+06	1.34959e+06	1.2194e+06	2.47933e+06	1.44143e+06	1.46447e+06
RCC2	Q9P258	LEGSKCKGQLLIFGATNWDLIGR	LEGS[Common Biological:Phosphorylation on S]KC[Common Fixed:Carbamidomethyl on C]KGQLLIFGATNWDLIGR	0.379758	0.621824	405494	311666	247415	137382	467533	133597
RDH14	Q9HBH5	AVATAAAVLAALGGALWLAAR	AVAT[UniProt:Phosphothreonine on T]AAAVLAALGGALWLAAR	0.00106854	-2.16116	206735	186277	294640	862164	1.2437e+06	946844
RPS2	P15880	ETVFTKSPYQEFTDHLVK	ETVFTK[UniProt:N6-acetyllysine on K]S[UniProt:Phosphoserine on S]PYQEFTDHLVK	0.226465	1.69458	517375	70380.9	32768	32768	32768	32768
RPS3	P23396	DEILPTTPISEQK	DEILPT[UniProt:Phosphothreonine on T]TPISEQK	0.370507	0.277557	248601	367096	318207	344395	215071	220138
RPS6KA3;RPS6KA1	P51812;Q15418	AYSFCGTVEYMAPEVVNR	AYS[UniProt:Phosphoserine on S]FC[Common Fixed:Carbamidomethyl on C]GTVEYMAPEVVNR	0.851175	0.265767	32768	123891	156864	32768	341273	32768
RSAD2	Q8WXG1	QPLSSLWRSLVPLFCWLR	QPLSSLWRS[Common Biological:Phosphorylation on S]LVPLFC[Common Fixed:Carbamidomethyl on C]WLR	0.820353	0.186721	98586.1	32768	98867.3	32768	53567.1	123408
RSF1	Q96T23	KDADSSISVLEIHSQK	KDADSSISVLEIHS[UniProt:Phosphoserine on S]QK	0.706245	0.180229	569552	1.39062e+06	1.02922e+06	872483	607370	1.05749e+06
RTCB	Q9Y3I0	QLACARIASPEGQDYLK	QLAC[Common Fixed:Carbamidomethyl on C]ARIAS[UniProt:Phosphoserine on S]PEGQDYLK	0.627728	-0.179206	192990	287902	209641	339451	288074	172907
RTN4	Q9NQC3	MEDLDQSPLVSSSDSPPRPQPAFK	[UniProt:N-acetylmethionine on M]MEDLDQSPLVSSSDS[UniProt:Phosphoserine on S]PPRPQPAFK	0.714029	0.108641	1.2733e+06	1114659	816010	988358	760645	1.22902e+06
SART1	O43290	RVSEVEEEKEPVPQPLPSDDTR	RVS[UniProt:Phosphoserine on S]EVEEEKEPVPQPLPSDDTR	0.402723	-0.529264	119510	309213	375282	470970	338184	261726
SEC31A	O94979	AQGEPVAGHESPKIPYEK	AQGEPVAGHES[UniProt:Phosphoserine on S]PKIPYEK	0.113862	0.421553	1.20355e+06	1.09019e+06	819925	842046	828633	641714
SEC61B	P60468	PGPTPSGTNVGSSGRSPSK	PGPTPSGTNVGSSGRSPS[Common Biological:Phosphorylation on S]K	0.51767	0.641291	541990	155663	188585	103077	94240.4	431661
SEPTIN2	Q15019	IYHLPDAESDEDEDFKEQTR	IYHLPDAES[UniProt:Phosphoserine on S]DEDEDFKEQTR	0.0727192	0.354324	6021750	4521529	4555852	3.88588e+06	3.66329e+06	4.17091e+06
SEPTIN5	Q99719	FGIHVYQFPECDSDEDEDFKQQDR	FGIHVYQFPEC[Common Fixed:Carbamidomethyl on C]DS[UniProt:Phosphoserine on S]DEDEDFKQQDR	0.169267	-1.5615	192622	32768	32768	231933	103284	222015
SERBP1	Q8NC51	SKSEEAHAEDSVMDHHFR	SKSEEAHAEDS[Common Biological:Phosphorylation on S]VMDHHFR	0.186956	0.267186	155529	211133	204056	165731	137641	168527
SF3A1	Q15459	SIREKQSDDEVYAPGLDIESSLK	SIREKQSDDEVY[UniProt:Phosphotyrosine on Y]APGLDIESSLK	0.116334	1.29689	32768	130242	122279	32768	32768	32768
SH3KBP1	Q96B97	SIEVENDFLPVEK	S[UniProt:Phosphoserine on S]IEVENDFLPVEK	0.332567	-0.405365	229497	174890	305244	275500	447681	230770
SLC4A10	Q6U841	DSGLEDGRESPSFDTPSQR	DSGLEDGRES[UniProt:Phosphoserine on S]PSFDTPSQR	0.0499984	-1.87149	32768	32768	124848	146673	237848	188261
SLC9A3R1	O14745	SASSDTSEELNSQDSPPK	S[Common Biological:Phosphorylation on S]ASSDTSEELNSQDSPPK	0.678653	0.290337	126517	333509	266651	137996	362736	122898
SMARCC2	Q8TAQ2	DMDEPSPVPNVEEVTLPK	DMDEPS[UniProt:Phosphoserine on S]PVPNVEEVTLPK	0.120076	-1.6739	183336	32768	175171	446712	283160	270258
SNTB1	Q13884	GAGAGHPGAGGAQPPDSPAGVR	GAGAGHPGAGGAQPPDS[UniProt:Phosphoserine on S]PAGVR	0.905608	0.0687555	67538	174972	226140	141963	146190	111611
SON	P18583	SAASPVVSSMPER	SAAS[UniProt:Phosphoserine on S]PVVSSMPER	0.170763	-1.60737	32768	234471	175219	562458	231832	292050
SPAG9	O60271	ERPISLGIFPLPAGDGLLTPDAQK	ERPISLGIFPLPAGDGLLT[UniProt:Phosphothreonine on T]PDAQK	0.983313	0.00909233	124937	233111	111792	158484	107056	188302
SPN	P16150	TGALVLSRGGK	TGALVLS[UniProt:Phosphoserine on S]RGGK	0.0480667	1.04861	663721	899723	619855	226114	369699	500288
SRC	P12931	SLEPAENVHGAGGGAFPASQTPSKPASADGHR	S[UniProt:Phosphoserine on S]LEPAENVHGAGGGAFPASQTPSKPASADGHR	0.0383071	-0.559281	416697	467305	364935	745397	585559	520906
SRRM1	Q8IYB3	EKTPELPEPSVK	EKT[UniProt:Phosphothreonine on T]PELPEPSVK	0.0952791	-0.624879	248516	221282	190497	485516	269293	293820
SRRM1	Q8IYB3	KETESEAEDNLDDLEK	KETES[UniProt:Phosphoserine on S]EAEDNLDDLEK	0.126027	-0.866946	275786	130189	156078	490963	240347	288092
SRRM2	Q9UQ35	SCFESSPDPELK	SC[Common Fixed:Carbamidomethyl on C]FESS[UniProt:Phosphoserine on S]PDPELK	0.141634	-0.590441	255728	443465	367686	697838	410739	496610
SRRM2	Q9UQ35	AQTPPGPSLSGSK	AQT[UniProt:Phosphothreonine on T]PPGPSLSGSK	0.459946	-0.727563	32768	209521	208027	192355	185573	181649
SRRM2	Q9UQ35	TSPPLLDR	TS[UniProt:Phosphoserine on S]PPLLDR	0.66369	-0.191038	418815	829820	850474	1.02333e+06	730334	588375
SRRT	Q9BXP5	TQLWASEPGTPPLPTSLPSQNPILK	TQLWASEPGT[UniProt:Phosphothreonine on T]PPLPTSLPSQNPILK	0.628999	-0.19399	221564	242106	194952	308237	333748	152167
SRSF2	Q01130	TSPDTLR	TS[UniProt:Phosphoserine on S]PDTLR	0.986478	0.0175708	65324.1	394306	248470	141092	107281	407651
SSB	P05455	FASDDEHDEHDENGATGPVK	FAS[UniProt:Phosphoserine on S]DDEHDEHDENGATGPVK	0.407379	-0.778794	142696	636356	978164	781354	779310	736694
SSB	P05455	FASDDEHDEHDENGATGPVK	FAS[UniProt:Phosphoserine on S]DDEHDEHDEN[Common Artifact:Deamidation on N]GATGPVK	0.421906	-1.32902	56084.9	929607	1.46609e+06	1.22486e+06	1.23858e+06	798947
STMN1	P16949	ASGQAFELILSPR	ASGQAFELILS[UniProt:Phosphoserine on S]PR	0.0127938	-3.76837	32768	32768	32768	445713	155500	1.28451e+06
STMN1	P16949	ASGQAFELILSPR	AS[UniProt:Phosphoserine on S]GQAFELILSPR	0.0399161	-3.67358	53798.2	32768	32768	1.31858e+06	94264.9	965566
STMN1	P16949	RASGQAFELILSPR	RAS[UniProt:Phosphoserine on S]GQAFELILSPR	0.0538129	-2.35723	569963	450797	284359	4328824	695290	3.26552e+06
STMN1	P16949	ESVPEFPLSPPK	ESVPEFPLS[UniProt:Phosphoserine on S]PPK	0.0604901	-2.60411	386484	663763	390109	4.80751e+06	741844	6307273
STMN1	P16949	SKESVPEFPLSPPK	SKESVPEFPLS[UniProt:Phosphoserine on S]PPK	0.494457	-0.573179	479251	223762	150407	480599	170277	649099
STX1B	P61266	SAKDSDDEEEVVHVDR	SAKDS[UniProt:Phosphoserine on S]DDEEEVVHVDR	0.0741411	-2.54921	32768	153994	32768	528656	112652	556752
SYMPK	Q92797	RLSAQGQAISVVGSLSSMSPLEEEAPQAK	RLS[UniProt:Phosphoserine on S]AQGQAISVVGSLSSMSPLEEEAPQAK	0.0550577	-0.596975	163076	194305	129285	279951	200176	252960
SYNPO	Q8N3V7	AASPAKPSSLDLVPNLPK	AAS[UniProt:Phosphoserine on S]PAKPSSLDLVPNLPK	0.00348308	1.95227	175868	83673.2	138564	32768	32768	32768
TCEA1	P23193	KKEPAITSQNSPEAR	KKEPAITSQNS[UniProt:Phosphoserine on S]PEAR	0.488832	0.577847	71623	122605	82314.2	46790.7	29431.9	157837
TES	Q9UGI8	LSMKEGDPAIYAER	LS[Common Biological:Phosphorylation on S]M[Common Variable:Oxidation on M]KEGDPAIYAER	0.0562732	1.14365	112412	87048.7	91851.7	32768	77615	32768
THRAP3	Q9Y2W1	IDISPSTFR	IDIS[UniProt:Phosphoserine on S]PSTFR	0.756662	-0.0484085	575073	652173	589304	710433	660184	521140
TMPO	P42166;P42167	SSTPLPTISSSAENTR	S[Common Biological:Phosphorylation on S]STPLPTISSSAENTR	0.231137	-0.386945	1215697	1310389	1.11681e+06	2.16178e+06	1.14195e+06	1.61137e+06
TMPO	P42166;P42167	GPPDFSSDEEREPTPVLGSGAAAAGR	GPPDFSSDEEREPT[UniProt:Phosphothreonine on T]PVLGSGAAAAGR	0.290677	-0.116421	686442	677933	715454	793068	661006	809088
TOMM70	O94826	ASPAPGSGHPEGPGAHLDMNSLDR	AS[UniProt:Phosphoserine on S]PAPGSGHPEGPGAHLDMNSLDR	0.871247	-0.040727	978954	685328	1.06405e+06	1.06366e+06	775039	942487
TP53BP1	Q12888	TSSVLGMSVESAPAVEEEKGEELEQK	TSS[Common Biological:Phosphorylation on S]VLGMSVESAPAVEEEKGEELEQK	0.0604531	-1.93008	134590	140936	32768	451418	232251	328084
TP53BP1	Q12888	TSEIEPKNSPEDLGLSLTGDSCK	TS[Common Biological:Phosphorylation on S]EIEPKNSPEDLGLSLTGDSC[Common Fixed:Carbamidomethyl on C]K	0.170422	1.45631	353225	281793	87162.1	130697	98042.8	32768
TP53BP1	Q12888	MVIQGPSSPQGEAMVTDVLEDQK	MVIQGPSS[UniProt:Phosphoserine on S]PQGEAMVTDVLEDQK	0.178114	-0.706999	278769	576649	587626	1.04449e+06	663539	592884
TP53BP1	Q12888	MVIQGPSSPQGEAMVTDVLEDQKEGR	MVIQGPS[Common Biological:Phosphorylation on S]SPQGEAMVTDVLEDQKEGR	0.354953	1.69163	1.12914e+06	117494	32768	32768	32768	120121
TP53BP1	Q12888	SEDPPTTPIR	SEDPPT[Common Biological:Phosphorylation on T]TPIR	0.48934	-0.444579	115380	193769	190879	179130	133066	451264
TP53BP1	Q12888	SEDMPFSPK	SEDMPFS[UniProt:Phosphoserine on S]PK	0.536955	-0.266097	136392	172267	220077	331979	155859	173792
TP53BP1	Q12888	QSQQPMKPISPVKDPVSPASQK	QSQQPMKPIS[UniProt:Phosphoserine on S]PVKDPVSPASQK	0.808241	-0.276919	32768	260513	302481	133415	143797	239389
TP53BP1	Q12888	STPFIVPSSPTEQEGR	STPFIVPS[Common Biological:Phosphorylation on S]SPTEQEGR	0.860614	0.0848452	735397	384510	264485	460161	330562	412140
TP53BP1	Q12888	TSSGTSLSAMHSSGSSGK	TSS[UniProt:Phosphoserine on S]GTSLSAMHSSGSSGK	0.935049	0.0556364	143486	190561	82681.3	133386	64742.2	233191
TPI1	P60174	KQSLGELIGTLNAAK	KQS[UniProt:Phosphoserine on S]LGELIGTLNAAK	0.3462	0.377164	1.79245e+06	894156	984930	1.00561e+06	1.00177e+06	715249
TPM2	P07951	AISEELDNALNDITSL	AISEELDNALNDITS[UniProt:Phosphoserine on S]L	0.853564	-0.190814	453100	380479	828146	326625	309587	2.09953e+06
TPPP	O94811	RLSLESEGAGEGAAASPELSALEEAFR	RLS[UniProt:Phosphoserine on S]LESEGAGEGAAASPELSALEEAFR	0.0310521	-1.65642	32768	32768	91618.3	134000	134497	170985
TPRN	Q4KMQ1	LAGSPPGSGQWKPK	LAGS[UniProt:Phosphoserine on S]PPGSGQWKPK	0.538927	0.207326	482387	460426	614988	494651	586054	306162
TRA2B	P62995	RPHTPTPGIYMGR	RPHT[UniProt:Phosphothreonine on T]PTPGIYMGR	0.922366	-0.333715	3.50082e+06	32768	2.72067e+06	5251447	3.63028e+06	32768
TRIM28	Q13263	AASAAAASAAAASAASGSPGPGEGSAGGEKR	[UniProt:N-acetylalanine on A]AASAAAASAAAASAAS[Common Biological:Phosphorylation on S]GSPGPGEGSAGGEKR	0.171621	2.29028	888012	141516	32768	32768	32768	32768
TRIM28	Q13263	SGEGEVSGLMR	S[UniProt:Phosphoserine on S]GEGEVSGLMR	0.299654	-1.11539	32768	32768	125605	279484	59790.8	82076.3
TRIM28	Q13263	AASAAAASAAAASAASGSPGPGEGSAGGEK	[UniProt:N-acetylalanine on A]AASAAAASAAAASAAS[Common Biological:Phosphorylation on S]GSPGPGEGSAGGEK	0.758158	-0.054877	508592	630250	529621	660413	479736	600604
TRUB1	Q8WWH5	MAASEAAVVSSPSLK	M[Common Variable:Oxidation on M]AASEAAVVSSPS[Common Biological:Phosphorylation on S]LK	0.863749	0.0578213	5588095	3.90053e+06	3.16488e+06	5.16059e+06	3.17227e+06	3.73644e+06
UBAP2L	Q14157	SPAVATSTAAPPPPSSPLPSK	SPAVATSTAAPPPPS[Common Biological:Phosphorylation on S]SPLPSK	0.537653	-0.259993	279840	306907	357624	605232	249904	348694
UBE4B	O95155	SQSMDIDGVSCEK	SQS[UniProt:Phosphoserine on S]MDIDGVSC[Common Fixed:Carbamidomethyl on C]EK	0.968308	0.0445932	110481	192248	32768	187160	103435	32768
UBQLN2	Q9UHD9	PQLPAFLQQMQNPDTLSAMSNPR	PQLPAFLQQMQNPDT[Common Biological:Phosphorylation on T]LSAMSNPR	0.63893	-0.314954	32768	55046	75897.9	109281	32768	73594.2
UTP14C	Q5TAP6	LLEAIISLDGKNRR	LLEAIIS[UniProt:Phosphoserine on S]LDGKNRR	0.805952	0.0650845	4.61091e+06	7563078	6460382	6923143	5.09871e+06	5574459
VIM	P08670	SLYASSPGGVYATR	SLYASS[UniProt:Phosphoserine on S]PGGVYATR	0.249321	0.697756	855607	726957	374181	518715	228859	459443
VIM	P08670	TYSLGSALR	TYS[UniProt:Phosphoserine on S]LGSALR	0.888332	-0.162803	32768	199704	381037	145845	114934	208683
WDR77	Q9BQA1	KETPPPLVPPAAR	KET[UniProt:Phosphothreonine on T]PPPLVPPAAR	0.919149	-0.0479501	246792	270413	226313	459698	217278	167063
WDR87	Q6ZQQ6	LSEEETKLAQEEELLIQEKEK	LS[Common Biological:Phosphorylation on S]EEETKLAQEEELLIQEKEK	0.374212	1.73442	1.17041e+06	1.74658e+06	740199	32768	1157703	1.08266e+06
ZRANB2	O95218	ENVEYIEREESDGEYDEFGR	ENVEY[Common Biological:Phosphorylation on Y]IEREESDGEYDEFGR	0.265512	-1.29438	32768	268192	242018	355974	350868	251258
ZRANB2	O95218	YNLDASEEEDSNK	YNLDAS[UniProt:Phosphoserine on S]EEEDSNK	0.634625	-0.643124	32768	325355	475673	321619	356581	168428
