# Supplementary material for: Altered extracellular matrix structure and elevated stiffness in a brain organoid model for disease
Source: Nat Commun. 2025 May 1;16:4094. doi: 10.1038/s41467-025-59252-w (PMC12045990; doi:10.1038/s41467-025-59252-w)
Supplement: Supplementary file 8 — Supplementary Data 6 [file 41467_2025_59252_MOESM8_ESM.xlsx]

## Sheet: all rescued genes
	F1_S60_L002.raw	F2_S61_L002.raw	F_MMP9_1_S64_L002.raw	F_MMP9_2_S65_L002.raw	F_MMP9_3_S66_L002.raw	F_MMP9_4_S67_L002.raw	W1_S56_L002.raw	W2_S57_L002.raw	W3_S58_L002.raw	W4_S59_L002.raw	W_MMP9_1_S68_L002.raw	W_MMP9_3_S69_L002.raw	W_MMP9_4_S70_L002.raw	F1_S60_L002.normalized	F2_S61_L002.normalized	F_MMP9_1_S64_L002.normalized	F_MMP9_2_S65_L002.normalized	F_MMP9_3_S66_L002.normalized	F_MMP9_4_S67_L002.normalized	W1_S56_L002.normalized	W2_S57_L002.normalized	W3_S58_L002.normalized	W4_S59_L002.normalized	W_MMP9_1_S68_L002.normalized	W_MMP9_3_S69_L002.normalized	W_MMP9_4_S70_L002.normalized	F1_S60_L002.rld	F2_S61_L002.rld	F_MMP9_1_S64_L002.rld	F_MMP9_2_S65_L002.rld	F_MMP9_3_S66_L002.rld	F_MMP9_4_S67_L002.rld	W1_S56_L002.rld	W2_S57_L002.rld	W3_S58_L002.rld	W4_S59_L002.rld	W_MMP9_1_S68_L002.rld	W_MMP9_3_S69_L002.rld	W_MMP9_4_S70_L002.rld	F_un_F_mmp9.baseMean	F_un_F_mmp9.log2FoldChange	F_un_F_mmp9.pvalue	F_un_F_mmp9.padj	F_un_F_mmp9.padj_corrected	F_un_F_mmp9.pass	F_un_F_mmp9.Direction	F_un_W_un.baseMean	F_un_W_un.log2FoldChange	F_un_W_un.pvalue
ABCA10	14	17	22	23	23	29	36	41	30	31	33	21	34	11.003	17.7663	17.3057	27.1685	18.8411	25.7719	36.8946	50.6906	27.6532	33.6521	34.2467	24.0094	37.98	4.54897	4.65117	4.63755	4.76235	4.65887	4.74599	4.86694	4.99111	4.76796	4.83231	4.83926	4.72703	4.87592	27.9218	-0.641693	0.104634	0.377904	FALSE	no	down	27.9218	-1.38772	0.000337883
ABCA9	12	8	31	18	22	19	30	16	21	18	30	26	25	9.43117	8.3606	24.3854	21.2623	18.0219	16.885	30.7455	19.7817	19.3573	19.54	31.1333	29.7259	27.9265	4.2263	4.22254	4.42858	4.38912	4.3477	4.33354	4.49773	4.37196	4.36563	4.36858	4.50162	4.48406	4.46501	21.2736	-1.17048	0.00856712	0.0786953	FALSE	no	down	21.2736	-1.32363	0.00303973
ADAM20P1	17	13	34	24	28	29	38	24	26	34	39	29	17	13.3608	13.586	26.7452	28.3498	22.937	25.7719	38.9443	29.6726	23.9661	36.9088	40.4733	33.1558	18.99	4.56404	4.57839	4.73745	4.75474	4.6914	4.72604	4.86699	4.7685	4.70482	4.84511	4.88181	4.80575	4.64803	27.1432	-0.941439	0.016321	0.120323	FALSE	no	down	27.1432	-1.26264	0.00122367
ADAM8	85	55	130	84	118	104	137	86	116	121	107	103	102	66.8041	57.4791	102.261	99.2243	96.663	92.4232	140.405	106.327	106.926	131.352	111.042	117.76	113.94	6.42177	6.35818	6.67183	6.65333	6.63621	6.60896	6.88271	6.6956	6.70022	6.83518	6.72397	6.76124	6.74004	103.277	-0.643109	0.000733808	0.0143349	FALSE	no	down	103.277	-0.956466	4.61814e-07
AMY2B	84	64	162	120	143	131	253	123	128	154	169	125	119	66.0182	66.8848	127.433	141.749	117.142	116.418	259.287	152.072	117.987	167.175	175.384	142.913	132.93	6.61823	6.64104	7.0197	7.09305	6.96242	6.95893	7.56164	7.14196	6.96812	7.21238	7.24899	7.09893	7.04906	137.184	-0.916205	6.71436e-05	0.00237761	FALSE	no	down	137.184	-1.38987	1.1871e-09
ASMTL-AS1	12	8	36	23	30	24	44	14	35	39	29	27	21	9.43117	8.3606	28.3185	27.1685	24.5753	21.3284	45.0935	17.309	32.2621	42.3366	30.0956	30.8692	23.4582	4.45832	4.45868	4.70832	4.6931	4.66349	4.62407	4.87904	4.58115	4.75135	4.85052	4.72611	4.73323	4.65151	26.2005	-1.50083	0.000718049	0.0140623	FALSE	yes	down	26.2005	-1.94707	9.95979e-06
ATP2C2-AS1	27	15	39	22	45	21	55	22	35	48	26	26	38	21.2201	15.6761	30.6784	25.9873	36.863	18.6624	56.3668	27.1999	32.2621	52.1065	26.9822	29.7259	42.4482	4.84729	4.78659	4.96127	4.91158	5.02907	4.81812	5.20895	4.92529	4.97886	5.16957	4.92099	4.95169	5.08012	32.0138	-0.59738	0.115228	0.399311	FALSE	no	down	32.0138	-1.1747	0.00170594
AVIL	41	32	93	78	93	83	195	87	120	136	142	114	101	32.2232	33.4424	73.1561	92.1368	76.1835	73.7609	199.846	107.563	110.613	147.635	147.364	130.337	112.823	6.05065	6.09107	6.42574	6.56445	6.44954	6.43283	7.1099	6.65919	6.6801	6.87706	6.87704	6.78752	6.69101	102.853	-1.25758	1.3304e-06	0.00010259	FALSE	yes	down	102.853	-2.11092	1.62388e-16
BAAT	0	5	10	6	11	10	20	6	13	20	20	18	10	0	5.22537	7.86624	7.08745	9.01096	8.88685	20.497	7.41814	11.9831	21.7111	20.7556	20.5795	11.1706	3.31768	3.41295	3.4477	3.44245	3.46563	3.46448	3.61944	3.44782	3.50924	3.63239	3.62224	3.61711	3.49787	11.7071	-1.82896	0.0214662	0.144145	FALSE	no	down	11.7071	-2.73586	0.000465651
C2orf66	14	8	24	21	18	16	38	14	21	24	20	24	26	11.003	8.3606	18.879	24.8061	14.7452	14.219	38.9443	17.309	19.3573	26.0533	20.7556	27.4393	29.0435	4.21871	4.19116	4.32819	4.3986	4.27287	4.2671	4.55309	4.31153	4.33491	4.4139	4.35232	4.42844	4.44653	20.8396	-0.871219	0.0595527	0.272344	FALSE	no	down	20.8396	-1.38045	0.00253962
CARD9	71	51	107	69	95	96	141	102	128	117	117	104	100	55.8011	53.2988	84.1688	81.5056	77.8219	85.3138	144.504	126.108	117.987	127.01	121.42	118.904	111.706	6.29754	6.28989	6.51984	6.50668	6.47464	6.52906	6.87214	6.77338	6.73353	6.78077	6.75114	6.73571	6.69532	100.427	-0.588807	0.00245998	0.0337035	FALSE	no	down	100.427	-1.23698	8.75538e-11
CBWD6	94	81	179	90	152	120	146	103	131	135	127	102	123	73.8775	84.651	140.806	106.312	124.515	106.642	149.628	127.345	120.752	146.55	131.798	116.617	137.398	6.60225	6.68732	7.01275	6.82433	6.92635	6.82385	7.05315	6.93988	6.90536	7.03749	6.96413	6.88251	6.99207	120.53	-0.608873	0.000716143	0.0140366	FALSE	no	down	120.53	-0.786252	1.30025e-05
CCDC140	61	46	102	64	91	78	156	137	142	143	135	136	138	47.9418	48.0734	80.2357	75.5994	74.5452	69.3174	159.877	169.381	130.892	155.234	140.1	155.489	154.154	6.29036	6.31128	6.55673	6.53376	6.51543	6.47791	7.01419	7.05158	6.87192	6.99094	6.91794	6.99076	6.98508	112.372	-0.643529	0.00141574	0.0227147	FALSE	no	down	112.372	-1.67497	8.37961e-18
CORIN	24	18	50	32	34	29	82	70	113	80	45	53	66	18.8623	18.8113	39.3312	37.7997	27.852	25.7719	84.0378	86.545	104.16	86.8442	46.7	60.5952	73.7258	5.3163	5.33797	5.55781	5.55165	5.43113	5.41061	5.93794	5.9477	6.07703	5.95535	5.63465	5.75597	5.85972	54.6952	-0.788844	0.0121029	0.0986841	FALSE	no	down	54.6952	-2.26578	4.96385e-14
CROCCP3	134	87	177	123	174	205	250	156	217	217	149	138	137	105.315	90.9215	139.233	145.293	142.537	182.18	256.213	192.872	200.025	235.565	154.629	157.776	153.037	7.04056	6.96212	7.22828	7.26144	7.24521	7.42596	7.69543	7.46627	7.4978	7.6253	7.30444	7.31905	7.29734	165.815	-0.626657	0.000141301	0.00415605	FALSE	no	down	165.815	-1.16641	7.79334e-13
CYP2E1	20	18	40	38	34	34	87	44	71	63	52	60	36	15.7186	18.8113	31.465	44.8872	27.852	30.2153	89.1621	54.3997	65.446	68.3898	53.9644	68.5983	40.2141	5.1425	5.20236	5.3391	5.48148	5.2985	5.32823	5.83651	5.56517	5.66399	5.68252	5.56428	5.68236	5.43702	46.8557	-0.95221	0.0050691	0.0551838	FALSE	no	down	46.8557	-2.02228	9.28043e-10
DGCR10	18	13	26	26	22	20	35	18	26	36	30	24	25	14.1468	13.586	20.4522	30.7123	18.0219	17.7737	35.8698	22.2544	23.9661	39.0799	31.1333	27.4393	27.9265	4.47146	4.47294	4.55606	4.67414	4.52496	4.52315	4.73104	4.58156	4.60046	4.7618	4.6808	4.6394	4.64495	24.7971	-0.621694	0.118937	0.406254	FALSE	no	down	24.7971	-1.12674	0.00422429
DMRT2	18	16	41	21	41	26	37	35	40	53	41	37	23	14.1468	16.7212	32.2516	24.8061	33.5863	23.1058	37.9195	43.2725	36.871	57.5343	42.5489	42.3023	25.6923	4.78776	4.8353	5.01402	4.93445	5.02878	4.90858	5.07285	5.12135	5.0632	5.25216	5.11835	5.11399	4.94324	33.1353	-0.903726	0.0134711	0.106197	FALSE	no	down	33.1353	-1.51414	2.65898e-05
DOC2GP	37	30	62	45	36	62	91	42	62	66	66	49	61	29.0794	31.3522	48.7707	53.1559	29.4904	55.0985	93.2615	51.927	57.15	71.6465	68.4933	56.0219	68.1406	5.49116	5.52892	5.69647	5.73733	5.49768	5.75443	6.04058	5.72695	5.77214	5.88644	5.86329	5.76158	5.85911	54.8914	-0.620476	0.0359523	0.199951	FALSE	no	down	54.8914	-1.18791	4.78414e-05
DOCK5	78	34	97	79	93	87	89	55	82	91	87	86	68	61.3026	35.5325	76.3026	93.3181	76.1835	77.3156	91.2118	67.9996	75.5855	98.7853	90.2867	98.3242	75.96	6.14544	5.92192	6.26429	6.37904	6.26344	6.27185	6.3674	6.20481	6.25915	6.41508	6.36115	6.4112	6.26217	78.316	-0.703138	0.00222946	0.0313327	FALSE	no	down	78.316	-0.759196	0.00104131
DQX1	11	4	13	17	13	9	24	14	29	16	17	17	13	8.64524	4.1803	10.2261	20.0811	10.6493	7.99817	24.5964	17.309	26.7315	17.3688	17.6422	19.4362	14.5218	3.81223	3.75417	3.83602	3.96658	3.84287	3.80537	4.02302	3.93281	4.05103	3.93461	3.93842	3.95939	3.89847	15.3374	-0.846519	0.118099	0.404628	FALSE	no	down	15.3374	-1.71003	0.00121369
EXTL3-AS1	6	2	12	9	32	11	18	8	9	10	14	14	17	4.71559	2.09015	9.43949	10.6312	26.2137	9.77554	18.4473	9.89086	8.29597	10.8555	14.5289	16.0063	18.99	3.47739	3.44616	3.551	3.57084	3.7744	3.557	3.6728	3.5614	3.53583	3.57341	3.62242	3.64024	3.6776	12.2985	-2.00128	0.00353322	0.0430501	FALSE	yes	down	12.2985	-1.74927	0.0118989
FAM110D	32	19	48	45	45	51	65	64	95	49	54	52	58	25.1498	19.8564	37.758	53.1559	36.863	45.3229	66.6153	79.1269	87.5685	53.1921	56.04	59.4519	64.7894	5.39733	5.35179	5.53973	5.68944	5.53118	5.61771	5.80197	5.89002	5.96003	5.69006	5.71485	5.7424	5.78577	52.6839	-0.912209	0.00216957	0.0306887	FALSE	no	down	52.6839	-1.65772	1.35217e-08
FILIP1L	118	85	178	133	186	159	178	157	232	180	178	184	208	92.7399	88.8313	140.019	157.105	152.367	141.301	182.424	194.108	213.852	195.4	184.724	210.368	232.348	6.97151	6.95905	7.242	7.32612	7.30281	7.24952	7.4358	7.48106	7.56019	7.4876	7.44519	7.54409	7.62337	168.122	-0.695784	8.18622e-06	0.000439134	FALSE	no	down	168.122	-1.11286	6.35714e-13
FOSB	198	147	304	231	254	282	267	172	263	229	306	221	209	155.614	153.626	239.134	272.867	208.071	250.609	273.635	212.653	242.427	248.592	317.56	252.67	233.465	7.55464	7.55262	7.88299	7.9886	7.77244	7.92079	7.99212	7.79149	7.89378	7.91353	8.11721	7.92639	7.86351	235.456	-0.644055	8.41615e-06	0.000448389	FALSE	no	down	235.456	-0.662388	5.39595e-06
GADD45B	361	249	593	382	520	468	512	342	582	530	497	418	394	283.721	260.224	466.468	451.234	425.972	415.905	524.724	422.834	536.473	575.343	515.776	477.902	440.121	8.40593	8.34342	8.83094	8.80082	8.7501	8.72918	8.93639	8.7441	8.95721	9.02041	8.9207	8.85172	8.77895	445.9	-0.689907	7.97744e-10	1.55839e-07	FALSE	no	down	445.9	-0.920477	2.38103e-16
GCNA	58	48	124	82	87	84	90	50	86	85	82	84	67	45.584	50.1636	97.5414	96.8618	71.2685	74.6495	92.2366	61.8179	79.2726	92.272	85.0978	96.0376	74.8429	6.00408	6.057	6.412	6.40099	6.22566	6.25167	6.37367	6.15756	6.28557	6.37311	6.32584	6.3964	6.25368	78.2805	-0.829772	0.000267445	0.00668383	FALSE	no	down	78.2805	-0.776448	0.000745012
GDNF	19	11	30	24	27	22	22	17	40	29	25	33	25	14.9327	11.4958	23.5987	28.3498	22.1178	19.5511	22.5467	21.0181	36.871	31.481	25.9444	37.7291	27.9265	4.49115	4.45429	4.6043	4.65759	4.58607	4.5546	4.59256	4.57629	4.75249	4.69226	4.63192	4.75514	4.65354	24.8894	-0.797428	0.0444683	0.227902	FALSE	no	down	24.8894	-1.07827	0.0064514
GIPR	121	110	216	153	231	211	284	181	281	242	201	174	183	95.0977	114.958	169.911	180.73	189.23	187.513	291.058	223.781	259.019	262.704	208.593	198.935	204.422	7.10404	7.23341	7.49669	7.54483	7.57843	7.57157	7.92484	7.70709	7.82869	7.83796	7.65341	7.61662	7.63749	198.919	-0.802753	4.41708e-08	5.6893e-06	FALSE	no	down	198.919	-1.31777	1.03915e-19
GNRH2	6	1	9	8	5	10	28	23	39	29	13	7	13	4.71559	1.04507	7.07962	9.44993	4.09589	8.88685	28.6958	28.4362	35.9492	31.481	13.4911	8.00314	14.5218	3.67664	3.63078	3.71514	3.75969	3.66798	3.74596	4.00244	3.99146	4.08779	4.03101	3.81336	3.73887	3.82713	15.0655	-1.22674	0.0745779	0.311465	FALSE	no	down	15.0655	-3.33608	3.21042e-07
GPRC5A	6	8	6	11	16	12	25	13	16	21	20	14	13	4.71559	8.3606	4.71975	12.9937	13.1068	10.6642	25.6213	16.0726	14.7484	22.7966	20.7556	16.0063	14.5218	3.6551	3.71832	3.6552	3.78232	3.7828	3.74852	3.93901	3.8209	3.80544	3.90425	3.8809	3.82069	3.80195	14.2372	-0.680482	0.227112	0.563561	FALSE	no	down	14.2372	-1.63651	0.00277073
GRXCR1	1	4	4	9	8	5	21	10	27	6	14	10	9	0.785931	4.1803	3.1465	10.6312	6.55342	4.44343	21.5219	12.3636	24.8879	6.51332	14.5289	11.4331	10.0535	3.12866	3.19303	3.16915	3.28619	3.22532	3.19333	3.42913	3.3087	3.47428	3.22835	3.33969	3.29714	3.2785	10.0802	-1.37659	0.101496	0.371604	FALSE	no	down	10.0802	-2.83843	0.000482677
GZMK	8	3	16	7	18	10	21	17	17	17	7	12	24	6.28745	3.13522	12.586	8.26869	14.7452	8.88685	21.5219	21.0181	15.6702	18.4544	7.26444	13.7197	26.8094	3.63487	3.5959	3.72982	3.67364	3.76023	3.67708	3.84463	3.83384	3.7721	3.80585	3.65662	3.74555	3.90347	13.7206	-1.21326	0.0482293	0.239431	FALSE	no	down	13.7206	-1.9742	0.00107225
HAAO	24	14	33	26	35	22	40	54	63	39	47	48	34	18.8623	14.631	25.9586	30.7123	28.6712	19.5511	40.9941	66.7633	58.0718	42.3366	48.7756	54.8786	37.98	4.9698	4.92963	5.05948	5.12037	5.09243	4.98388	5.22477	5.44367	5.38452	5.23719	5.29847	5.34992	5.19435	37.5528	-0.623033	0.0766719	0.316248	FALSE	no	down	37.5528	-1.61535	2.20063e-06
IKZF3	11	6	18	17	15	14	27	9	22	17	20	14	16	8.64524	6.27045	14.1592	20.0811	12.2877	12.4416	27.671	11.1272	20.279	18.4544	20.7556	16.0063	17.8729	3.86476	3.83845	3.94421	4.01791	3.91831	3.92129	4.10784	3.9083	4.02376	3.99945	4.02786	3.96907	3.99212	15.8501	-0.940852	0.0649105	0.28683	FALSE	no	down	15.8501	-1.37129	0.00667306
IMPG2	21	4	16	16	30	22	34	9	24	34	27	30	24	16.5046	4.1803	12.586	18.8999	24.5753	19.5511	34.8449	11.1272	22.1226	36.9088	28.02	34.2992	26.8094	4.37565	4.21153	4.32092	4.41117	4.47966	4.41702	4.59134	4.31619	4.44922	4.61071	4.51719	4.58227	4.50255	22.3407	-0.806127	0.0965338	0.360456	FALSE	no	down	22.3407	-1.29062	0.00726736
IZUMO4	17	14	27	22	23	28	48	27	30	33	46	29	25	13.3608	14.631	21.2389	25.9873	18.8411	24.8832	49.1929	33.3816	27.6532	35.8232	47.7378	33.1558	27.9265	4.6183	4.64735	4.72433	4.78533	4.69415	4.77077	5.02134	4.86337	4.80333	4.89035	5.00747	4.86209	4.80649	28.7549	-0.694553	0.0744344	0.311254	FALSE	no	down	28.7549	-1.38793	0.00027841
KCNH1-IT1	7	2	12	8	13	14	9	11	21	7	10	13	15	5.50152	2.09015	9.43949	9.44993	10.6493	12.4416	9.22366	13.5999	19.3573	7.59887	10.3778	14.863	16.7559	3.34147	3.29626	3.40222	3.4043	3.42017	3.44547	3.40042	3.45804	3.53662	3.37813	3.41649	3.47504	3.49929	10.8729	-1.40682	0.0322803	0.18659	FALSE	no	down	10.8729	-1.66037	0.0114318
LAT2	7	7	16	10	16	9	18	14	23	19	18	14	14	5.50152	7.31552	12.586	11.8124	13.1068	7.99817	18.4473	17.309	21.2008	20.6255	18.68	16.0063	15.6388	3.68834	3.72399	3.79519	3.7873	3.80273	3.72995	3.8723	3.85593	3.90836	3.89797	3.87502	3.84067	3.83619	14.3252	-0.851508	0.110189	0.389486	FALSE	no	down	14.3252	-1.62273	0.00183475
LHFPL5	13	20	37	17	47	39	43	36	48	34	35	18	35	10.2171	20.9015	29.1051	20.0811	38.5014	34.6587	44.0686	44.5089	44.2452	36.9088	36.3222	20.5795	39.097	4.70625	4.8605	4.95262	4.8547	5.05569	5.01436	5.10712	5.10638	5.11129	5.03593	5.03048	4.85944	5.05727	32.2458	-1.03506	0.00576956	0.0597394	FALSE	no	down	32.2458	-1.49048	6.1401e-05
LILRB3	132	99	198	143	186	198	326	168	245	216	185	184	172	103.743	103.462	155.752	168.918	152.367	175.96	334.102	207.708	225.835	234.479	191.989	210.368	192.134	7.11855	7.12861	7.39476	7.45668	7.3792	7.48569	8.00695	7.61085	7.67961	7.70783	7.55158	7.62138	7.55192	188.986	-0.653344	0.000132898	0.00397137	FALSE	no	down	188.986	-1.27646	4.14119e-14
LILRB5	155	148	255	191	258	239	351	195	246	302	288	232	255	121.819	154.671	200.589	225.617	211.348	212.396	359.723	241.09	226.756	327.837	298.88	265.247	284.85	7.39088	7.56198	7.74863	7.842	7.7896	7.79387	8.2313	7.89403	7.84548	8.14949	8.07119	7.9711	8.03007	240.833	-0.626679	0.000122098	0.00374538	FALSE	no	down	240.833	-1.07239	3.73412e-11
LINC00599	94	81	145	115	158	132	320	159	214	225	142	136	111	73.8775	84.651	114.061	135.843	129.43	117.306	327.952	196.581	197.26	244.249	147.364	155.489	123.993	6.76793	6.85811	7.03248	7.15507	7.11889	7.05313	7.85283	7.42278	7.43049	7.59911	7.21114	7.24932	7.09335	157.543	-0.64947	0.00108358	0.0189457	FALSE	no	down	157.543	-1.61473	1.15712e-16
LINC01341	107	87	212	142	170	150	221	124	177	203	157	156	153	84.0946	90.9215	166.764	167.736	139.26	133.303	226.492	153.308	163.154	220.367	162.931	178.356	170.91	6.87144	6.92892	7.32836	7.3307	7.19716	7.16728	7.56328	7.26631	7.31153	7.54012	7.31013	7.37616	7.34477	158.277	-0.794968	8.32825e-06	0.000444717	FALSE	no	down	158.277	-1.13025	2.02603e-10
LINC01355	115	80	217	135	175	184	195	158	199	174	184	177	183	90.3821	83.606	170.698	159.468	143.356	163.518	199.846	195.344	183.433	188.886	190.951	202.365	204.422	6.9556	6.92476	7.38608	7.33601	7.2584	7.35393	7.50482	7.48509	7.43992	7.46094	7.46963	7.51314	7.52128	167.406	-0.86743	1.35232e-08	1.94485e-06	FALSE	no	down	167.406	-1.13497	9.75441e-14
LINC01914	8	4	14	15	15	13	22	10	14	16	20	9	14	6.28745	4.1803	11.0127	17.7186	12.2877	11.5529	22.5467	12.3636	12.9048	17.3688	20.7556	10.2897	15.6388	3.62163	3.59831	3.69332	3.78122	3.71193	3.70187	3.84254	3.71427	3.72081	3.77816	3.82068	3.68664	3.75612	13.4544	-1.27871	0.0265332	0.164846	FALSE	no	down	13.4544	-1.61371	0.0049442
LINC02082	22	20	29	37	45	31	77	35	75	54	37	43	46	17.2905	20.9015	22.8121	43.7059	36.863	27.5492	78.9135	43.2725	69.1331	58.6199	38.3978	49.1621	51.3847	5.08588	5.14738	5.15755	5.38942	5.32062	5.21879	5.68348	5.38519	5.61358	5.5227	5.33809	5.43958	5.45974	42.9235	-0.768618	0.024354	0.156199	FALSE	no	down	42.9235	-1.73053	1.98177e-07
LINC02293	18	7	33	27	25	21	36	17	33	33	48	32	14	14.1468	7.31552	25.9586	31.8935	20.4794	18.6624	36.8946	21.0181	30.4185	35.8232	49.8133	36.5858	15.6388	4.53526	4.45264	4.68912	4.75271	4.62116	4.59916	4.80744	4.63353	4.74006	4.79507	4.93175	4.80154	4.56663	26.5114	-1.12675	0.0127479	0.102053	FALSE	no	down	26.5114	-1.50226	0.000847561
LINC02728	18	10	31	23	30	22	46	20	21	37	27	15	25	14.1468	10.4507	24.3854	27.1685	24.5753	19.5511	47.1432	24.7271	19.3573	40.1655	28.02	17.1496	27.9265	4.47569	4.43551	4.60994	4.64078	4.61225	4.55031	4.84631	4.61377	4.54836	4.77729	4.65128	4.52491	4.64956	24.9821	-0.937081	0.0276288	0.169371	FALSE	no	down	24.9821	-1.39872	0.000916199
LPAL2	24	18	32	35	44	36	63	32	36	36	47	46	57	18.8623	18.8113	25.172	41.3434	36.0438	31.9927	64.5656	39.5634	33.1839	39.0799	48.7756	52.592	63.6723	5.03249	5.046	5.11221	5.28992	5.23675	5.19348	5.49655	5.27278	5.20688	5.26836	5.36078	5.39268	5.48604	39.5122	-0.821789	0.0163458	0.120345	FALSE	no	down	39.5122	-1.22703	0.00030535
LRRC66	22	20	42	29	35	33	68	35	55	45	57	45	54	17.2905	20.9015	33.0382	34.256	28.6712	29.3266	69.6899	43.2725	50.6976	48.8499	59.1533	51.4487	60.3211	5.07394	5.13489	5.26594	5.28476	5.21713	5.22659	5.6004	5.37192	5.44354	5.42424	5.51498	5.44652	5.52249	42.0705	-0.721631	0.0247145	0.157455	FALSE	no	down	42.0705	-1.49463	1.91532e-06
MIOX	15	5	28	12	15	20	27	18	22	17	12	28	7	11.789	5.22537	22.0255	14.1749	12.2877	17.7737	27.671	22.2544	20.279	18.4544	12.4533	32.0125	7.81941	4.00862	3.92291	4.14561	4.0458	4.01631	4.09066	4.20665	4.14164	4.12209	4.09845	4.02206	4.24932	3.96174	17.2477	-0.927773	0.0767307	0.316276	FALSE	no	down	17.2477	-1.33957	0.0101178
MIR135A2	11	7	20	15	23	17	26	19	13	17	19	13	15	8.64524	7.31552	15.7325	17.7186	18.8411	15.1076	26.6461	23.4908	11.9831	18.4544	19.7178	14.863	16.7559	3.91921	3.90828	4.02111	4.04617	4.06247	4.01298	4.15338	4.11286	3.97072	4.05563	4.07149	4.01091	4.03454	16.5594	-1.06487	0.0292389	0.175389	FALSE	no	down	16.5594	-1.31294	0.00713416
MIR137HG	55	46	100	57	87	65	111	91	102	99	88	94	96	43.2262	48.0734	78.6624	67.3308	71.2685	57.7645	113.758	112.509	94.021	107.47	91.3244	107.471	107.238	6.03643	6.0957	6.33725	6.2567	6.2816	6.17368	6.56347	6.55168	6.44356	6.52523	6.42481	6.52417	6.52327	84.6243	-0.602437	0.00553975	0.0579745	FALSE	no	down	84.6243	-1.23117	7.87836e-09
MIR3682	16	9	33	21	22	15	39	23	18	31	17	27	24	12.5749	9.40567	25.9586	24.8061	18.0219	13.3303	39.9692	28.4362	16.5919	33.6521	17.6422	30.8692	26.8094	4.35137	4.31734	4.52737	4.51074	4.42719	4.3655	4.67458	4.54994	4.41008	4.60815	4.42541	4.57747	4.53368	22.9283	-0.878816	0.051089	0.247444	FALSE	no	down	22.9283	-1.40949	0.00156072
MKRN7P	16	20	39	21	36	30	58	32	41	54	53	32	42	12.5749	20.9015	30.6784	24.8061	29.4904	26.6606	59.4414	39.5634	37.7927	58.6199	55.0022	36.5858	46.9164	4.87095	4.9942	5.10202	5.04331	5.08885	5.05741	5.37861	5.19551	5.17974	5.36956	5.34024	5.16681	5.26602	36.8487	-0.778515	0.0280355	0.170779	FALSE	no	down	36.8487	-1.57784	5.28969e-06
MT1X	189	117	356	233	255	244	313	220	244	274	355	350	325	148.541	122.274	280.038	275.229	208.89	216.839	320.778	271.999	224.913	297.442	368.411	400.157	363.044	7.59194	7.47471	8.082	8.06635	7.84502	7.8749	8.19545	8.05658	7.90386	8.13103	8.31548	8.38718	8.30151	269.12	-0.84551	3.7703e-08	4.93762e-06	FALSE	no	down	269.12	-1.03167	2.0069e-11
MYLIP	548	422	896	618	770	767	863	693	895	776	643	692	626	430.69	441.021	704.816	730.007	630.767	681.621	884.447	856.796	824.988	842.389	667.291	791.167	699.278	9.01342	9.03756	9.45276	9.48503	9.35053	9.42177	9.6662	9.63499	9.60035	9.61952	9.40235	9.56012	9.44536	706.56	-0.65457	2.80657e-14	1.42689e-11	FALSE	no	down	706.56	-0.967885	1.64793e-29
NABP1	72	63	126	93	129	123	162	101	147	141	123	112	128	56.587	65.8397	99.1147	109.855	105.674	109.308	166.026	124.872	135.501	153.063	127.647	128.05	142.983	6.43098	6.52036	6.74482	6.8125	6.78611	6.80837	7.09859	6.89504	6.95342	7.0377	6.91108	6.91242	6.98863	117.271	-0.798321	1.80447e-05	0.000808804	FALSE	no	down	117.271	-1.25484	1.01432e-11
NDUFA11	85	60	139	78	131	97	108	104	119	155	119	128	112	66.8041	62.7045	109.341	92.1368	107.312	86.2025	110.684	128.581	109.691	168.261	123.496	146.343	125.111	6.47044	6.44998	6.76386	6.65973	6.75159	6.61631	6.77151	6.86855	6.76582	7.06212	6.84353	6.95923	6.85149	110.513	-0.611135	0.0025551	0.0345425	FALSE	no	down	110.513	-0.990185	8.79623e-07
NLRP3	19	21	42	27	47	30	54	49	51	55	52	56	57	14.9327	21.9466	33.0382	31.8935	38.5014	26.6606	55.342	60.5815	47.0105	59.7054	53.9644	64.0251	63.6723	5.08255	5.18906	5.30687	5.30297	5.36628	5.23729	5.52466	5.56372	5.45076	5.5603	5.51242	5.59388	5.59182	43.9442	-0.850105	0.00777104	0.0737824	FALSE	no	down	43.9442	-1.61471	2.33173e-07
NOL12	19	11	32	13	39	20	32	20	37	44	24	25	24	14.9327	11.4958	25.172	15.3561	31.9479	17.7737	32.7952	24.7271	34.1056	47.7643	24.9067	28.5826	26.8094	4.53099	4.49481	4.66362	4.54917	4.74222	4.57206	4.748	4.65899	4.76389	4.89379	4.66073	4.70137	4.6821	25.8746	-0.778897	0.054857	0.259137	FALSE	no	down	25.8746	-1.38779	0.000516875
NPIPA5	186	144	305	203	232	268	300	169	210	188	231	220	231	146.183	150.491	239.92	239.792	190.049	238.168	307.455	208.944	193.573	204.084	239.727	251.527	258.04	7.46653	7.49352	7.84341	7.84097	7.65965	7.83695	8.04754	7.73385	7.6744	7.71551	7.84147	7.87946	7.90038	220.612	-0.612547	0.000137558	0.00408182	FALSE	no	down	220.612	-0.625206	0.000110207
NPIPP1	130	98	243	139	161	184	190	103	155	176	193	154	154	102.171	102.417	191.15	164.193	131.888	163.518	194.722	127.345	142.875	191.057	200.291	176.069	172.027	6.99645	7.00658	7.4389	7.32178	7.16581	7.31968	7.45026	7.14771	7.2225	7.43496	7.4719	7.373	7.35603	158.44	-0.669784	0.000196994	0.00538043	FALSE	no	down	158.44	-0.683471	0.000161567
PCDHB13	32	30	64	45	65	46	74	53	64	61	94	69	70	25.1498	31.3522	50.344	53.1559	53.2466	40.8795	75.839	65.5269	58.9935	66.2187	97.5511	78.8881	78.1941	5.52052	5.60651	5.78663	5.81527	5.81359	5.69759	5.99587	5.91506	5.86412	5.92188	6.14464	6.01543	6.01105	59.6415	-0.818756	0.00200855	0.0290647	FALSE	no	down	59.6415	-1.25143	1.8939e-06
PCDHB4	51	35	87	55	87	62	92	69	76	68	83	58	69	40.0825	36.5776	68.4363	64.9683	71.2685	55.0985	94.2863	85.3086	70.0548	73.8176	86.1356	66.3117	77.077	5.82689	5.80477	6.0815	6.05461	6.10368	5.97118	6.26366	6.20008	6.09388	6.12135	6.20913	6.06485	6.14471	68.4172	-0.757518	0.00144538	0.0230675	FALSE	no	down	68.4172	-1.06832	6.5184e-06
PGM5-AS1	5	3	17	2	10	9	16	11	19	9	12	20	9	3.92966	3.13522	13.3726	2.36248	8.19178	7.99817	16.3976	13.5999	17.5137	9.76998	12.4533	22.8661	10.0535	3.31023	3.30615	3.45222	3.29912	3.37706	3.37494	3.48899	3.45078	3.50536	3.40135	3.43754	3.5636	3.40526	10.8957	-1.2097	0.0860444	0.337971	FALSE	no	down	10.8957	-2.01072	0.00362971
PRND	13	5	20	10	16	13	39	24	33	31	10	17	12	10.2171	5.22537	15.7325	11.8124	13.1068	11.5529	39.9692	29.6726	30.4185	33.6521	10.3778	19.4362	13.4047	4.06703	4.0036	4.14647	4.09956	4.11006	4.08947	4.42451	4.3098	4.32736	4.35691	4.07689	4.19504	4.11919	18.8137	-0.723232	0.136044	0.433662	FALSE	no	down	18.8137	-2.07107	8.37741e-06
RASL11A	34	14	48	29	45	54	58	49	34	45	49	34	43	26.7217	14.631	37.758	34.256	36.863	47.989	59.4414	60.5815	31.3403	48.8499	50.8511	38.8724	48.0335	5.18506	5.05016	5.30852	5.27596	5.29929	5.40971	5.50809	5.51156	5.24135	5.41493	5.43362	5.32127	5.40715	41.2453	-0.894338	0.00682531	0.0672338	FALSE	no	down	41.2453	-1.23149	0.000183678
REELD1	10	6	12	11	15	14	19	15	12	19	17	12	15	7.85931	6.27045	9.43949	12.9937	12.2877	12.4416	19.4722	18.5454	11.0613	20.6255	17.6422	13.7197	16.7559	3.67788	3.66118	3.70181	3.75444	3.74372	3.74621	3.8372	3.82257	3.72712	3.85006	3.81421	3.76371	3.80222	13.778	-0.714242	0.174062	0.494052	FALSE	no	down	13.778	-1.27689	0.0136068
RHBDL1	62	52	122	75	109	79	114	80	108	108	109	76	76	48.7277	54.3439	95.9682	88.5931	89.2904	70.2061	116.833	98.9086	99.5516	117.24	113.118	86.8912	84.8964	6.14646	6.20851	6.51321	6.46351	6.46845	6.33111	6.63708	6.52843	6.53518	6.63819	6.61555	6.45231	6.43894	89.5821	-0.7467	0.000419432	0.00925438	FALSE	no	down	89.5821	-1.07598	3.31207e-07
RSRP1	564	423	1051	700	947	861	1457	993	1421	1278	1059	1004	901	443.265	442.067	826.742	826.869	775.761	765.158	1493.21	1227.7	1309.84	1387.34	1099.01	1147.88	1006.47	9.1992	9.20317	9.75011	9.7512	9.69124	9.67886	10.3215	10.1267	10.1917	10.2478	10.0199	10.0617	9.93548	980.87	-0.850343	7.62506e-23	1.37497e-19	FALSE	no	down	980.87	-1.61438	8.30444e-80
SAMSN1	5	6	10	12	9	9	10	14	25	11	14	15	6	3.92966	6.27045	7.86624	14.1749	7.3726	7.99817	10.2485	17.309	23.0444	11.9411	14.5289	17.1496	6.70235	3.36632	3.4095	3.42895	3.51754	3.42187	3.43239	3.46588	3.55573	3.63416	3.48899	3.52365	3.55549	3.41702	11.4258	-0.87251	0.167881	0.484604	FALSE	no	down	11.4258	-1.65268	0.00764474
SERPINB8	82	65	135	90	121	112	146	116	142	130	151	119	126	64.4463	67.9299	106.194	106.312	99.1205	99.5327	149.628	143.417	130.892	141.122	156.704	136.053	140.749	6.50725	6.54723	6.79959	6.8029	6.75581	6.75927	7.03289	6.99973	6.93977	6.99044	7.06614	6.96436	6.98819	118.623	-0.636848	0.000330644	0.00781251	FALSE	no	down	118.623	-1.09532	4.31686e-10
SH3RF3-AS1	3	5	13	2	12	18	16	14	9	16	13	9	12	2.35779	5.22537	10.2261	2.36248	9.83013	15.9963	16.3976	17.309	8.29597	17.3688	13.4911	10.2897	13.4047	3.29328	3.34666	3.41745	3.30836	3.41169	3.49765	3.50034	3.50765	3.38981	3.51144	3.4622	3.41902	3.46033	10.9658	-1.4309	0.0394978	0.212072	FALSE	no	down	10.9658	-2.01076	0.00344418
SHLD3	115	89	183	113	167	151	95	99	132	123	138	129	121	90.3821	93.0116	143.952	133.48	136.803	134.191	97.3609	122.399	121.674	133.523	143.213	147.486	135.164	6.75394	6.77746	7.06259	7.00703	7.02601	7.01209	6.80427	6.94952	6.94515	7.00769	7.05654	7.07618	7.01587	125.588	-0.584078	0.000364575	0.0083788	FALSE	no	down	125.588	-0.372527	0.0261683
SLC26A10	23	16	35	24	25	37	46	27	41	41	25	26	34	18.0764	16.7212	27.5319	28.3498	20.4794	32.8813	47.1432	33.3816	37.7927	44.5077	25.9444	29.7259	37.98	4.77036	4.76292	4.88843	4.89986	4.80265	4.94901	5.08934	4.9521	5.00056	5.06302	4.87235	4.91445	4.99939	30.8089	-0.640146	0.0678967	0.294856	FALSE	no	down	30.8089	-1.22474	0.000387925
SLC26A7	15	12	35	23	26	14	39	20	25	14	23	21	30	11.789	12.5409	27.5319	27.1685	21.2986	12.4416	39.9692	24.7271	23.0444	15.1977	23.8689	24.0094	33.5117	4.34464	4.36386	4.54789	4.53882	4.47213	4.35745	4.67396	4.51171	4.4936	4.39886	4.50298	4.50417	4.60686	22.8538	-0.859682	0.0522289	0.250891	FALSE	no	down	22.8538	-1.08733	0.014067
SLC35G2	323	229	560	355	450	367	533	350	444	416	454	412	428	253.856	239.322	440.51	419.341	368.63	326.147	546.246	432.725	409.268	451.59	471.151	471.042	478.101	8.26347	8.22402	8.72939	8.68488	8.57284	8.46919	8.92321	8.71223	8.66393	8.75042	8.78853	8.78775	8.80123	408.302	-0.653119	1.64675e-07	1.77895e-05	FALSE	no	down	408.302	-0.897375	6.12692e-13
SMG1P7	216	163	347	223	317	276	445	295	353	383	376	292	322	169.761	170.347	272.959	263.417	259.679	245.277	456.059	364.725	325.386	415.767	390.204	333.845	359.693	7.78111	7.79292	8.14978	8.12304	8.10907	8.06367	8.59426	8.39356	8.29737	8.5101	8.45429	8.31834	8.38244	309.778	-0.614786	3.38516e-06	0.000215402	FALSE	no	down	309.778	-1.19857	5.04431e-20
SPATA18	14	8	26	8	19	25	29	39	40	16	33	36	22	11.003	8.3606	20.4522	9.44993	15.5644	22.2171	29.7207	48.2179	36.871	17.3688	34.2467	41.159	24.5753	4.39113	4.36643	4.52205	4.38805	4.45735	4.54519	4.63221	4.8101	4.7117	4.48708	4.68088	4.7477	4.57344	24.5544	-0.812626	0.0836128	0.333059	FALSE	no	down	24.5544	-1.74844	0.000135829
STK31	13	19	31	30	31	24	43	18	38	35	36	29	38	10.2171	19.8564	24.3854	35.4372	25.3945	21.3284	44.0686	22.2544	35.0274	37.9944	37.36	33.1558	42.4482	4.62197	4.76238	4.81247	4.93448	4.82513	4.77664	5.02229	4.79436	4.93356	4.96155	4.95599	4.91162	5.00436	29.9175	-0.847062	0.0265532	0.164846	FALSE	no	down	29.9175	-1.26206	0.00086885
SYCP2L	69	65	128	83	107	94	126	86	124	98	123	94	86	54.2292	67.9299	100.688	98.043	87.652	83.5364	129.131	106.327	114.3	106.384	127.647	107.471	96.067	6.27714	6.39934	6.62304	6.60577	6.53712	6.50937	6.78509	6.65522	6.70449	6.65654	6.77694	6.66255	6.59351	98.4158	-0.609621	0.00204006	0.029419	FALSE	no	down	98.4158	-0.91633	3.2771e-06
TAS2R14	48	27	118	63	95	59	84	56	68	72	87	73	82	37.7247	28.217	92.8217	74.4182	77.8219	52.4324	86.0875	69.236	62.6806	78.1598	90.2867	83.4613	91.5988	5.83113	5.74838	6.28904	6.15504	6.18253	5.97678	6.23876	6.11696	6.06467	6.18259	6.26686	6.21903	6.27397	71.1497	-1.16112	5.47796e-06	0.000317073	FALSE	yes	down	71.1497	-1.14902	8.19981e-06
TDRD6	17	14	29	26	38	30	31	19	27	34	24	33	34	13.3608	14.631	22.8121	30.7123	31.1288	26.6606	31.7704	23.4908	24.8879	36.9088	24.9067	37.7291	37.98	4.58006	4.60816	4.70533	4.79594	4.80377	4.75233	4.80863	4.71795	4.73169	4.86103	4.73256	4.86801	4.87107	27.4599	-0.990418	0.00886223	0.0805539	FALSE	no	down	27.4599	-1.07114	0.00490862
TFAP2A-AS1	22	9	35	23	29	19	31	18	26	37	39	40	31	17.2905	9.40567	27.5319	27.1685	23.7562	16.885	31.7704	22.2544	23.9661	40.1655	40.4733	45.7322	34.6288	4.63706	4.54176	4.76612	4.76176	4.72074	4.635	4.81241	4.70757	4.72422	4.89745	4.90175	4.94877	4.8412	27.7714	-0.796323	0.0427784	0.223355	FALSE	no	down	27.7714	-1.11047	0.00457101
TM6SF2	15	15	38	28	33	30	29	28	40	46	34	31	30	11.789	15.6761	29.8917	33.0748	27.0329	26.6606	29.7207	34.618	36.871	49.9354	35.2844	35.4425	33.5117	4.67815	4.74432	4.91069	4.94403	4.87757	4.87381	4.90897	4.95923	4.98588	5.10777	4.96797	4.96844	4.94895	30.7314	-1.09909	0.00280815	0.0369828	FALSE	yes	down	30.7314	-1.47915	5.21639e-05
TPH1	13	16	34	28	26	26	42	22	19	23	24	22	28	10.2171	16.7212	26.7452	33.0748	21.2986	23.1058	43.0438	27.1999	17.5137	24.9677	24.9067	25.1527	31.2776	4.42525	4.52352	4.64425	4.70921	4.57748	4.60034	4.81296	4.64665	4.53083	4.6225	4.62185	4.62451	4.69151	25.0173	-0.967388	0.0188386	0.132418	FALSE	no	down	25.0173	-1.08966	0.00841074
UBE2R2-AS1	22	20	53	32	37	30	37	23	34	54	38	46	34	17.2905	20.9015	41.6911	37.7997	30.3096	26.6606	37.9195	28.4362	31.3403	58.6199	39.4356	52.592	37.98	4.90844	4.96543	5.19168	5.14896	5.06955	5.02874	5.1511	5.05414	5.082	5.33925	5.16612	5.28601	5.15112	35.4597	-0.845902	0.0162869	0.120213	FALSE	no	down	35.4597	-1.04421	0.00305131
UPK3B	18	11	23	20	23	25	27	20	20	34	32	28	14	14.1468	11.4958	18.0924	23.6248	18.8411	22.2171	27.671	24.7271	18.4355	36.9088	33.2089	32.0125	15.6388	4.3788	4.3514	4.43194	4.50102	4.44212	4.48491	4.54756	4.51304	4.43815	4.64337	4.60701	4.59217	4.40627	22.8477	-0.668207	0.113264	0.39611	FALSE	no	down	22.8477	-1.0529	0.0119931
VDAC1P8	35	25	59	35	56	46	74	48	64	65	59	68	57	27.5076	26.1269	46.4108	41.3434	45.874	40.8795	75.839	59.3451	58.9935	70.5609	61.2289	77.7447	63.6723	5.45053	5.44953	5.65148	5.60886	5.64664	5.59876	5.89623	5.76507	5.76516	5.85521	5.7825	5.90682	5.80112	53.5021	-0.703756	0.00974537	0.0857307	FALSE	no	down	53.5021	-1.30062	1.19179e-06
WDR97	18	12	36	19	31	24	54	33	59	37	33	32	24	14.1468	12.5409	28.3185	22.4436	25.3945	21.3284	55.342	40.7998	54.3847	40.1655	34.2467	36.5858	26.8094	4.7386	4.73138	4.9162	4.85437	4.8822	4.83469	5.178	5.04282	5.17381	5.03949	4.98089	5.00358	4.9018	31.7313	-0.86946	0.0192226	0.134392	FALSE	no	down	31.7313	-1.83621	3.61549e-07
ZFP36	165	124	397	234	312	328	403	340	446	429	338	309	307	129.679	129.589	312.29	276.41	255.583	291.489	413.015	420.361	411.111	465.702	350.769	353.281	342.937	7.60366	7.61929	8.27191	8.17113	8.10525	8.21382	8.51439	8.52773	8.5114	8.62204	8.3707	8.37623	8.35085	319.401	-1.1329	1.18516e-19	1.46224e-16	FALSE	yes	down	319.401	-1.72082	3.46354e-44
ZNF365	15	22	44	25	28	25	30	28	25	45	28	42	49	11.789	22.9916	34.6115	29.531	22.937	22.2171	30.7455	34.618	23.0444	48.8499	29.0578	48.0188	54.7359	4.70302	4.8593	4.98973	4.93373	4.8538	4.84654	4.94652	4.98612	4.85737	5.12513	4.9281	5.11581	5.17617	31.7806	-0.685664	0.0781394	0.319732	FALSE	no	down	31.7806	-1.00664	0.00943762
AANAT	10	9	27	17	12	24	31	18	21	36	13	16	15	7.85931	9.40567	21.2389	20.0811	9.83013	21.3284	31.7704	22.2544	19.3573	39.0799	13.4911	18.2929	16.7559	4.0757	4.10856	4.2634	4.24692	4.10683	4.26373	4.38208	4.27184	4.23876	4.45565	4.16369	4.22551	4.20649	19.2881	-1.07366	0.0269836	0.166768	FALSE	no	down	19.2881	-1.713	0.000345388
AARSD1	16	12	31	20	19	22	34	17	30	18	17	15	7	12.5749	12.5409	24.3854	23.6248	15.5644	19.5511	34.8449	21.0181	27.6532	19.54	17.6422	17.1496	7.81941	4.17696	4.18264	4.33288	4.31873	4.2192	4.27185	4.44443	4.28856	4.36896	4.27155	4.24814	4.24264	4.12114	19.5314	-0.720461	0.0956702	0.358832	FALSE	no	down	19.5314	-1.04508	0.0152334
ABCC2	61	45	101	78	88	74	70	55	75	71	51	67	46	47.9418	47.0284	79.4491	92.1368	72.0876	65.7627	71.7396	67.9996	69.1331	77.0743	52.9267	76.6014	51.3847	5.89145	5.89052	6.15287	6.23267	6.09716	6.04732	6.0932	6.06438	6.0738	6.13181	5.94226	6.12779	5.93055	67.0204	-0.694468	0.00237654	0.0329455	FALSE	no	down	67.0204	-0.589356	0.0110647
ACTA1	16	7	44	22	21	22	27	18	26	26	21	16	17	12.5749	7.31552	34.6115	25.9873	17.2027	19.5511	27.671	22.2544	23.9661	28.2244	21.7933	18.2929	18.99	4.28637	4.22231	4.56016	4.45656	4.35077	4.38182	4.47749	4.41442	4.43598	4.4826	4.40953	4.36793	4.37614	21.4181	-1.2582	0.00398994	0.0465334	FALSE	yes	down	21.4181	-1.32785	0.00251996
ADAM28	57	52	114	74	114	87	75	68	79	78	45	68	60	44.7981	54.3439	89.6752	87.4119	93.3863	77.3156	76.8638	84.0723	72.8202	84.6731	46.7	77.7447	67.0235	5.94337	6.03844	6.30685	6.28576	6.33132	6.21813	6.21421	6.26283	6.18461	6.26853	5.97148	6.21996	6.14127	73.6022	-0.822552	0.000201346	0.00542889	FALSE	no	down	73.6022	-0.690275	0.00212535
ADAMTS18	131	89	232	142	200	178	211	162	231	227	121	119	161	102.957	93.0116	182.497	167.736	163.836	158.186	216.244	200.29	212.93	246.421	125.571	136.053	179.846	7.03723	6.98666	7.43864	7.37408	7.35707	7.33134	7.56842	7.50593	7.55769	7.67261	7.17237	7.22748	7.42557	168.121	-0.774216	1.36059e-06	0.000103849	FALSE	no	down	168.121	-1.15553	4.14623e-13
AHSA2P	628	453	990	712	887	776	908	534	755	768	634	603	548	493.565	473.419	778.758	841.044	726.611	689.62	930.565	660.215	695.94	833.705	657.951	689.413	612.148	9.12756	9.09434	9.54283	9.61421	9.4777	9.42912	9.7116	9.38935	9.43755	9.60629	9.386	9.42884	9.32074	698.689	-0.647696	6.13686e-09	9.65505e-07	FALSE	no	down	698.689	-0.69017	6.66444e-10
ANKRD10-IT1	106	67	128	122	143	137	135	94	146	127	83	81	72	83.3087	70.02	100.688	144.111	117.142	121.75	138.355	116.218	134.579	137.865	86.1356	92.6077	80.4282	6.59219	6.50365	6.7083	6.94516	6.80741	6.83293	6.91929	6.79986	6.90154	6.91582	6.61658	6.66016	6.57966	109.478	-0.636757	0.000484646	0.0103387	FALSE	no	down	109.478	-0.775389	2.30254e-05
ATF7IP2	203	126	292	198	255	246	227	154	218	236	155	167	183	159.544	131.679	229.694	233.886	208.89	218.617	232.641	190.399	200.947	256.19	160.856	190.932	204.422	7.47129	7.34358	7.75159	7.76292	7.67572	7.71137	7.75995	7.60487	7.64534	7.83725	7.48079	7.60671	7.65833	201.438	-0.602873	3.06103e-05	0.0012611	FALSE	no	down	201.438	-0.588047	5.58375e-05
ATG16L2	172	105	246	193	216	180	232	135	161	191	168	136	150	135.18	109.733	193.51	227.98	176.942	159.963	237.765	166.908	148.406	207.341	174.347	155.489	167.559	7.24999	7.11924	7.51461	7.63901	7.44578	7.37096	7.67521	7.40273	7.31732	7.56563	7.43441	7.35201	7.40535	173.933	-0.61702	0.000462865	0.00998243	FALSE	no	down	173.933	-0.626517	0.000411341
BRICD5	209	155	337	220	293	243	284	169	238	276	236	190	142	164.26	161.987	265.092	259.873	240.019	215.95	291.058	208.944	219.382	299.613	244.916	217.228	158.622	7.56839	7.56367	7.94316	7.9237	7.86129	7.77686	8.01885	7.75238	7.7893	8.0425	7.87668	7.78189	7.55045	226.688	-0.586872	0.00031758	0.00758116	FALSE	no	down	226.688	-0.643638	8.4407e-05
C1QTNF3	56	35	103	46	79	92	99	37	68	56	53	62	44	44.0121	36.5776	81.0223	54.3371	64.715	81.759	101.46	45.7452	62.6806	60.791	55.0022	70.8849	49.1506	5.77883	5.71485	6.09061	5.87942	5.96439	6.09367	6.22122	5.80656	5.94742	5.93195	5.88376	6.00996	5.83419	62.1645	-0.806628	0.00378313	0.0449261	FALSE	no	down	62.1645	-0.747236	0.00786245
C3orf35	126	84	171	130	158	176	158	105	129	135	90	104	106	99.0273	87.7863	134.513	153.561	129.43	156.409	161.926	129.818	118.909	146.55	93.4	118.904	118.408	6.81542	6.7492	7.01958	7.10978	6.99256	7.12698	7.15037	6.99365	6.93513	7.07772	6.78509	6.93595	6.93314	126.819	-0.608506	0.000434999	0.00949464	FALSE	no	down	126.819	-0.569913	0.00111794
CAPN10-DT	71	47	111	68	112	87	73	83	83	85	83	56	49	55.8011	49.1185	87.3153	80.3244	91.7479	77.3156	74.8141	102.618	76.5073	92.272	86.1356	64.0251	54.7359	6.07846	6.02797	6.32389	6.27229	6.35373	6.25185	6.23346	6.41528	6.24588	6.35325	6.3131	6.15312	6.0782	76.3639	-0.67908	0.00215508	0.0306097	FALSE	no	down	76.3639	-0.707747	0.00151784
CCDC154	34	22	63	41	50	50	58	30	50	44	44	30	34	26.7217	22.9916	49.5573	48.4309	40.9589	44.4343	59.4414	37.0907	46.0887	47.7643	45.6622	34.2992	37.98	5.20693	5.17377	5.44667	5.43126	5.36283	5.39692	5.52878	5.32636	5.41246	5.42635	5.40752	5.29793	5.3342	41.6478	-0.871519	0.0029231	0.0378945	FALSE	no	down	41.6478	-0.934552	0.0015334
CCDC180	48	17	67	44	49	57	88	41	77	58	22	28	35	37.7247	17.7663	52.7038	51.9746	40.1397	50.655	90.1869	50.6906	70.9766	62.9621	22.8311	32.0125	39.097	5.44447	5.2288	5.59181	5.58148	5.47009	5.57208	5.8774	5.56996	5.74269	5.67476	5.28851	5.39298	5.46339	47.6709	-0.777842	0.0114416	0.0951449	FALSE	no	down	47.6709	-1.27906	2.71429e-05
CCNL2	2844	2011	4905	3239	4113	3855	4549	2751	3953	3986	3687	3164	2988	2235.19	2101.65	3858.39	3826.04	3369.28	3425.88	4662.05	3401.22	3643.77	4327.01	3826.29	3617.42	3337.77	11.333	11.2765	11.8627	11.8541	11.7281	11.7446	12.0532	11.7375	11.8056	11.9776	11.8542	11.7983	11.7189	3510.15	-0.738896	3.34491e-09	5.60081e-07	FALSE	no	down	3510.15	-0.886322	1.32035e-12
CCT6P3	49	53	107	61	96	85	65	50	64	65	64	61	51	38.5106	55.389	84.1688	72.0557	78.6411	75.5382	66.6153	61.8179	58.9935	70.5609	66.4178	69.7416	56.97	5.784	5.94839	6.17226	6.07946	6.13176	6.10791	6.03912	6.00205	5.97733	6.06901	6.03757	6.06257	5.9624	65.8016	-0.750759	0.00081641	0.0154715	FALSE	no	down	65.8016	-0.477704	0.0376349
CFAP44	488	395	939	589	806	696	569	294	465	451	442	360	362	383.534	412.804	738.64	695.751	660.257	618.525	583.14	363.489	428.625	489.584	458.698	411.59	404.375	8.73243	8.79767	9.32842	9.26823	9.22168	9.16011	9.10496	8.6923	8.82944	8.94683	8.8892	8.79581	8.78054	511.463	-0.770234	5.34348e-10	1.11841e-07	FALSE	no	down	511.463	-0.23185	0.0657418
CH25H	10	8	24	15	17	20	26	16	18	17	21	11	14	7.85931	8.3606	18.879	17.7186	13.926	17.7737	26.6461	19.7817	16.5919	18.4544	21.7933	12.5764	15.6388	3.91429	3.93011	4.07007	4.05314	4.00332	4.05502	4.16017	4.07728	4.03959	4.06256	4.10344	3.98876	4.02758	16.6154	-1.07603	0.0257137	0.161647	FALSE	no	down	16.6154	-1.33128	0.00573008
CLK1	2324	1778	3691	2383	3459	3101	2606	1711	2417	2241	2240	1968	1932	1826.5	1858.14	2903.43	2814.9	2833.54	2755.81	2670.76	2115.41	2227.93	2432.72	2324.62	2250.02	2158.16	10.96	10.9769	11.4127	11.3813	11.3883	11.3605	11.3292	11.1013	11.1512	11.2371	11.1926	11.1609	11.1205	2397.84	-0.618144	2.32982e-18	2.27565e-15	FALSE	no	down	2397.84	-0.359228	4.51136e-07
CNTD2	17	13	30	24	28	30	41	16	19	37	15	21	16	13.3608	13.586	23.5987	28.3498	22.937	26.6606	42.0189	19.7817	17.5137	40.1655	15.5667	24.0094	17.8729	4.39759	4.40907	4.53303	4.58493	4.52481	4.56924	4.72925	4.48886	4.45716	4.70889	4.43449	4.53716	4.46477	23.494	-0.907847	0.03107	0.182451	FALSE	no	down	23.494	-1.14971	0.00628908
CSAD	181	124	292	194	235	247	267	148	206	239	142	151	152	142.254	129.589	229.694	229.161	192.507	219.505	273.635	182.981	189.885	259.447	147.364	172.639	169.793	7.3634	7.30622	7.72684	7.72124	7.58696	7.68952	7.86761	7.54931	7.57648	7.82253	7.39293	7.50643	7.4942	195.266	-0.67412	2.60131e-05	0.00110471	FALSE	no	down	195.266	-0.734294	5.1563e-06
DHPS	44	21	78	43	66	44	64	48	68	47	44	45	47	34.581	21.9466	61.3567	50.7934	54.0657	39.1021	65.5905	59.3451	62.6806	51.021	45.6622	51.4487	52.5017	5.47628	5.34703	5.73184	5.63751	5.66801	5.52615	5.76184	5.70837	5.74043	5.63971	5.59138	5.64328	5.65248	50.0073	-0.839214	0.00248009	0.033881	FALSE	no	down	50.0073	-1.05361	0.000146465
DPY19L2	335	248	621	433	558	496	362	236	304	292	303	294	283	263.287	259.179	488.494	511.477	457.101	440.788	370.996	291.78	280.219	316.981	314.447	336.132	316.127	8.21351	8.2047	8.74857	8.78625	8.68767	8.65427	8.50157	8.30139	8.26573	8.36826	8.36138	8.41744	8.36616	357.462	-0.85802	1.30505e-14	7.28403e-12	FALSE	no	down	357.462	-0.269636	0.0187173
EGR1	5031	3751	8616	6145	7540	7130	4900	4313	5627	5054	3361	3090	3144	3954.02	3920.07	6777.56	7258.73	6176.6	6336.32	5021.77	5332.41	5186.82	5486.38	3487.97	3532.81	3512.03	12.0513	12.0432	12.5886	12.6586	12.494	12.5199	12.2861	12.3458	12.3183	12.3744	11.931	11.9434	11.9377	5075.65	-0.752635	7.45571e-38	8.73884e-34	FALSE	no	down	5075.65	-0.416771	1.36922e-12
FAM95C	11	11	33	9	20	21	32	11	18	27	10	12	14	8.64524	11.4958	25.9586	10.6312	16.3836	18.6624	32.7952	13.5999	16.5919	29.3099	10.3778	13.7197	15.6388	3.96424	4.0117	4.19729	4.00287	4.07517	4.10497	4.26672	4.04167	4.07809	4.22701	3.99637	4.04225	4.06638	17.2162	-0.869572	0.0763876	0.315798	FALSE	no	down	17.2162	-1.21646	0.0127802
FAP	46	46	93	70	66	77	60	35	50	48	50	39	34	36.1528	48.0734	73.1561	82.6869	54.0657	68.4288	61.4911	43.2725	46.0887	52.1065	51.8889	44.5889	37.98	5.56595	5.68765	5.89946	5.9579	5.74072	5.86033	5.80266	5.64647	5.66817	5.72351	5.72153	5.6571	5.59446	53.8446	-0.729941	0.004011	0.0466079	FALSE	no	down	53.8446	-0.286092	0.273917
FER1L4	739	533	1135	841	1096	1084	957	542	754	796	608	537	500	580.803	557.025	892.819	993.424	897.819	963.335	980.783	670.106	695.018	864.1	630.969	613.955	558.529	9.31446	9.2793	9.71302	9.81384	9.71825	9.78562	9.80227	9.44526	9.47788	9.68094	9.39024	9.36621	9.28225	761.437	-0.717502	1.33893e-10	3.30392e-08	FALSE	no	down	761.437	-0.496325	1.02931e-05
FTCD	45	28	73	63	49	65	58	42	59	72	30	31	32	35.3669	29.2621	57.4236	74.4182	40.1397	57.7645	59.4414	51.927	54.3847	78.1598	31.1333	35.4425	35.7459	5.46235	5.40523	5.67634	5.80306	5.51307	5.67784	5.68998	5.62444	5.64804	5.83331	5.42494	5.47216	5.47458	49.2777	-0.804934	0.00418913	0.0479969	FALSE	no	down	49.2777	-0.906358	0.0013301
GLT8D2	45	34	72	45	58	65	73	43	75	79	43	42	57	35.3669	35.5325	56.637	53.1559	47.5123	57.7645	74.8141	53.1634	69.1331	85.7587	44.6244	48.0188	63.6723	5.58865	5.60009	5.79478	5.76477	5.71172	5.80422	5.93782	5.76496	5.89676	6.01397	5.68783	5.72005	5.85104	55.7811	-0.601272	0.0204131	0.139422	FALSE	no	down	55.7811	-1.00148	9.98651e-05
GOLGA8A	1330	850	2597	1741	2199	2022	2546	1338	1809	1960	1441	1324	1350	1045.29	888.313	2042.86	2056.54	1801.37	1796.92	2609.27	1654.25	1667.49	2127.68	1495.44	1513.74	1508.03	10.2598	10.1162	10.8998	10.9056	10.7755	10.773	11.1453	10.6924	10.7001	10.9396	10.5953	10.6071	10.6034	1708.25	-0.992192	2.17894e-08	2.98706e-06	FALSE	no	down	1708.25	-1.05863	2.38174e-09
GOLGA8B	257	166	426	258	420	297	499	219	336	359	254	242	222	201.984	173.482	335.102	304.76	344.055	263.939	511.401	270.762	309.716	389.714	263.596	276.68	247.987	7.89279	7.7876	8.3062	8.2241	8.32885	8.10541	8.68267	8.12751	8.23822	8.43551	8.10509	8.14469	8.05688	299.475	-0.731295	0.0016058	0.0248993	FALSE	no	down	299.475	-0.9793	2.37883e-05
GPR137C	410	305	679	409	628	488	572	300	445	411	421	340	336	322.232	318.748	534.118	483.128	514.444	433.678	586.215	370.907	410.19	446.162	436.904	388.724	375.332	8.49592	8.49013	8.94009	8.84698	8.90548	8.75174	9.02423	8.6176	8.70285	8.77659	8.75818	8.65697	8.62701	432.368	-0.617363	3.20526e-06	0.000205857	FALSE	no	down	432.368	-0.502158	0.000169102
GRIA2	1442	1149	2543	1614	2208	2003	2459	1832	2374	2064	1642	1610	1422	1133.31	1200.79	2000.39	1906.52	1808.74	1780.04	2520.11	2265.01	2188.29	2240.58	1704.03	1840.72	1588.46	10.3825	10.4371	10.9225	10.8752	10.824	10.8085	11.1521	11.0448	11.0111	11.0343	10.7664	10.841	10.6991	1859.77	-0.684504	4.80973e-21	7.51665e-18	FALSE	no	down	1859.77	-0.982279	1.10738e-41
GSDMB	556	423	864	649	716	739	894	446	730	647	517	441	455	436.978	442.067	679.644	766.626	586.531	656.738	916.217	551.415	672.895	702.353	536.531	504.198	508.262	8.94713	8.95985	9.3451	9.45648	9.20901	9.31292	9.62816	9.15403	9.33541	9.37477	9.12909	9.07459	9.08151	612.343	-0.61208	0.000371033	0.00849391	FALSE	no	down	612.343	-0.694622	5.45583e-05
HBEGF	81	61	124	114	114	137	89	60	117	74	121	94	86	63.6604	63.7496	97.5414	134.662	93.3863	121.75	91.2118	74.1814	107.848	80.3309	125.571	107.471	96.067	6.34307	6.3529	6.58899	6.79651	6.56179	6.73337	6.54801	6.43495	6.65244	6.47539	6.75167	6.64826	6.57919	96.7253	-0.800851	0.000114758	0.00356312	FALSE	no	down	96.7253	-0.481796	0.0232181
HPX	32	21	61	43	58	51	49	28	31	32	27	28	25	25.1498	21.9466	47.9841	50.7934	47.5123	45.3229	50.2177	34.618	28.575	34.7377	28.02	32.0125	27.9265	5.05039	5.02108	5.29256	5.30902	5.28744	5.26544	5.30758	5.15914	5.09289	5.15992	5.08884	5.13243	5.08924	36.5243	-1.01375	0.000853801	0.0160653	FALSE	yes	down	36.5243	-0.643696	0.0392049
ITGB1BP2	8	10	30	28	28	20	33	13	26	26	15	16	11	6.28745	10.4507	23.5987	33.0748	22.937	17.7737	33.8201	16.0726	23.9661	28.2244	15.5667	18.2929	12.2876	4.11203	4.1844	4.35324	4.45174	4.34468	4.27898	4.46443	4.26058	4.3561	4.40232	4.25193	4.28684	4.21092	20.181	-1.5584	0.000956849	0.0175238	FALSE	yes	down	20.181	-1.65148	0.000491123
KCNJ2	36	18	69	49	47	38	79	53	45	60	33	24	49	28.2935	18.8113	54.2771	57.8808	38.5014	33.77	80.9632	65.5269	41.4798	65.1332	34.2467	27.4393	54.7359	5.30787	5.20866	5.57459	5.59898	5.42139	5.37255	5.78151	5.65906	5.45264	5.66	5.3809	5.31197	5.57357	46.2353	-0.941442	0.00528835	0.0564267	FALSE	no	down	46.2353	-1.40148	2.90931e-05
KLRA1P	159	140	307	198	244	219	191	104	157	138	143	136	143	124.963	146.31	241.494	233.886	199.879	194.622	195.747	128.581	144.719	149.806	148.402	155.489	159.739	7.18385	7.29619	7.68028	7.64727	7.52771	7.5063	7.50959	7.21192	7.28731	7.31302	7.30604	7.33955	7.35858	171.049	-0.685899	1.28202e-05	0.000619649	FALSE	no	down	171.049	-0.200351	0.214852
KRTCAP2	55	29	96	53	88	73	90	55	55	71	54	41	57	43.2262	30.3072	75.5159	62.6058	72.0876	64.874	92.2366	67.9996	50.6976	77.0743	56.04	46.8755	63.6723	5.76565	5.64526	6.04429	5.94073	6.01755	5.95988	6.15657	5.98188	5.83919	6.0506	5.88699	5.80895	5.9493	61.7856	-0.890326	0.000594722	0.0120915	FALSE	no	down	61.7856	-0.947535	0.000281174
L3MBTL1	162	99	213	184	190	181	191	108	151	135	116	100	112	127.321	103.462	167.551	217.348	155.644	160.852	195.747	133.527	139.188	146.55	120.382	114.331	125.111	7.087	6.95657	7.28467	7.47891	7.22972	7.25348	7.40006	7.12248	7.14958	7.1858	7.0523	7.02074	7.07847	146.693	-0.586446	0.000770185	0.0148111	FALSE	no	down	146.693	-0.408238	0.0209718
LIME1	68	49	122	83	87	90	111	62	87	74	56	56	45	53.4433	51.2087	95.9682	98.043	71.2685	79.9817	113.758	76.6541	80.1944	80.3309	58.1156	64.0251	50.2676	6.03593	6.02395	6.36133	6.3667	6.18487	6.24983	6.46508	6.22451	6.25114	6.25103	6.08216	6.13096	6.01803	74.8661	-0.714457	0.00155316	0.0243215	FALSE	no	down	74.8661	-0.746354	0.0010354
LINC00342	227	143	330	203	309	333	436	188	300	314	203	175	165	178.406	149.446	259.586	239.792	253.126	295.932	446.835	232.435	276.532	340.864	210.669	200.078	184.315	7.68611	7.56613	7.98147	7.91691	7.96064	8.09049	8.45196	7.89255	8.03329	8.20936	7.81543	7.77732	7.71621	251.386	-0.673789	0.000140503	0.00413902	FALSE	no	down	251.386	-0.981257	2.791e-08
LINC00926	21	20	49	36	42	35	49	37	43	35	27	30	23	16.5046	20.9015	38.5446	42.5247	34.4055	31.104	50.2177	45.7452	39.6363	37.9944	28.02	34.2992	25.6923	4.8671	4.93384	5.12797	5.16211	5.08372	5.04774	5.23628	5.19079	5.13765	5.11956	5.01513	5.08218	4.99063	34.2761	-0.978196	0.0028135	0.0370036	FALSE	no	down	34.2761	-1.22777	0.000174596
LINC01004	47	25	99	67	76	75	66	21	42	51	39	39	42	36.9388	26.1269	77.8758	79.1432	62.2575	66.6514	67.6402	25.9635	38.7145	55.3632	40.4733	44.5889	46.9164	5.52002	5.41298	5.88254	5.879	5.75814	5.79279	5.79763	5.42074	5.54174	5.69667	5.56141	5.6016	5.62261	51.4349	-1.16078	6.96112e-05	0.0024247	FALSE	yes	down	51.4349	-0.565126	0.0599149
LINC01089	193	123	294	190	234	241	290	143	222	243	192	148	163	151.685	128.544	231.268	224.436	191.688	214.173	297.207	176.799	204.634	263.789	199.253	169.209	182.08	7.43501	7.32788	7.7576	7.7309	7.60929	7.69559	7.96259	7.55095	7.65983	7.8618	7.63922	7.51853	7.57172	202.674	-0.613288	0.000237208	0.0061173	FALSE	no	down	202.674	-0.746615	8.0587e-06
LINC01176	34	28	85	43	40	56	65	47	55	47	28	31	38	26.7217	29.2621	66.8631	50.7934	32.7671	49.7664	66.6153	58.1088	50.6976	51.021	29.0578	35.4425	42.4482	5.28429	5.32284	5.6756	5.53218	5.35442	5.52568	5.66637	5.59302	5.53388	5.53511	5.32039	5.38928	5.45687	45.3511	-0.844227	0.00494097	0.0542907	FALSE	no	down	45.3511	-1.0195	0.000703306
LINC02604	235	153	337	222	269	333	244	128	170	226	175	168	171	184.694	159.896	265.092	262.236	220.359	295.932	250.064	158.254	156.702	245.335	181.611	192.075	191.017	7.61335	7.51198	7.90026	7.88707	7.75031	7.98975	7.85029	7.5081	7.49577	7.83445	7.60287	7.64493	7.6407	212.559	-0.593647	0.000437725	0.00952753	FALSE	no	down	212.559	-0.230249	0.179408
LMNTD2-AS1	322	213	428	325	421	438	351	230	252	295	293	246	235	253.07	222.601	336.675	383.903	344.874	389.244	359.723	284.362	232.287	320.238	304.069	281.253	262.509	8.09287	7.9952	8.33157	8.44273	8.3522	8.4576	8.38742	8.18975	8.02628	8.28785	8.24455	8.18056	8.12491	305.754	-0.606055	6.90978e-06	0.000381127	FALSE	no	down	305.754	-0.324884	0.0175443
LRRC7	258	170	365	250	378	323	399	200	288	314	205	194	206	202.77	177.663	287.118	295.31	309.649	287.045	408.916	247.271	265.471	340.864	212.744	221.801	230.114	7.83237	7.7389	8.11281	8.13448	8.17664	8.11219	8.41745	7.99078	8.04743	8.25659	7.87262	7.90566	7.93388	268.211	-0.627781	3.20206e-05	0.00131	FALSE	no	down	268.211	-0.728208	1.51639e-06
MIR124-2HG	469	350	755	513	640	564	670	420	567	558	462	421	404	368.602	365.776	593.901	605.977	524.274	501.218	686.65	519.27	522.646	605.739	479.453	481.331	451.292	8.70951	8.70634	9.13291	9.14971	9.01865	8.97812	9.26692	9.00974	9.01576	9.14979	8.93879	8.94244	8.88592	515.856	-0.597264	5.81641e-08	7.29135e-06	FALSE	no	down	515.856	-0.668914	1.43175e-09
MIR3685	15	11	37	24	36	21	23	18	18	35	29	15	16	11.789	11.4958	29.1051	28.3498	29.4904	18.6624	23.5716	22.2544	16.5919	37.9944	30.0956	17.1496	17.8729	4.33918	4.34461	4.56037	4.54571	4.56416	4.43376	4.49386	4.47846	4.40777	4.64672	4.56677	4.41828	4.42668	22.6479	-1.17977	0.00625358	0.0635143	FALSE	no	down	22.6479	-1.10019	0.011685
MIRLET7A1HG	93	65	158	105	131	101	114	68	128	90	66	52	65	73.0916	67.9299	124.287	124.03	107.312	89.7572	116.833	84.0723	117.987	97.6998	68.4933	59.4519	72.6088	6.38089	6.34726	6.71325	6.70351	6.6138	6.50109	6.66668	6.46438	6.67506	6.55213	6.35135	6.28456	6.38346	92.5811	-0.652635	0.00107318	0.0188304	FALSE	no	down	92.5811	-0.567228	0.00500076
MST1P2	129	74	225	147	200	159	233	196	248	225	132	145	145	101.385	77.3355	176.991	173.642	163.836	141.301	238.79	242.326	228.6	244.249	136.987	165.779	161.973	7.04255	6.90001	7.43046	7.41509	7.37233	7.26589	7.66382	7.67189	7.63019	7.68114	7.24635	7.38134	7.36453	173.323	-0.858475	4.91955e-08	6.30186e-06	FALSE	no	down	173.323	-1.3992	2.41247e-19
N4BP2L2-IT2	105	77	201	106	177	178	143	90	115	110	128	100	100	82.5228	80.4707	158.112	125.212	144.994	158.186	146.554	111.272	106.004	119.411	132.836	114.331	111.706	6.67695	6.67127	7.10899	6.94105	7.04511	7.10757	7.05023	6.86527	6.83224	6.90993	6.98146	6.88195	6.86703	122.432	-0.852804	1.36445e-06	0.000103849	FALSE	no	down	122.432	-0.567039	0.00166744
NEAT1	2003	1459	3458	2220	3025	2659	2846	1757	2465	2300	2226	2005	2034	1574.22	1524.76	2720.15	2622.36	2478.01	2363.01	2916.73	2172.28	2272.17	2496.77	2310.09	2292.33	2272.1	10.7995	10.7709	11.329	11.2921	11.2363	11.1895	11.3985	11.1073	11.151	11.2436	11.1672	11.1597	11.151	2308.84	-0.715859	5.19924e-17	3.93163e-14	FALSE	no	down	2308.84	-0.669592	5.27291e-15
NEIL1	62	34	81	81	82	73	84	65	56	80	54	56	58	48.7277	35.5325	63.7166	95.6805	67.1726	64.874	86.0875	80.3632	51.6194	86.8442	56.04	64.0251	64.7894	5.88616	5.76843	6.01818	6.2432	6.04632	6.02779	6.18366	6.14062	5.91578	6.18757	5.95595	6.02137	6.02729	66.5748	-0.760498	0.00281208	0.0370036	FALSE	no	down	66.5748	-0.833093	0.00113547
NFKBIZ	70	61	147	102	130	113	200	108	180	191	98	108	94	55.0152	63.7496	115.634	120.487	106.493	100.421	204.97	133.527	165.919	207.341	101.702	123.477	105.003	6.44249	6.53044	6.87134	6.89874	6.81699	6.78017	7.28791	6.96707	7.1273	7.2952	6.78992	6.915	6.81059	123.365	-0.904251	6.75101e-06	0.000373248	FALSE	no	down	123.365	-1.59508	7.69341e-16
NPAS4	9	6	14	13	28	17	23	16	19	12	6	14	14	7.07338	6.27045	11.0127	15.3561	22.937	15.1076	23.5716	19.7817	17.5137	13.0266	6.22667	16.0063	15.6388	3.73584	3.73206	3.7952	3.85546	3.95515	3.85309	3.95732	3.90843	3.88458	3.82565	3.7312	3.86372	3.85923	14.5787	-1.26487	0.0194119	0.135232	FALSE	no	down	14.5787	-1.46123	0.00698246
NPPC	83	57	155	111	145	104	89	67	75	87	66	58	47	65.2323	59.5693	121.927	131.118	118.781	92.4232	91.2118	82.8359	69.1331	94.4431	68.4933	66.3117	52.5017	6.24955	6.21026	6.63183	6.67093	6.61308	6.44942	6.44049	6.38421	6.28306	6.461	6.28008	6.26537	6.15436	85.6908	-0.886855	1.56526e-05	0.000722299	FALSE	no	down	85.6908	-0.427451	0.0430309
NSUN5P1	199	122	281	174	282	230	296	190	247	219	212	173	184	156.4	127.499	221.041	205.536	231.008	204.398	303.356	234.908	227.678	237.736	220.009	197.792	205.539	7.49316	7.36025	7.75635	7.69937	7.7916	7.69467	8.01508	7.80273	7.77948	7.81312	7.752	7.67021	7.6993	213.3	-0.59557	2.90122e-05	0.00121447	FALSE	no	down	213.3	-0.812942	1.159e-08
PABPC1L	547	389	924	615	692	730	810	470	667	630	601	565	581	429.904	406.534	726.841	726.463	566.871	648.74	830.13	581.088	614.823	683.898	623.704	645.967	649.011	8.94741	8.90348	9.42141	9.41942	9.19179	9.31512	9.54623	9.21493	9.26577	9.36356	9.27886	9.31087	9.31522	625.69	-0.670861	1.2196e-08	1.79811e-06	FALSE	no	down	625.69	-0.695751	3.94468e-09
PDE4C	176	109	250	190	259	255	223	182	246	244	147	160	161	138.324	113.913	196.656	224.436	212.167	226.615	228.542	225.017	226.756	264.875	152.553	182.929	179.846	7.35303	7.23316	7.61255	7.71406	7.67201	7.72403	7.72966	7.71568	7.72426	7.84868	7.42647	7.55822	7.54557	197.895	-0.755638	8.34635e-08	9.78276e-06	FALSE	no	down	197.895	-0.895213	2.48096e-10
PDE6B-AS1	50	39	119	63	71	91	109	35	81	79	66	56	40	39.2966	40.7579	93.6083	74.4182	58.1616	80.8703	111.709	43.2725	74.6637	85.7587	68.4933	64.0251	44.6823	5.80209	5.82812	6.24949	6.10858	5.98034	6.15878	6.35562	5.85839	6.11277	6.1896	6.06521	6.03055	5.86726	67.6706	-0.942446	0.00102056	0.0181245	FALSE	no	down	67.6706	-0.987474	0.000614681
PDIA2	26	19	47	38	48	37	66	38	51	55	46	29	25	20.4342	19.8564	36.9713	44.8872	39.3205	32.8813	67.6402	46.9816	47.0105	59.7054	47.7378	33.1558	27.9265	5.08182	5.08814	5.27479	5.35188	5.2995	5.23183	5.549	5.37026	5.37458	5.48294	5.37973	5.23815	5.18261	40.3468	-0.924862	0.00399765	0.0465786	FALSE	no	down	40.3468	-1.45716	4.48553e-06
PLK2	726	636	1342	857	1188	1013	976	860	1107	953	862	818	822	570.586	664.667	1055.65	1012.32	973.183	900.238	1000.25	1063.27	1020.4	1034.53	894.564	935.224	918.222	9.4075	9.54483	9.97407	9.93312	9.89612	9.82235	9.92197	9.97986	9.94118	9.954	9.81647	9.85821	9.84097	926.394	-0.679444	4.07264e-18	3.81883e-15	FALSE	no	down	926.394	-0.742163	3.92314e-21
POLR2J4	82	62	126	98	104	117	100	76	112	96	81	66	93	64.4463	64.7946	99.1147	115.762	85.1945	103.976	102.485	93.9631	103.239	104.213	84.06	75.4581	103.886	6.31625	6.32679	6.56583	6.66097	6.47279	6.59556	6.5852	6.53139	6.59071	6.59514	6.46634	6.40774	6.59289	92.3533	-0.635915	0.00111764	0.0193311	FALSE	no	down	92.3533	-0.646512	0.00103411
POM121L9P	2	8	24	15	8	20	15	12	19	9	15	8	5	1.57186	8.3606	18.879	17.7186	6.55342	17.7737	15.3728	14.8363	17.5137	9.76998	15.5667	9.14644	5.58529	3.41899	3.53205	3.67699	3.65417	3.5011	3.66027	3.62692	3.61799	3.65626	3.55207	3.62928	3.54409	3.49397	12.2037	-1.69902	0.00839469	0.0776591	FALSE	no	down	12.2037	-1.62822	0.012254
RAB40A	43	35	83	55	58	68	70	53	85	53	40	56	47	33.795	36.5776	65.2898	64.9683	47.5123	60.4306	71.7396	65.5269	78.3508	57.5343	41.5111	64.0251	52.5017	5.59196	5.63132	5.88823	5.88111	5.73194	5.84704	5.9352	5.88481	5.98655	5.82212	5.67917	5.87414	5.77969	56.9049	-0.758841	0.00322944	0.0403973	FALSE	no	down	56.9049	-0.966183	0.000179079
RPS10	46	30	79	56	66	71	59	48	92	45	56	46	54	36.1528	31.3522	62.1433	66.1495	54.0657	63.0966	60.4662	59.3451	84.8032	48.8499	58.1156	52.592	60.3211	5.61612	5.57685	5.8608	5.88882	5.79083	5.86778	5.84517	5.83504	6.0312	5.74624	5.82571	5.77926	5.84347	56.7272	-0.849561	0.00108982	0.0189945	FALSE	no	down	56.7272	-0.910237	0.000509563
SAPCD1	7	5	20	20	13	14	22	10	14	21	8	9	14	5.50152	5.22537	15.7325	23.6248	10.6493	12.4416	22.5467	12.3636	12.9048	22.7966	8.30222	10.2897	15.6388	3.62749	3.63207	3.77702	3.86709	3.70572	3.73158	3.85882	3.73173	3.73803	3.86016	3.67563	3.70423	3.77325	13.6937	-1.51189	0.00920351	0.0825359	FALSE	no	down	13.6937	-1.71695	0.00311921
SERPINI2	19	16	51	36	41	30	28	26	32	16	21	20	10	14.9327	16.7212	40.1178	42.5247	33.5863	26.6606	28.6958	32.1453	29.4968	17.3688	21.7933	22.8661	11.1706	4.53936	4.57096	4.83869	4.84971	4.76847	4.68943	4.71181	4.74625	4.72163	4.58	4.63272	4.64612	4.50229	26.0062	-1.17495	0.0019079	0.0280583	FALSE	yes	down	26.0062	-0.772163	0.0465349
SERTAD1	206	182	381	292	308	330	277	266	369	310	263	236	210	161.902	190.204	299.704	344.922	252.307	293.266	283.884	328.871	340.135	336.521	272.936	269.82	234.582	7.68802	7.81198	8.17095	8.28798	8.02809	8.15226	8.12485	8.24685	8.27836	8.26769	8.09252	8.08322	7.97187	277.619	-0.7577	1.07668e-08	1.61792e-06	FALSE	no	down	277.619	-0.879715	3.66022e-11
SLC25A25-AS1	287	192	395	315	376	388	410	205	344	347	274	252	242	225.562	200.654	310.717	372.091	308.011	344.81	420.189	253.453	317.09	376.687	284.351	288.113	270.328	7.99869	7.91442	8.26056	8.41321	8.25311	8.34934	8.5219	8.0955	8.27753	8.4247	8.18672	8.19772	8.14594	305.543	-0.640305	9.63421e-06	0.000494191	FALSE	no	down	305.543	-0.681356	2.76157e-06
SLC30A1	1711	1195	2494	1772	2421	2134	1220	1116	1464	1108	1193	1163	1145	1344.73	1248.86	1961.84	2093.16	1983.23	1896.45	1250.32	1379.77	1349.48	1202.79	1238.07	1329.66	1279.03	10.4381	10.3684	10.8072	10.8709	10.818	10.7732	10.3694	10.4631	10.4416	10.3332	10.3602	10.4278	10.391	1504.42	-0.610208	1.91729e-20	2.80906e-17	FALSE	no	down	1504.42	0.00361393	0.957147
SLC51B	12	9	45	19	33	28	26	13	20	21	12	20	11	9.43117	9.40567	35.3981	22.4436	27.0329	24.8832	26.6461	16.0726	18.4355	22.7966	12.4533	22.8661	12.2876	4.162	4.17133	4.48547	4.33455	4.39218	4.36584	4.38389	4.26025	4.28705	4.33931	4.21166	4.33964	4.21136	20.0117	-1.55438	0.000508571	0.0107408	FALSE	yes	down	20.0117	-1.16039	0.0111544
SNHG9	36	18	75	41	44	47	31	18	28	37	47	43	30	28.2935	18.8113	58.9968	48.4309	36.0438	41.7682	31.7704	22.2544	25.8097	40.1655	48.7756	49.1621	33.5117	5.1031	5.00091	5.40629	5.30475	5.18897	5.24705	5.14503	5.04719	5.0778	5.22981	5.31062	5.31193	5.16384	37.2149	-0.954449	0.00323361	0.0404278	FALSE	no	down	37.2149	-0.33044	0.326061
SOCS1	121	86	204	132	149	175	207	162	231	262	122	132	121	95.0977	89.8764	160.471	155.924	122.057	155.52	212.144	200.29	212.93	284.415	126.609	150.916	135.164	6.95179	6.92954	7.30727	7.28607	7.11355	7.28415	7.51907	7.47094	7.52377	7.75877	7.14175	7.26295	7.18665	161.647	-0.677752	9.00838e-05	0.00295442	FALSE	no	down	161.647	-1.29564	3.38303e-14
SPAG17	191	125	292	204	282	248	175	108	138	149	114	115	134	150.113	130.634	229.694	240.973	231.008	220.394	179.349	133.527	127.205	161.747	118.307	131.48	149.686	7.30165	7.20796	7.62934	7.66112	7.63342	7.59422	7.43281	7.2255	7.1879	7.35678	7.14277	7.21387	7.3019	169.547	-0.707924	1.87102e-06	0.000134955	FALSE	no	down	169.547	-0.094073	0.540879
STAG3L5P	80	64	166	100	145	121	139	90	126	120	89	88	83	62.8745	66.8848	130.58	118.124	118.781	107.531	142.454	111.272	116.144	130.266	92.3622	100.611	92.7158	6.41891	6.46152	6.86448	6.79216	6.79883	6.73264	6.92167	6.75355	6.78297	6.85844	6.6389	6.69111	6.64195	106.969	-0.877981	1.89892e-06	0.000136044	FALSE	no	down	106.969	-0.952005	2.85961e-07
STAM-AS1	15	20	53	30	41	34	33	23	33	24	29	18	19	11.789	20.9015	41.6911	35.4372	33.5863	30.2153	33.8201	28.4362	30.4185	26.0533	30.0956	20.5795	21.2241	4.58614	4.71436	4.94472	4.87278	4.85884	4.82091	4.85851	4.80027	4.82296	4.77422	4.81873	4.71235	4.71941	28.0191	-1.14591	0.00140225	0.0226388	FALSE	yes	down	28.0191	-0.899243	0.0139804
STRC	9	3	17	19	15	14	14	15	21	11	11	17	7	7.07338	3.13522	13.3726	22.4436	12.2877	12.4416	14.3479	18.5454	19.3573	11.9411	11.4156	19.4362	7.81941	3.62314	3.57172	3.71657	3.82644	3.7012	3.70357	3.72923	3.77954	3.79511	3.6974	3.69009	3.79179	3.6417	13.3551	-1.49037	0.0106606	0.0908172	FALSE	no	down	13.3551	-1.60164	0.0062601
TCTE3	70	37	124	99	132	83	72	58	75	59	67	61	64	55.0152	38.6678	97.5414	116.943	108.131	73.7609	73.7893	71.7087	69.1331	64.0476	69.5311	69.7416	71.4917	6.05386	5.91337	6.3757	6.48282	6.44165	6.20803	6.20828	6.19332	6.17278	6.13458	6.17644	6.17853	6.19143	75.3464	-1.05593	2.72292e-06	0.000179819	FALSE	yes	down	75.3464	-0.553469	0.0170302
THUMPD3-AS1	666	552	1176	823	1046	960	1118	768	1120	970	771	675	714	523.43	576.881	925.07	972.162	856.86	853.138	1145.78	949.522	1032.39	1052.99	800.127	771.731	797.58	9.29236	9.3802	9.81142	9.85788	9.73889	9.73479	10.0168	9.83538	9.91621	9.93468	9.67502	9.64185	9.67218	865.974	-0.714305	1.11673e-17	1.00686e-14	FALSE	no	down	865.974	-0.930813	6.79663e-29
TRIM17	65	49	101	82	100	87	82	66	80	83	77	63	63	51.0855	51.2087	79.4491	96.8618	81.9178	77.3156	84.0378	81.5996	73.7419	90.1009	79.9089	72.0282	70.3747	6.03601	6.04594	6.26735	6.38045	6.28505	6.25142	6.29841	6.28029	6.22499	6.33855	6.26958	6.21292	6.20062	76.1254	-0.705136	0.000753024	0.0145769	FALSE	no	down	76.1254	-0.684923	0.00121937
TSNAXIP1	111	76	173	132	190	151	117	98	113	108	108	104	121	87.2383	79.4257	136.086	155.924	155.644	134.191	119.908	121.163	104.16	117.24	112.08	118.904	135.164	6.70379	6.65801	6.99424	7.08619	7.09086	6.98353	6.90657	6.91332	6.81514	6.89188	6.86267	6.90111	6.98675	121.318	-0.794946	2.2137e-06	0.000150416	FALSE	no	down	121.318	-0.463365	0.00721279
U2AF1	31	25	54	35	55	63	62	38	62	47	29	25	41	24.3639	26.1269	42.4777	41.3434	45.0548	55.9872	63.5408	46.9816	57.15	51.021	30.0956	28.5826	45.7994	5.20433	5.23556	5.40419	5.39344	5.42955	5.52927	5.58915	5.44482	5.53861	5.48219	5.27873	5.26544	5.43493	42.9634	-0.879517	0.00283041	0.037088	FALSE	no	down	42.9634	-1.12455	0.000133273
WSB1	11233	7947	16324	11004	15663	14575	13633	9098	12537	11598	9394	8431	8932	8828.36	8305.21	12840.9	12998.4	12830.8	12952.6	13971.8	11248.4	11556.3	12590.2	9748.88	9639.21	9977.56	13.2169	13.1577	13.5892	13.6015	13.5884	13.598	13.6749	13.4561	13.4831	13.5693	13.3141	13.303	13.337	11345.3	-0.590894	3.66633e-20	4.77478e-17	FALSE	no	down	11345.3	-0.526582	2.64493e-16
YJEFN3	155	85	224	177	219	205	226	115	174	192	153	155	136	121.819	88.8313	176.204	209.08	179.4	182.18	231.616	142.181	160.389	208.426	158.78	177.212	151.92	7.15315	6.96718	7.41758	7.54549	7.4311	7.44242	7.62894	7.26457	7.34746	7.54427	7.34043	7.42042	7.30936	168.311	-0.80865	5.10625e-06	0.000300002	FALSE	no	down	168.311	-0.807615	6.06776e-06
ZKSCAN2-DT	57	39	98	89	96	82	75	47	80	47	53	46	50	44.7981	40.7579	77.0892	105.13	78.6411	72.8722	76.8638	58.1088	73.7419	51.021	55.0022	52.592	55.8529	5.82541	5.79551	6.10017	6.27775	6.11118	6.06704	6.09502	5.95094	6.07326	5.88996	5.92344	5.9044	5.93148	64.8055	-0.946599	7.17199e-05	0.00248364	FALSE	no	down	64.8055	-0.604731	0.0132298
ZMAT1	454	351	783	564	741	595	488	285	386	379	428	436	445	356.813	366.821	615.927	666.22	607.011	528.768	500.127	352.362	355.805	411.425	444.169	498.481	497.091	8.63422	8.66021	9.12209	9.19245	9.10823	8.9806	8.92985	8.62869	8.63332	8.75815	8.82455	8.92666	8.92422	477.001	-0.739319	4.3461e-10	9.26193e-08	FALSE	no	down	477.001	-0.164351	0.173932
ZNF20	10	5	30	11	11	17	20	15	14	15	8	22	10	7.85931	5.22537	23.5987	12.9937	9.01096	15.1076	20.497	18.5454	12.9048	16.2833	8.30222	25.1527	11.1706	3.72695	3.69596	3.94109	3.8035	3.74493	3.83102	3.89778	3.87121	3.80134	3.84518	3.73938	3.94887	3.77948	14.3578	-1.20043	0.0341996	0.193836	FALSE	no	down	14.3578	-1.35285	0.0172785
ZNF367	270	203	451	249	404	398	355	261	324	303	252	260	250	212.201	212.15	354.768	294.129	330.948	353.697	363.822	322.689	298.655	328.923	261.52	297.259	279.265	7.94438	7.94912	8.36798	8.20777	8.30761	8.36462	8.38812	8.28451	8.22036	8.3012	8.11196	8.21647	8.16532	300.771	-0.657231	1.69275e-08	2.37613e-06	FALSE	no	down	300.771	-0.629842	8.64944e-08
ARSL	319	234	179	105	141	148	162	138	205	176	126	243	240	250.712	244.547	140.806	124.03	115.504	131.525	166.026	170.617	188.964	191.057	130.76	277.823	268.094	7.7522	7.72738	7.30722	7.23014	7.1733	7.26194	7.42793	7.44852	7.52461	7.53243	7.26132	7.83113	7.80187	184.651	0.951513	5.90426e-07	5.21447e-05	FALSE	no	up	184.651	0.466352	0.0135557
B4GALNT3	273	224	145	112	171	143	141	104	158	145	152	156	160	214.559	234.097	114.061	132.299	140.079	127.082	144.504	128.581	145.64	157.405	157.742	178.356	178.729	7.52884	7.59401	7.06594	7.17069	7.2065	7.13999	7.22959	7.15256	7.23461	7.2902	7.29177	7.38112	7.38289	157.933	0.804613	6.20747e-09	9.70103e-07	FALSE	no	up	157.933	0.633097	5.23085e-06
C11orf45	47	30	19	20	45	16	12	12	16	20	11	29	26	36.9388	31.3522	14.9459	23.6248	36.863	14.219	12.2982	14.8363	14.7484	21.7111	11.4156	33.1558	29.0435	4.64595	4.57872	4.37951	4.49164	4.64398	4.37228	4.35051	4.38857	4.38027	4.46961	4.33912	4.59554	4.55238	22.704	0.612071	0.139604	0.439412	FALSE	no	up	22.704	1.1097	0.00994704
CGNL1	360	290	192	132	192	190	211	177	269	279	177	239	235	282.935	303.072	151.032	155.924	157.282	168.85	216.244	218.835	247.957	302.869	183.687	273.25	262.509	7.9877	8.04256	7.49672	7.52845	7.52654	7.57937	7.7674	7.77676	7.87681	8.04142	7.64339	7.95459	7.9219	224.957	0.887087	3.05801e-09	5.23024e-07	FALSE	no	up	224.957	0.246884	0.0933047
CLDN19	132	90	62	59	82	71	69	64	114	72	51	84	72	103.743	94.0567	48.7707	69.6932	67.1726	63.0966	70.7147	79.1269	105.082	78.1598	52.9267	96.0376	80.4282	6.44404	6.37749	6.02655	6.20849	6.18586	6.15401	6.21506	6.27602	6.44925	6.26956	6.07273	6.38861	6.28542	77.6161	0.68052	0.00241111	0.0333217	FALSE	no	up	77.6161	0.245777	0.268175
CTCFL	47	25	15	8	15	15	8	14	18	8	8	18	8	36.9388	26.1269	11.7994	9.44993	12.2877	13.3303	8.19881	17.309	16.5919	8.68442	8.30222	20.5795	8.93647	4.16968	4.03909	3.85844	3.83198	3.86584	3.88103	3.81134	3.93195	3.92487	3.8196	3.81313	3.97216	3.82377	15.2719	1.42703	0.00117583	0.0199883	FALSE	yes	up	15.2719	1.32499	0.00283578
CYP26A1	54	35	17	12	25	25	8	12	17	16	24	21	28	42.4403	36.5776	13.3726	14.1749	20.4794	22.2171	8.19881	14.8363	15.6702	17.3688	24.9067	24.0094	31.2776	4.66407	4.59423	4.31861	4.3394	4.41466	4.43647	4.2548	4.34871	4.35332	4.37759	4.46766	4.45657	4.53692	21.9638	1.16751	0.000963276	0.0175456	FALSE	yes	up	21.9638	1.5024	5.17569e-05
DNMT3B	2405	1901	1154	751	1076	1018	1043	860	1208	1085	1186	1855	1576	1890.16	1986.69	907.765	887.112	881.435	904.681	1068.92	1063.27	1113.5	1177.82	1230.8	2120.83	1760.48	10.6945	10.7436	9.9863	9.96771	9.95952	9.98378	10.1389	10.1345	10.1771	10.2305	10.2724	10.8094	10.6219	1307.19	1.11432	1.5302e-11	4.84743e-09	FALSE	yes	up	1307.19	0.809464	9.46087e-07
ELF3	195	176	125	92	94	100	93	92	139	112	100	113	101	153.257	183.933	98.3281	108.674	77.0027	88.8685	95.3112	113.745	128.127	121.582	103.778	129.193	112.823	7.04512	7.17617	6.74127	6.8071	6.59623	6.68105	6.72526	6.83592	6.91568	6.87936	6.77752	6.91957	6.83064	116.509	0.858002	5.29143e-07	4.80782e-05	FALSE	no	up	116.509	0.548312	0.00127766
ELF3-AS1	39	31	19	13	14	14	14	7	13	12	13	16	18	30.6513	32.3973	14.9459	15.3561	11.4685	12.4416	14.3479	8.6545	11.9831	13.0266	13.4911	18.2929	20.107	4.2174	4.22658	4.02081	4.02791	3.97221	3.98714	4.01428	3.9429	3.9813	3.99757	4.00315	4.06398	4.08603	16.7049	1.22332	0.00153327	0.0241226	FALSE	yes	up	16.7049	1.38075	0.000551199
EPHA8	91	62	46	38	52	59	28	28	34	29	41	43	39	71.5197	64.7946	36.1847	44.8872	42.5972	52.4324	28.6958	34.618	31.3403	31.481	42.5489	49.1621	43.5653	5.69048	5.62887	5.36914	5.45712	5.43544	5.52786	5.29407	5.36031	5.31982	5.32548	5.43536	5.49573	5.44501	44.1406	0.639655	0.00806925	0.0757243	FALSE	no	up	44.1406	1.11992	1.13371e-05
F11R	425	376	330	196	294	249	334	240	320	313	318	402	395	334.021	392.948	259.586	231.523	240.838	221.283	342.3	296.726	294.968	339.778	330.013	459.609	441.238	8.35027	8.49016	8.1394	8.05432	8.07958	8.01444	8.37057	8.25099	8.24518	8.36407	8.33942	8.62892	8.59248	321.91	0.60237	1.94773e-06	0.000137612	FALSE	no	up	321.91	0.186416	0.13776
FAM83G	520	368	350	198	327	299	224	240	322	249	267	247	308	408.684	384.587	275.319	233.886	267.871	265.717	229.567	296.726	296.811	270.303	277.087	282.396	344.054	8.4813	8.42433	8.14031	8.01268	8.11785	8.11155	7.9964	8.20243	8.20291	8.12625	8.14623	8.16191	8.32705	294.847	0.602057	2.96898e-07	2.93427e-05	FALSE	no	up	294.847	0.539682	5.13572e-06
FAM9C	81	89	16	5	5	12	9	4	11	7	17	9	7	63.6604	93.0116	12.586	5.90621	4.09589	10.6642	9.22366	4.94543	10.1395	7.59887	17.6422	10.2897	7.81941	4.61058	4.81455	4.02371	3.93534	3.88594	3.99657	3.97883	3.92365	3.98948	3.95662	4.09843	3.99786	3.96112	19.8141	3.20878	2.7765e-14	1.42689e-11	FALSE	yes	up	19.8141	3.26658	6.77514e-14
FGF17	278	258	72	39	39	32	24	16	34	21	22	101	23	218.489	269.629	56.637	46.0684	31.9479	28.4379	24.5964	19.7817	31.3403	22.7966	22.8311	115.474	25.6923	6.75777	6.92266	5.80204	5.70355	5.53956	5.50142	5.46437	5.42321	5.53829	5.44718	5.44365	6.23287	5.48432	70.2863	2.58163	1.65047e-05	0.00075324	FALSE	yes	up	70.2863	3.30434	5.54634e-08
FGFR4	164	119	123	80	78	81	93	89	116	98	93	135	100	128.893	124.364	96.7548	94.4993	63.8959	71.9835	95.3112	110.036	106.926	106.384	96.5133	154.346	111.706	6.83845	6.81019	6.64805	6.63599	6.41137	6.47692	6.64012	6.72881	6.71171	6.70808	6.64779	6.95914	6.73897	104.739	0.637891	0.00110213	0.0191378	FALSE	no	up	104.739	0.277152	0.153443
GABRA5	53	45	22	18	43	37	22	12	27	21	26	24	39	41.6543	47.0284	17.3057	21.2623	35.2246	32.8813	22.5467	14.8363	24.8879	22.7966	26.9822	27.4393	43.5653	4.98353	5.02756	4.70128	4.76079	4.91573	4.88953	4.77302	4.68654	4.79921	4.77688	4.82404	4.82945	4.99304	29.1085	0.723165	0.0291384	0.174965	FALSE	no	up	29.1085	1.04298	0.00239134
GCNT2	202	118	93	74	102	110	86	83	125	94	84	105	131	158.758	123.319	73.1561	87.4119	83.5561	97.7554	88.1372	102.618	115.222	102.042	87.1733	120.047	146.335	7.00286	6.81859	6.4966	6.60525	6.57328	6.66895	6.60786	6.70003	6.77445	6.6963	6.60165	6.79973	6.93562	106.579	0.733661	0.000142757	0.00418838	FALSE	no	up	106.579	0.473066	0.0140156
GFY	58	52	21	12	19	20	16	22	31	13	17	32	33	45.584	54.3439	16.5191	14.1749	15.5644	17.7737	16.3976	27.1999	28.575	14.1122	17.6422	36.5858	36.8629	4.88769	4.95703	4.55251	4.53431	4.54051	4.57202	4.55777	4.6867	4.70391	4.53031	4.57384	4.78617	4.7896	26.2566	1.6308	4.38464e-06	0.000264228	FALSE	yes	up	26.2566	1.206	0.000565857
HES3	61	32	36	11	16	15	6	6	19	4	22	39	31	47.9418	33.4424	28.3185	12.9937	13.1068	13.3303	6.14911	7.41814	17.5137	4.34221	22.8311	44.5889	34.6288	4.69803	4.53935	4.48827	4.29907	4.29068	4.29585	4.19892	4.22752	4.35293	4.17604	4.4197	4.64764	4.5497	22.0466	1.2541	0.00312636	0.0394061	FALSE	yes	up	22.0466	2.17348	2.53263e-06
HLA-DPB2	70	43	41	17	42	32	16	14	14	23	15	31	43	55.0152	44.9382	32.2516	20.0811	34.4055	28.4379	16.3976	17.309	12.9048	24.9677	15.5667	35.4425	48.0335	5.12122	5.01836	4.89317	4.75637	4.91664	4.84958	4.70702	4.72522	4.65658	4.81111	4.69696	4.92324	5.04479	29.6732	0.785213	0.0240247	0.154953	FALSE	no	up	29.6732	1.49553	4.95264e-05
ITPR3	242	173	171	103	146	131	132	126	161	135	106	112	146	190.195	180.798	134.513	121.668	119.6	116.418	135.28	155.781	148.406	146.55	110.004	128.05	163.091	7.36332	7.32024	7.10674	7.04185	7.0265	7.00955	7.11143	7.20927	7.17628	7.1669	6.97555	7.07498	7.24305	142.335	0.592003	9.28265e-05	0.00301808	FALSE	no	up	142.335	0.343992	0.0229643
JADE2	267	167	139	89	166	153	159	110	141	115	130	167	145	209.844	174.527	109.341	105.13	135.984	135.969	162.951	135.999	129.97	124.839	134.911	190.932	161.973	7.46191	7.31518	6.98797	6.97244	7.13557	7.13582	7.26468	7.13752	7.10496	7.07946	7.13116	7.38162	7.25966	147.105	0.660539	5.70335e-05	0.00210728	FALSE	no	up	147.105	0.478291	0.00363674
JCAD	232	160	130	85	126	120	133	139	212	179	78	117	147	182.336	167.212	102.261	100.406	103.216	106.642	136.305	171.854	195.416	194.314	80.9467	133.767	164.208	7.31499	7.24572	6.90651	6.9047	6.9132	6.93547	7.0997	7.26354	7.36631	7.35867	6.77656	7.08702	7.23157	141.453	0.762245	6.58319e-05	0.00234178	FALSE	no	up	141.453	0.00375926	0.983982
KCNK12	112	74	53	40	55	49	84	52	70	61	53	81	53	88.0243	77.3355	41.6911	47.2497	45.0548	43.5456	86.0875	64.2906	64.5242	66.2187	55.0022	92.6077	59.2041	6.162	6.08206	5.78172	5.84414	5.81515	5.80297	6.14323	5.98367	5.98612	5.99893	5.90823	6.18294	5.94351	63.9105	0.906543	9.09335e-05	0.00296628	FALSE	no	up	63.9105	0.237394	0.292458
KLHL4	276	265	189	126	224	167	164	124	170	152	131	209	189	216.917	276.945	148.672	148.836	183.496	148.41	168.076	153.308	156.702	165.004	135.949	238.951	211.124	7.63016	7.82633	7.34298	7.3485	7.49901	7.343	7.43361	7.36953	7.38219	7.42048	7.28456	7.70316	7.6054	180.953	0.642227	0.000117297	0.00362937	FALSE	no	up	180.953	0.61312	0.000263309
LDHD	141	105	94	63	60	75	57	53	62	79	51	83	105	110.816	109.733	73.9427	74.4182	49.1507	66.6514	58.4165	65.5269	57.15	85.7587	52.9267	94.8943	117.291	6.48771	6.47449	6.23807	6.24257	6.03056	6.18204	6.11777	6.17742	6.10473	6.32204	6.07198	6.38135	6.51627	78.2059	0.745136	0.00219635	0.0309603	FALSE	no	up	78.2059	0.728954	0.00299626
MUC16	31	38	13	6	3	3	7	7	11	11	9	11	12	24.3639	39.7128	10.2261	7.08745	2.45753	2.66606	7.17396	8.6545	10.1395	11.9411	9.34	12.5764	13.4047	3.7256	3.88293	3.53239	3.49167	3.40964	3.41629	3.49011	3.514	3.53201	3.55768	3.52147	3.56607	3.57712	12.288	2.50664	1.385e-06	0.000105072	FALSE	yes	up	12.288	1.74461	0.000409859
NFE2	62	47	43	24	26	36	47	50	58	51	52	43	50	48.7277	49.1185	33.8249	28.3498	21.2986	31.9927	48.168	61.8179	53.4629	55.3632	53.9644	49.1621	55.8529	5.51983	5.52156	5.36825	5.32067	5.22316	5.35086	5.51307	5.62596	5.56174	5.5758	5.5645	5.52125	5.57945	45.4695	0.759754	0.00384936	0.0454364	FALSE	no	up	45.4695	-0.156756	0.532069
OVOL1	42	60	22	16	23	17	19	20	18	29	17	27	22	33.0091	62.7045	17.3057	18.8999	18.8411	15.1076	19.4722	24.7271	16.5919	31.481	17.6422	30.8692	24.5753	4.72408	4.99566	4.53154	4.55963	4.55267	4.50481	4.56416	4.62703	4.52549	4.70186	4.54165	4.69447	4.62531	25.479	1.43414	6.39353e-05	0.0022882	FALSE	yes	up	25.479	1.04651	0.00317877
PACSIN1	106	71	59	36	53	66	74	43	70	74	53	47	46	83.3087	74.2003	46.4108	42.5247	43.4164	58.6532	75.839	53.1634	64.5242	80.3309	55.0022	53.7353	51.3847	6.08152	6.00977	5.77688	5.75002	5.74868	5.88824	6.02216	5.8438	5.93664	6.05323	5.85781	5.84783	5.82753	60.1918	0.722711	0.00128323	0.021229	FALSE	no	up	60.1918	0.202281	0.358732
PCED1B	26	26	23	6	10	15	9	4	10	6	13	7	15	20.4342	27.1719	18.0924	7.08745	8.19178	13.3303	9.22366	4.94543	9.21774	6.51332	13.4911	8.00314	16.7559	3.73649	3.8085	3.70597	3.55704	3.56626	3.64056	3.58422	3.52874	3.5829	3.54707	3.64216	3.56895	3.68326	12.4968	0.99396	0.0353988	0.198426	FALSE	no	up	12.4968	1.64185	0.00117993
PCSK9	168	128	94	61	88	87	120	114	160	142	83	139	107	132.036	133.77	73.9427	72.0557	72.0876	77.3156	122.982	140.945	147.484	154.149	86.1356	158.919	119.525	6.91786	6.92384	6.55106	6.55143	6.53827	6.57947	6.86671	6.95745	6.99479	7.02363	6.64461	7.04459	6.84723	114.719	0.846401	7.61861e-06	0.000413415	FALSE	no	up	114.719	-0.0897207	0.62288
PDXP	274	169	117	97	179	183	132	145	263	167	179	161	143	215.345	176.618	92.0351	114.58	146.633	162.629	135.28	179.272	242.427	181.287	185.762	184.072	159.739	7.56924	7.41311	6.96942	7.11778	7.27702	7.35237	7.22299	7.42325	7.66296	7.43239	7.45106	7.44344	7.33964	167.36	0.60651	0.00223233	0.0313355	FALSE	no	up	167.36	0.0873208	0.656999
PLEKHG6	123	101	80	59	50	66	52	32	73	56	59	62	79	96.6695	105.553	62.93	69.6932	40.9589	58.6532	53.2923	39.5634	67.2895	60.791	61.2289	70.8849	88.2476	6.27006	6.31827	6.02117	6.07439	5.82152	5.98599	5.94208	5.82562	6.05666	6.00529	6.00852	6.08344	6.20614	67.3658	0.808506	0.000403167	0.00898811	FALSE	no	up	67.3658	0.857996	0.000220437
POU2F3	55	55	6	3	10	10	11	6	7	8	6	12	16	43.2262	57.4791	4.71975	3.54372	8.19178	8.88685	11.2734	7.41814	6.45242	8.68442	6.22667	13.7197	17.8729	4.16247	4.27783	3.66109	3.66018	3.71871	3.73116	3.76834	3.71783	3.69458	3.73238	3.69498	3.80251	3.8567	15.2073	2.95932	1.86259e-10	4.45539e-08	FALSE	yes	up	15.2073	2.5694	1.7673e-08
RUNX3	76	70	32	30	43	51	45	38	48	58	32	40	44	59.7308	73.1552	25.172	35.4372	35.2246	45.3229	46.1183	46.9816	44.2452	62.9621	33.2089	45.7322	49.1506	5.63983	5.74014	5.29005	5.41471	5.40523	5.50807	5.51553	5.52303	5.49779	5.65989	5.38908	5.51192	5.54275	46.3417	0.912287	0.000585401	0.0119642	FALSE	no	up	46.3417	0.403439	0.121893
SAMHD1	785	602	506	328	522	437	453	396	520	434	470	521	482	616.956	629.135	398.032	387.447	427.611	388.355	464.258	489.597	479.323	471.13	487.756	595.662	538.422	9.14227	9.15877	8.74779	8.72787	8.81032	8.72743	8.88316	8.93022	8.91138	8.8962	8.92692	9.10755	9.01548	490.283	0.635316	5.28518e-13	2.03834e-10	FALSE	no	up	490.283	0.388119	1.0127e-05
SECTM1	22	26	12	7	4	12	18	8	21	14	13	8	14	17.2905	27.1719	9.43949	8.26869	3.27671	10.6642	18.4473	9.89086	19.3573	15.1977	13.4911	9.14644	15.6388	3.79764	3.91026	3.68748	3.67772	3.59388	3.70656	3.80894	3.6999	3.82202	3.7676	3.74574	3.68888	3.77296	13.637	1.483	0.00216809	0.0306887	FALSE	yes	up	13.637	0.469293	0.304495
SHFL	231	158	140	107	140	113	145	93	162	107	103	127	116	181.55	165.122	110.127	126.393	114.685	100.421	148.603	114.981	149.327	116.154	106.891	145.2	129.579	7.26851	7.19246	6.91151	7.00477	6.93855	6.85438	7.11638	6.94401	7.12077	6.94922	6.89592	7.09911	7.02126	131.464	0.627258	0.000109375	0.00343235	FALSE	no	up	131.464	0.386358	0.0170801
SYNJ2	132	109	71	67	82	74	125	95	129	87	103	118	112	103.743	113.913	55.8503	79.1432	67.1726	65.7627	128.106	117.454	118.909	94.4431	106.891	134.91	125.111	6.65671	6.71567	6.30536	6.49787	6.40067	6.39197	6.79453	6.7335	6.74557	6.59802	6.67468	6.82788	6.77691	100.878	0.709905	0.000143676	0.00419432	FALSE	no	up	100.878	-0.0815459	0.651404
SYT6	160	158	70	32	71	58	49	29	40	56	55	76	68	125.749	165.122	55.0637	37.7997	58.1616	51.5437	50.2177	35.8544	36.871	60.791	57.0778	86.8912	75.96	6.43802	6.62479	5.94002	5.79087	5.96789	5.91001	5.90097	5.77468	5.76915	5.99217	5.96091	6.18574	6.10916	69.0079	1.50126	5.00726e-11	1.36488e-08	FALSE	yes	up	69.0079	1.65656	1.61052e-12
TESMIN	84	95	64	27	60	59	41	52	72	45	56	74	84	66.0182	99.2821	50.344	31.8935	49.1507	52.4324	42.0189	64.2906	66.3677	48.8499	58.1156	84.6046	93.8329	5.96804	6.20008	5.83172	5.66632	5.82119	5.85224	5.75902	5.95182	5.96989	5.82325	5.90244	6.10074	6.16289	62.0924	0.819482	0.00136606	0.0221613	FALSE	no	up	62.0924	0.566303	0.0267012
THSD4	116	60	62	44	55	56	58	48	63	70	55	76	58	91.168	62.7045	48.7707	51.9746	45.0548	49.7664	59.4414	59.3451	58.0718	75.9887	57.0778	86.8912	64.7894	6.16871	5.95454	5.83175	5.86692	5.79721	5.84295	5.92805	5.92787	5.91622	6.05533	5.90851	6.13025	5.97082	62.388	0.672186	0.00362736	0.0435184	FALSE	no	up	62.388	0.298734	0.192155
USP44	442	306	295	207	257	215	112	128	188	110	185	277	271	347.382	319.793	232.054	244.517	210.529	191.067	114.783	158.254	173.294	119.411	191.989	316.696	302.723	8.15509	8.07793	7.81245	7.8526	7.73458	7.65964	7.30874	7.52704	7.58673	7.33625	7.66436	8.06791	8.02979	224.807	0.60735	0.000292285	0.0071224	FALSE	no	up	224.807	1.2381	7.76064e-13
WNT3A	1427	985	989	625	824	738	761	758	861	800	712	719	783	1121.52	1029.4	777.972	738.276	675.002	655.85	779.912	937.159	793.648	868.442	738.898	822.036	874.657	9.9817	9.89736	9.63253	9.58496	9.50202	9.47631	9.63513	9.80703	9.65123	9.73542	9.58538	9.68403	9.74209	831.752	0.59736	1.78519e-11	5.57978e-09	FALSE	no	up	831.752	0.352267	7.27579e-05
C3	69	54	45	27	38	49	24	15	12	16	19	22	12	54.2292	56.434	35.3981	31.8935	31.1288	43.5456	24.5964	18.5454	11.0613	17.3688	19.7178	25.1527	13.4047	5.10225	5.10981	4.91564	4.87382	4.86795	4.9974	4.79357	4.72684	4.61825	4.70839	4.73586	4.80101	4.65976	29.4213	0.636647	0.0344143	0.194724	FALSE	no	up	29.4213	1.63765	6.50616e-07
CCR7	41	35	30	19	20	12	11	9	9	8	13	14	17	32.2232	36.5776	23.5987	22.4436	16.3836	10.6642	11.2734	11.1272	8.29597	8.68442	13.4911	16.0063	18.99	4.29713	4.33291	4.19553	4.17524	4.10202	4.02367	4.0353	4.03763	3.99049	4.00138	4.06522	4.09832	4.13501	17.6738	0.915078	0.0166703	0.121999	FALSE	no	up	17.6738	1.80891	1.66088e-05
DLK1	3504	2561	2439	1753	1891	1804	672	938	1143	727	1125	1175	973	2753.9	2676.44	1918.58	2070.72	1549.07	1603.19	688.7	1159.7	1053.59	789.197	1167.5	1343.38	1086.9	11.1356	11.1049	10.7677	10.8429	10.5561	10.5896	9.81065	10.2797	10.1893	9.92969	10.2854	10.4184	10.219	1527.76	0.605192	0.00355188	0.0430969	FALSE	no	up	1527.76	1.55741	7.79425e-14
DRAM1	33	26	15	12	25	19	9	4	21	15	13	14	9	25.9357	27.1719	11.7994	14.1749	20.4794	16.885	9.22366	4.94543	19.3573	16.2833	13.4911	16.0063	10.0535	4.10486	4.11136	3.91966	3.95532	4.03684	3.98986	3.88791	3.83522	4.02129	3.98162	3.94569	3.97809	3.90118	15.8313	0.740746	0.0836378	0.333067	FALSE	no	up	15.8313	1.06216	0.016714
EGLN1	1432	956	723	508	920	924	450	601	781	595	477	387	413	1125.45	999.091	568.729	600.071	753.644	821.145	461.183	743.051	719.906	645.904	495.02	442.459	461.345	9.87621	9.75675	9.22748	9.27708	9.48741	9.56847	9.04452	9.4729	9.44415	9.34371	9.1059	9.01062	9.04587	679.769	0.630987	0.00181184	0.0270875	FALSE	no	up	679.769	0.726194	0.000339939
EN2	102	51	35	17	33	47	16	13	12	13	10	24	14	80.165	53.2988	27.5319	20.0811	27.0329	41.7682	16.3976	16.0726	11.0613	14.1122	10.3778	27.4393	15.6388	5.22558	4.99048	4.7326	4.64616	4.72652	4.88736	4.59698	4.59911	4.52048	4.56945	4.51722	4.73043	4.59014	27.7675	1.19515	0.000408398	0.00907456	FALSE	yes	up	27.7675	2.22895	1.65685e-09
FBLN2	985	721	612	395	505	496	534	475	685	610	396	406	394	774.142	753.499	481.414	466.59	413.685	440.788	547.271	587.27	631.415	662.187	410.96	464.182	440.121	9.40709	9.37916	8.96716	8.94112	8.83438	8.88998	9.08244	9.14604	9.21378	9.25723	8.83073	8.93644	8.89015	544.117	0.763142	1.28074e-17	1.07225e-14	FALSE	no	up	544.117	0.331534	0.000179981
HPDL	201	151	146	82	129	115	56	32	91	73	41	64	56	157.972	157.806	114.847	96.8618	105.674	102.199	57.3917	39.5634	83.8815	79.2454	42.5489	73.1715	62.5553	6.84804	6.83761	6.6197	6.50449	6.5636	6.54096	6.21944	6.07502	6.41933	6.38755	6.08976	6.34465	6.26395	90.286	0.586277	0.00438218	0.0497227	FALSE	no	up	90.286	1.26543	3.98977e-09
KCNQ4	93	74	60	51	51	46	56	48	57	53	40	31	38	73.0916	77.3355	47.1975	60.2433	41.7781	40.8795	57.3917	59.3451	52.5411	57.5343	41.5111	35.4425	42.4482	5.88129	5.90595	5.65949	5.77277	5.60705	5.5995	5.75073	5.76502	5.70923	5.75148	5.60854	5.55212	5.61874	52.8261	0.675993	0.00289321	0.0376793	FALSE	no	up	52.8261	0.408427	0.0711318
KIAA0040	142	109	67	44	66	69	39	32	49	39	45	49	37	111.602	113.913	52.7038	51.9746	54.0657	61.3193	39.9692	39.5634	45.1669	42.3366	46.7	56.0219	41.3312	6.21972	6.2214	5.78547	5.78146	5.79797	5.86069	5.66921	5.6712	5.71685	5.69348	5.73316	5.8156	5.68474	58.2052	1.03295	4.74305e-07	4.36357e-05	FALSE	yes	up	58.2052	1.42846	3.78551e-11
KLHDC7A	43	42	26	11	16	15	16	9	21	22	10	15	12	33.795	43.8931	20.4522	12.9937	13.1068	13.3303	16.3976	11.1272	19.3573	23.8822	10.3778	17.1496	13.4047	4.41249	4.50434	4.25356	4.16033	4.15483	4.15935	4.20179	4.1376	4.2391	4.29248	4.12245	4.21193	4.16449	19.1744	1.35439	0.000353742	0.00816184	FALSE	yes	up	19.1744	1.11587	0.003222
KRT23	23	30	19	19	9	7	9	5	7	17	8	11	9	18.0764	31.3522	14.9459	22.4436	7.3726	6.2208	9.22366	6.18179	6.45242	18.4544	8.30222	12.5764	10.0535	3.75699	3.90726	3.71432	3.80216	3.60378	3.58796	3.63485	3.59649	3.59241	3.75645	3.62203	3.68116	3.64741	13.2043	0.97456	0.0589223	0.270549	FALSE	no	up	13.2043	1.28333	0.0158774
LINC00698	195	154	129	98	105	121	55	42	66	40	78	73	79	153.257	160.941	101.475	115.762	86.0137	107.531	56.3668	51.927	60.8371	43.4221	80.9467	83.4613	88.2476	6.83907	6.86621	6.55166	6.63143	6.44829	6.58805	6.22581	6.19759	6.25914	6.11601	6.41379	6.43174	6.46382	91.5529	0.619552	0.000301464	0.00727335	FALSE	no	up	91.5529	1.5554	1.01051e-16
LINC01521	221	134	109	80	130	144	88	128	167	105	82	73	95	173.691	140.04	85.7421	94.4993	106.493	127.971	90.1869	158.254	153.936	113.983	85.0978	83.4613	106.121	7.14012	6.97693	6.65816	6.7232	6.79328	6.91595	6.6932	7.06075	7.04669	6.83801	6.65989	6.65153	6.79277	116.883	0.601553	0.00303046	0.038725	FALSE	no	up	116.883	0.287972	0.154442
LINC02802	37	22	22	10	18	16	10	7	10	6	14	5	12	29.0794	22.9916	17.3057	11.8124	14.7452	14.219	10.2485	8.6545	9.21774	6.51332	14.5289	5.71653	13.4047	3.96389	3.88383	3.81802	3.7445	3.78314	3.77576	3.72228	3.70384	3.70631	3.67135	3.77948	3.66172	3.76484	13.726	0.837243	0.0479897	0.238797	FALSE	no	up	13.726	1.59129	0.000523627
LINGO3	85	55	38	30	57	43	26	21	27	24	34	26	30	66.8041	57.4791	29.8917	35.4372	46.6931	38.2135	26.6461	25.9635	24.8879	26.0533	35.2844	29.7259	33.5117	5.45973	5.37231	5.10562	5.1678	5.28132	5.1963	5.07334	5.0705	5.05062	5.0681	5.16604	5.10894	5.14813	36.6609	0.729948	0.00553738	0.0579745	FALSE	no	up	36.6609	1.26984	5.45591e-06
MEIS3P1	165	120	98	66	99	87	65	74	104	65	49	56	41	129.679	125.409	77.0892	77.9619	81.0986	77.3156	66.6153	91.4904	95.8645	70.5609	50.8511	64.0251	45.7994	6.62781	6.59635	6.29444	6.30151	6.32387	6.29635	6.21682	6.39194	6.42395	6.24751	6.08793	6.19865	6.04684	81.0584	0.703458	0.000190161	0.00524441	FALSE	no	up	81.0584	0.653323	0.00060712
NMU	163	121	130	74	79	69	48	39	27	33	33	47	57	128.107	126.454	102.261	87.4119	64.715	61.3193	49.1929	48.2179	24.8879	35.8232	34.2467	53.7353	63.6723	6.43782	6.417	6.28394	6.17509	6.01075	5.9826	5.87884	5.87497	5.62555	5.75407	5.73564	5.92082	6.00235	67.6957	0.690836	0.00522177	0.0561861	FALSE	no	up	67.6957	1.69997	1.04959e-10
NOMO3	137	103	83	44	98	79	62	93	128	81	60	66	54	107.673	107.643	65.2898	51.9746	80.2794	70.2061	63.5408	114.981	117.987	87.9298	62.2667	75.4581	60.3211	6.51219	6.50656	6.21411	6.11485	6.32942	6.25453	6.20462	6.54494	6.56988	6.38168	6.19478	6.29555	6.18106	81.9654	0.674727	0.00235364	0.032686	FALSE	no	up	81.9654	0.164833	0.451628
NOS1AP	237	129	109	75	151	110	61	71	128	58	53	53	56	186.266	134.815	85.7421	88.5931	123.696	97.7554	62.5159	87.7814	117.987	62.9621	55.0022	60.5952	62.5553	7.01391	6.76406	6.47224	6.49295	6.7095	6.55293	6.30281	6.48778	6.67512	6.30823	6.24197	6.29148	6.30602	94.3281	0.700913	0.00143724	0.0229822	FALSE	no	up	94.3281	0.955509	2.01569e-05
NTN4	59	46	36	26	35	28	18	24	12	15	10	13	16	46.3699	48.0734	28.3185	30.7123	28.6712	24.8832	18.4473	29.6726	11.0613	16.2833	10.3778	14.863	17.8729	4.85004	4.85462	4.65754	4.67924	4.6613	4.61627	4.53895	4.66756	4.43835	4.51319	4.43436	4.49688	4.53353	25.0467	0.74904	0.0218737	0.146087	FALSE	no	up	25.0467	1.35178	9.37636e-05
PCDHA12	134	93	70	51	88	88	63	73	110	67	64	45	57	105.315	97.1919	55.0637	60.2433	72.0876	78.2043	64.5656	90.2541	101.395	72.732	66.4178	51.4487	63.6723	6.4289	6.37209	6.05869	6.11038	6.19931	6.24503	6.14226	6.3245	6.40117	6.20473	6.15684	6.03755	6.13636	75.2763	0.609413	0.00401096	0.0466079	FALSE	no	up	75.2763	0.300963	0.153498
PCDHGC4	228	129	100	85	142	129	50	73	97	63	44	51	53	179.192	134.815	78.6624	100.406	116.323	114.64	51.2426	90.2541	89.4121	68.3898	45.6622	58.3086	59.2041	6.95397	6.73348	6.39059	6.53631	6.63716	6.62594	6.17722	6.47205	6.46704	6.31813	6.1284	6.24102	6.24734	91.2701	0.62237	0.00294196	0.03797	FALSE	no	up	91.2701	1.0774	5.95691e-07
PDYN	61	66	32	32	53	42	16	8	33	17	22	24	12	47.9418	68.9749	25.172	37.7997	43.4164	37.3248	16.3976	9.89086	30.4185	18.4544	22.8311	27.4393	13.4047	5.08738	5.25716	4.84132	4.97824	5.042	4.97817	4.73813	4.6652	4.90325	4.76586	4.81718	4.87073	4.70397	30.7282	0.697797	0.0362887	0.200964	FALSE	no	up	30.7282	1.60036	6.90003e-06
PIPOX	176	158	98	76	106	106	65	48	63	50	60	99	76	138.324	165.122	77.0892	89.7743	86.8328	94.2006	66.6153	59.3451	58.0718	54.2776	62.2667	113.187	84.8964	6.73931	6.8604	6.3593	6.4486	6.42962	6.47915	6.28323	6.23187	6.21157	6.18574	6.24941	6.5923	6.4163	88.4618	0.801159	3.40873e-05	0.00137382	FALSE	no	up	88.4618	1.34314	3.62407e-11
PNPLA3	71	56	42	11	39	40	50	52	55	41	17	27	16	55.8011	58.5242	33.0382	12.9937	31.9479	35.5474	51.2426	64.2906	50.6976	44.5077	17.6422	30.8692	17.8729	5.41298	5.42856	5.18646	4.96462	5.17471	5.2145	5.36585	5.46908	5.36323	5.30299	5.01368	5.16755	5.02065	38.8443	0.97808	0.00108461	0.0189459	FALSE	no	up	38.8443	0.120975	0.67609
PPP1R1B	174	149	74	47	64	57	32	35	52	43	49	40	49	136.752	155.716	58.2102	55.5183	52.4274	50.655	32.7952	43.2725	47.9323	46.6788	50.8511	45.7322	54.7359	6.42832	6.50991	5.89741	5.87625	5.84571	5.8304	5.65944	5.76995	5.80573	5.79753	5.83439	5.79014	5.86917	63.9444	1.42817	9.02887e-13	3.30711e-10	FALSE	yes	up	63.9444	1.77208	3.40816e-17
RASD2	163	127	84	65	106	116	38	41	49	35	43	35	37	128.107	132.724	66.0765	76.7807	86.8328	103.087	38.9443	50.6906	45.1669	37.9944	44.6244	40.0157	41.3312	6.45264	6.46598	6.03733	6.11676	6.19449	6.30079	5.79831	5.91252	5.85453	5.79174	5.85321	5.81369	5.82511	68.6443	0.647331	0.00124656	0.0208728	FALSE	no	up	68.6443	1.5973	2.10975e-13
SHROOM4	263	156	138	114	135	126	89	77	128	74	57	82	78	206.7	163.032	108.554	134.662	110.589	111.974	91.2118	95.1995	117.987	80.3309	59.1533	93.751	87.1305	7.24031	7.04868	6.76762	6.9095	6.77985	6.78795	6.66045	6.68826	6.82253	6.58883	6.42998	6.67822	6.63523	112.329	0.680152	0.000151	0.00437544	FALSE	no	up	112.329	0.94327	2.94709e-07
SLC13A5	42	40	30	15	32	34	24	9	7	11	8	15	14	33.0091	41.803	23.5987	17.7186	26.2137	30.2153	24.5964	11.1272	6.45242	11.9411	8.30222	17.1496	15.6388	4.48862	4.56979	4.37821	4.3056	4.40954	4.45433	4.38751	4.22457	4.1475	4.23106	4.17987	4.29837	4.27933	20.5974	0.597588	0.126032	0.418074	FALSE	no	up	20.5974	1.4639	0.00045257
SOX30	26	29	13	10	16	22	6	4	17	6	8	5	6	20.4342	30.3072	10.2261	11.8124	13.1068	19.5511	6.14911	4.94543	15.6702	6.51332	8.30222	5.71653	6.70235	3.70783	3.8145	3.56718	3.59075	3.60877	3.69381	3.51105	3.49915	3.64287	3.51766	3.54218	3.50765	3.52099	12.2644	0.880019	0.063136	0.281769	FALSE	no	up	12.2644	1.56134	0.00196372
SP9	76	51	42	30	35	31	19	21	20	19	17	13	20	59.7308	53.2988	33.0382	35.4372	28.6712	27.5492	19.4722	25.9635	18.4355	20.6255	17.6422	14.863	22.3412	5.13847	5.06998	4.87759	4.89774	4.82777	4.81481	4.72049	4.79834	4.70477	4.73577	4.69826	4.66723	4.75647	29.0053	0.868736	0.00243803	0.0335401	FALSE	no	up	29.0053	1.43572	2.58677e-06
SSTR1	44	49	33	11	34	31	21	18	16	9	19	12	16	34.581	51.2087	25.9586	12.9937	27.852	27.5492	21.5219	22.2544	14.7484	9.76998	19.7178	13.7197	17.8729	4.64008	4.79338	4.54124	4.38445	4.56331	4.55883	4.48717	4.49613	4.40015	4.33887	4.46543	4.39261	4.44379	23.0576	0.829018	0.0211067	0.142339	FALSE	no	up	23.0576	1.32687	0.000430242
STAC	164	125	105	59	102	84	48	55	83	53	51	49	69	128.893	130.634	82.5956	69.6932	83.5561	74.6495	49.1929	67.9996	76.5073	57.5343	52.9267	56.0219	77.077	6.58395	6.5841	6.29467	6.20027	6.3013	6.23607	6.03125	6.1881	6.24987	6.10413	6.06422	6.09307	6.2538	77.4832	0.734318	0.000174409	0.00490199	FALSE	no	up	77.4832	1.04412	2.5053e-07
TCEAL5	26	21	20	10	15	13	6	5	6	2	9	13	8	20.4342	21.9466	15.7325	11.8124	12.2877	11.5529	6.14911	6.18179	5.53065	2.17111	9.34	14.863	8.93647	3.60981	3.62029	3.54764	3.49178	3.49937	3.48879	3.41271	3.41717	3.40124	3.35554	3.45826	3.53113	3.45329	11.3029	0.711805	0.120107	0.407399	FALSE	no	up	11.3029	2.07819	9.39147e-05
TEX45	44	26	13	14	12	30	15	10	18	13	9	12	9	34.581	27.1719	10.2261	16.5374	9.83013	26.6606	15.3728	12.3636	16.5919	14.1122	9.34	13.7197	10.0535	4.25576	4.16389	3.94777	4.03686	3.94277	4.16251	4.02199	3.98516	4.03769	4.00603	3.94143	4.00145	3.95302	16.6585	0.98612	0.0186062	0.13153	FALSE	no	up	16.6585	1.0785	0.0117001
TNFAIP2	115	87	82	47	49	57	44	65	77	77	36	47	47	90.3821	90.9215	64.5032	55.5183	40.1397	50.655	45.0935	80.3632	70.9766	83.5876	37.36	53.7353	52.5017	6.15953	6.15601	5.96814	5.89516	5.74934	5.84998	5.80257	6.08135	6.01826	6.10637	5.73073	5.88004	5.86934	62.7491	0.783391	0.00121766	0.020579	FALSE	no	up	62.7491	0.377857	0.115392
WNT9B	125	74	74	45	64	60	48	32	72	45	32	54	52	98.2414	77.3355	58.2102	53.1559	52.4274	53.3211	49.1929	39.5634	66.3677	48.8499	33.2089	61.7385	58.087	6.14109	5.9895	5.84174	5.79917	5.79062	5.79906	5.76343	5.67964	5.90846	5.76109	5.61059	5.86957	5.84013	57.6692	0.699135	0.00355458	0.0431073	FALSE	no	up	57.6692	0.778403	0.00142409
[truncated: 32 more columns]
