# Supplementary material for: Altered extracellular matrix structure and elevated stiffness in a brain organoid model for disease
Source: Nat Commun. 2025 May 1;16:4094. doi: 10.1038/s41467-025-59252-w (PMC12045990; doi:10.1038/s41467-025-59252-w)
Supplement: Supplementary file 9 — Supplementary Data 7 [file 41467_2025_59252_MOESM9_ESM.xlsx]

## Sheet: all small RNA seq
symbol	ID	gene_type	LIS.1	LIS.2	LIS.3	LIS.4	W1	W2	W3	W4	LIS.1	LIS.2	LIS.3	LIS.4	W1	W2	W3	W4	LIS1_Wt.baseMean	LIS1_Wt.log2FoldChange	LIS1_Wt.pvalue	LIS1_Wt.padj	LIS1_Wt.pass	LIS1_Wt.Direction
hsa-miR-514b-5p	MIMAT0015087	miRNA	9	0	2	4	10	13	8	36	7.06474	0	1.72124	3.69506	8.47679	11.818	16.1663	33.9628	10.3631	-2.46549	0.00048426	0.00558234	yes	down
RNU2-52P	ENSG00000222612.1	snRNA	5	4	5	2	17	23	7	30	3.92485	3.75193	4.30311	1.84753	14.4105	20.9088	14.1456	28.3023	11.4493	-2.50182	1.78298e-05	0.000367646	yes	down
ENSG10010134101.1	ENSG00000212586.1	snoRNA	10	7	7	8	23	26	6	18	7.84971	6.56587	6.02435	7.39012	19.4966	23.6361	12.1248	16.9814	12.5086	-1.40457	0.00458879	0.0311018	yes	down
hsa-miR-378d	MIMAT0018926_1	miRNA	10	13	5	8	34	19	10	23	7.84971	12.1938	4.30311	7.39012	28.8211	17.2725	20.2079	21.6984	14.9671	-1.4864	0.00216585	0.018223	yes	down
hsa-miR-514a-5p	MIMAT0022702	miRNA	4	4	2	11	17	21	13	49	3.13988	3.75193	1.72124	10.1614	14.4105	19.0907	26.2703	46.2271	15.5966	-2.51063	2.25e-05	0.000424055	yes	down
hsa-miR-6720-3p	MIMAT0025851	miRNA	12	8	4	4	43	18	16	20	9.41965	7.50386	3.44249	3.69506	36.4502	16.3634	32.3327	18.8682	16.0095	-2.08882	6.54116e-05	0.00106403	yes	down
RNU4-27P	ENSG00000222821.1	snRNA	16	8	11	9	10	31	9	50	12.5595	7.50386	9.46684	8.31389	8.47679	28.1815	18.1871	47.1705	17.4825	-1.43648	0.00698786	0.0402765	yes	down
SNORA35	ENSG00000208839.1	snoRNA	9	3	2	1	19	40	18	46	7.06474	2.81395	1.72124	0.923766	16.1059	36.3632	36.3743	43.3969	18.0955	-3.35625	1.83369e-08	9.5876e-07	yes	down
hsa-miR-513a-5p	MIMAT0002877	miRNA	11	5	6	10	8	32	11	66	8.63468	4.68991	5.16373	9.23766	6.78143	29.0906	22.2287	62.2651	18.5115	-2.12237	0.000343937	0.00426715	yes	down
RNU4-10P	ENSG00000201253.1	snRNA	27	7	9	9	15	30	13	50	21.1942	6.56587	7.7456	8.31389	12.7152	27.2724	26.2703	47.1705	19.656	-1.3591	0.00904826	0.0474791	yes	down
RNU4-52P	ENSG00000206936.1	snRNA	13	6	10	14	13	39	9	65	10.2046	5.62789	8.60622	12.9327	11.0198	35.4541	18.1871	61.3217	20.4193	-1.76758	0.00108973	0.0106096	yes	down
ENSG10010134436.1	ENSG00000238707.1	snoRNA	15	6	11	17	31	30	25	22	11.7746	5.62789	9.46684	15.704	26.2781	27.2724	50.5198	20.755	20.9248	-1.50882	0.00107107	0.0106096	yes	down
hsa-miR-33a-3p	MIMAT0004506	miRNA	14	16	20	15	44	26	30	24	10.9896	15.0077	17.2124	13.8565	37.2979	23.6361	60.6238	22.6418	25.1582	-1.29791	0.00277566	0.0217429	yes	down
RNU4-84P	ENSG00000201070.1	snRNA	28	10	21	15	20	43	13	74	21.9792	9.37982	18.0731	13.8565	16.9536	39.0905	26.2703	69.8124	26.9269	-1.26995	0.00789559	0.0434554	yes	down
hsa-miR-764	MIMAT0010367	miRNA	10	19	9	1	17	41	31	131	7.84971	17.8217	7.7456	0.923766	14.4105	37.2723	62.6446	123.587	34.0319	-2.79318	7.90953e-06	0.000183802	yes	down
ENSG10010136051.1	ENSG00000206976.1	snoRNA	24	29	29	31	90	58	21	30	18.8393	27.2015	24.958	28.6367	76.2911	52.7267	42.4367	28.3023	37.424	-1.01745	0.00881332	0.0467489	yes	down
hsa-miR-887-3p	MIMAT0004951	miRNA	39	48	42	26	138	43	45	46	30.6139	45.0231	36.1461	24.0179	116.98	39.0905	90.9357	43.3969	53.2755	-1.09067	0.007799	0.0430997	yes	down
RNU2-23P	ENSG00000222477.1	snRNA	34	27	41	51	58	60	37	124	26.689	25.3255	35.2855	47.112	49.1654	54.5448	74.7694	116.983	53.7343	-1.13594	0.00278232	0.0217429	yes	down
hsa-miR-378h	MIMAT0018984	miRNA	100	112	68	58	307	140	49	142	78.4971	105.054	58.5223	53.5784	260.237	127.271	99.0189	133.964	114.518	-1.07797	0.00306687	0.0233296	yes	down
hsa-miR-10527-5p	MIMAT0041997	miRNA	110	65	78	100	168	162	74	240	86.3468	60.9688	67.1285	92.3766	142.41	147.271	149.539	226.418	121.557	-1.11892	0.000160491	0.0022166	yes	down
hsa-miR-1224-5p	MIMAT0005458	miRNA	200	148	102	132	194	192	189	317	156.994	138.821	87.7834	121.937	164.45	174.543	381.93	299.061	190.69	-1.00493	0.00310861	0.0233385	yes	down
hsa-miR-769-3p	MIMAT0003887	miRNA	375	317	274	302	888	509	263	537	294.364	297.34	235.81	278.977	752.739	462.722	531.469	506.611	420.004	-1.02709	7.79129e-05	0.00125346	yes	down
SNORD123	ENSG00000239112.1	snoRNA	1575	925	653	1153	1698	2246	1227	2123	1236.33	867.633	561.986	1065.1	1439.36	2041.79	2479.51	2002.86	1461.82	-1.09314	0.000300947	0.00379816	yes	down
hsa-miR-500b-3p	MIMAT0027032	miRNA	1695	1138	1144	979	2782	2373	877	2682	1330.53	1067.42	984.551	904.366	2358.24	2157.25	1772.24	2530.23	1638.1	-1.04096	2.5983e-05	0.00046962	yes	down
hsa-miR-1249-3p	MIMAT0005901	miRNA	1770	1184	1134	1204	1834	1655	1898	2646	1389.4	1110.57	975.945	1112.21	1554.64	1504.53	3835.47	2496.26	1747.38	-1.03221	0.00163309	0.0149428	yes	down
hsa-miR-216b-5p	MIMAT0004959	miRNA	2233	2642	1712	1948	4052	4225	1311	5506	1752.84	2478.15	1473.38	1799.5	3434.8	3840.86	2649.26	5194.42	2827.9	-1.01113	0.000437572	0.00520817	yes	down
hsa-miR-652-3p	MIMAT0003322	miRNA	5323	4456	4068	4373	13240	7390	3238	7962	4178.4	4179.65	3501.01	4039.63	11223.3	6718.1	6543.33	7511.43	5986.85	-1.00915	0.000100946	0.00155564	yes	down
RNU1-139P	ENSG00000212609.1	snRNA	27	16	14	22	7	2	2	3	21.1942	15.0077	12.0487	20.3228	5.93375	1.81816	4.04159	2.83023	10.3997	2.23624	0.000237778	0.00306523	yes	up
RNU2-33P	ENSG00000222276.1	snRNA	15	22	37	15	3	1	0	2	11.7746	20.6356	31.843	13.8565	2.54304	0.90908	0	1.88682	10.4311	3.67661	2.62806e-06	7.25941e-05	yes	up
hsa-miR-429	MIMAT0001536	miRNA	14	32	17	14	9	4	1	3	10.9896	30.0154	14.6306	12.9327	7.62911	3.63632	2.02079	2.83023	10.5856	1.99729	0.00130101	0.0121317	yes	up
hsa-miR-10401-5p	MIMAT0041633_2	miRNA	34	15	34	14	5	0	1	5	26.689	14.0697	29.2611	12.9327	4.2384	0	2.02079	4.71705	11.7411	2.87613	1.81052e-05	0.000368139	yes	up
hsa-miR-7151-3p	MIMAT0028213	miRNA	36	9	34	12	4	2	4	7	28.259	8.44184	29.2611	11.0852	3.39072	1.81816	8.08317	6.60387	12.1179	2.05657	0.00109429	0.0106096	yes	up
hsa-miR-200a-5p	MIMAT0001620	miRNA	16	31	14	25	6	6	3	11	12.5595	29.0774	12.0487	23.0941	5.08607	5.45448	6.06238	10.3775	12.97	1.49477	0.00590312	0.0366845	yes	up
hsa-miR-379-3p	MIMAT0004690	miRNA	23	13	21	38	13	11	2	2	18.0543	12.1938	18.0731	35.1031	11.0198	9.99988	4.04159	1.88682	13.7965	1.57065	0.00619747	0.0371848	yes	up
hsa-miR-411-3p	MIMAT0004813	miRNA	23	14	21	39	13	11	2	2	18.0543	13.1317	18.0731	36.0269	11.0198	9.99988	4.04159	1.88682	14.0293	1.60187	0.00502085	0.0331105	yes	up
hsa-miR-147a	MIMAT0000251	miRNA	10	30	34	25	18	6	2	1	7.84971	28.1395	29.2611	23.0941	15.2582	5.45448	4.04159	0.94341	14.2553	1.72215	0.00664873	0.039168	yes	up
hsa-miR-3120-3p	MIMAT0014982	miRNA	14	29	28	23	6	3	6	13	10.9896	27.2015	24.0974	21.2466	5.08607	2.72724	12.1248	12.2643	14.4672	1.44177	0.00834137	0.0451677	yes	up
hsa-miR-424-5p	MIMAT0001341	miRNA	26	28	35	30	8	6	0	4	20.4092	26.2635	30.1218	27.713	6.78143	5.45448	0	3.77364	15.0646	2.53708	2.94106e-06	7.97353e-05	yes	up
hsa-miR-493-5p	MIMAT0002813	miRNA	58	27	17	29	5	2	0	10	45.5283	25.3255	14.6306	26.7892	4.2384	1.81816	0	9.4341	15.9705	2.72662	8.98348e-06	0.000202336	yes	up
hsa-miR-552-5p	MIMAT0026615	miRNA	25	25	36	31	17	7	6	0	19.6243	23.4496	30.9824	28.6367	14.4105	6.36356	12.1248	0	16.949	1.68359	0.00321785	0.0237926	yes	up
hsa-miR-3688-3p	MIMAT0018116_1	miRNA	29	39	30	29	15	3	3	4	22.7642	36.5813	25.8187	26.7892	12.7152	2.72724	6.06238	3.77364	17.154	2.12326	5.25392e-05	0.000884108	yes	up
ENSG10010134301.1	ENSG00000238645.1	snoRNA	26	30	46	27	6	7	4	6	20.4092	28.1395	39.5886	24.9417	5.08607	6.36356	8.08317	5.66046	17.284	2.21241	8.06883e-06	0.000184575	yes	up
hsa-miR-489-3p	MIMAT0002805	miRNA	24	51	32	19	22	5	1	5	18.8393	47.8371	27.5399	17.5515	18.6489	4.5454	2.02079	4.71705	17.7125	1.80661	0.00191402	0.0166793	yes	up
hsa-miR-578	MIMAT0003243	miRNA	32	39	42	26	5	3	3	10	25.1191	36.5813	36.1461	24.0179	4.2384	2.72724	6.06238	9.4341	18.0408	2.46048	1.62063e-06	4.56271e-05	yes	up
hsa-miR-2116-3p	MIMAT0011161	miRNA	30	28	36	30	11	17	0	12	23.5491	26.2635	30.9824	27.713	9.32447	15.4544	0	11.3209	18.076	1.4695	0.00238974	0.0195452	yes	up
hsa-miR-3167	MIMAT0015042	miRNA	23	29	39	40	22	6	3	3	18.0543	27.2015	33.5643	36.9506	18.6489	5.45448	6.06238	2.83023	18.5958	1.76343	0.00108679	0.0106096	yes	up
hsa-miR-576-5p	MIMAT0003241	miRNA	26	43	28	35	15	9	3	7	20.4092	40.3332	24.0974	32.3318	12.7152	8.18172	6.06238	6.60387	18.8419	1.75445	0.000201035	0.00265148	yes	up
hsa-miR-372-3p	MIMAT0000724	miRNA	26	14	13	115	1	6	1	0	20.4092	13.1317	11.1881	106.233	0.847679	5.45448	2.02079	0	19.9106	4.17759	0.000459098	0.00533429	yes	up
hsa-miR-141-3p	MIMAT0000432	miRNA	26	43	39	31	25	7	1	8	20.4092	40.3332	33.5643	28.6367	21.192	6.36356	2.02079	7.54728	20.0084	1.62969	0.00170224	0.0151035	yes	up
hsa-miR-10396a-5p	MIMAT0041623	miRNA	34	35	29	41	23	6	10	5	26.689	32.8294	24.958	37.8744	19.4966	5.45448	20.2079	4.71705	21.5284	1.35213	0.00593867	0.0366845	yes	up
hsa-miR-10396b-5p	MIMAT0041635	miRNA	34	35	29	41	23	6	10	5	26.689	32.8294	24.958	37.8744	19.4966	5.45448	20.2079	4.71705	21.5284	1.35213	0.00593867	0.0366845	yes	up
hsa-miR-511-5p	MIMAT0002808	miRNA	24	51	65	58	5	0	1	1	18.8393	47.8371	55.9404	53.5784	4.2384	0	2.02079	0.94341	22.9247	4.59962	1.05149e-10	6.99719e-09	yes	up
hsa-miR-219b-5p	MIMAT0019747	miRNA	38	41	40	35	28	15	3	8	29.8289	38.4573	34.4249	32.3318	23.735	13.6362	6.06238	7.54728	23.253	1.33768	0.00279213	0.0217429	yes	up
hsa-miR-483-5p	MIMAT0004761	miRNA	100	25	46	41	1	4	16	14	78.4971	23.4496	39.5886	37.8744	0.847679	3.63632	32.3327	13.2077	28.6793	1.96943	0.00201044	0.0172336	yes	up
SNORD13P3	ENSG00000239128.1	snoRNA	47	26	71	49	21	30	7	21	36.8936	24.3875	61.1042	45.2645	17.8013	27.2724	14.1456	19.8116	30.8351	1.05981	0.00927897	0.0485158	yes	up
hsa-miR-4705	MIMAT0019805	miRNA	58	105	57	56	65	13	1	7	45.5283	98.4881	49.0554	51.7309	55.0991	11.818	2.02079	6.60387	40.0431	1.64263	0.00609274	0.0370233	yes	up
hsa-miR-1284	MIMAT0005941	miRNA	74	66	62	78	55	30	5	26	58.0878	61.9068	53.3586	72.0537	46.6224	27.2724	10.104	24.5287	44.2418	1.1235	0.00386631	0.0275161	yes	up
hsa-miR-942-5p	MIMAT0004985	miRNA	62	60	98	75	40	29	5	45	48.6682	56.2789	84.3409	69.2824	33.9072	26.3633	10.104	42.4535	46.4248	1.14792	0.00319986	0.0237926	yes	up
hsa-miR-2681-5p	MIMAT0013515	miRNA	72	78	80	58	49	40	5	34	56.5179	73.1626	68.8498	53.5784	41.5363	36.3632	10.104	32.076	46.5235	1.01682	0.00643791	0.0383134	yes	up
hsa-miR-190b-5p	MIMAT0004929	miRNA	51	86	92	80	48	30	14	26	40.0335	80.6665	79.1772	73.9012	40.6886	27.2724	28.2911	24.5287	49.3199	1.17029	0.00118414	0.0113306	yes	up
hsa-miR-4746-5p	MIMAT0019880	miRNA	77	83	107	91	46	34	16	56	60.4428	77.8525	92.0865	84.0627	38.9932	30.9087	32.3327	52.831	58.6888	1.00663	0.00202472	0.0172336	yes	up
SNORA73	ENSG00000222145.1	snoRNA	92	64	166	96	61	40	23	33	72.2173	60.0309	142.863	88.6815	51.7084	36.3632	46.4782	31.1325	66.1844	1.14138	0.00158498	0.0145938	yes	up
hsa-miR-2113	MIMAT0009206	miRNA	110	159	168	109	84	67	15	71	86.3468	149.139	144.584	100.69	71.205	60.9084	30.3119	66.9821	88.771	1.04062	0.00208209	0.0176195	yes	up
hsa-miR-15b-3p	MIMAT0004586	miRNA	119	145	175	128	133	64	15	41	93.4115	136.007	150.609	118.242	112.741	58.1811	30.3119	38.6798	92.273	1.03124	0.00813992	0.0446324	yes	up
RNU1-136P	ENSG00000206908.1	snRNA	200	142	150	150	50	73	51	62	156.994	133.193	129.093	138.565	42.384	66.3629	103.06	58.4914	103.518	1.07599	0.000641045	0.00705451	yes	up
RNU7-3P	ENSG00000252244.1	snRNA	273	360	321	201	191	104	87	78	214.297	337.674	276.26	185.677	161.907	94.5444	175.809	73.586	189.969	1.01248	0.00309149	0.0233296	yes	up
SNORD86	ENSG00000212498.1	snoRNA	18	20	7	18	31	38	35	27	14.1295	18.7596	6.02435	16.6278	26.2781	34.5451	70.7278	25.4721	26.5705	-1.46204	0.0016835	0.0151035	yes	down
hsa-miR-513c-5p	MIMAT0005789	miRNA	8	10	14	13	28	62	10	128	6.27977	9.37982	12.0487	12.009	23.735	56.363	20.2079	120.757	32.5975	-2.49653	3.86296e-06	9.9217e-05	yes	down
hsa-miR-513b-5p	MIMAT0005788	miRNA	15	12	17	19	24	65	19	147	11.7746	11.2558	14.6306	17.5515	20.3443	59.0902	38.3951	138.681	38.9654	-2.22568	1.39564e-05	0.000296119	yes	down
hsa-miR-1270	MIMAT0005924	miRNA	24	20	23	23	83	70	31	58	18.8393	18.7596	19.7943	21.2466	70.3574	63.6356	62.6446	54.7178	41.2494	-1.67813	4.22675e-07	1.40636e-05	yes	down
hsa-miR-6511a-5p	MIMAT0025478_1	miRNA	41	27	21	37	72	43	40	93	32.1838	25.3255	18.0731	34.1793	61.0329	39.0905	80.8317	87.7372	47.3067	-1.28141	0.000589092	0.00663408	yes	down
hsa-miR-6511b-5p	MIMAT0025847	miRNA	41	27	21	37	72	43	40	93	32.1838	25.3255	18.0731	34.1793	61.0329	39.0905	80.8317	87.7372	47.3067	-1.28141	0.000589092	0.00663408	yes	down
hsa-miR-449b-5p	MIMAT0003327	miRNA	17	7	15	20	175	118	69	112	13.3445	6.56587	12.9093	18.4753	148.344	107.271	139.435	105.662	69.0009	-3.28175	1.85851e-19	2.47351e-17	yes	down
hsa-miR-449a	MIMAT0001541	miRNA	23	7	23	32	222	146	76	142	18.0543	6.56587	19.7943	29.5605	188.185	132.726	153.58	133.964	85.3038	-3.03899	6.35348e-16	7.155e-14	yes	down
hsa-miR-378a-5p	MIMAT0000731	miRNA	74	66	55	43	235	139	54	125	58.0878	61.9068	47.3342	39.7219	199.205	126.362	109.123	117.926	94.9583	-1.42288	7.27057e-06	0.000171679	yes	down
hsa-miR-422a	MIMAT0001339	miRNA	87	70	58	57	180	126	53	173	68.2925	65.6587	49.9161	52.6546	152.582	114.544	107.102	163.21	96.745	-1.19058	4.92717e-05	0.000848632	yes	down
hsa-miR-128-2-5p	MIMAT0031095	miRNA	109	49	49	84	175	132	68	156	85.5618	45.9611	42.1705	77.5963	148.344	119.999	137.414	147.172	100.527	-1.13604	0.000337585	0.00422414	yes	down
hsa-miR-1260a	MIMAT0005911	miRNA	70	37	33	65	211	145	75	226	54.948	34.7053	28.4005	60.0448	178.86	131.817	151.56	213.211	106.693	-1.92448	5.33005e-09	3.00123e-07	yes	down
hsa-miR-378f	MIMAT0018932	miRNA	82	87	50	73	182	161	60	219	64.3676	81.6044	43.0311	67.4349	154.278	146.362	121.248	206.607	110.617	-1.30067	2.53657e-05	0.000464193	yes	down
hsa-miR-508-5p	MIMAT0004778	miRNA	59	24	32	52	79	169	71	500	46.3133	22.5116	27.5399	48.0358	66.9667	153.635	143.476	471.705	122.523	-2.53382	2.25719e-07	8.26132e-06	yes	down
hsa-miR-449c-5p	MIMAT0010251	miRNA	71	25	30	50	241	269	138	241	55.7329	23.4496	25.8187	46.1883	204.291	244.543	278.869	227.362	138.282	-2.65194	1.10001e-15	1.15029e-13	yes	down
hsa-miR-887-5p	MIMAT0026720	miRNA	110	100	93	84	302	225	93	251	86.3468	93.7982	80.0378	77.5963	255.999	204.543	187.934	236.796	152.881	-1.39455	7.46491e-08	3.3117e-06	yes	down
hsa-miR-378c	MIMAT0016847	miRNA	155	151	108	65	417	209	86	199	121.67	141.635	92.9472	60.0448	353.482	189.998	173.788	187.739	165.163	-1.12402	0.00126458	0.0118839	yes	down
SNORA65	ENSG00000201302.1	snoRNA	173	127	126	107	183	230	146	316	135.8	119.124	108.438	98.8429	155.125	209.088	295.036	298.118	177.447	-1.04471	0.000450036	0.00531333	yes	down
hsa-miR-34b-3p	MIMAT0004676	miRNA	17	17	5	7	255	425	149	702	13.3445	15.9457	4.30311	6.46636	216.158	386.359	301.098	662.274	200.744	-5.2894	1.52454e-32	5.57983e-30	yes	down
ENSG10010137146.1	ENSG00000202335.1	snoRNA	183	131	119	156	191	374	212	398	143.65	122.876	102.414	144.107	161.907	339.996	428.408	375.477	227.354	-1.34347	3.83942e-05	0.000669156	yes	down
hsa-miR-1912-5p	MIMAT0037333	miRNA	42	64	32	24	528	394	262	941	32.9688	60.0309	27.5399	22.1704	447.575	358.178	529.448	887.749	295.707	-3.96376	1.13178e-25	2.76154e-23	yes	down
hsa-miR-509-5p	MIMAT0004779_1	miRNA	116	89	108	124	303	453	191	1058	91.0566	83.4804	92.9472	114.547	256.847	411.813	385.972	998.128	304.349	-2.42703	2.65519e-10	1.61967e-08	yes	down
hsa-miR-1264	MIMAT0005791	miRNA	73	156	84	39	676	525	229	832	57.3029	146.325	72.2922	36.0269	573.031	477.267	462.762	784.917	326.241	-2.88362	6.25032e-14	5.38263e-12	yes	down
hsa-miR-508-3p	MIMAT0002880	miRNA	126	109	102	146	294	536	277	1383	98.9063	102.24	87.7834	134.87	249.218	487.267	559.76	1304.74	378.098	-2.61828	2.52556e-10	1.60757e-08	yes	down
hsa-miR-509-3p	MIMAT0002881	miRNA	298	159	152	239	193	556	240	1473	233.921	149.139	130.815	220.78	163.602	505.449	484.99	1389.64	409.792	-1.79205	0.000139986	0.00200921	yes	down
hsa-miR-1911-3p	MIMAT0007886	miRNA	47	14	12	27	316	710	393	1874	36.8936	13.1317	10.3275	24.9417	267.867	645.447	794.172	1767.95	445.091	-5.34374	7.9278e-27	2.32126e-24	yes	down
hsa-miR-216a-3p	MIMAT0022844	miRNA	383	417	371	346	898	892	359	1297	300.644	391.139	319.291	319.623	761.216	810.9	725.465	1223.6	606.485	-1.40521	1.32338e-07	4.96777e-06	yes	down
hsa-miR-375-3p	MIMAT0000728	miRNA	506	295	408	299	838	1076	436	1658	397.195	276.705	351.134	276.206	710.355	978.17	881.066	1564.17	679.376	-1.6676	3.37233e-08	1.65056e-06	yes	down
hsa-miR-1912-3p	MIMAT0007887	miRNA	110	179	76	87	956	1128	651	2454	86.3468	167.899	65.4073	80.3676	810.381	1025.44	1315.54	2315.13	733.314	-3.77371	6.54128e-23	1.19705e-20	yes	down
SCARNA20	ENSG00000252577.1	scaRNA	680	802	464	838	870	2021	874	906	533.78	752.262	399.329	774.116	737.481	1837.25	1766.17	854.73	956.89	-1.07821	0.00256257	0.0207271	yes	down
SCARNA11	ENSG00000251898.1	scaRNA	1047	827	640	690	1193	1808	699	1891	821.864	775.711	550.798	637.398	1011.28	1643.62	1412.53	1783.99	1079.65	-1.07068	8.73715e-05	0.00139035	yes	down
hsa-miR-34b-5p	MIMAT0000685	miRNA	147	73	60	76	2730	2841	1335	3319	115.391	68.4727	51.6373	70.2062	2314.16	2582.7	2697.76	3131.18	1378.94	-5.12997	2.79355e-68	4.08976e-65	yes	down
hsa-miR-506-3p	MIMAT0002878	miRNA	384	192	228	327	538	2269	1236	7485	301.429	180.093	196.222	302.071	456.051	2062.7	2497.7	7061.43	1632.21	-3.62367	8.28372e-07	2.42547e-05	yes	down
hsa-miR-3609	MIMAT0017986	miRNA	1338	1442	546	894	648	4055	1795	2364	1050.29	1352.57	469.9	825.846	549.296	3686.32	3627.32	2230.22	1723.97	-1.44799	0.00183638	0.0160985	yes	down
hsa-miR-182-5p	MIMAT0000259	miRNA	660	787	898	743	5030	3420	490	5040	518.081	738.192	772.838	686.358	4263.83	3109.05	990.189	4754.79	1979.17	-2.27293	6.10256e-09	3.30894e-07	yes	down
hsa-miR-1298-3p	MIMAT0026641	miRNA	477	1105	674	306	2622	3558	1495	7288	374.431	1036.47	580.059	282.672	2222.61	3234.51	3021.09	6875.57	2203.43	-2.75584	6.91928e-11	4.82373e-09	yes	down
hsa-miR-509-3-5p	MIMAT0004975	miRNA	760	564	774	1071	1689	3203	1188	9082	596.578	529.022	666.121	989.353	1431.73	2911.78	2400.7	8568.05	2261.67	-2.46119	3.3823e-08	1.65056e-06	yes	down
hsa-miR-514b-3p	MIMAT0015088	miRNA	632	929	1036	1286	1640	3633	1922	7352	496.102	871.385	891.604	1187.96	1390.19	3302.69	3883.96	6935.95	2369.98	-2.17013	1.30628e-07	4.96777e-06	yes	down
hsa-miR-12136	MIMAT0049032	miRNA	1628	1116	1159	1561	3701	2892	4410	1654	1277.93	1046.79	997.461	1442	3137.26	2629.06	8911.7	1560.4	2625.32	-1.76844	3.6006e-05	0.000635094	yes	down
SNORA7B	ENSG00000207088.1	snoRNA	2250	2082	1041	1939	3030	5325	2490	2539	1766.18	1952.88	895.907	1791.18	2568.47	4840.85	5031.78	2395.32	2655.32	-1.2113	0.000405224	0.00490287	yes	down
hsa-miR-514a-3p	MIMAT0002883	miRNA	759	1107	1203	1481	1917	4231	2194	8513	595.793	1038.35	1035.33	1368.1	1625	3846.32	4433.62	8031.25	2746.72	-2.15141	1.29239e-07	4.96777e-06	yes	down
hsa-miR-183-5p	MIMAT0000261	miRNA	1074	971	1279	1098	7591	5679	773	9176	843.059	910.781	1100.74	1014.29	6434.73	5162.67	1562.07	8656.73	3210.63	-2.49578	3.09353e-10	1.81157e-08	yes	down
hsa-miR-378a-3p	MIMAT0000732	miRNA	2501	2411	2020	1912	5225	4497	2121	5499	1963.21	2261.47	1738.46	1766.24	4429.12	4088.13	4286.1	5187.81	3215.07	-1.21896	8.91342e-08	3.72835e-06	yes	down
hsa-miR-1911-5p	MIMAT0007885	miRNA	197	57	81	140	3512	5281	3101	13551	154.639	53.465	69.7104	129.327	2977.05	4800.85	6266.48	12784.2	3404.46	-6.04096	4.09372e-44	1.99774e-41	yes	down
hsa-miR-129-1-3p	MIMAT0004548	miRNA	2548	2214	1860	2518	8570	4250	3659	5241	2000.11	2076.69	1600.76	2326.04	7264.61	3863.59	7394.08	4944.41	3933.79	-1.55171	4.74325e-08	2.24004e-06	yes	down
hsa-miR-129-2-3p	MIMAT0004605	miRNA	2604	2255	1879	2562	8719	4306	3707	5314	2044.06	2115.15	1617.11	2366.69	7390.91	3914.5	7491.08	5013.28	3994.1	-1.54774	5.55004e-08	2.53914e-06	yes	down
hsa-miR-204-3p	MIMAT0022693	miRNA	1161	1186	736	1083	4161	8088	4314	21753	911.351	1112.45	633.418	1000.44	3527.19	7352.64	8717.7	20522	5472.15	-3.45538	2.65319e-16	3.23689e-14	yes	down
hsa-miR-361-3p	MIMAT0004682	miRNA	49339	42787	40995	38051	87751	92100	40105	113017	38729.7	40133.4	35281.2	35150.2	74384.7	83726.3	81043.9	106621	61883.9	-1.21168	1.21775e-07	4.9522e-06	yes	down
hsa-miR-211-5p	MIMAT0000268	miRNA	15789	29565	13276	17170	77071	114879	41945	195997	12393.9	27731.4	11425.6	15861.1	65331.5	104434	84762.2	184906	63355.7	-2.70458	4.44429e-13	3.61469e-11	yes	down
hsa-miR-129-5p	MIMAT0000242	miRNA	69436	79444	64578	68603	137251	114492	69570	199796	54505.2	74517	55577.2	63373.1	116345	104082	140587	188490	99684.5	-1.14795	1.93748e-05	0.000383307	yes	down
hsa-miR-204-5p	MIMAT0000265	miRNA	39997	70358	32415	44494	188788	266344	96965	476803	31396.5	65994.5	27897.1	41102	160032	242128	195946	449821	151790	-2.6549	8.05259e-13	6.20474e-11	yes	down
SNORD59A	ENSG00000207031.1	snoRNA	234130	184699	97400	126072	129976	403859	261100	439357	183785	173244	83824.6	116461	110178	367140	527629	414494	247095	-1.34876	0.000947639	0.00977003	yes	down
SNORD61	ENSG00000206979.1	snoRNA	219525	178244	87152	136128	376561	535100	178225	297885	172321	167190	75004.9	125750	319203	486449	360156	281028	248388	-1.42116	6.07794e-06	0.000148302	yes	down
hsa-miR-1298-5p	MIMAT0005800	miRNA	16756	8485	8198	10158	269825	405308	238700	1026208	13153	7958.78	7055.38	9383.61	228725	368458	482363	968135	260654	-5.769	3.44785e-49	2.52383e-46	yes	down
SNORD127	ENSG00000239043.1	snoRNA	484792	381459	210505	344768	361583	670286	487735	748638	380548	357802	181165	318485	306506	609344	985612	706273	480717	-1.07478	0.00266205	0.0212964	yes	down
RNU5B-4P	ENSG00000200378.1	snRNA	30	40	39	45	7	20	3	12	23.5491	37.5193	33.5643	41.5694	5.93375	18.1816	6.06238	11.3209	22.2126	1.66593	0.000296813	0.00377856	yes	up
RNU2-64P	ENSG00000223247.1	snRNA	34	46	40	49	9	14	6	6	26.689	43.1472	34.4249	45.2645	7.62911	12.7271	12.1248	5.66046	23.4584	2.00609	6.52168e-06	0.00015652	yes	up
RNU2-61P	ENSG00000223001.1	snRNA	52	45	68	38	2	2	3	3	40.8185	42.2092	58.5223	35.1031	1.69536	1.81816	6.06238	2.83023	23.6324	4.03855	5.65892e-12	4.14233e-10	yes	up
hsa-miR-3115	MIMAT0014977	miRNA	31	50	47	31	30	16	1	11	24.3341	46.8991	40.4492	28.6367	25.4304	14.5453	2.02079	10.3775	24.0866	1.33333	0.00598794	0.0368334	yes	up
hsa-miR-516b-5p	MIMAT0002859	miRNA	47	42	40	43	20	19	7	22	36.8936	39.3952	34.4249	39.7219	16.9536	17.2725	14.1456	20.755	27.4453	1.10036	0.00284001	0.0219988	yes	up
hsa-miR-450a-2-3p	MIMAT0031074	miRNA	68	41	68	46	27	18	3	16	53.378	38.4573	58.5223	42.4932	22.8873	16.3634	6.06238	15.0946	31.6573	1.60504	6.21964e-05	0.0010231	yes	up
RNU1-34P	ENSG00000201291.1	snRNA	63	60	61	35	17	22	11	13	49.4532	56.2789	52.4979	32.3318	14.4105	19.9998	22.2287	12.2643	32.4331	1.50243	9.8819e-05	0.00153905	yes	up
hsa-miR-653-5p	MIMAT0003328	miRNA	51	109	62	33	18	15	0	7	40.0335	102.24	53.3586	30.4843	15.2582	13.6362	0	6.60387	32.7018	2.55863	1.39124e-06	3.99368e-05	yes	up
RNU105C	ENSG00000199212.1	snoRNA	53	41	122	36	8	7	10	14	41.6035	38.4573	104.996	33.2556	6.78143	6.36356	20.2079	13.2077	33.1091	2.3156	3.66033e-06	9.74312e-05	yes	up
hsa-miR-1910-5p	MIMAT0007884	miRNA	66	37	75	41	27	28	5	22	51.8081	34.7053	64.5466	37.8744	22.8873	25.4542	10.104	20.755	33.5169	1.20761	0.00201796	0.0172336	yes	up
hsa-miR-4659b-3p	MIMAT0019734	miRNA	44	65	78	52	31	11	5	15	34.5387	60.9688	67.1285	48.0358	26.2781	9.99988	10.104	14.1512	33.9006	1.75619	3.31663e-05	0.00059214	yes	up
hsa-miR-1304-3p	MIMAT0022720	miRNA	55	58	67	52	32	21	2	28	43.1734	54.403	57.6617	48.0358	27.1257	19.0907	4.04159	26.4155	34.9934	1.33123	0.00103302	0.0103683	yes	up
hsa-miR-3150a-5p	MIMAT0019206	miRNA	68	52	55	71	12	24	7	31	53.378	48.7751	47.3342	65.5874	10.1721	21.8179	14.1456	29.2457	36.307	1.49253	0.000144724	0.00201786	yes	up
hsa-miR-200a-3p	MIMAT0000682	miRNA	45	84	85	47	47	12	5	8	35.3237	78.7905	73.1529	43.417	39.8409	10.909	10.104	7.54728	37.3856	1.71361	0.000645699	0.00705451	yes	up
hsa-miR-494-3p	MIMAT0002816	miRNA	76	51	87	69	40	11	5	16	59.6578	47.8371	74.8741	63.7398	33.9072	9.99988	10.104	15.0946	39.4018	1.78586	2.40735e-05	0.000446122	yes	up
SNORD3H	ENSG00000207215.2	snoRNA	73	54	92	70	24	39	5	16	57.3029	50.651	79.1772	64.6636	20.3443	35.4541	10.104	15.0946	41.599	1.58837	5.80422e-05	0.000965611	yes	up
RNU1-132P	ENSG00000201170.1	snRNA	69	60	81	65	11	23	27	10	54.163	56.2789	69.7104	60.0448	9.32447	20.9088	54.5614	9.4341	41.8032	1.44587	0.00225032	0.0188131	yes	up
hsa-miR-1255a	MIMAT0005906	miRNA	89	67	71	77	33	18	7	20	69.8624	62.8448	61.1042	71.1299	27.9734	16.3634	14.1456	18.8682	42.7865	1.74101	7.44788e-07	2.22937e-05	yes	up
hsa-miR-4659a-3p	MIMAT0019727	miRNA	55	82	98	63	35	16	7	23	43.1734	76.9145	84.3409	58.1972	29.6688	14.5453	14.1456	21.6984	42.8355	1.68021	1.47696e-05	0.000308895	yes	up
hsa-miR-551a	MIMAT0003214	miRNA	42	78	140	71	34	13	6	25	32.9688	73.1626	120.487	65.5874	28.8211	11.818	12.1248	23.5853	46.0694	1.90322	2.25399e-05	0.000424055	yes	up
hsa-miR-10396b-3p	MIMAT0041636	miRNA	83	79	87	62	41	33	12	13	65.1526	74.1006	74.8741	57.2735	34.7548	29.9997	24.2495	12.2643	46.5836	1.41387	0.00012081	0.00180475	yes	up
hsa-miR-1278	MIMAT0005936	miRNA	52	92	104	90	32	37	7	12	40.8185	86.2944	89.5047	83.1389	27.1257	33.636	14.1456	11.3209	48.2481	1.76381	2.2427e-05	0.000424055	yes	up
RNU1-103P	ENSG00000252311.1	snRNA	97	62	96	80	14	18	28	17	76.1422	58.1549	82.6197	73.9012	11.8675	16.3634	56.5822	16.038	48.9586	1.62639	0.000197884	0.00263366	yes	up
RNU2-6P	ENSG00000223336.1	snRNA	70	80	66	95	19	41	15	42	54.948	75.0386	56.801	87.7577	16.1059	37.2723	30.3119	39.6232	49.7323	1.1552	0.0016942	0.0151035	yes	up
hsa-miR-4684-3p	MIMAT0019770	miRNA	88	88	101	53	20	45	24	20	69.0774	82.5424	86.9228	48.9596	16.9536	40.9086	48.499	18.8682	51.5915	1.24047	0.00172344	0.0151995	yes	up
hsa-miR-122b-5p	MIMAT0019876	miRNA	93	99	143	121	17	1	1	1	73.0023	92.8602	123.069	111.776	14.4105	0.90908	2.02079	0.94341	52.3739	4.34088	1.87315e-14	1.71394e-12	yes	up
hsa-miR-3148	MIMAT0015021	miRNA	124	127	149	144	9	1	0	8	97.3364	119.124	128.233	133.022	7.62911	0.90908	0	7.54728	61.7251	4.71603	4.43151e-22	7.20859e-20	yes	up
RNU5D-2P	ENSG00000252521.1	snRNA	103	107	115	94	36	88	14	42	80.852	100.364	98.9715	86.834	30.5164	79.9991	28.2911	39.6232	68.1814	1.01953	0.00522606	0.0337046	yes	up
hsa-miR-3938	MIMAT0018353	miRNA	139	101	96	119	76	31	21	52	109.111	94.7362	82.6197	109.928	64.4236	28.1815	42.4367	49.0573	72.5618	1.0995	0.000821757	0.00866837	yes	up
hsa-miR-4661-5p	MIMAT0019729	miRNA	117	136	214	193	12	7	2	10	91.8416	127.566	184.173	178.287	10.1721	6.36356	4.04159	9.4341	76.4848	4.20278	5.1246e-23	1.07177e-20	yes	up
RNU1-88P	ENSG00000238554.1	snRNA	158	141	189	105	29	33	14	60	124.025	132.255	162.658	96.9954	24.5827	29.9997	28.2911	56.6046	81.9265	1.87637	8.16337e-08	3.51505e-06	yes	up
hsa-miR-542-3p	MIMAT0003389	miRNA	101	131	214	147	96	48	10	35	79.2821	122.876	184.173	135.794	81.3772	43.6359	20.2079	33.0194	87.5456	1.52067	0.000179345	0.00244917	yes	up
hsa-miR-450b-5p	MIMAT0004909	miRNA	126	153	237	114	66	40	10	40	98.9063	143.511	203.967	105.309	55.9468	36.3632	20.2079	37.7364	87.7436	1.84368	5.02382e-07	1.63442e-05	yes	up
hsa-miR-503-5p	MIMAT0002874	miRNA	230	142	180	122	76	34	9	64	180.543	133.193	154.912	112.699	64.4236	30.9087	18.1871	60.3783	94.4057	1.70787	4.46648e-06	0.00011274	yes	up
RNU1-148P	ENSG00000207201.1	snRNA	209	143	232	185	59	45	62	42	164.059	134.131	199.664	170.897	50.0131	40.9086	125.289	39.6232	115.573	1.42784	0.000143459	0.00201786	yes	up
hsa-miR-3117-3p	MIMAT0014979	miRNA	144	235	215	189	177	71	27	60	113.036	220.426	185.034	174.592	150.039	64.5447	54.5614	56.6046	127.355	1.07561	0.00422019	0.0290064	yes	up
RNU5D-1	ENSG00000200169.1	snRNA	232	246	224	206	95	169	31	101	182.113	230.744	192.779	190.296	80.5295	153.635	62.6446	95.2844	148.503	1.00763	0.00136348	0.0126337	yes	up
RNU4-39P	ENSG00000199325.1	snRNA	404	149	268	223	159	162	14	118	317.128	139.759	230.647	206	134.781	147.271	28.2911	111.322	164.4	1.06782	0.00943386	0.0491501	yes	up
RNU7-19P	ENSG00000238959.1	snRNA	254	360	336	205	146	90	73	67	199.383	337.674	289.169	189.372	123.761	81.8172	147.518	63.2085	178.988	1.29913	0.000119597	0.00180475	yes	up
RNU1-16P	ENSG00000202347.1	snRNA	390	289	344	325	73	98	94	67	306.139	271.077	296.054	300.224	61.8806	89.0899	189.955	63.2085	197.203	1.56562	1.05732e-05	0.000234533	yes	up
hsa-miR-450a-5p	MIMAT0001545_1	miRNA	257	345	544	366	155	124	18	68	201.738	323.604	468.178	338.098	131.39	112.726	36.3743	64.1519	209.533	1.93162	5.67396e-07	1.76738e-05	yes	up
hsa-let-7f-2-3p	MIMAT0004487	miRNA	368	787	789	459	406	339	80	205	288.869	738.192	679.031	424.008	344.158	308.178	161.663	193.399	392.187	1.0752	0.00272684	0.0215789	yes	up
hsa-miR-499a-5p	MIMAT0002870	miRNA	1233	615	510	349	501	274	91	187	967.869	576.859	438.917	322.394	424.687	249.088	183.892	176.418	417.516	1.15386	0.00267736	0.0213024	yes	up
hsa-miR-3065-5p	MIMAT0015066	miRNA	642	866	644	814	719	303	73	224	503.951	812.292	554.241	751.945	609.481	275.451	147.518	211.324	483.275	1.07096	0.0061884	0.0371848	yes	up
hsa-miR-1269b	MIMAT0019059	miRNA	2673	1196	416	254	129	39	12	26	2098.23	1121.83	358.019	234.636	109.351	35.4541	24.2495	24.5287	500.786	4.29301	3.42124e-07	1.22163e-05	yes	up
RNU1-11P	ENSG00000206702.1	snRNA	988	801	928	866	230	263	223	183	775.551	751.324	798.657	799.981	194.966	239.088	450.637	172.644	522.856	1.57441	7.46168e-07	2.22937e-05	yes	up
hsa-miR-16-2-3p	MIMAT0004518	miRNA	685	912	1023	981	517	362	93	278	537.705	855.44	880.416	906.214	438.25	329.087	187.934	262.268	549.664	1.37923	1.07575e-05	0.000235059	yes	up
hsa-miR-199b-5p	MIMAT0000263	miRNA	2699	104	1135	961	99	165	30	32	2118.64	97.5501	976.806	887.739	83.9202	149.998	60.6238	30.1891	550.683	3.64972	2.25931e-05	0.000424055	yes	up
hsa-miR-199a-5p	MIMAT0000231_1	miRNA	2884	79	1189	968	84	136	17	28	2263.86	74.1006	1023.28	894.205	71.205	123.635	34.3535	26.4155	563.881	4.05374	1.18824e-05	0.00025582	yes	up
hsa-miR-1269a	MIMAT0005923	miRNA	3296	1525	523	318	163	50	15	31	2587.26	1430.42	450.105	293.757	138.172	45.454	30.3119	29.2457	625.592	4.28584	3.63559e-07	1.26726e-05	yes	up
hsa-miR-7978	MIMAT0031181	miRNA	1111	1514	1399	1147	302	181	63	143	872.103	1420.1	1204.01	1059.56	255.999	164.544	127.31	134.908	654.817	2.73091	1.46509e-19	2.14489e-17	yes	up
hsa-miR-200b-3p	MIMAT0000318	miRNA	1074	1035	993	963	713	375	176	465	843.059	970.811	854.598	889.586	604.395	340.905	355.66	438.686	662.212	1.02953	0.000103304	0.00157538	yes	up
hsa-miR-424-3p	MIMAT0004749	miRNA	1674	782	1156	915	523	545	122	690	1314.04	733.502	994.879	845.245	443.336	495.449	246.537	650.953	715.493	1.07856	0.000908834	0.00943641	yes	up
RNVU1-1	ENSG00000207340.1	snRNA	1451	1191	1348	1302	522	525	425	393	1138.99	1117.14	1160.12	1202.74	442.489	477.267	858.837	370.76	846.043	1.10889	0.000180676	0.00244917	yes	up
hsa-miR-200c-3p	MIMAT0000617	miRNA	1575	1187	1244	1679	719	448	247	559	1236.33	1113.38	1070.61	1551	609.481	407.268	499.136	527.366	876.823	1.28232	4.21088e-07	1.40636e-05	yes	up
hsa-miR-206	MIMAT0000462	miRNA	9913	653	331	402	318	135	97	155	7781.42	612.502	284.866	371.354	269.562	122.726	196.017	146.229	1223.08	3.62314	0.000823021	0.00866837	yes	up
hsa-miR-221-5p	MIMAT0004568	miRNA	2452	3165	3268	3464	1926	772	292	855	1924.75	2968.71	2812.51	3199.92	1632.63	701.81	590.072	806.616	1829.63	1.54581	5.89781e-06	0.000146346	yes	up
hsa-miR-199a-3p	MIMAT0000232_1	miRNA	14547	464	5590	4870	785	901	94	217	11419	435.224	4810.88	4498.74	665.428	819.081	189.955	204.72	2880.37	3.49275	0.000134675	0.00195212	yes	up
hsa-miR-199b-3p	MIMAT0004563	miRNA	14547	464	5590	4870	785	901	94	217	11419	435.224	4810.88	4498.74	665.428	819.081	189.955	204.72	2880.37	3.49275	0.000134675	0.00195212	yes	up
hsa-miR-130b-5p	MIMAT0004680	miRNA	12152	14639	15402	10458	7322	6692	1218	7069	9538.97	13731.1	13255.3	9660.74	6206.71	6083.57	2461.33	6668.97	8450.84	1.10806	0.000702691	0.00762029	yes	up
hsa-miR-222-3p	MIMAT0000279	miRNA	31951	31109	30970	36869	9134	7444	2974	9791	25080.6	29179.7	26653.5	34058.3	7742.7	6767.19	6009.84	9236.93	18091.1	1.94982	2.31022e-15	2.25478e-13	yes	up
hsa-miR-221-3p	MIMAT0000278	miRNA	41949	47957	45769	53517	27121	12276	4403	11754	32928.7	44982.8	39389.8	49437.2	22989.9	11159.9	8897.55	11088.8	27609.3	1.62281	5.44394e-07	1.73259e-05	yes	up
hsa-miR-9-3p	MIMAT0000442_2	miRNA	49724	52287	68545	72969	57444	22023	4807	15823	39031.9	49044.3	58991.3	67406.2	48694.1	20020.7	9713.95	14927.6	38478.8	1.19991	0.00385134	0.0275161	yes	up
hsa-miR-9-5p	MIMAT0000441	miRNA	1290874	2214613	2446332	1768734	1186240	524189	122280	404458	1.0133e+06	2.07727e+06	2.10537e+06	1.6339e+06	1.00555e+06	476530	247103	381570	1.11757e+06	1.69409	1.89604e-05	0.000380247	yes	up
hsa-miR-1258	MIMAT0005909	miRNA	0	1	1	0	1	0	3	7	0	0.937982	0.860622	0	0.847679	0	6.06238	6.60387	1.91407	-2.86625	0.0555957	0.165768	no	down
hsa-miR-449b-3p	MIMAT0009203	miRNA	3	0	0	0	7	26	10	20	2.35491	0	0	0	5.93375	23.6361	20.2079	18.8682	8.87511	-4.72642	3.78496e-06	9.89496e-05	no	down
hsa-miR-4754	MIMAT0019894	miRNA	1	0	1	1	7	1	0	8	0.784971	0	0.860622	0.923766	5.93375	0.90908	0	7.54728	2.11993	-2.55042	0.0492717	0.153803	no	down
RNU6-1266P	ENSG00000199664.1	snRNA	1	2	0	0	8	1	0	8	0.784971	1.87596	0	0	6.78143	0.90908	0	7.54728	2.23734	-2.6084	0.0481869	0.15222	no	down
SNORD114-27	ENSG00000200636.1	snoRNA	0	1	1	1	0	1	4	9	0	0.937982	0.860622	0.923766	0	0.90908	8.08317	8.49069	2.52566	-2.64212	0.0436292	0.141	no	down
hsa-miR-6792-3p	MIMAT0027485	miRNA	0	3	0	0	6	0	9	0	0	2.81395	0	0	5.08607	0	18.1871	0	3.2609	-3.04415	0.321171	0.52302	no	down
hsa-miR-939-5p	MIMAT0004982	miRNA	1	2	1	0	9	0	2	11	0.784971	1.87596	0.860622	0	7.62911	0	4.04159	10.3775	3.19622	-2.6733	0.019665	0.0808696	no	down
hsa-miR-345-3p	MIMAT0022698	miRNA	2	2	1	0	7	1	4	0	1.56994	1.87596	0.860622	0	5.93375	0.90908	8.08317	0	2.40407	-1.68711	0.160095	0.331307	no	down
hsa-miR-1245b-3p	MIMAT0019951	miRNA	0	2	0	3	2	6	0	8	0	1.87596	0	2.7713	1.69536	5.45448	0	7.54728	2.41805	-1.77828	0.132629	0.297348	no	down
hsa-miR-1245b-5p	MIMAT0019950	miRNA	3	1	1	1	4	7	5	0	2.35491	0.937982	0.860622	0.923766	3.39072	6.36356	10.104	0	3.11694	-1.85164	0.077577	0.208527	no	down
hsa-miR-510-5p	MIMAT0002882	miRNA	1	2	0	3	11	7	7	22	0.784971	1.87596	0	2.7713	9.32447	6.36356	14.1456	20.755	7.00261	-3.24401	9.85784e-05	0.00153905	no	down
ENSG10010138111.1	ENSG00000212175.1	snoRNA	0	3	0	3	7	6	3	1	0	2.81395	0	2.7713	5.93375	5.45448	6.06238	0.94341	2.99741	-1.74262	0.0980784	0.243781	no	down
hsa-miR-5004-3p	MIMAT0021028	miRNA	4	2	0	1	7	2	6	0	3.13988	1.87596	0	0.923766	5.93375	1.81816	12.1248	0	3.22704	-1.61245	0.139527	0.307632	no	down
hsa-miR-3679-3p	MIMAT0018105	miRNA	3	1	1	2	3	6	5	4	2.35491	0.937982	0.860622	1.84753	2.54304	5.45448	10.104	3.77364	3.48452	-1.7571	0.0549498	0.164849	no	down
hsa-miR-4479	MIMAT0019011	miRNA	2	3	0	2	1	1	4	9	1.56994	2.81395	0	1.84753	0.847679	0.90908	8.08317	8.49069	3.07026	-1.49358	0.156342	0.329331	no	down
hsa-miR-5695	MIMAT0022488	miRNA	0	2	3	2	12	6	0	7	0	1.87596	2.58187	1.84753	10.1721	5.45448	0	6.60387	3.56698	-1.92733	0.0445699	0.143723	no	down
hsa-miR-518b	MIMAT0002844	miRNA	0	1	1	5	0	6	6	2	0	0.937982	0.860622	4.61883	0	5.45448	12.1248	1.88682	3.23544	-1.50987	0.180247	0.359022	no	down
hsa-miR-4802-3p	MIMAT0019982	miRNA	3	3	0	2	16	13	2	6	2.35491	2.81395	0	1.84753	13.5629	11.818	4.04159	5.66046	5.26242	-2.37558	0.0038718	0.0275161	no	down
hsa-miR-3617-5p	MIMAT0017997	miRNA	2	3	1	2	7	5	0	7	1.56994	2.81395	0.860622	1.84753	5.93375	4.5454	0	6.60387	3.02188	-1.37961	0.141301	0.310141	no	down
hsa-miR-3191-3p	MIMAT0015075	miRNA	1	4	1	2	3	3	3	6	0.784971	3.75193	0.860622	1.84753	2.54304	2.72724	6.06238	5.66046	3.02977	-1.20405	0.197314	0.374411	no	down
ENSG10010135266.1	ENSG00000253092.1	snoRNA	4	2	2	1	6	1	0	7	3.13988	1.87596	1.72124	0.923766	5.08607	0.90908	0	6.60387	2.53249	-0.804056	0.432747	0.625335	no	down
ENSG10010136111.1	ENSG00000252349.1	snoRNA	0	0	7	2	3	9	1	0	0	0	6.02435	1.84753	2.54304	8.18172	2.02079	0	2.57718	-0.725425	0.551168	0.72452	no	down
hsa-miR-588	MIMAT0003255	miRNA	2	1	2	4	10	8	0	1	1.56994	0.937982	1.72124	3.69506	8.47679	7.27264	0	0.94341	3.07713	-1.17719	0.235668	0.417836	no	down
hsa-miR-187-5p	MIMAT0004561	miRNA	3	3	0	3	5	7	3	10	2.35491	2.81395	0	2.7713	4.2384	6.36356	6.06238	9.4341	4.25482	-1.72862	0.0375488	0.125011	no	down
hsa-miR-520c-3p	MIMAT0002846	miRNA	2	6	1	0	7	4	0	0	1.56994	5.62789	0.860622	0	5.93375	3.63632	0	0	2.20357	-0.361473	0.768835	0.870424	no	down
hsa-miR-891b	MIMAT0004913	miRNA	1	2	0	6	8	0	0	0	0.784971	1.87596	0	5.54259	6.78143	0	0	0	1.87312	0.149878	0.916588	0.957101	no	up
hsa-miR-6797-3p	MIMAT0027495	miRNA	5	2	2	1	3	8	3	0	3.92485	1.87596	1.72124	0.923766	2.54304	7.27264	6.06238	0	3.04049	-0.839432	0.395136	0.600081	no	down
hsa-miR-1293	MIMAT0005883	miRNA	1	1	6	2	6	1	3	5	0.784971	0.937982	5.16373	1.84753	5.08607	0.90908	6.06238	4.71705	3.1886	-0.895001	0.340887	0.543636	no	down
hsa-miR-3144-3p	MIMAT0015015	miRNA	3	5	2	0	14	3	3	0	2.35491	4.68991	1.72124	0	11.8675	2.72724	6.06238	0	3.6779	-1.23604	0.222489	0.402626	no	down
hsa-miR-506-5p	MIMAT0022701	miRNA	1	5	2	2	3	4	7	31	0.784971	4.68991	1.72124	1.84753	2.54304	3.63632	14.1456	29.2457	7.32679	-2.46473	0.00368046	0.0266743	no	down
ENSG10010134337.1	ENSG00000274458.1	snoRNA	6	0	2	3	2	6	3	3	4.70983	0	1.72124	2.7713	1.69536	5.45448	6.06238	2.83023	3.1556	-0.716347	0.443491	0.632818	no	down
hsa-miR-4685-3p	MIMAT0019772	miRNA	5	1	3	2	2	6	3	3	3.92485	0.937982	2.58187	1.84753	1.69536	5.45448	6.06238	2.83023	3.16684	-0.701084	0.432008	0.625335	no	down
ENSG10010139760.1	ENSG00000206731.1	snoRNA	3	4	3	1	25	9	4	10	2.35491	3.75193	2.58187	0.923766	21.192	8.18172	8.08317	9.4341	7.06293	-2.31828	0.00117185	0.0112867	no	down
RNU6ATAC6P	ENSG00000221059.1	snRNA	3	0	1	7	5	3	3	0	2.35491	0	0.860622	6.46636	4.2384	2.72724	6.06238	0	2.83874	-0.351424	0.744119	0.854277	no	down
hsa-miR-6794-5p	MIMAT0027488	miRNA	1	2	2	6	6	1	2	4	0.784971	1.87596	1.72124	5.54259	5.08607	0.90908	4.04159	3.77364	2.96689	-0.480112	0.610573	0.77125	no	down
hsa-miR-6806-3p	MIMAT0027513	miRNA	3	6	2	1	8	6	1	14	2.35491	5.62789	1.72124	0.923766	6.78143	5.45448	2.02079	13.2077	4.76153	-1.43902	0.0734083	0.199758	no	down
hsa-miR-3613-5p	MIMAT0017990	miRNA	0	5	7	0	6	0	0	0	0	4.68991	6.02435	0	5.08607	0	0	0	1.97504	1.03233	0.723223	0.843664	no	up
hsa-miR-217-3p	MIMAT0037308	miRNA	1	6	2	3	20	7	3	4	0.784971	5.62789	1.72124	2.7713	16.9536	6.36356	6.06238	3.77364	5.50732	-1.66096	0.0352532	0.121437	no	down
hsa-miR-377-5p	MIMAT0004689	miRNA	8	3	0	2	8	4	0	4	6.27977	2.81395	0	1.84753	6.78143	3.63632	0	3.77364	3.14158	-0.459929	0.636979	0.784708	no	down
RNVU1-22	ENSG00000199879.1	snRNA	3	1	5	4	4	7	3	1	2.35491	0.937982	4.30311	3.69506	3.39072	6.36356	6.06238	0.94341	3.50639	-0.516963	0.552187	0.725024	no	down
hsa-miR-6853-3p	MIMAT0027607	miRNA	3	1	5	4	5	7	1	12	2.35491	0.937982	4.30311	3.69506	4.2384	6.36356	2.02079	11.3209	4.40434	-1.13991	0.152431	0.324226	no	down
hsa-miR-6807-5p	MIMAT0027514	miRNA	1	3	8	1	7	2	0	0	0.784971	2.81395	6.88498	0.923766	5.93375	1.81816	0	0	2.39495	0.427009	0.711635	0.838835	no	up
hsa-miR-5586-5p	MIMAT0022287	miRNA	2	4	6	1	6	0	2	0	1.56994	3.75193	5.16373	0.923766	5.08607	0	4.04159	0	2.56713	0.395178	0.722123	0.843381	no	up
hsa-miR-6746-3p	MIMAT0027393	miRNA	9	0	2	3	2	4	4	0	7.06474	0	1.72124	2.7713	1.69536	3.63632	8.08317	0	3.12152	-0.0430245	0.967467	0.980867	no	down
hsa-miR-3690	MIMAT0018119_1	miRNA	7	0	3	4	2	4	3	2	5.4948	0	2.58187	3.69506	1.69536	3.63632	6.06238	1.88682	3.13158	-0.0502504	0.957304	0.973936	no	down
hsa-miR-3193	MIMAT0015077	miRNA	5	2	7	0	9	2	1	6	3.92485	1.87596	6.02435	0	7.62911	1.81816	2.02079	5.66046	3.61921	-0.57305	0.527411	0.705786	no	down
hsa-miR-6859-5p	MIMAT0027618_1	miRNA	1	6	2	4	6	3	4	0	0.784971	5.62789	1.72124	3.69506	5.08607	2.72724	8.08317	0	3.46571	-0.341663	0.718798	0.842166	no	down
hsa-miR-4728-3p	MIMAT0019850	miRNA	6	2	3	3	4	4	4	12	4.70983	1.87596	2.58187	2.7713	3.39072	3.63632	8.08317	11.3209	4.79626	-1.10118	0.149696	0.320402	no	down
ENSG10010137313.1	ENSG00000221060.1	snoRNA	5	2	4	3	0	7	2	11	3.92485	1.87596	3.44249	2.7713	0	6.36356	4.04159	10.3775	4.09966	-0.791754	0.365832	0.570371	no	down
hsa-miR-4726-5p	MIMAT0019845	miRNA	2	2	9	1	8	3	0	3	1.56994	1.87596	7.7456	0.923766	6.78143	2.72724	0	2.83023	3.05677	-0.134953	0.889455	0.94145	no	down
hsa-miR-3914	MIMAT0018188	miRNA	3	6	4	1	1	1	4	0	2.35491	5.62789	3.44249	0.923766	0.847679	0.90908	8.08317	0	2.77362	0.652637	0.546389	0.723249	no	up
hsa-miR-4639-5p	MIMAT0019697	miRNA	2	2	2	8	6	8	3	2	1.56994	1.87596	1.72124	7.39012	5.08607	7.27264	6.06238	1.88682	4.10815	-0.691547	0.404091	0.606663	no	down
hsa-miR-103a-1-5p	MIMAT0037306	miRNA	1	7	4	2	16	4	2	1	0.784971	6.56587	3.44249	1.84753	13.5629	3.63632	4.04159	0.94341	4.35313	-0.862763	0.330849	0.533439	no	down
hsa-miR-188-5p	MIMAT0000457	miRNA	6	6	1	2	12	3	0	8	4.70983	5.62789	0.860622	1.84753	10.1721	2.72724	0	7.54728	4.18657	-0.74062	0.391985	0.597156	no	down
hsa-miR-3131	MIMAT0014996	miRNA	5	3	2	5	8	12	4	10	3.92485	2.81395	1.72124	4.61883	6.78143	10.909	8.08317	9.4341	6.03582	-1.43473	0.033017	0.115363	no	down
RNU2-5P	ENSG00000222465.1	snRNA	1	1	6	7	3	3	2	6	0.784971	0.937982	5.16373	6.46636	2.54304	2.72724	4.04159	5.66046	3.54067	-0.159955	0.856315	0.917749	no	down
hsa-miR-6741-5p	MIMAT0027383	miRNA	2	7	2	4	2	7	2	4	1.56994	6.56587	1.72124	3.69506	1.69536	6.36356	4.04159	3.77364	3.67828	-0.239905	0.776026	0.874535	no	down
hsa-miR-892c-3p	MIMAT0025858	miRNA	0	8	6	1	11	5	3	14	0	7.50386	5.16373	0.923766	9.32447	4.5454	6.06238	13.2077	5.84142	-1.32519	0.0978488	0.243624	no	down
hsa-miR-6803-3p	MIMAT0027507	miRNA	1	8	3	3	8	4	0	4	0.784971	7.50386	2.58187	2.7713	6.78143	3.63632	0	3.77364	3.47917	-0.188609	0.834142	0.910274	no	down
hsa-miR-4753-5p	MIMAT0019890	miRNA	0	1	3	11	0	2	0	9	0	0.937982	2.58187	10.1614	0	1.81816	0	8.49069	2.99877	0.326531	0.787904	0.881201	no	up
hsa-miR-1246	MIMAT0005898	miRNA	6	3	3	4	15	4	3	0	4.70983	2.81395	2.58187	3.69506	12.7152	3.63632	6.06238	0	4.52682	-0.698846	0.413279	0.610745	no	down
SNORA36B	ENSG00000222370.1	snoRNA	6	3	3	4	6	6	3	11	4.70983	2.81395	2.58187	3.69506	5.08607	5.45448	6.06238	10.3775	5.09764	-0.966025	0.171778	0.347833	no	down
hsa-miR-3622b-3p	MIMAT0018006	miRNA	7	4	1	4	6	0	1	5	5.4948	3.75193	0.860622	3.69506	5.08607	0	2.02079	4.71705	3.20329	0.187462	0.84257	0.913966	no	up
RNU4-83P	ENSG00000222795.1	snRNA	4	1	6	5	2	13	4	33	3.13988	0.937982	5.16373	4.61883	1.69536	11.818	8.08317	31.1325	8.32369	-1.93906	0.0118858	0.0572396	no	down
hsa-miR-6820-5p	MIMAT0027540	miRNA	5	2	3	6	7	5	0	4	3.92485	1.87596	2.58187	5.54259	5.93375	4.5454	0	3.77364	3.52226	-0.153267	0.85527	0.917603	no	down
hsa-miR-670-3p	MIMAT0026640	miRNA	5	6	3	2	8	6	0	5	3.92485	5.62789	2.58187	1.84753	6.78143	5.45448	0	4.71705	3.86689	-0.392586	0.629646	0.78185	no	down
ENSG10010139171.1	ENSG00000238295.1	snoRNA	2	3	7	4	1	2	4	0	1.56994	2.81395	6.02435	3.69506	0.847679	1.81816	8.08317	0	3.10654	0.680226	0.498862	0.685694	no	up
SNORA36A	ENSG00000206948.1	snoRNA	4	7	2	3	12	6	4	9	3.13988	6.56587	1.72124	2.7713	10.1721	5.45448	8.08317	8.49069	5.79985	-1.19479	0.0834009	0.218424	no	down
hsa-miR-933	MIMAT0004976	miRNA	1	5	8	2	2	2	1	8	0.784971	4.68991	6.88498	1.84753	1.69536	1.81816	2.02079	7.54728	3.41112	0.0792194	0.931368	0.960063	no	up
RNU2-17P	ENSG00000222222.1	snRNA	3	7	4	2	5	2	3	1	2.35491	6.56587	3.44249	1.84753	4.2384	1.81816	6.06238	0.94341	3.40914	0.220018	0.802952	0.889962	no	up
hsa-miR-4522	MIMAT0019060	miRNA	0	3	9	4	6	13	0	13	0	2.81395	7.7456	3.69506	5.08607	11.818	0	12.2643	5.42788	-1.10825	0.195649	0.372036	no	down
hsa-miR-548am-3p	MIMAT0019076	miRNA	1	4	7	4	2	3	3	2	0.784971	3.75193	6.02435	3.69506	1.69536	2.72724	6.06238	1.88682	3.32851	0.331207	0.711095	0.838835	no	up
RNU2-15P	ENSG00000222624.1	snRNA	2	1	4	9	11	3	4	3	1.56994	0.937982	3.44249	8.31389	9.32447	2.72724	8.08317	2.83023	4.65368	-0.664488	0.418167	0.614576	no	down
hsa-miR-1229-3p	MIMAT0005584	miRNA	8	3	5	1	4	9	5	11	6.27977	2.81395	4.30311	0.923766	3.39072	8.18172	10.104	10.3775	5.79681	-1.10932	0.122657	0.280139	no	down
hsa-miR-549a-3p	MIMAT0003333	miRNA	2	6	4	4	8	2	0	10	1.56994	5.62789	3.44249	3.69506	6.78143	1.81816	0	9.4341	4.04614	-0.441986	0.60244	0.765729	no	down
ENSG10010138031.1	ENSG00000199959.1	snoRNA	2	4	3	7	3	10	1	6	1.56994	3.75193	2.58187	6.46636	2.54304	9.0908	2.02079	5.66046	4.21065	-0.499763	0.53342	0.710115	no	down
hsa-miR-4467	MIMAT0018994	miRNA	6	3	6	2	14	8	13	16	4.70983	2.81395	5.16373	1.84753	11.8675	7.27264	26.2703	15.0946	9.38001	-1.98045	0.00164641	0.0149711	no	down
hsa-miR-1305	MIMAT0005893	miRNA	1	7	1	7	3	5	1	0	0.784971	6.56587	0.860622	6.46636	2.54304	4.5454	2.02079	0	2.97338	0.649476	0.530223	0.708254	no	up
hsa-miR-376a-3p	MIMAT0000729	miRNA	6	3	2	6	3	1	3	0	4.70983	2.81395	1.72124	5.54259	2.54304	0.90908	6.06238	0	3.03776	0.864632	0.378826	0.583178	no	up
hsa-miR-12135	MIMAT0049031	miRNA	6	3	2	6	5	0	4	1	4.70983	2.81395	1.72124	5.54259	4.2384	0	8.08317	0.94341	3.50657	0.333981	0.722404	0.843381	no	up
hsa-miR-4667-5p	MIMAT0019743	miRNA	4	5	6	2	0	4	2	12	3.13988	4.68991	5.16373	1.84753	0	3.63632	4.04159	11.3209	4.22999	-0.358106	0.683109	0.81906	no	down
RNU2-43P	ENSG00000222238.1	snRNA	5	6	2	4	15	4	4	7	3.92485	5.62789	1.72124	3.69506	12.7152	3.63632	8.08317	6.60387	5.75095	-1.05962	0.132052	0.29651	no	down
hsa-miR-103a-2-5p	MIMAT0009196	miRNA	1	7	7	2	17	6	2	1	0.784971	6.56587	6.02435	1.84753	14.4105	5.45448	4.04159	0.94341	5.00909	-0.75695	0.373837	0.578538	no	down
hsa-miR-4465	MIMAT0018992	miRNA	1	7	7	2	1	2	0	0	0.784971	6.56587	6.02435	1.84753	0.847679	1.81816	0	0	2.23607	2.30431	0.0661552	0.18681	no	up
ENSG10010134884.1	ENSG00000212461.1	snoRNA	0	2	8	7	2	0	0	3	0	1.87596	6.88498	6.46636	1.69536	0	0	2.83023	2.46911	1.61088	0.184023	0.361623	no	up
hsa-miR-31-3p	MIMAT0004504	miRNA	6	3	8	1	9	4	1	3	4.70983	2.81395	6.88498	0.923766	7.62911	3.63632	2.02079	2.83023	3.93112	-0.125089	0.879587	0.93652	no	down
hsa-miR-5088-5p	MIMAT0021080	miRNA	8	4	2	4	2	6	0	6	6.27977	3.75193	1.72124	3.69506	1.69536	5.45448	0	5.66046	3.53229	0.168906	0.845205	0.913966	no	up
hsa-miR-3922-3p	MIMAT0018197	miRNA	6	6	5	1	7	3	5	12	4.70983	5.62789	4.30311	0.923766	5.93375	2.72724	10.104	11.3209	5.70631	-0.907712	0.210565	0.392937	no	down
hsa-miR-4515	MIMAT0019052	miRNA	1	1	14	2	2	2	5	0	0.784971	0.937982	12.0487	1.84753	1.69536	1.81816	10.104	0	3.65458	0.403996	0.707353	0.837158	no	up
hsa-miR-6874-5p	MIMAT0027648	miRNA	4	4	7	3	11	9	0	2	3.13988	3.75193	6.02435	2.7713	9.32447	8.18172	0	1.88682	4.38506	-0.412692	0.612054	0.772454	no	down
hsa-miR-1296-3p	MIMAT0026637	miRNA	6	6	3	3	2	0	1	6	4.70983	5.62789	2.58187	2.7713	1.69536	0	2.02079	5.66046	3.13344	0.736376	0.434959	0.626776	no	up
ENSG10010138723.1	ENSG00000202283.1	snoRNA	6	2	2	8	12	8	0	4	4.70983	1.87596	1.72124	7.39012	10.1721	7.27264	0	3.77364	4.61445	-0.535278	0.509947	0.695123	no	down
hsa-miR-3163	MIMAT0015037	miRNA	3	4	9	2	9	0	0	3	2.35491	3.75193	7.7456	1.84753	7.62911	0	0	2.83023	3.26991	0.463902	0.641758	0.78622	no	up
SNORD23	ENSG00000221803.1	snoRNA	8	0	10	1	1	2	0	6	6.27977	0	8.60622	0.923766	0.847679	1.81816	0	5.66046	3.01701	0.843628	0.442344	0.632111	no	up
hsa-miR-6758-5p	MIMAT0027416	miRNA	5	6	3	4	4	3	0	10	3.92485	5.62789	2.58187	3.69506	3.39072	2.72724	0	9.4341	3.92272	-0.0815872	0.921507	0.957747	no	down
ENSG10010138505.1	ENSG00000212618.1	snoRNA	0	3	12	3	7	6	0	7	0	2.81395	10.3275	2.7713	5.93375	5.45448	0	6.60387	4.2381	-0.26823	0.769351	0.870424	no	down
hsa-miR-3059-3p	MIMAT0048634	miRNA	8	2	6	3	12	3	4	5	6.27977	1.87596	5.16373	2.7713	10.1721	2.72724	8.08317	4.71705	5.2238	-0.636638	0.383743	0.588272	no	down
hsa-miR-1228-3p	MIMAT0005583	miRNA	3	5	3	7	10	4	0	1	2.35491	4.68991	2.58187	6.46636	8.47679	3.63632	0	0.94341	3.6437	0.165227	0.853027	0.917584	no	up
hsa-let-7g-3p	MIMAT0004584	miRNA	0	10	3	5	3	0	1	6	0	9.37982	2.58187	4.61883	2.54304	0	2.02079	5.66046	3.3506	0.66288	0.523975	0.705055	no	up
hsa-miR-3691-3p	MIMAT0019224	miRNA	12	2	4	2	8	5	3	1	9.41965	1.87596	3.44249	1.84753	6.78143	4.5454	6.06238	0.94341	4.36478	-0.0935273	0.910128	0.953778	no	down
hsa-miR-548ba	MIMAT0031175	miRNA	3	2	8	6	4	0	0	2	2.35491	1.87596	6.88498	5.54259	3.39072	0	0	1.88682	2.742	1.49486	0.155846	0.328758	no	up
RNU6ATAC34P	ENSG00000221806.1	snRNA	2	6	8	3	8	0	0	0	1.56994	5.62789	6.88498	2.7713	6.78143	0	0	0	2.95444	1.15918	0.301811	0.500964	no	up
hsa-miR-542-5p	MIMAT0003340	miRNA	2	2	7	8	2	0	0	0	1.56994	1.87596	6.02435	7.39012	1.69536	0	0	0	2.31947	2.98052	0.0251935	0.0955527	no	up
hsa-miR-3192-3p	MIMAT0027027	miRNA	4	7	2	6	1	2	1	2	3.13988	6.56587	1.72124	5.54259	0.847679	1.81816	2.02079	1.88682	2.94288	1.40444	0.145503	0.31558	no	up
hsa-miR-383-3p	MIMAT0026485	miRNA	3	7	2	7	14	1	0	3	2.35491	6.56587	1.72124	6.46636	11.8675	0.90908	0	2.83023	4.0894	0.0125502	0.989086	0.993156	no	up
hsa-miR-874-5p	MIMAT0026718	miRNA	12	4	3	2	6	3	2	11	9.41965	3.75193	2.58187	1.84753	5.08607	2.72724	4.04159	10.3775	4.97917	-0.341322	0.656718	0.79721	no	down
hsa-miR-1909-3p	MIMAT0007883	miRNA	5	6	3	6	3	1	1	6	3.92485	5.62789	2.58187	5.54259	2.54304	0.90908	2.02079	5.66046	3.60132	0.63063	0.455548	0.64437	no	up
RNU4ATAC8P	ENSG00000252005.2	snRNA	2	3	5	10	2	3	0	7	1.56994	2.81395	4.30311	9.23766	1.69536	2.72724	0	6.60387	3.61889	0.582216	0.518356	0.701362	no	up
hsa-miR-7155-3p	MIMAT0028221	miRNA	9	3	2	7	1	0	2	5	7.06474	2.81395	1.72124	6.46636	0.847679	0	4.04159	4.71705	3.45908	1.02745	0.281928	0.476608	no	up
SNORA21B	ENSG00000252699.1	snoRNA	8	3	1	9	1	4	1	1	6.27977	2.81395	0.860622	8.31389	0.847679	3.63632	2.02079	0.94341	3.21455	1.31165	0.179003	0.357342	no	up
ENSG10010135426.1	ENSG00000207022.1	snoRNA	5	5	7	4	1	4	1	6	3.92485	4.68991	6.02435	3.69506	0.847679	3.63632	2.02079	5.66046	3.81243	0.559926	0.493136	0.679804	no	up
hsa-miR-3183	MIMAT0015063	miRNA	5	3	6	7	3	5	1	0	3.92485	2.81395	5.16373	6.46636	2.54304	4.5454	2.02079	0	3.43477	0.986402	0.270583	0.462774	no	up
hsa-miR-4749-5p	MIMAT0019885	miRNA	5	9	5	2	4	26	6	12	3.92485	8.44184	4.30311	1.84753	3.39072	23.6361	12.1248	11.3209	8.62373	-1.45201	0.0316547	0.112986	no	down
hsa-miR-616-5p	MIMAT0003284	miRNA	9	0	8	5	5	0	0	0	7.06474	0	6.88498	4.61883	4.2384	0	0	0	2.85087	1.96437	0.109719	0.261609	no	up
ENSG10010137171.1	ENSG00000221148.1	snoRNA	5	6	3	7	11	8	6	26	3.92485	5.62789	2.58187	6.46636	9.32447	7.27264	12.1248	24.5287	8.98144	-1.53002	0.013763	0.0632324	no	down
hsa-miR-6734-5p	MIMAT0027369	miRNA	10	5	6	1	8	0	0	6	7.84971	4.68991	5.16373	0.923766	6.78143	0	0	5.66046	3.88363	0.483737	0.608941	0.770518	no	up
hsa-miR-1909-5p	MIMAT0007882	miRNA	5	10	2	4	2	8	0	4	3.92485	9.37982	1.72124	3.69506	1.69536	7.27264	0	3.77364	3.93283	0.43627	0.614418	0.772758	no	up
RNU6ATAC41P	ENSG00000221527.1	snRNA	2	8	7	4	7	0	0	0	1.56994	7.50386	6.02435	3.69506	5.93375	0	0	0	3.09087	1.49112	0.176335	0.354608	no	up
RNU6-15P	ENSG00000207264.1	snRNA	7	4	6	5	3	3	0	3	5.4948	3.75193	5.16373	4.61883	2.54304	2.72724	0	2.83023	3.39122	1.08806	0.202885	0.381288	no	up
ENSG10010138157.1	ENSG00000201863.1	snoRNA	3	5	10	4	2	7	2	2	2.35491	4.68991	8.60622	3.69506	1.69536	6.36356	4.04159	1.88682	4.16668	0.488433	0.546318	0.723249	no	up
hsa-miR-6832-5p	MIMAT0027564	miRNA	11	3	6	3	12	4	2	11	8.63468	2.81395	5.16373	2.7713	10.1721	3.63632	4.04159	10.3775	5.9514	-0.568287	0.413421	0.610745	no	down
hsa-miR-519d-5p	MIMAT0026610	miRNA	3	4	8	7	3	6	0	0	2.35491	3.75193	6.88498	6.46636	2.54304	5.45448	0	0	3.43196	1.13744	0.229581	0.411492	no	up
hsa-miR-520d-5p	MIMAT0002855	miRNA	3	4	8	7	3	6	0	0	2.35491	3.75193	6.88498	6.46636	2.54304	5.45448	0	0	3.43196	1.13744	0.229581	0.411492	no	up
hsa-miR-7110-3p	MIMAT0028118	miRNA	16	0	4	4	3	1	1	7	12.5595	0	3.44249	3.69506	2.54304	0.90908	2.02079	6.60387	3.97173	0.695935	0.467074	0.656234	no	up
hsa-miR-6820-3p	MIMAT0027541	miRNA	2	7	5	8	0	3	0	0	1.56994	6.56587	4.30311	7.39012	0	2.72724	0	0	2.81954	2.66958	0.0253675	0.0958887	no	up
hsa-miR-2467-3p	MIMAT0019953	miRNA	7	9	7	0	3	6	1	3	5.4948	8.44184	6.02435	0	2.54304	5.45448	2.02079	2.83023	4.10119	0.594189	0.489967	0.676709	no	up
RNU105B	ENSG00000201348.1	snoRNA	6	8	7	2	3	1	6	5	4.70983	7.50386	6.02435	1.84753	2.54304	0.90908	12.1248	4.71705	5.04744	0.156631	0.843549	0.913966	no	up
RNU4-88P	ENSG00000223152.1	snRNA	4	4	10	5	3	1	0	7	3.13988	3.75193	8.60622	4.61883	2.54304	0.90908	0	6.60387	3.77161	0.880419	0.315319	0.516352	no	up
hsa-miR-4677-5p	MIMAT0019760	miRNA	3	7	11	2	0	5	3	0	2.35491	6.56587	9.46684	1.84753	0	4.5454	6.06238	0	3.85537	1.10433	0.266446	0.457301	no	up
ENSG10010135022.1	ENSG00000251778.1	snoRNA	1	6	12	4	3	6	2	4	0.784971	5.62789	10.3275	3.69506	2.54304	5.45448	4.04159	3.77364	4.53102	0.368883	0.646814	0.789113	no	up
RNVU1-21	ENSG00000202408.2	snRNA	3	7	6	7	6	6	2	2	2.35491	6.56587	5.16373	6.46636	5.08607	5.45448	4.04159	1.88682	4.62748	0.299344	0.68683	0.820901	no	up
hsa-miR-5579-5p	MIMAT0022269	miRNA	10	4	2	8	10	0	1	0	7.84971	3.75193	1.72124	7.39012	8.47679	0	2.02079	0	3.90132	0.933735	0.350604	0.554302	no	up
hsa-miR-6751-3p	MIMAT0027403	miRNA	7	5	8	4	3	5	3	3	5.4948	4.68991	6.88498	3.69506	2.54304	4.5454	6.06238	2.83023	4.59322	0.459775	0.531059	0.708411	no	up
ENSG10010135361.1	ENSG00000212608.1	snoRNA	7	7	6	4	4	2	1	8	5.4948	6.56587	5.16373	3.69506	3.39072	1.81816	2.02079	7.54728	4.46205	0.449696	0.553296	0.725829	no	up
hsa-miR-676-5p	MIMAT0018203	miRNA	6	7	7	4	5	6	1	0	4.70983	6.56587	6.02435	3.69506	4.2384	5.45448	2.02079	0	4.0886	0.7881	0.341291	0.543689	no	up
RNU5A-3P	ENSG00000254172.1	snRNA	4	3	8	9	7	4	3	9	3.13988	2.81395	6.88498	8.31389	5.93375	3.63632	6.06238	8.49069	5.65948	-0.191722	0.779886	0.876923	no	down
hsa-miR-6815-5p	MIMAT0027530	miRNA	5	8	6	5	6	2	2	9	3.92485	7.50386	5.16373	4.61883	5.08607	1.81816	4.04159	8.49069	5.08097	0.102401	0.886409	0.94145	no	up
hsa-miR-6859-3p	MIMAT0027619_3	miRNA	9	3	9	4	7	3	4	4	7.06474	2.81395	7.7456	3.69506	5.93375	2.72724	8.08317	3.77364	5.22964	0.138278	0.845996	0.914014	no	up
RNVU1-33	ENSG00000200597.1	snRNA	6	8	2	8	0	1	3	0	4.70983	7.50386	1.72124	7.39012	0	0.90908	6.06238	0	3.53706	2.08644	0.0508023	0.156161	no	up
RNU5B-3P	ENSG00000252410.1	snRNA	3	3	7	11	3	0	0	3	2.35491	2.81395	6.02435	10.1614	2.54304	0	0	2.83023	3.34099	1.83044	0.0686419	0.191413	no	up
hsa-miR-3937	MIMAT0018352	miRNA	9	4	8	4	2	0	0	1	7.06474	3.75193	6.88498	3.69506	1.69536	0	0	0.94341	3.00443	2.80503	0.0122834	0.0585684	no	up
hsa-miR-6804-5p	MIMAT0027508	miRNA	1	10	11	2	8	15	3	4	0.784971	9.37982	9.46684	1.84753	6.78143	13.6362	6.06238	3.77364	6.4666	-0.522084	0.488196	0.675516	no	down
hsa-miR-3187-5p	MIMAT0019216	miRNA	9	4	5	7	9	1	1	12	7.06474	3.75193	4.30311	6.46636	7.62911	0.90908	2.02079	11.3209	5.43326	-0.0780777	0.917314	0.957101	no	down
hsa-miR-6505-3p	MIMAT0025467	miRNA	2	9	6	7	1	7	3	7	1.56994	8.44184	5.16373	6.46636	0.847679	6.36356	6.06238	6.60387	5.18992	0.14314	0.851402	0.91651	no	up
RNVU1-34	ENSG00000200997.1	snRNA	6	5	8	6	8	2	8	11	4.70983	4.68991	6.88498	5.54259	6.78143	1.81816	16.1663	10.3775	7.12134	-0.598753	0.36774	0.572621	no	down
hsa-miR-2278	MIMAT0011778	miRNA	6	7	8	4	11	4	11	1	4.70983	6.56587	6.88498	3.69506	9.32447	3.63632	22.2287	0.94341	7.24858	-0.603402	0.413093	0.610745	no	down
SNORA30	ENSG00000206755.1	snoRNA	5	4	9	7	4	2	6	4	3.92485	3.75193	7.7456	6.46636	3.39072	1.81816	12.1248	3.77364	5.3745	0.222584	0.762185	0.867677	no	up
hsa-miR-3529-5p	MIMAT0019828	miRNA	6	7	7	5	5	5	1	5	4.70983	6.56587	6.02435	4.61883	4.2384	4.5454	2.02079	4.71705	4.68007	0.429909	0.54571	0.723249	no	up
SNORD114-5	ENSG00000199798.1	snoRNA	10	1	10	5	9	3	13	14	7.84971	0.937982	8.60622	4.61883	7.62911	2.72724	26.2703	13.2077	8.98089	-1.08487	0.122476	0.280139	no	down
hsa-miR-450a-1-3p	MIMAT0022700	miRNA	4	7	9	5	1	4	0	0	3.13988	6.56587	7.7456	4.61883	0.847679	3.63632	0	0	3.31927	2.13061	0.0359099	0.122218	no	up
hsa-miR-6842-5p	MIMAT0027586	miRNA	12	5	5	4	15	5	1	24	9.41965	4.68991	4.30311	3.69506	12.7152	4.5454	2.02079	22.6418	8.00387	-0.969356	0.158294	0.330116	no	down
SNORA74	ENSG00000272025.1	snoRNA	2	6	10	7	2	2	1	1	1.56994	5.62789	8.60622	6.46636	1.69536	1.81816	2.02079	0.94341	3.59352	1.81131	0.0515202	0.156161	no	up
hsa-miR-539-5p	MIMAT0003163	miRNA	10	5	5	6	6	9	0	14	7.84971	4.68991	4.30311	5.54259	5.08607	8.18172	0	13.2077	6.10761	-0.328637	0.637512	0.784708	no	down
RNVU1-3	ENSG00000201183.1	snRNA	8	5	9	4	4	6	3	18	6.27977	4.68991	7.7456	3.69506	3.39072	5.45448	6.06238	16.9814	6.78741	-0.517329	0.442564	0.632111	no	down
hsa-miR-6780a-5p	MIMAT0027460	miRNA	8	1	7	10	7	7	4	35	6.27977	0.937982	6.02435	9.23766	5.93375	6.36356	8.08317	33.0194	9.48495	-1.26255	0.0730712	0.199681	no	down
hsa-miR-548o-3p	MIMAT0005919_1	miRNA	1	9	5	10	4	8	1	6	0.784971	8.44184	4.30311	9.23766	3.39072	7.27264	2.02079	5.66046	5.13902	0.235935	0.759837	0.866356	no	up
hsa-miR-6837-5p	MIMAT0027576	miRNA	5	6	7	8	2	7	1	18	3.92485	5.62789	6.02435	7.39012	1.69536	6.36356	2.02079	16.9814	6.25354	-0.295347	0.687448	0.820901	no	down
hsa-miR-145-3p	MIMAT0004601	miRNA	11	1	6	9	4	12	6	9	8.63468	0.937982	5.16373	8.31389	3.39072	10.909	12.1248	8.49069	7.24568	-0.547089	0.416709	0.613326	no	down
SNORD65C	ENSG00000212264.1	snoRNA	10	6	9	2	8	3	2	5	7.84971	5.62789	7.7456	1.84753	6.78143	2.72724	4.04159	4.71705	5.16726	0.327248	0.649485	0.790567	no	up
RNU4-30P	ENSG00000222177.1	snRNA	4	5	7	10	1	6	0	5	3.13988	4.68991	6.02435	9.23766	0.847679	5.45448	0	4.71705	4.26388	0.942786	0.256548	0.446111	no	up
SNORA68B	ENSG00000201388.1	snoRNA	11	2	5	9	14	9	2	8	8.63468	1.87596	4.30311	8.31389	11.8675	8.18172	4.04159	7.54728	6.84572	-0.495915	0.44569	0.634718	no	down
RNU7-24P	ENSG00000239081.1	snRNA	9	7	6	5	3	0	2	0	7.06474	6.56587	5.16373	4.61883	2.54304	0	4.04159	0	3.74972	2.0831	0.030609	0.11092	no	up
hsa-miR-3139	MIMAT0015007	miRNA	6	8	9	4	9	3	0	0	4.70983	7.50386	7.7456	3.69506	7.62911	2.72724	0	0	4.25134	1.04314	0.236598	0.418316	no	up
RNU1-100P	ENSG00000202125.1	snRNA	13	3	7	5	1	1	1	2	10.2046	2.81395	6.02435	4.61883	0.847679	0.90908	2.02079	1.88682	3.66577	2.16287	0.023112	0.0895133	no	up
hsa-miR-11401	MIMAT0044658	miRNA	8	10	4	5	1	0	3	8	6.27977	9.37982	3.44249	4.61883	0.847679	0	6.06238	7.54728	4.77228	0.810558	0.342	0.544226	no	up
RNU1-22P	ENSG00000200204.1	snRNA	3	4	13	7	3	2	4	11	2.35491	3.75193	11.1881	6.46636	2.54304	1.81816	8.08317	10.3775	5.8229	0.108556	0.885471	0.941416	no	up
SNORA19	ENSG00000207468.1	snoRNA	3	7	13	4	15	9	13	9	2.35491	6.56587	11.1881	3.69506	12.7152	8.18172	26.2703	8.49069	9.93273	-1.15927	0.0611543	0.177423	no	down
hsa-miR-6855-3p	MIMAT0027611	miRNA	12	5	7	4	7	5	2	6	9.41965	4.68991	6.02435	3.69506	5.93375	4.5454	4.04159	5.66046	5.50127	0.225504	0.737989	0.850783	no	up
hsa-miR-517a-3p	MIMAT0002852	miRNA	4	9	10	4	8	5	0	4	3.13988	8.44184	8.60622	3.69506	6.78143	4.5454	0	3.77364	4.87293	0.52706	0.486778	0.674852	no	up
hsa-miR-517b-3p	MIMAT0002857	miRNA	4	9	10	4	8	5	0	4	3.13988	8.44184	8.60622	3.69506	6.78143	4.5454	0	3.77364	4.87293	0.52706	0.486778	0.674852	no	up
hsa-miR-3152-3p	MIMAT0015025	miRNA	7	6	2	12	5	3	0	0	5.4948	5.62789	1.72124	11.0852	4.2384	2.72724	0	0	3.86184	1.61299	0.0888846	0.228694	no	up
hsa-miR-6766-5p	MIMAT0027432	miRNA	5	11	7	4	3	5	0	11	3.92485	10.3178	6.02435	3.69506	2.54304	4.5454	0	10.3775	5.1785	0.349545	0.649626	0.790567	no	up
hsa-miR-3923	MIMAT0018198	miRNA	4	7	8	8	9	0	0	3	3.13988	6.56587	6.88498	7.39012	7.62911	0	0	2.83023	4.30503	1.05064	0.232985	0.414951	no	up
hsa-miR-3130-5p	MIMAT0014995	miRNA	6	7	3	11	3	0	0	1	4.70983	6.56587	2.58187	10.1614	2.54304	0	0	0.94341	3.43818	2.57741	0.0152596	0.0681101	no	up
RNU4-92P	ENSG00000200653.1	snRNA	10	8	5	5	9	14	4	13	7.84971	7.50386	4.30311	4.61883	7.62911	12.7271	8.08317	12.2643	8.12241	-0.760929	0.187434	0.364703	no	down
hsa-miR-6884-5p	MIMAT0027668	miRNA	10	6	4	8	12	8	6	4	7.84971	5.62789	3.44249	7.39012	10.1721	7.27264	12.1248	3.77364	7.20668	-0.406895	0.513521	0.696751	no	down
hsa-miR-4446-3p	MIMAT0018965	miRNA	10	5	3	10	16	12	9	17	7.84971	4.68991	2.58187	9.23766	13.5629	10.909	18.1871	16.038	10.382	-1.2444	0.0242808	0.0925705	no	down
hsa-miR-7152-5p	MIMAT0028214	miRNA	16	4	4	5	11	7	1	2	12.5595	3.75193	3.44249	4.61883	9.32447	6.36356	2.02079	1.88682	5.49605	0.255709	0.733987	0.849751	no	up
ENSG10010139722.1	ENSG00000199571.1	snoRNA	7	5	9	7	4	9	2	4	5.4948	4.68991	7.7456	6.46636	3.39072	8.18172	4.04159	3.77364	5.47304	0.312614	0.645177	0.788985	no	up
ENSG10010137125.1	ENSG00000199474.1	snoRNA	14	1	7	7	4	4	1	9	10.9896	0.937982	6.02435	6.46636	3.39072	3.63632	2.02079	8.49069	5.2446	0.436697	0.569611	0.739939	no	up
SNORA4	ENSG00000263776.1	snoRNA	8	8	6	6	10	14	9	5	6.27977	7.50386	5.16373	5.54259	8.47679	12.7271	18.1871	4.71705	8.57476	-0.783895	0.184466	0.362009	no	down
RNU4-54P	ENSG00000252237.1	snRNA	6	5	7	10	0	6	0	1	4.70983	4.68991	6.02435	9.23766	0	5.45448	0	0.94341	3.88245	1.80722	0.0560216	0.166072	no	up
hsa-miR-7113-5p	MIMAT0028123	miRNA	11	4	10	4	14	8	7	8	8.63468	3.75193	8.60622	3.69506	11.8675	7.27264	14.1456	7.54728	8.19011	-0.673757	0.256575	0.446111	no	down
RNU4-28P	ENSG00000201609.1	snRNA	7	11	5	5	4	3	3	1	5.4948	10.3178	4.30311	4.61883	3.39072	2.72724	6.06238	0.94341	4.73229	1.03305	0.18231	0.360279	no	up
hsa-miR-1252-5p	MIMAT0005944	miRNA	2	10	13	3	5	6	0	6	1.56994	9.37982	11.1881	2.7713	4.2384	5.45448	0	5.66046	5.03281	0.581768	0.468726	0.656665	no	up
RNU5E-10P	ENSG00000200376.1	snRNA	3	2	9	14	7	1	0	7	2.35491	1.87596	7.7456	12.9327	5.93375	0.90908	0	6.60387	4.79449	0.774088	0.374262	0.578584	no	up
hsa-miR-4671-3p	MIMAT0019753	miRNA	6	9	3	10	1	4	0	4	4.70983	8.44184	2.58187	9.23766	0.847679	3.63632	0	3.77364	4.1536	1.45787	0.0903435	0.230825	no	up
hsa-miR-1286	MIMAT0005877	miRNA	4	8	7	9	5	0	0	3	3.13988	7.50386	6.02435	8.31389	4.2384	0	0	2.83023	4.00633	1.65356	0.0658748	0.18681	no	up
hsa-miR-200b-5p	MIMAT0004571	miRNA	8	3	11	7	1	2	2	4	6.27977	2.81395	9.46684	6.46636	0.847679	1.81816	4.04159	3.77364	4.4385	1.36071	0.0946966	0.23739	no	up
hsa-miR-7851-3p	MIMAT0030426	miRNA	9	8	8	4	1	1	3	6	7.06474	7.50386	6.88498	3.69506	0.847679	0.90908	6.06238	5.66046	4.82853	1.03438	0.191668	0.368695	no	up
hsa-miR-1266-5p	MIMAT0005920	miRNA	5	8	2	13	2	2	1	11	3.92485	7.50386	1.72124	12.009	1.69536	1.81816	2.02079	10.3775	5.13384	0.609563	0.460792	0.649902	no	up
hsa-miR-4433b-5p	MIMAT0030413	miRNA	8	3	8	10	6	13	4	20	6.27977	2.81395	6.88498	9.23766	5.08607	11.818	8.08317	18.8682	8.63398	-0.814065	0.182787	0.360619	no	down
hsa-miR-6802-3p	MIMAT0027505	miRNA	10	6	4	9	11	10	6	13	7.84971	5.62789	3.44249	8.31389	9.32447	9.0908	12.1248	12.2643	8.50479	-0.744857	0.188702	0.365136	no	down
ENSG10010139291.1	ENSG00000221093.1	snoRNA	9	8	5	7	14	3	9	19	7.06474	7.50386	4.30311	6.46636	11.8675	2.72724	18.1871	17.9248	9.50559	-0.962837	0.114752	0.268907	no	down
hsa-miR-670-5p	MIMAT0010357	miRNA	4	16	2	6	16	12	4	5	3.13988	15.0077	1.72124	5.54259	13.5629	10.909	8.08317	4.71705	7.83544	-0.585186	0.391771	0.597156	no	down
RNU6ATAC21P	ENSG00000221583.1	snRNA	6	8	8	7	10	4	1	0	4.70983	7.50386	6.88498	6.46636	8.47679	3.63632	2.02079	0	4.96237	0.778682	0.324884	0.527654	no	up
RNU6-11P	ENSG00000201104.1	snRNA	5	4	9	11	4	4	4	2	3.92485	3.75193	7.7456	10.1614	3.39072	3.63632	8.08317	1.88682	5.3226	0.712821	0.329955	0.532584	no	up
ENSG10010135277.1	ENSG00000212421.1	snoRNA	10	7	12	1	3	12	9	28	7.84971	6.56587	10.3275	0.923766	2.54304	10.909	18.1871	26.4155	10.4652	-1.14906	0.0940141	0.236859	no	down
hsa-miR-3660	MIMAT0018081	miRNA	11	6	8	5	4	0	0	0	8.63468	5.62789	6.88498	4.61883	3.39072	0	0	0	3.64464	2.70207	0.0105817	0.0528726	no	up
hsa-miR-3143	MIMAT0015012	miRNA	3	7	11	8	0	1	2	0	2.35491	6.56587	9.46684	7.39012	0	0.90908	4.04159	0	3.84105	2.90534	0.00780152	0.0430997	no	up
ENSG10010134193.1	ENSG00000200969.1	snoRNA	17	3	4	7	12	13	8	17	13.3445	2.81395	3.44249	6.46636	10.1721	11.818	16.1663	16.038	10.0327	-1.01769	0.0819007	0.216041	no	down
hsa-miR-374c-3p	MIMAT0022735	miRNA	2	4	6	17	18	4	0	2	1.56994	3.75193	5.16373	15.704	15.2582	3.63632	0	1.88682	5.87137	0.23125	0.790314	0.882547	no	up
hsa-miR-4733-5p	MIMAT0019857	miRNA	10	4	15	2	10	14	1	9	7.84971	3.75193	12.9093	1.84753	8.47679	12.7271	2.02079	8.49069	7.25924	-0.322937	0.635598	0.784708	no	down
RNU6-37P	ENSG00000199562.1	snRNA	5	4	10	11	5	5	4	3	3.92485	3.75193	8.60622	10.1614	4.2384	4.5454	8.08317	2.83023	5.7677	0.50674	0.465126	0.654125	no	up
RNU1-146P	ENSG00000200885.1	snRNA	11	6	11	3	6	2	7	1	8.63468	5.62789	9.46684	2.7713	5.08607	1.81816	14.1456	0.94341	6.06174	0.458045	0.551002	0.72452	no	up
hsa-miR-3074-3p	MIMAT0015027	miRNA	6	5	7	12	12	1	0	11	4.70983	4.68991	6.02435	11.0852	10.1721	0.90908	0	10.3775	5.996	0.2037	0.792426	0.883558	no	up
hsa-miR-518d-5p	MIMAT0005456	miRNA	7	10	5	8	2	0	1	2	5.4948	9.37982	4.30311	7.39012	1.69536	0	2.02079	1.88682	4.02135	2.32085	0.012528	0.0589741	no	up
hsa-miR-526a-5p	MIMAT0002845	miRNA	7	10	5	8	2	0	1	2	5.4948	9.37982	4.30311	7.39012	1.69536	0	2.02079	1.88682	4.02135	2.32085	0.012528	0.0589741	no	up
hsa-miR-1226-5p	MIMAT0005576	miRNA	13	7	5	6	5	4	2	3	10.2046	6.56587	4.30311	5.54259	4.2384	3.63632	4.04159	2.83023	5.17034	0.869651	0.219947	0.400548	no	up
hsa-miR-6817-3p	MIMAT0027535	miRNA	8	12	1	9	1	6	0	4	6.27977	11.2558	0.860622	8.31389	0.847679	5.45448	0	3.77364	4.59823	1.28412	0.144953	0.315322	no	up
hsa-miR-4423-5p	MIMAT0019232	miRNA	9	7	12	3	5	13	0	7	7.06474	6.56587	10.3275	2.7713	4.2384	11.818	0	6.60387	6.17371	0.143218	0.841	0.913966	no	up
ENSG10010135847.1	ENSG00000274450.1	snRNA	6	2	14	9	5	5	1	3	4.70983	1.87596	12.0487	8.31389	4.2384	4.5454	2.02079	2.83023	5.0729	0.926791	0.223842	0.404075	no	up
hsa-miR-2355-5p	MIMAT0016895	miRNA	7	4	12	8	9	2	2	5	5.4948	3.75193	10.3275	7.39012	7.62911	1.81816	4.04159	4.71705	5.64628	0.54669	0.435666	0.627153	no	up
hsa-miR-4660	MIMAT0019728	miRNA	3	8	6	13	2	1	3	0	2.35491	7.50386	5.16373	12.009	1.69536	0.90908	6.06238	0	4.46228	1.94125	0.0361978	0.122387	no	up
hsa-miR-502-5p	MIMAT0002873	miRNA	7	6	11	7	25	18	1	7	5.4948	5.62789	9.46684	6.46636	21.192	16.3634	2.02079	6.60387	9.1545	-0.842973	0.175415	0.354216	no	down
hsa-miR-10522-5p	MIMAT0041991	miRNA	4	13	4	9	9	4	9	4	3.13988	12.1938	3.44249	8.31389	7.62911	3.63632	18.1871	3.77364	7.53953	-0.192137	0.780917	0.877408	no	down
RNU1-20P	ENSG00000200184.1	snRNA	9	12	7	3	4	2	3	1	7.06474	11.2558	6.02435	2.7713	3.39072	1.81816	6.06238	0.94341	4.91636	1.29648	0.102391	0.249005	no	up
hsa-miR-643	MIMAT0003313	miRNA	7	6	8	10	4	0	0	2	5.4948	5.62789	6.88498	9.23766	3.39072	0	0	1.88682	4.06536	2.18211	0.017146	0.0740465	no	up
hsa-miR-3939	MIMAT0018355	miRNA	5	9	13	4	4	0	0	3	3.92485	8.44184	11.1881	3.69506	3.39072	0	0	2.83023	4.18385	1.96707	0.0320651	0.113439	no	up
RNU5F-4P	ENSG00000252390.1	snRNA	2	2	15	12	8	4	3	6	1.56994	1.87596	12.9093	11.0852	6.78143	3.63632	6.06238	5.66046	6.19763	0.313371	0.674565	0.81281	no	up
hsa-miR-5002-3p	MIMAT0021024	miRNA	12	4	8	8	15	7	2	7	9.41965	3.75193	6.88498	7.39012	12.7152	6.36356	4.04159	6.60387	7.14636	-0.163604	0.791859	0.883558	no	down
hsa-miR-149-3p	MIMAT0004609	miRNA	20	2	4	7	2	7	9	12	15.6994	1.87596	3.44249	6.46636	1.69536	6.36356	18.1871	11.3209	8.1314	-0.356561	0.628251	0.781444	no	down
RNU1-77P	ENSG00000212170.1	snRNA	11	6	10	5	7	5	0	5	8.63468	5.62789	8.60622	4.61883	5.93375	4.5454	0	4.71705	5.33548	0.727175	0.303926	0.502389	no	up
hsa-miR-520c-5p	MIMAT0005455	miRNA	7	10	5	9	2	0	1	2	5.4948	9.37982	4.30311	8.31389	1.69536	0	2.02079	1.88682	4.13682	2.36998	0.0104498	0.0525236	no	up
hsa-miR-517c-3p	MIMAT0002866	miRNA	6	14	8	3	8	5	0	4	4.70983	13.1317	6.88498	2.7713	6.78143	4.5454	0	3.77364	5.32479	0.731065	0.334378	0.536651	no	up
hsa-miR-518e-5p	MIMAT0005450	miRNA	7	13	5	6	2	1	3	2	5.4948	12.1938	4.30311	5.54259	1.69536	0.90908	6.06238	1.88682	4.76099	1.60163	0.0514274	0.156161	no	up
hsa-miR-519a-5p	MIMAT0005452	miRNA	7	13	5	6	2	1	3	2	5.4948	12.1938	4.30311	5.54259	1.69536	0.90908	6.06238	1.88682	4.76099	1.60163	0.0514274	0.156161	no	up
hsa-miR-519b-5p	MIMAT0005454	miRNA	7	13	5	6	2	1	3	2	5.4948	12.1938	4.30311	5.54259	1.69536	0.90908	6.06238	1.88682	4.76099	1.60163	0.0514274	0.156161	no	up
hsa-miR-519c-5p	MIMAT0002831	miRNA	7	13	5	6	2	1	3	2	5.4948	12.1938	4.30311	5.54259	1.69536	0.90908	6.06238	1.88682	4.76099	1.60163	0.0514274	0.156161	no	up
hsa-miR-522-5p	MIMAT0005451	miRNA	7	13	5	6	2	1	3	2	5.4948	12.1938	4.30311	5.54259	1.69536	0.90908	6.06238	1.88682	4.76099	1.60163	0.0514274	0.156161	no	up
hsa-miR-523-5p	MIMAT0005449	miRNA	7	13	5	6	2	1	3	2	5.4948	12.1938	4.30311	5.54259	1.69536	0.90908	6.06238	1.88682	4.76099	1.60163	0.0514274	0.156161	no	up
hsa-miR-504-3p	MIMAT0026612	miRNA	14	4	2	12	29	23	3	27	10.9896	3.75193	1.72124	11.0852	24.5827	20.9088	6.06238	25.4721	13.0717	-1.51876	0.0102672	0.0521917	no	down
hsa-miR-369-5p	MIMAT0001621	miRNA	11	6	9	6	8	2	0	3	8.63468	5.62789	7.7456	5.54259	6.78143	1.81816	0	2.83023	4.87257	1.12193	0.14316	0.312814	no	up
RNU1-42P	ENSG00000200903.1	snRNA	11	9	8	4	1	1	2	1	8.63468	8.44184	6.88498	3.69506	0.847679	0.90908	4.04159	0.94341	4.29979	2.32159	0.0106752	0.0531583	no	up
hsa-miR-6855-5p	MIMAT0027610	miRNA	8	6	12	6	4	1	1	8	6.27977	5.62789	10.3275	5.54259	3.39072	0.90908	2.02079	7.54728	5.2057	0.955648	0.201717	0.380558	no	up
hsa-miR-1249-5p	MIMAT0032029	miRNA	17	5	5	6	8	4	7	20	13.3445	4.68991	4.30311	5.54259	6.78143	3.63632	14.1456	18.8682	8.91395	-0.595253	0.355234	0.556991	no	down
hsa-miR-6826-5p	MIMAT0027552	miRNA	5	9	3	14	17	3	0	11	3.92485	8.44184	2.58187	12.9327	14.4105	2.72724	0	10.3775	6.92457	-0.0775723	0.918507	0.957101	no	down
RNU1-134P	ENSG00000199805.1	snRNA	9	11	8	4	7	2	3	2	7.06474	10.3178	6.88498	3.69506	5.93375	1.81816	6.06238	1.88682	5.45796	0.899891	0.215028	0.397543	no	up
RNU1-140P	ENSG00000201910.1	snRNA	8	11	6	7	4	3	1	4	6.27977	10.3178	5.16373	6.46636	3.39072	2.72724	2.02079	3.77364	5.01751	1.1906	0.10144	0.247675	no	up
ENSG10010138223.1	ENSG00000199321.1	snoRNA	3	7	15	7	6	3	2	2	2.35491	6.56587	12.9093	6.46636	5.08607	2.72724	4.04159	1.88682	5.25477	1.05323	0.165309	0.338479	no	up
hsa-miR-6767-5p	MIMAT0027434	miRNA	6	6	7	13	6	2	1	4	4.70983	5.62789	6.02435	12.009	5.08607	1.81816	2.02079	3.77364	5.13371	1.09452	0.138595	0.307429	no	up
SNORA80D	ENSG00000207217.1	snoRNA	4	4	9	15	6	9	5	5	3.13988	3.75193	7.7456	13.8565	5.08607	8.18172	10.104	4.71705	7.07284	0.0625191	0.924492	0.959218	no	up
ENSG10010139581.1	ENSG00000212490.1	snoRNA	9	7	13	4	8	5	2	9	7.06474	6.56587	11.1881	3.69506	6.78143	4.5454	4.04159	8.49069	6.54661	0.223464	0.726755	0.845507	no	up
hsa-miR-3140-3p	MIMAT0015008	miRNA	11	4	7	11	1	0	5	1	8.63468	3.75193	6.02435	10.1614	0.847679	0	10.104	0.94341	5.05843	1.66031	0.0647681	0.184835	no	up
ENSG10010135898.1	ENSG00000221498.1	snoRNA	10	9	7	7	7	10	8	2	7.84971	8.44184	6.02435	6.46636	5.93375	9.0908	16.1663	1.88682	7.7325	-0.0949598	0.881342	0.937707	no	down
hsa-miR-4679	MIMAT0019763	miRNA	9	8	8	8	4	0	0	0	7.06474	7.50386	6.88498	7.39012	3.39072	0	0	0	4.0293	2.85312	0.00531604	0.0339711	no	up
hsa-miR-576-3p	MIMAT0004796	miRNA	6	12	14	1	4	4	3	6	4.70983	11.2558	12.0487	0.923766	3.39072	3.63632	6.06238	5.66046	5.961	0.664065	0.371085	0.575496	no	up
hsa-miR-205-5p	MIMAT0000266	miRNA	15	4	6	9	6	6	0	3	11.7746	3.75193	5.16373	8.31389	5.08607	5.45448	0	2.83023	5.29686	0.988784	0.183808	0.361623	no	up
hsa-miR-3138	MIMAT0015006	miRNA	6	8	12	7	6	0	4	8	4.70983	7.50386	10.3275	6.46636	5.08607	0	8.08317	7.54728	6.2155	0.553741	0.444448	0.633565	no	up
hsa-miR-6862-5p	MIMAT0027625_1	miRNA	11	5	12	6	9	4	7	7	8.63468	4.68991	10.3275	5.54259	7.62911	3.63632	14.1456	6.60387	7.65119	-0.0347356	0.955067	0.973355	no	down
hsa-miR-548k	MIMAT0005882	miRNA	5	11	10	7	8	9	1	0	3.92485	10.3178	8.60622	6.46636	6.78143	8.18172	2.02079	0	5.7874	0.711217	0.351811	0.554421	no	up
hsa-miR-491-3p	MIMAT0004765	miRNA	7	12	3	11	11	3	0	6	5.4948	11.2558	2.58187	10.1614	9.32447	2.72724	0	5.66046	5.90076	0.608218	0.41531	0.6123	no	up
SNORD18	ENSG00000200677.1	snoRNA	3	9	11	10	4	7	2	2	2.35491	8.44184	9.46684	9.23766	3.39072	6.36356	4.04159	1.88682	5.64799	0.904773	0.211394	0.392937	no	up
ENSG10010135192.1	ENSG00000212187.1	snoRNA	8	8	14	4	5	5	1	9	6.27977	7.50386	12.0487	3.69506	4.2384	4.5454	2.02079	8.49069	6.10283	0.549114	0.418533	0.614576	no	up
SNORA38B	ENSG00000200394.1	snoRNA	8	6	13	7	8	7	3	10	6.27977	5.62789	11.1881	6.46636	6.78143	6.36356	6.06238	9.4341	7.27545	0.0311788	0.95828	0.974102	no	up
SNORD38C	ENSG00000207109.1	snoRNA	4	16	8	5	11	11	7	5	3.13988	15.0077	6.88498	4.61883	9.32447	9.99988	14.1456	4.71705	8.47979	-0.332396	0.595705	0.762336	no	down
hsa-miR-4699-3p	MIMAT0019795	miRNA	2	7	8	16	3	0	0	1	1.56994	6.56587	6.88498	14.7802	2.54304	0	0	0.94341	4.16094	2.88816	0.0068149	0.0394348	no	up
hsa-miR-208b-3p	MIMAT0004960	miRNA	6	7	12	9	17	5	7	10	4.70983	6.56587	10.3275	8.31389	14.4105	4.5454	14.1456	9.4341	9.05658	-0.480925	0.405685	0.606663	no	down
hsa-miR-2115-3p	MIMAT0011159	miRNA	7	8	7	12	0	0	5	0	5.4948	7.50386	6.02435	11.0852	0	0	10.104	0	5.02652	2.09032	0.0366804	0.123733	no	up
hsa-miR-6770-5p	MIMAT0027440_2	miRNA	12	11	11	1	5	8	2	5	9.41965	10.3178	9.46684	0.923766	4.2384	7.27264	4.04159	4.71705	6.29972	0.554111	0.430301	0.624961	no	up
ENSG10010138420.1	ENSG00000212168.1	snoRNA	14	10	6	5	15	5	2	1	10.9896	9.37982	5.16373	4.61883	12.7152	4.5454	4.04159	0.94341	6.54969	0.399313	0.577655	0.747073	no	up
hsa-miR-1273h-3p	MIMAT0030416	miRNA	13	3	6	13	3	6	1	5	10.2046	2.81395	5.16373	12.009	2.54304	5.45448	2.02079	4.71705	5.61583	0.983918	0.176039	0.3545	no	up
SNORD14	ENSG00000202479.1	snoRNA	8	5	15	7	3	7	1	1	6.27977	4.68991	12.9093	6.46636	2.54304	6.36356	2.02079	0.94341	5.27702	1.30834	0.0876742	0.226985	no	up
hsa-miR-4511	MIMAT0019048	miRNA	10	2	9	14	6	1	0	2	7.84971	1.87596	7.7456	12.9327	5.08607	0.90908	0	1.88682	4.78575	1.78682	0.0395259	0.130919	no	up
hsa-miR-6852-5p	MIMAT0027604	miRNA	9	11	13	2	5	1	1	22	7.06474	10.3178	11.1881	1.84753	4.2384	0.90908	2.02079	20.755	7.29268	0.0787006	0.921766	0.957747	no	up
RNU6ATAC30P	ENSG00000221114.1	snRNA	8	2	12	13	5	6	4	3	6.27977	1.87596	10.3275	12.009	4.2384	5.45448	8.08317	2.83023	6.3873	0.638681	0.358702	0.561647	no	up
hsa-miR-4504	MIMAT0019040	miRNA	3	11	9	11	7	6	0	2	2.35491	10.3178	7.7456	10.1614	5.93375	5.45448	0	1.88682	5.48185	1.05701	0.167022	0.340085	no	up
ENSG10010135325.1	ENSG00000252762.1	snoRNA	10	9	7	9	9	9	3	16	7.84971	8.44184	6.02435	8.31389	7.62911	8.18172	6.06238	15.0946	8.4497	-0.306762	0.587434	0.756379	no	down
ENSG10010139728.1	ENSG00000252050.1	snoRNA	10	9	7	9	9	9	3	16	7.84971	8.44184	6.02435	8.31389	7.62911	8.18172	6.06238	15.0946	8.4497	-0.306762	0.587434	0.756379	no	down
SNORA74D	ENSG00000252213.1	snoRNA	9	10	9	7	9	13	12	6	7.06474	9.37982	7.7456	6.46636	7.62911	11.818	24.2495	5.66046	10.0017	-0.592215	0.300707	0.4997	no	down
hsa-miR-5579-3p	MIMAT0022270	miRNA	8	5	10	12	2	2	0	0	6.27977	4.68991	8.60622	11.0852	1.69536	1.81816	0	0	4.27183	2.92041	0.0032049	0.0237926	no	up
hsa-miR-4474-3p	MIMAT0019001	miRNA	3	13	15	4	13	1	4	5	2.35491	12.1938	12.9093	3.69506	11.0198	0.90908	8.08317	4.71705	6.98528	0.350644	0.638585	0.784708	no	up
hsa-miR-302a-3p	MIMAT0000684	miRNA	6	16	9	4	7	2	2	2	4.70983	15.0077	7.7456	3.69506	5.93375	1.81816	4.04159	1.88682	5.60482	1.19373	0.114704	0.268907	no	up
SNORD113-3	ENSG00000201700.3	snoRNA	19	5	7	6	2	6	2	8	14.9144	4.68991	6.02435	5.54259	1.69536	5.45448	4.04159	7.54728	6.23875	0.740355	0.292028	0.490286	no	up
RNU4-67P	ENSG00000201439.1	snRNA	9	7	14	6	10	9	2	11	7.06474	6.56587	12.0487	5.54259	8.47679	8.18172	4.04159	10.3775	7.78744	-0.0444806	0.939565	0.965957	no	down
SNORD3P1	ENSG00000200318.2	snoRNA	7	9	16	4	1	4	0	3	5.4948	8.44184	13.77	3.69506	0.847679	3.63632	0	2.83023	4.83948	1.96116	0.0203864	0.083368	no	up
hsa-miR-1185-2-3p	MIMAT0022713	miRNA	14	4	12	7	1	7	2	4	10.9896	3.75193	10.3275	6.46636	0.847679	6.36356	4.04159	3.77364	5.82023	1.09852	0.1315	0.295723	no	up
ENSG10010138620.1	ENSG00000252337.1	snoRNA	10	10	7	9	9	9	3	16	7.84971	9.37982	6.02435	8.31389	7.62911	8.18172	6.06238	15.0946	8.56694	-0.264295	0.639091	0.784708	no	down
RNU6ATAC16P	ENSG00000221518.1	snRNA	4	5	19	8	4	5	1	3	3.13988	4.68991	16.3518	7.39012	3.39072	4.5454	2.02079	2.83023	5.54486	1.25048	0.0992875	0.245169	no	up
hsa-miR-7152-3p	MIMAT0028215	miRNA	15	13	6	3	2	3	0	0	11.7746	12.1938	5.16373	2.7713	1.69536	2.72724	0	0	4.54074	2.67135	0.00585466	0.0366845	no	up
RNU6ATAC27P	ENSG00000221216.1	snRNA	5	7	12	12	9	0	3	2	3.92485	6.56587	10.3275	11.0852	7.62911	0	6.06238	1.88682	5.93521	1.08803	0.161396	0.333263	no	up
hsa-miR-4745-3p	MIMAT0019879	miRNA	13	6	6	12	10	7	9	9	10.2046	5.62789	5.16373	11.0852	8.47679	6.36356	18.1871	8.49069	9.19995	-0.285746	0.618296	0.774563	no	down
hsa-miR-3188	MIMAT0015070	miRNA	11	7	9	10	16	8	14	10	8.63468	6.56587	7.7456	9.23766	13.5629	7.27264	28.2911	9.4341	11.3431	-0.775574	0.156673	0.329553	no	down
hsa-miR-1185-1-3p	MIMAT0022838	miRNA	14	4	12	8	1	8	2	4	10.9896	3.75193	10.3275	7.39012	0.847679	7.27264	4.04159	3.77364	6.04933	1.04522	0.146633	0.316675	no	up
RNU4-70P	ENSG00000207309.1	snRNA	16	6	8	8	8	19	8	33	12.5595	5.62789	6.88498	7.39012	6.78143	17.2725	16.1663	31.1325	12.9769	-1.1278	0.0415073	0.136248	no	down
ENSG10010134614.1	ENSG00000206913.1	snoRNA	7	2	12	16	5	13	12	2	5.4948	1.87596	10.3275	14.7802	4.2384	11.818	24.2495	1.88682	9.33391	-0.282513	0.696385	0.826851	no	down
ENSG10010134538.1	ENSG00000252433.1	snoRNA	10	10	7	10	11	11	4	16	7.84971	9.37982	6.02435	9.23766	9.32447	9.99988	8.08317	15.0946	9.3742	-0.414566	0.439075	0.630202	no	down
ENSG10010138672.1	ENSG00000238372.1	snoRNA	6	6	14	11	4	9	0	11	4.70983	5.62789	12.0487	10.1614	3.39072	8.18172	0	10.3775	6.81222	0.464329	0.499751	0.685694	no	up
ENSG10010135647.1	ENSG00000212224.1	snoRNA	13	9	12	4	4	7	3	27	10.2046	8.44184	10.3275	3.69506	3.39072	6.36356	6.06238	25.4721	9.24472	-0.356788	0.589778	0.757399	no	down
ENSG10010136798.1	ENSG00000212624.1	snoRNA	11	10	16	1	5	12	10	34	8.63468	9.37982	13.77	0.923766	4.2384	10.909	20.2079	32.076	12.5174	-1.02341	0.121608	0.27873	no	down
SNORA59A	ENSG00000239149.1	snoRNA	8	12	7	10	6	11	8	8	6.27977	11.2558	6.02435	9.23766	5.08607	9.99988	16.1663	7.54728	8.94964	-0.170808	0.765737	0.867677	no	down
SNORA30B	ENSG00000202189.1	snoRNA	5	8	12	12	12	10	3	10	3.92485	7.50386	10.3275	11.0852	10.1721	9.0908	6.06238	9.4341	8.4501	-0.125278	0.826545	0.905057	no	down
SNORA48B	ENSG00000212214.1	snoRNA	11	8	11	8	11	4	1	18	8.63468	7.50386	9.46684	7.39012	9.32447	3.63632	2.02079	16.9814	8.11981	-0.0231065	0.970648	0.983411	no	down
hsa-miR-660-3p	MIMAT0022711	miRNA	5	10	10	12	11	10	1	6	3.92485	9.37982	8.60622	11.0852	9.32447	9.0908	2.02079	5.66046	7.38658	0.245516	0.693406	0.823983	no	up
hsa-miR-4431	MIMAT0018947	miRNA	5	7	9	16	2	7	0	1	3.92485	6.56587	7.7456	14.7802	1.69536	6.36356	0	0.94341	5.25236	1.72681	0.037234	0.125011	no	up
SNORD115-46	ENSG00000276844.1	snoRNA	6	7	21	4	6	7	2	4	4.70983	6.56587	18.0731	3.69506	5.08607	6.36356	4.04159	3.77364	6.53859	0.758594	0.276894	0.469724	no	up
ENSG10010134911.1	ENSG00000212149.1	snoRNA	12	10	6	10	7	15	5	7	9.41965	9.37982	5.16373	9.23766	5.93375	13.6362	10.104	6.60387	8.68483	-0.113851	0.841312	0.913966	no	down
ENSG10010135973.1	ENSG00000238906.1	snoRNA	6	5	16	11	4	9	0	11	4.70983	4.68991	13.77	10.1614	3.39072	8.18172	0	10.3775	6.91013	0.502261	0.472651	0.660268	no	up
ENSG10010136498.1	ENSG00000252601.1	snoRNA	3	8	23	4	6	9	3	8	2.35491	7.50386	19.7943	3.69506	5.08607	8.18172	6.06238	7.54728	7.5282	0.302352	0.662333	0.802031	no	up
hsa-miR-561-5p	MIMAT0022706	miRNA	3	17	10	7	5	3	0	1	2.35491	15.9457	8.60622	6.46636	4.2384	2.72724	0	0.94341	5.16028	1.905	0.0254247	0.0958887	no	up
SCARNA21	ENSG00000252835.1	scaRNA	11	16	6	5	7	10	10	5	8.63468	15.0077	5.16373	4.61883	5.93375	9.0908	20.2079	4.71705	9.17181	-0.157553	0.799855	0.888652	no	down
hsa-miR-6747-3p	MIMAT0027395	miRNA	10	12	6	10	7	2	4	14	7.84971	11.2558	5.16373	9.23766	5.93375	1.81816	8.08317	13.2077	7.81871	0.21997	0.730018	0.847539	no	up
ENSG10010138531.1	ENSG00000206878.1	snoRNA	9	12	8	9	12	9	2	26	7.06474	11.2558	6.88498	8.31389	10.1721	8.18172	4.04159	24.5287	10.0554	-0.54276	0.351537	0.554421	no	down
SNORA59B	ENSG00000266079.5	snoRNA	8	12	7	11	6	11	8	8	6.27977	11.2558	6.02435	10.1614	5.08607	9.99988	16.1663	7.54728	9.06511	-0.131142	0.818678	0.900433	no	down
hsa-miR-548l	MIMAT0005889	miRNA	13	7	9	10	4	4	2	8	10.2046	6.56587	7.7456	9.23766	3.39072	3.63632	4.04159	7.54728	6.54621	0.851005	0.183019	0.360619	no	up
hsa-miR-942-3p	MIMAT0026734	miRNA	12	5	10	12	5	0	5	0	9.41965	4.68991	8.60622	11.0852	4.2384	0	10.104	0	6.01792	1.48798	0.0753866	0.204382	no	up
RNU6-36P	ENSG00000206899.1	snRNA	4	8	12	14	5	8	2	6	3.13988	7.50386	10.3275	12.9327	4.2384	7.27264	4.04159	5.66046	6.88963	0.639886	0.325098	0.527654	no	up
hsa-miR-1283	MIMAT0005799_1	miRNA	5	6	18	10	3	7	0	0	3.92485	5.62789	15.4912	9.23766	2.54304	6.36356	0	0	5.39852	1.7994	0.0358531	0.122218	no	up
RNU4-49P	ENSG00000251889.1	snRNA	10	8	6	15	2	22	1	20	7.84971	7.50386	5.16373	13.8565	1.69536	19.9998	2.02079	18.8682	9.61974	-0.362024	0.602111	0.765729	no	down
hsa-miR-7974	MIMAT0031177	miRNA	14	11	10	5	25	10	7	4	10.9896	10.3178	8.60622	4.61883	21.192	9.0908	14.1456	3.77364	10.3418	-0.46872	0.426037	0.621212	no	down
hsa-miR-302d-3p	MIMAT0000718	miRNA	5	15	13	6	7	4	4	2	3.92485	14.0697	11.1881	5.54259	5.93375	3.63632	8.08317	1.88682	6.78317	0.90406	0.188611	0.365136	no	up
hsa-miR-6794-3p	MIMAT0027489	miRNA	14	6	5	15	16	14	7	15	10.9896	5.62789	4.30311	13.8565	13.5629	12.7271	14.1456	14.1512	11.1705	-0.645073	0.220794	0.400548	no	down
hsa-miR-10525-3p	MIMAT0041995	miRNA	12	10	10	8	9	5	10	6	9.41965	9.37982	8.60622	7.39012	7.62911	4.5454	20.2079	5.66046	9.10484	0.00201155	0.997266	0.997266	no	up
hsa-miR-765	MIMAT0003945	miRNA	10	12	13	5	6	8	1	5	7.84971	11.2558	11.1881	4.61883	5.08607	7.27264	2.02079	4.71705	6.75112	0.793126	0.21666	0.398779	no	up
hsa-miR-653-3p	MIMAT0026625	miRNA	12	12	7	9	8	0	0	0	9.41965	11.2558	6.02435	8.31389	6.78143	0	0	0	5.22439	2.18045	0.0170892	0.0740465	no	up
hsa-miR-3918	MIMAT0018192	miRNA	6	4	17	13	7	17	1	17	4.70983	3.75193	14.6306	12.009	5.93375	15.4544	2.02079	16.038	9.31852	-0.230874	0.720374	0.84282	no	down
RNU6ATAC7P	ENSG00000221038.1	snRNA	7	5	10	18	9	4	4	8	5.4948	4.68991	8.60622	16.6278	7.62911	3.63632	8.08317	7.54728	7.78932	0.414851	0.50903	0.69452	no	up
ENSG10010139645.1	ENSG00000252777.1	scaRNA	8	15	9	8	13	15	3	11	6.27977	14.0697	7.7456	7.39012	11.0198	13.6362	6.06238	10.3775	9.57264	-0.264464	0.627499	0.781444	no	down
hsa-miR-3199	MIMAT0015084	miRNA	10	14	4	12	9	7	3	3	7.84971	13.1317	3.44249	11.0852	7.62911	6.36356	6.06238	2.83023	7.2993	0.627716	0.327718	0.529626	no	up
hsa-miR-4797-3p	MIMAT0019973	miRNA	14	16	8	3	6	7	2	12	10.9896	15.0077	6.88498	2.7713	5.08607	6.36356	4.04159	11.3209	7.80822	0.373731	0.560531	0.732695	no	up
RNU6-33P	ENSG00000207524.1	snRNA	4	8	13	15	6	6	2	6	3.13988	7.50386	11.1881	13.8565	5.08607	5.45448	4.04159	5.66046	6.99136	0.783903	0.228558	0.411492	no	up
hsa-miR-6818-5p	MIMAT0027536	miRNA	9	7	16	9	13	8	4	3	7.06474	6.56587	13.77	8.31389	11.0198	7.27264	8.08317	2.83023	8.11504	0.295855	0.624247	0.779611	no	up
hsa-miR-3176	MIMAT0015053	miRNA	15	8	12	7	5	5	3	8	11.7746	7.50386	10.3275	6.46636	4.2384	4.5454	6.06238	7.54728	7.30821	0.711737	0.240777	0.424185	no	up
hsa-miR-4717-3p	MIMAT0019830	miRNA	12	8	15	7	12	4	1	24	9.41965	7.50386	12.9093	6.46636	10.1721	3.63632	2.02079	22.6418	9.34629	-0.1422	0.825171	0.904852	no	down
RNU6-8	ENSG00000202337.1	snRNA	6	8	13	14	7	7	4	6	4.70983	7.50386	11.1881	12.9327	5.93375	6.36356	8.08317	5.66046	7.79693	0.505866	0.397501	0.601769	no	up
SNORA70H	ENSG00000206637.1	snoRNA	13	12	13	4	9	12	2	7	10.2046	11.2558	11.1881	3.69506	7.62911	10.909	4.04159	6.60387	8.19089	0.267553	0.652286	0.793145	no	up
SNORA22B	ENSG00000206603.1	snoRNA	11	6	15	10	4	12	2	8	8.63468	5.62789	12.9093	9.23766	3.39072	10.909	4.04159	7.54728	7.78726	0.455192	0.456719	0.645402	no	up
hsa-miR-4636	MIMAT0019693	miRNA	6	17	12	6	15	4	3	5	4.70983	15.9457	10.3275	5.54259	12.7152	3.63632	6.06238	4.71705	7.95706	0.40064	0.534804	0.711129	no	up
RNU4ATAC12P	ENSG00000252269.1	snRNA	5	7	11	18	1	3	0	4	3.92485	6.56587	9.46684	16.6278	0.847679	2.72724	0	3.77364	5.49174	2.17031	0.00903717	0.0474791	no	up
SNORA10B	ENSG00000207187.1	snoRNA	20	11	5	7	9	10	6	6	15.6994	10.3178	4.30311	6.46636	7.62911	9.0908	12.1248	5.66046	8.91148	0.145874	0.804265	0.890653	no	up
hsa-miR-4738-3p	MIMAT0019867	miRNA	18	5	8	12	13	6	9	8	14.1295	4.68991	6.88498	11.0852	11.0198	5.45448	18.1871	7.54728	9.87479	-0.115682	0.841085	0.913966	no	down
hsa-miR-10396a-3p	MIMAT0041624	miRNA	17	10	8	8	3	1	3	0	13.3445	9.37982	6.88498	7.39012	2.54304	0.90908	6.06238	0	5.81424	2.24026	0.00590418	0.0366845	no	up
RNU11-4P	ENSG00000212451.1	snRNA	15	6	8	14	15	17	1	18	11.7746	5.62789	6.88498	12.9327	12.7152	15.4544	2.02079	16.9814	10.549	-0.410759	0.467822	0.656655	no	down
hsa-miR-3192-5p	MIMAT0015076	miRNA	13	6	11	13	5	6	6	11	10.2046	5.62789	9.46684	12.009	4.2384	5.45448	12.1248	10.3775	8.68793	0.28396	0.62518	0.779611	no	up
hsa-miR-371a-5p	MIMAT0004687	miRNA	9	6	4	23	1	1	0	0	7.06474	5.62789	3.44249	21.2466	0.847679	0.90908	0	0	4.89231	4.11196	0.000534033	0.006108	no	up
SNORA15B-1	ENSG00000207062.1	snoRNA	26	9	5	5	6	24	9	21	20.4092	8.44184	4.30311	4.61883	5.08607	21.8179	18.1871	19.8116	12.8345	-0.755749	0.211522	0.392937	no	down
SNORA15B-2	ENSG00000206785.1	snoRNA	26	9	5	5	6	24	9	21	20.4092	8.44184	4.30311	4.61883	5.08607	21.8179	18.1871	19.8116	12.8345	-0.755749	0.211522	0.392937	no	down
hsa-miR-26a-1-3p	MIMAT0004499	miRNA	12	14	7	10	9	3	0	7	9.41965	13.1317	6.02435	9.23766	7.62911	2.72724	0	6.60387	6.8467	1.02046	0.12802	0.289229	no	up
hsa-miR-616-3p	MIMAT0004805	miRNA	13	6	17	8	10	3	7	10	10.2046	5.62789	14.6306	7.39012	8.47679	2.72724	14.1456	9.4341	9.07961	0.199125	0.738857	0.850783	no	up
RNU7-61P	ENSG00000251706.1	snRNA	11	16	9	7	4	0	2	0	8.63468	15.0077	7.7456	6.46636	3.39072	0	4.04159	0	5.66083	2.53741	0.00348047	0.0256051	no	up
RNU6ATAC25P	ENSG00000221725.1	snRNA	6	3	16	18	8	8	4	4	4.70983	2.81395	13.77	16.6278	6.78143	7.27264	8.08317	3.77364	7.97905	0.571853	0.385587	0.589863	no	up
RNU4-53P	ENSG00000222760.1	snRNA	16	7	9	12	4	11	0	1	12.5595	6.56587	7.7456	11.0852	3.39072	9.99988	0	0.94341	6.53628	1.28007	0.083281	0.218424	no	up
hsa-miR-4762-3p	MIMAT0019911	miRNA	6	10	17	10	11	7	1	4	4.70983	9.37982	14.6306	9.23766	9.32447	6.36356	2.02079	3.77364	7.43004	0.731646	0.253029	0.442574	no	up
SNORA70J	ENSG00000206909.1	snoRNA	14	13	13	4	11	13	1	6	10.9896	12.1938	11.1881	3.69506	9.32447	11.818	2.02079	5.66046	8.36128	0.323093	0.598166	0.764149	no	up
hsa-miR-6741-3p	MIMAT0027384	miRNA	22	7	7	9	4	14	6	25	17.2694	6.56587	6.02435	8.31389	3.39072	12.7271	12.1248	23.5853	11.2502	-0.429593	0.477829	0.66623	no	down
hsa-miR-512-3p	MIMAT0002823_1	miRNA	15	2	14	14	9	2	0	0	11.7746	1.87596	12.0487	12.9327	7.62911	1.81816	0	0	6.0099	1.88024	0.0319167	0.113413	no	up
hsa-miR-4498	MIMAT0019033	miRNA	15	12	12	6	11	15	9	9	11.7746	11.2558	10.3275	5.54259	9.32447	13.6362	18.1871	8.49069	11.0674	-0.296139	0.569149	0.739939	no	down
hsa-miR-378b	MIMAT0014999	miRNA	16	18	7	4	20	20	8	21	12.5595	16.8837	6.02435	3.69506	16.9536	18.1816	16.1663	19.8116	13.7845	-0.86655	0.0915137	0.233408	no	down
hsa-miR-1538	MIMAT0007400	miRNA	17	5	13	11	6	13	4	12	13.3445	4.68991	11.1881	10.1614	5.08607	11.818	8.08317	11.3209	9.46152	0.118458	0.833258	0.910274	no	up
RNU2-8P	ENSG00000222659.1	snRNA	9	11	14	11	13	4	9	6	7.06474	10.3178	12.0487	10.1614	11.0198	3.63632	18.1871	5.66046	9.76205	0.133604	0.817346	0.899695	no	up
hsa-miR-11399	MIMAT0044656	miRNA	9	11	10	15	4	3	1	5	7.06474	10.3178	8.60622	13.8565	3.39072	2.72724	2.02079	4.71705	6.58763	1.57099	0.0193481	0.0800159	no	up
RNU2-37P	ENSG00000222627.1	snRNA	14	4	11	17	1	0	0	0	10.9896	3.75193	9.46684	15.704	0.847679	0	0	0	5.09501	4.90294	5.06307e-05	0.0008619	no	up
hsa-miR-642b-3p	MIMAT0018444	miRNA	13	11	13	9	1	10	4	8	10.2046	10.3178	11.1881	8.31389	0.847679	9.0908	8.08317	7.54728	8.19917	0.690718	0.268137	0.45929	no	up
SNORA5A	ENSG00000206838.1	snoRNA	9	9	21	7	11	13	0	9	7.06474	8.44184	18.0731	6.46636	9.32447	11.818	0	8.49069	8.7099	0.334043	0.59516	0.762304	no	up
SNORD114-11	ENSG00000200608.1	snoRNA	26	10	6	6	8	7	1	3	20.4092	9.37982	5.16373	5.54259	6.78143	6.36356	2.02079	2.83023	7.31143	1.10487	0.107868	0.258656	no	up
RNU2-63P	ENSG00000222724.1	snRNA	10	12	12	12	9	14	2	24	7.84971	11.2558	10.3275	11.0852	7.62911	12.7271	4.04159	22.6418	10.9447	-0.274234	0.619435	0.775088	no	down
ENSG10010137260.1	ENSG00000238854.1	snoRNA	14	17	4	11	9	9	5	14	10.9896	15.9457	3.44249	10.1614	7.62911	8.18172	10.104	13.2077	9.95772	0.0537136	0.924399	0.959218	no	up
hsa-miR-320a-5p	MIMAT0037311	miRNA	9	12	13	12	9	6	4	4	7.06474	11.2558	11.1881	11.0852	7.62911	5.45448	8.08317	3.77364	8.19178	0.733935	0.205811	0.385303	no	up
RNU6-5P	ENSG00000206965.1	snRNA	6	9	16	15	8	11	4	9	4.70983	8.44184	13.77	13.8565	6.78143	9.99988	8.08317	8.49069	9.26666	0.281632	0.617352	0.774467	no	up
hsa-miR-3685	MIMAT0018113	miRNA	13	8	14	12	21	16	12	1	10.2046	7.50386	12.0487	11.0852	17.8013	14.5453	24.2495	0.94341	12.2977	-0.446448	0.463306	0.652192	no	down
hsa-miR-153-5p	MIMAT0026480	miRNA	10	4	18	15	17	17	1	0	7.84971	3.75193	15.4912	13.8565	14.4105	15.4544	2.02079	0	9.10438	0.300423	0.691406	0.822779	no	up
hsa-miR-222-5p	MIMAT0004569	miRNA	10	3	12	22	3	0	0	6	7.84971	2.81395	10.3275	20.3228	2.54304	0	0	5.66046	6.18968	2.1992	0.0109998	0.0538588	no	up
ENSG10010134965.1	ENSG00000207171.1	snoRNA	11	14	9	13	5	9	1	24	8.63468	13.1317	7.7456	12.009	4.2384	8.18172	2.02079	22.6418	9.82547	0.0981835	0.875408	0.93479	no	up
hsa-miR-4654	MIMAT0019720	miRNA	6	7	18	16	9	19	3	16	4.70983	6.56587	15.4912	14.7802	7.62911	17.2725	6.06238	15.0946	10.9507	-0.19274	0.735311	0.849751	no	down
RNU6-2	ENSG00000207357.1	snRNA	7	9	15	16	12	11	5	10	5.4948	8.44184	12.9093	14.7802	10.1721	9.99988	10.104	9.4341	10.167	0.0629547	0.90597	0.952146	no	up
hsa-miR-3170	MIMAT0015045	miRNA	14	8	8	18	18	9	1	10	10.9896	7.50386	6.88498	16.6278	15.2582	8.18172	2.02079	9.4341	9.61263	0.182563	0.754069	0.862466	no	up
SNORD115-28	ENSG00000200801.1	snoRNA	9	7	18	14	48	25	3	10	7.06474	6.56587	15.4912	12.9327	40.6886	22.727	6.06238	9.4341	15.1208	-0.954551	0.096962	0.24224	no	down
hsa-miR-3659	MIMAT0018080	miRNA	13	18	8	9	2	2	3	3	10.2046	16.8837	6.88498	8.31389	1.69536	1.81816	6.06238	2.83023	6.83666	1.93839	0.00663037	0.039168	no	up
RNU6-4P	ENSG00000206932.1	snRNA	7	10	15	16	8	10	4	8	5.4948	9.37982	12.9093	14.7802	6.78143	9.0908	8.08317	7.54728	9.25836	0.431909	0.438046	0.629342	no	up
RNU6-6P	ENSG00000272055.1	snRNA	6	10	16	16	7	10	4	8	4.70983	9.37982	13.77	14.7802	5.93375	9.0908	8.08317	7.54728	9.16186	0.477911	0.402756	0.605992	no	up
ENSG10010136995.1	ENSG00000212626.1	snoRNA	13	6	11	19	18	7	2	27	10.2046	5.62789	9.46684	17.5515	15.2582	6.36356	4.04159	25.4721	11.7483	-0.30698	0.602589	0.765729	no	down
RNU4ATAC3P	ENSG00000252508.1	snRNA	17	6	14	13	3	6	1	8	13.3445	5.62789	12.0487	12.009	2.54304	5.45448	2.02079	7.54728	7.57446	1.23269	0.0538902	0.162002	no	up
RNVU1-4	ENSG00000277610.1	snRNA	12	19	12	6	6	12	7	20	9.41965	17.8217	10.3275	5.54259	5.08607	10.909	14.1456	18.8682	11.515	-0.167706	0.763454	0.867677	no	down
ENSG10010134689.1	ENSG00000221611.1	snoRNA	11	12	10	16	9	13	2	4	8.63468	11.2558	8.60622	14.7802	7.62911	11.818	4.04159	3.77364	8.81741	0.608261	0.295495	0.494972	no	up
ENSG10010138707.1	ENSG00000199894.1	snoRNA	8	14	14	13	11	4	0	20	6.27977	13.1317	12.0487	12.009	9.32447	3.63632	0	18.8682	9.41227	0.358141	0.582633	0.751519	no	up
hsa-miR-4794	MIMAT0019967	miRNA	9	16	12	12	3	0	0	0	7.06474	15.0077	10.3275	11.0852	2.54304	0	0	0	5.75352	3.81778	0.000195025	0.00261943	no	up
RNU6-3P	ENSG00000207041.1	snRNA	6	11	16	16	8	10	4	8	4.70983	10.3178	13.77	14.7802	6.78143	9.0908	8.08317	7.54728	9.38507	0.464898	0.40886	0.609047	no	up
SNORA80C	ENSG00000199787.1	snoRNA	8	13	12	16	5	7	8	8	6.27977	12.1938	10.3275	14.7802	4.2384	6.36356	16.1663	7.54728	9.7371	0.450388	0.433121	0.625335	no	up
hsa-miR-1323	MIMAT0005795	miRNA	12	8	14	16	1	6	0	15	9.41965	7.50386	12.0487	14.7802	0.847679	5.45448	0	14.1512	8.02572	1.00579	0.162229	0.333726	no	up
hsa-miR-6735-5p	MIMAT0027371	miRNA	29	10	4	9	17	16	2	9	22.7642	9.37982	3.44249	8.31389	14.4105	14.5453	4.04159	8.49069	10.6736	0.0369851	0.951765	0.972855	no	up
hsa-miR-642a-3p	MIMAT0020924	miRNA	13	11	18	9	2	14	4	12	10.2046	10.3178	15.4912	8.31389	1.69536	12.7271	8.08317	11.3209	9.76926	0.395118	0.505457	0.690933	no	up
hsa-miR-6764-5p	MIMAT0027428	miRNA	21	5	13	13	22	9	5	18	16.4844	4.68991	11.1881	12.009	18.6489	8.18172	10.104	16.9814	12.2859	-0.296436	0.574637	0.745806	no	down
hsa-miR-4662a-5p	MIMAT0019731	miRNA	6	15	18	11	14	10	0	6	4.70983	14.0697	15.4912	10.1614	11.8675	9.0908	0	5.66046	8.88137	0.621786	0.32647	0.528709	no	up
hsa-miR-5581-3p	MIMAT0022276	miRNA	13	12	12	14	12	15	2	3	10.2046	11.2558	10.3275	12.9327	10.1721	13.6362	4.04159	2.83023	9.42509	0.481819	0.404756	0.606663	no	up
hsa-miR-624-5p	MIMAT0003293	miRNA	10	13	15	13	20	3	0	1	7.84971	12.1938	12.9093	12.009	16.9536	2.72724	0	0.94341	8.19825	1.00608	0.180868	0.359771	no	up
hsa-miR-301b-5p	MIMAT0032026	miRNA	14	12	13	13	4	5	0	5	10.9896	11.2558	11.1881	12.009	3.39072	4.5454	0	4.71705	7.26195	1.69401	0.00889186	0.0469953	no	up
ENSG10010136933.1	ENSG00000199857.1	snoRNA	8	11	22	11	14	8	8	18	6.27977	10.3178	18.9337	10.1614	11.8675	7.27264	16.1663	16.9814	12.2476	-0.171871	0.743627	0.854277	no	down
SNORD116-10	ENSG00000200661.1	snoRNA	19	9	11	14	20	9	17	20	14.9144	8.44184	9.46684	12.9327	16.9536	8.18172	34.3535	18.8682	15.5141	-0.709151	0.157036	0.329843	no	down
SNORA40B	ENSG00000208308.1	snoRNA	20	10	9	14	11	25	7	10	15.6994	9.37982	7.7456	12.9327	9.32447	22.727	14.1456	9.4341	12.6736	-0.274762	0.592235	0.759223	no	down
RNU6-1	ENSG00000206625.1	snRNA	8	12	17	15	8	16	4	11	6.27977	11.2558	14.6306	13.8565	6.78143	14.5453	8.08317	10.3775	10.7263	0.18626	0.726139	0.845507	no	up
hsa-miR-1288-3p	MIMAT0005942	miRNA	10	11	12	19	15	21	7	29	7.84971	10.3178	10.3275	17.5515	12.7152	19.0907	14.1456	27.3589	14.9196	-0.693872	0.149648	0.320402	no	down
hsa-miR-548ay-3p	MIMAT0025453	miRNA	13	15	18	7	2	4	0	2	10.2046	14.0697	15.4912	6.46636	1.69536	3.63632	0	1.88682	6.6813	2.51418	0.00097303	0.00989248	no	up
hsa-miR-4742-3p	MIMAT0019873	miRNA	19	12	13	10	15	13	7	4	14.9144	11.2558	11.1881	9.23766	12.7152	11.818	14.1456	3.77364	11.131	0.171402	0.746628	0.855962	no	up
RNU4ATAC7P	ENSG00000252089.1	snRNA	16	7	16	15	4	6	1	8	12.5595	6.56587	13.77	13.8565	3.39072	5.45448	2.02079	7.54728	8.14564	1.2759	0.0376902	0.125121	no	up
ENSG10010137533.1	ENSG00000221245.1	snoRNA	13	13	17	11	8	18	9	21	10.2046	12.1938	14.6306	10.1614	6.78143	16.3634	18.1871	19.8116	13.5418	-0.350436	0.476261	0.664677	no	down
RNU6-7	ENSG00000201654.1	snRNA	14	10	12	18	11	16	7	11	10.9896	9.37982	10.3275	16.6278	9.32447	14.5453	14.1456	10.3775	11.9647	-0.0134919	0.978107	0.988915	no	down
hsa-miR-5697	MIMAT0022490	miRNA	12	22	17	3	7	7	8	8	9.41965	20.6356	14.6306	2.7713	5.93375	6.36356	16.1663	7.54728	10.4335	0.481248	0.432601	0.625335	no	up
RNU6-9	ENSG00000207507.1	snRNA	10	11	17	16	9	13	5	9	7.84971	10.3178	14.6306	14.7802	7.62911	11.818	10.104	8.49069	10.7025	0.327681	0.525987	0.705786	no	up
hsa-miR-302b-3p	MIMAT0000715	miRNA	11	15	15	13	10	2	4	9	8.63468	14.0697	12.9093	12.009	8.47679	1.81816	8.08317	8.49069	9.31144	0.847065	0.143568	0.31324	no	up
hsa-miR-1263	MIMAT0005915	miRNA	26	16	7	7	8	2	0	2	20.4092	15.0077	6.02435	6.46636	6.78143	1.81816	0	1.88682	7.29926	2.03486	0.00715314	0.0410674	no	up
hsa-miR-5004-5p	MIMAT0021027	miRNA	15	15	12	13	16	14	9	11	11.7746	14.0697	10.3275	12.009	13.5629	12.7271	18.1871	10.3775	12.8794	-0.152949	0.744575	0.854277	no	down
hsa-miR-5089-3p	MIMAT0022984	miRNA	13	18	12	12	14	4	4	0	10.2046	16.8837	10.3275	11.0852	11.8675	3.63632	8.08317	0	9.01099	1.06571	0.111102	0.263193	no	up
hsa-miR-7156-3p	MIMAT0028223	miRNA	25	8	9	15	11	1	5	9	19.6243	7.50386	7.7456	13.8565	9.32447	0.90908	10.104	8.49069	9.6948	0.80714	0.198232	0.375435	no	up
SNORA74C-1	ENSG00000265733.1	snoRNA	9	17	15	14	6	2	1	9	7.06474	15.9457	12.9093	12.9327	5.08607	1.81816	2.02079	8.49069	8.28353	1.41211	0.0265792	0.0990127	no	up
hsa-miR-552-3p	MIMAT0003215	miRNA	9	23	12	11	8	12	3	2	7.06474	21.5736	10.3275	10.1614	6.78143	10.909	6.06238	1.88682	9.34585	0.919945	0.137151	0.305151	no	up
hsa-miR-3085-5p	MIMAT0048635	miRNA	14	14	19	10	9	8	6	8	10.9896	13.1317	16.3518	9.23766	7.62911	7.27264	12.1248	7.54728	10.5356	0.578284	0.266351	0.457301	no	up
hsa-miR-3187-3p	MIMAT0015069	miRNA	16	11	13	17	17	10	13	18	12.5595	10.3178	11.1881	15.704	14.4105	9.0908	26.2703	16.9814	14.5653	-0.365756	0.442174	0.632111	no	down
hsa-miR-4443	MIMAT0018961	miRNA	13	8	18	18	6	4	2	11	10.2046	7.50386	15.4912	16.6278	5.08607	3.63632	4.04159	10.3775	9.12112	1.07227	0.0701681	0.194557	no	up
hsa-miR-6841-5p	MIMAT0027584	miRNA	10	19	12	15	7	9	5	27	7.84971	17.8217	10.3275	13.8565	5.93375	8.18172	10.104	25.4721	12.4434	-0.0116257	0.98339	0.992201	no	down
ENSG10010137705.1	ENSG00000206898.1	snoRNA	13	9	17	18	9	15	2	16	10.2046	8.44184	14.6306	16.6278	7.62911	13.6362	4.04159	15.0946	11.2883	0.243812	0.646079	0.788985	no	up
hsa-miR-302c-3p	MIMAT0000717	miRNA	10	18	16	13	12	5	5	8	7.84971	16.8837	13.77	12.009	10.1721	4.5454	10.104	7.54728	10.3601	0.664691	0.218898	0.400548	no	up
RNVU1-30	ENSG00000206828.1	snRNA	20	17	8	13	8	20	9	30	15.6994	15.9457	6.88498	12.009	6.78143	18.1816	18.1871	28.3023	15.2489	-0.492658	0.337589	0.538964	no	down
hsa-miR-6827-5p	MIMAT0027554	miRNA	31	9	8	12	14	21	14	12	24.3341	8.44184	6.88498	11.0852	11.8675	19.0907	28.2911	11.3209	15.1645	-0.415995	0.428865	0.623494	no	down
hsa-miR-4671-5p	MIMAT0019752	miRNA	10	23	13	11	2	1	2	2	7.84971	21.5736	11.1881	10.1614	1.69536	0.90908	4.04159	1.88682	7.41321	2.74029	0.000365591	0.00449769	no	up
hsa-miR-6508-3p	MIMAT0025473	miRNA	20	18	12	9	19	9	3	15	15.6994	16.8837	10.3275	8.31389	16.1059	8.18172	6.06238	14.1512	11.9657	0.154359	0.764475	0.867677	no	up
hsa-miR-2681-3p	MIMAT0013516	miRNA	6	21	13	17	8	3	2	3	4.70983	19.6976	11.1881	15.704	6.78143	2.72724	4.04159	2.83023	8.46	1.62532	0.0137081	0.0632324	no	up
hsa-miR-3129-5p	MIMAT0014992	miRNA	14	10	21	14	4	0	1	0	10.9896	9.37982	18.0731	12.9327	3.39072	0	2.02079	0	7.09834	3.30044	0.000131238	0.00194074	no	up
ENSG10010135879.1	ENSG00000212206.1	snoRNA	6	15	25	12	8	19	10	52	4.70983	14.0697	21.5155	11.0852	6.78143	17.2725	20.2079	49.0573	18.0874	-0.867403	0.137503	0.30547	no	down
SNORA22C	ENSG00000207344.1	snoRNA	14	8	20	17	10	14	3	9	10.9896	7.50386	17.2124	15.704	8.47679	12.7271	6.06238	8.49069	10.8959	0.486564	0.35516	0.556991	no	up
SNORA22	ENSG00000206634.1	snoRNA	14	8	20	17	10	15	3	9	10.9896	7.50386	17.2124	15.704	8.47679	13.6362	6.06238	8.49069	11.0095	0.449147	0.393676	0.598485	no	up
SNORA3C	ENSG00000221719.1	snoRNA	18	17	10	14	21	13	11	44	14.1295	15.9457	8.60622	12.9327	17.8013	11.818	22.2287	41.5101	18.1215	-0.856411	0.0770664	0.207781	no	down
hsa-miR-3135a	MIMAT0015001	miRNA	14	15	16	14	18	19	7	16	10.9896	14.0697	13.77	12.9327	15.2582	17.2725	14.1456	15.0946	14.1916	-0.267036	0.548518	0.72452	no	down
RNU4-60P	ENSG00000253048.1	snRNA	24	11	22	4	4	2	0	6	18.8393	10.3178	18.9337	3.69506	3.39072	1.81816	0	5.66046	7.8319	2.12084	0.00406986	0.0282426	no	up
hsa-miR-3681-5p	MIMAT0018108	miRNA	14	7	20	19	5	6	2	2	10.9896	6.56587	17.2124	17.5515	4.2384	5.45448	4.04159	1.88682	8.49259	1.74446	0.00635455	0.0379717	no	up
SNORD65B	ENSG00000238936.1	snoRNA	20	11	20	10	13	21	10	10	15.6994	10.3178	17.2124	9.23766	11.0198	19.0907	20.2079	9.4341	14.0275	-0.145097	0.764836	0.867677	no	down
hsa-miR-6786-3p	MIMAT0027473	miRNA	15	16	15	14	12	15	8	19	11.7746	15.0077	12.9093	12.9327	10.1721	13.6362	16.1663	17.9248	13.8155	-0.123534	0.787883	0.881201	no	down
ENSG10010139974.1	ENSG00000200620.1	snoRNA	16	18	13	13	54	29	8	17	12.5595	16.8837	11.1881	12.009	45.7747	26.3633	16.1663	16.038	19.6228	-1.01994	0.0282414	0.104145	no	down
hsa-miR-6788-3p	MIMAT0027477	miRNA	8	16	13	22	8	23	24	16	6.27977	15.0077	11.1881	20.3228	6.78143	20.9088	48.499	15.0946	18.0103	-0.729774	0.193129	0.369113	no	down
SNORA1B	ENSG00000199405.1	snoRNA	23	16	10	13	20	20	11	15	18.0543	15.0077	8.60622	12.009	16.9536	18.1816	22.2287	14.1512	15.649	-0.386756	0.390988	0.597156	no	down
hsa-miR-3929	MIMAT0018206	miRNA	15	27	10	9	4	0	1	4	11.7746	25.3255	8.60622	8.31389	3.39072	0	2.02079	3.77364	7.90067	2.53023	0.000849751	0.00888597	no	up
hsa-miR-3146	MIMAT0015018	miRNA	17	13	14	18	10	1	3	6	13.3445	12.1938	12.0487	16.6278	8.47679	0.90908	6.06238	5.66046	9.41543	1.37404	0.0220036	0.0872986	no	up
hsa-miR-3129-3p	MIMAT0019202	miRNA	17	18	15	12	4	2	0	10	13.3445	16.8837	12.9093	11.0852	3.39072	1.81816	0	9.4341	8.60821	1.7591	0.0072378	0.0412301	no	up
RNU4ATAC14P	ENSG00000252013.1	snRNA	19	8	22	15	13	6	0	4	14.9144	7.50386	18.9337	13.8565	11.0198	5.45448	0	3.77364	9.43205	1.31414	0.0354534	0.12184	no	up
SNORA1	ENSG00000206834.1	snoRNA	24	16	11	13	23	23	12	15	18.8393	15.0077	9.46684	12.009	19.4966	20.9088	24.2495	14.1512	16.7661	-0.485324	0.273066	0.465388	no	down
hsa-miR-3616-5p	MIMAT0017995	miRNA	6	23	22	11	8	9	1	6	4.70983	21.5736	18.9337	10.1614	6.78143	8.18172	2.02079	5.66046	9.75287	1.20374	0.0521901	0.157539	no	up
hsa-miR-605-5p	MIMAT0003273	miRNA	22	14	9	19	13	13	5	26	17.2694	13.1317	7.7456	17.5515	11.0198	11.818	10.104	24.5287	14.1461	-0.0680677	0.891328	0.94145	no	down
hsa-miR-6724-5p	MIMAT0025856_3	miRNA	27	15	7	16	10	17	5	12	21.1942	14.0697	6.02435	14.7802	8.47679	15.4544	10.104	11.3209	12.6781	0.30032	0.561553	0.733375	no	up
hsa-miR-4755-5p	MIMAT0019895	miRNA	17	18	14	15	5	11	8	1	13.3445	16.8837	12.0487	13.8565	4.2384	9.99988	16.1663	0.94341	10.9352	0.966452	0.109522	0.261566	no	up
hsa-miR-3622a-3p	MIMAT0018004	miRNA	16	10	13	25	19	10	5	11	12.5595	9.37982	11.1881	23.0941	16.1059	9.0908	10.104	10.3775	12.7375	0.280539	0.578546	0.747566	no	up
ENSG10010137616.1	ENSG00000206592.1	snoRNA	7	17	28	12	13	31	14	24	5.4948	15.9457	24.0974	11.0852	11.0198	28.1815	28.2911	22.6418	18.3447	-0.655372	0.19372	0.369278	no	down
hsa-miR-4638-5p	MIMAT0019695	miRNA	12	8	29	16	17	16	6	20	9.41965	7.50386	24.958	14.7802	14.4105	14.5453	12.1248	18.8682	14.5763	-0.0970103	0.845116	0.913966	no	down
hsa-miR-3164	MIMAT0015038	miRNA	16	12	16	21	13	13	4	8	12.5595	11.2558	13.77	19.3991	11.0198	11.818	8.08317	7.54728	11.9316	0.542412	0.272945	0.465388	no	up
SNORD36	ENSG00000253094.1	snoRNA	10	25	17	12	14	23	11	41	7.84971	23.4496	14.6306	11.0852	11.8675	20.9088	22.2287	38.6798	18.8375	-0.723463	0.142673	0.312684	no	down
hsa-miR-663b	MIMAT0005867	miRNA	18	9	23	16	4	1	2	2	14.1295	8.44184	19.7943	14.7802	3.39072	0.90908	4.04159	1.88682	8.42176	2.58194	0.000226187	0.00295659	no	up
hsa-miR-6726-3p	MIMAT0027354	miRNA	23	3	21	20	6	7	22	23	18.0543	2.81395	18.0731	18.4753	5.08607	6.36356	44.4575	21.6984	16.8778	-0.36259	0.576025	0.745937	no	down
SNORA84	ENSG00000239183.1	snoRNA	14	13	22	17	12	18	12	2	10.9896	12.1938	18.9337	15.704	10.1721	16.3634	24.2495	1.88682	13.8116	0.206058	0.716158	0.840783	no	up
RNU2-48P	ENSG00000222626.1	snRNA	9	17	27	13	4	0	0	3	7.06474	15.9457	23.2368	12.009	3.39072	0	0	2.83023	8.05964	3.04437	0.000142854	0.00201786	no	up
hsa-miR-4440	MIMAT0018958	miRNA	25	13	20	10	22	13	16	27	19.6243	12.1938	17.2124	9.23766	18.6489	11.818	32.3327	25.4721	18.3175	-0.552071	0.23105	0.413517	no	down
hsa-miR-3125	MIMAT0014988	miRNA	21	17	15	14	21	23	10	36	16.4844	15.9457	12.9093	12.9327	17.8013	20.9088	20.2079	33.9628	18.8941	-0.67947	0.109991	0.261833	no	down
hsa-miR-432-5p	MIMAT0002814	miRNA	27	14	9	18	18	17	9	6	21.1942	13.1317	7.7456	16.6278	15.2582	15.4544	18.1871	5.66046	14.1574	0.138517	0.785802	0.881201	no	up
RNU6ATAC31P	ENSG00000221440.1	snRNA	12	11	26	18	16	7	5	13	9.41965	10.3178	22.3762	16.6278	13.5629	6.36356	10.104	12.2643	12.6295	0.465736	0.364751	0.569291	no	up
hsa-miR-4733-3p	MIMAT0019858	miRNA	23	23	15	7	21	17	4	29	18.0543	21.5736	12.9093	6.46636	17.8013	15.4544	8.08317	27.3589	15.9627	-0.258694	0.604804	0.767273	no	down
hsa-miR-520g-3p	MIMAT0002858	miRNA	19	21	18	10	8	9	1	14	14.9144	19.6976	15.4912	9.23766	6.78143	8.18172	2.02079	13.2077	11.1916	0.891939	0.101821	0.248029	no	up
hsa-miR-3152-5p	MIMAT0019207	miRNA	8	14	25	20	8	2	2	4	6.27977	13.1317	21.5155	18.4753	6.78143	1.81816	4.04159	3.77364	9.47715	1.83969	0.00405027	0.0282426	no	up
hsa-miR-4742-5p	MIMAT0019872	miRNA	20	12	21	16	29	22	4	10	15.6994	11.2558	18.0731	14.7802	24.5827	19.9998	8.08317	9.4341	15.2385	-0.100839	0.834479	0.910274	no	down
hsa-miR-4999-5p	MIMAT0021017	miRNA	9	21	28	10	33	9	5	7	7.06474	19.6976	24.0974	9.23766	27.9734	8.18172	10.104	6.60387	14.1201	0.156128	0.787876	0.881201	no	up
hsa-miR-3190-3p	MIMAT0022839	miRNA	23	16	16	15	18	27	9	26	18.0543	15.0077	13.77	13.8565	15.2582	24.5452	18.1871	24.5287	17.901	-0.449189	0.286981	0.482919	no	down
RNU6ATAC38P	ENSG00000221046.1	snRNA	10	12	26	21	12	6	4	5	7.84971	11.2558	22.3762	19.3991	10.1721	5.45448	8.08317	4.71705	11.1634	1.10647	0.0487012	0.15333	no	up
SNORA74C-2	ENSG00000288603.1	snoRNA	13	19	18	19	6	3	1	9	10.2046	17.8217	15.4912	17.5515	5.08607	2.72724	2.02079	8.49069	9.92423	1.6552	0.00492264	0.0326097	no	up
hsa-miR-652-5p	MIMAT0022709	miRNA	9	25	10	24	77	14	2	2	7.06474	23.4496	8.60622	22.1704	65.2713	12.7271	4.04159	1.88682	18.1522	-0.4719	0.658552	0.798112	no	down
hsa-let-7i-3p	MIMAT0004585	miRNA	17	19	20	14	28	8	15	15	13.3445	17.8217	17.2124	12.9327	23.735	7.27264	30.3119	14.1512	17.0978	-0.25134	0.602138	0.765729	no	down
ENSG10010138017.1	ENSG00000206849.1	snoRNA	6	13	40	11	14	23	6	19	4.70983	12.1938	34.4249	10.1614	11.8675	20.9088	12.1248	17.9248	15.5395	-0.0470921	0.933315	0.960881	no	down
ENSG10010135184.1	ENSG00000200294.1	snoRNA	17	11	15	27	42	31	11	18	13.3445	10.3178	12.9093	24.9417	35.6025	28.1815	22.2287	16.9814	20.5634	-0.759553	0.0877551	0.226985	no	down
hsa-miR-4743-5p	MIMAT0019874	miRNA	15	15	14	26	20	9	3	14	11.7746	14.0697	12.0487	24.0179	16.9536	8.18172	6.06238	13.2077	13.2895	0.422745	0.403167	0.605992	no	up
hsa-miR-5187-5p	MIMAT0021117	miRNA	26	16	13	17	21	16	7	32	20.4092	15.0077	11.1881	15.704	17.8013	14.5453	14.1456	30.1891	17.3738	-0.31729	0.480608	0.668196	no	down
RNU1-19P	ENSG00000200176.1	snRNA	30	14	17	13	11	10	1	7	23.5491	13.1317	14.6306	12.009	9.32447	9.0908	2.02079	6.60387	11.295	1.13999	0.0350037	0.121435	no	up
hsa-miR-7-2-3p	MIMAT0004554	miRNA	7	16	20	28	32	13	3	21	5.4948	15.0077	17.2124	25.8654	27.1257	11.818	6.06238	19.8116	16.0498	-0.0832331	0.877636	0.936486	no	down
ENSG10010135433.1	ENSG00000206977.1	snoRNA	12	15	31	15	26	30	8	17	9.41965	14.0697	26.6793	13.8565	22.0397	27.2724	16.1663	16.038	18.1927	-0.368446	0.421715	0.617391	no	down
hsa-miR-3175	MIMAT0015052	miRNA	14	20	27	12	21	14	17	5	10.9896	18.7596	23.2368	11.0852	17.8013	12.7271	34.3535	4.71705	16.7088	-0.0480583	0.928835	0.959998	no	down
RNU6ATAC26P	ENSG00000210841.1	snRNA	15	14	26	20	16	9	4	6	11.7746	13.1317	22.3762	18.4753	13.5629	8.18172	8.08317	5.66046	12.6558	0.86982	0.0882616	0.227491	no	up
SNORA52	ENSG00000199785.1	snoRNA	17	16	21	21	25	21	10	16	13.3445	15.0077	18.0731	19.3991	21.192	19.0907	20.2079	15.0946	17.6762	-0.19668	0.638223	0.784708	no	down
hsa-miR-522-3p	MIMAT0002868	miRNA	23	19	21	13	12	17	2	16	18.0543	17.8217	18.0731	12.009	10.1721	15.4544	4.04159	15.0946	13.8401	0.492689	0.308319	0.507168	no	up
RNVU1-25	ENSG00000274428.1	snRNA	31	20	15	12	21	16	8	24	24.3341	18.7596	12.9093	11.0852	17.8013	14.5453	16.1663	22.6418	17.2804	-0.0871684	0.844833	0.913966	no	down
SNORA27	ENSG00000207051.1	snoRNA	34	7	14	24	29	28	8	22	26.689	6.56587	12.0487	22.1704	24.5827	25.4542	16.1663	20.755	19.304	-0.378809	0.421511	0.617391	no	down
SNORD73B	ENSG00000201264.1	snoRNA	26	19	4	28	39	23	4	15	20.4092	17.8217	3.44249	25.8654	33.0595	20.9088	8.08317	14.1512	17.9677	-0.214621	0.698564	0.828766	no	down
hsa-miR-1251-3p	MIMAT0026741	miRNA	27	18	16	17	49	17	4	18	21.1942	16.8837	13.77	15.704	41.5363	15.4544	8.08317	16.9814	18.7009	-0.327117	0.504225	0.689893	no	down
hsa-miR-5091	MIMAT0021083	miRNA	23	17	20	18	25	21	4	20	18.0543	15.9457	17.2124	16.6278	21.192	19.0907	8.08317	18.8682	16.8843	-0.0397848	0.926803	0.959575	no	down
hsa-miR-1304-5p	MIMAT0005892	miRNA	21	11	22	25	11	9	1	22	16.4844	10.3178	18.9337	23.0941	9.32447	8.18172	2.02079	20.755	13.639	0.698641	0.197435	0.374411	no	up
hsa-miR-5701	MIMAT0022494	miRNA	27	10	34	10	12	21	21	19	21.1942	9.37982	29.2611	9.23766	10.1721	19.0907	42.4367	17.9248	19.8371	-0.30887	0.553918	0.725994	no	down
hsa-miR-6864-5p	MIMAT0027628	miRNA	25	12	18	25	16	16	7	25	19.6243	11.2558	15.4912	23.0941	13.5629	14.5453	14.1456	23.5853	16.913	0.0682136	0.87898	0.93652	no	up
U1	ENSG00000273727.1	snRNA	31	20	18	12	20	14	6	24	24.3341	18.7596	15.4912	11.0852	16.9536	12.7271	12.1248	22.6418	16.7647	0.0944085	0.835039	0.910274	no	up
hsa-miR-4665-5p	MIMAT0019739	miRNA	30	18	17	16	27	23	13	24	23.5491	16.8837	14.6306	14.7802	22.8873	20.9088	26.2703	22.6418	20.319	-0.390556	0.331923	0.533995	no	down
SNORD39	ENSG00000264997.1	snoRNA	30	18	16	17	20	10	11	17	23.5491	16.8837	13.77	15.704	16.9536	9.0908	22.2287	16.038	16.7772	0.164333	0.715179	0.840306	no	up
RNU4ATAC10P	ENSG00000252776.1	snRNA	10	17	27	25	26	11	1	14	7.84971	15.9457	23.2368	23.0941	22.0397	9.99988	2.02079	13.2077	14.6743	0.487848	0.375189	0.579406	no	up
hsa-miR-4786-5p	MIMAT0019954	miRNA	16	23	25	16	4	17	5	16	12.5595	21.5736	21.5155	14.7802	3.39072	15.4544	10.104	15.0946	14.3091	0.673262	0.193521	0.369278	no	up
hsa-miR-3126-5p	MIMAT0014989	miRNA	23	20	19	19	11	15	2	14	18.0543	18.7596	16.3518	17.5515	9.32447	13.6362	4.04159	13.2077	13.8659	0.743966	0.116553	0.272142	no	up
SNORD88B	ENSG00000221381.1	snoRNA	22	19	20	20	22	23	17	35	17.2694	17.8217	17.2124	18.4753	18.6489	20.9088	34.3535	33.0194	22.2137	-0.568159	0.157436	0.330048	no	down
hsa-miR-6770-3p	MIMAT0027441_2	miRNA	19	28	20	14	15	19	6	12	14.9144	26.2635	17.2124	12.9327	12.7152	17.2725	12.1248	11.3209	15.5946	0.402495	0.378769	0.583178	no	up
hsa-miR-6761-5p	MIMAT0027422	miRNA	28	20	13	21	29	19	11	10	21.9792	18.7596	11.1881	19.3991	24.5827	17.2725	22.2287	9.4341	18.1055	-0.0274145	0.951755	0.972855	no	down
RNVU1-26	ENSG00000275291.1	snRNA	33	21	18	12	21	16	8	24	25.904	19.6976	15.4912	11.0852	17.8013	14.5453	16.1663	22.6418	17.9166	0.0184525	0.966603	0.98067	no	up
hsa-miR-96-5p	MIMAT0000095	miRNA	14	34	18	15	41	45	3	40	10.9896	31.8914	15.4912	13.8565	34.7548	40.9086	6.06238	37.7364	23.9614	-0.772195	0.123496	0.28118	no	down
ENSG10010137371.1	ENSG00000199231.1	snoRNA	18	24	21	19	22	18	4	29	14.1295	22.5116	18.0731	17.5515	18.6489	16.3634	8.08317	27.3589	17.84	-0.0157528	0.971848	0.983945	no	down
hsa-miR-219a-5p	MIMAT0000276	miRNA	14	26	28	14	33	22	7	12	10.9896	24.3875	24.0974	12.9327	27.9734	19.9998	14.1456	11.3209	18.2309	-0.0481131	0.918529	0.957101	no	down
RNU11-2P	ENSG00000252707.1	snRNA	15	17	23	27	20	13	6	13	11.7746	15.9457	19.7943	24.9417	16.9536	11.818	12.1248	12.2643	15.7021	0.429479	0.346506	0.548415	no	up
hsa-miR-4664-3p	MIMAT0019738	miRNA	17	21	16	28	21	16	4	17	13.3445	19.6976	13.77	25.8654	17.8013	14.5453	8.08317	16.038	16.1432	0.312088	0.494904	0.681599	no	up
RNVU1-24	ENSG00000201699.1	snRNA	35	21	17	12	21	15	7	22	27.474	19.6976	14.6306	11.0852	17.8013	13.6362	14.1456	20.755	17.4032	0.127993	0.776568	0.874535	no	up
SNORD115-24	ENSG00000200398.1	snoRNA	38	20	12	16	39	38	22	20	29.8289	18.7596	10.3275	14.7802	33.0595	34.5451	44.4575	18.8682	25.5783	-0.801145	0.0662764	0.18681	no	down
hsa-miR-892b	MIMAT0004918	miRNA	15	26	15	27	25	30	20	24	11.7746	24.3875	12.9093	24.9417	21.192	27.2724	40.4159	22.6418	23.1919	-0.564547	0.186098	0.363749	no	down
ENSG10010135154.1	ENSG00000207130.1	snoRNA	17	23	20	24	40	37	8	21	13.3445	21.5736	17.2124	22.1704	33.9072	33.636	16.1663	19.8116	22.2278	-0.516029	0.216951	0.398779	no	down
hsa-miR-98-3p	MIMAT0022842	miRNA	8	34	26	16	25	12	12	10	6.27977	31.8914	22.3762	14.7802	21.192	10.909	24.2495	9.4341	17.639	0.22332	0.672231	0.812673	no	up
ENSG10010134304.1	ENSG00000252798.1	scaRNA	23	20	28	16	18	21	7	28	18.0543	18.7596	24.0974	14.7802	15.2582	19.0907	14.1456	26.4155	18.8252	-0.0049083	0.990753	0.994148	no	down
ENSG10010140147.1	ENSG00000212378.1	snoRNA	34	23	17	14	25	11	6	11	26.689	21.5736	14.6306	12.9327	21.192	9.99988	12.1248	10.3775	16.19	0.486064	0.305548	0.503175	no	up
hsa-miR-556-3p	MIMAT0004793	miRNA	8	21	27	29	19	9	0	8	6.27977	19.6976	23.2368	26.7892	16.1059	8.18172	0	7.54728	13.4798	1.14589	0.0577378	0.169395	no	up
hsa-miR-5010-5p	MIMAT0021043	miRNA	29	11	21	27	28	24	15	43	22.7642	10.3178	18.0731	24.9417	23.735	21.8179	30.3119	40.5666	24.066	-0.605062	0.148928	0.320163	no	down
hsa-miR-7157-3p	MIMAT0028225	miRNA	11	34	17	23	12	17	2	12	8.63468	31.8914	14.6306	21.2466	10.1721	15.4544	4.04159	11.3209	14.674	0.829006	0.118047	0.27432	no	up
RNU1-83P	ENSG00000200296.1	snRNA	26	15	26	22	4	10	8	9	20.4092	14.0697	22.3762	20.3228	3.39072	9.0908	16.1663	8.49069	14.2896	1.16157	0.0223074	0.0874198	no	up
hsa-miR-302a-5p	MIMAT0000683	miRNA	15	31	25	17	9	16	5	7	11.7746	29.0774	21.5155	15.704	7.62911	14.5453	10.104	6.60387	14.6192	1.00586	0.0454615	0.145722	no	up
ENSG10010135820.1	ENSG00000212558.1	snoRNA	31	19	28	13	24	27	13	63	24.3341	17.8217	24.0974	12.009	20.3443	24.5452	26.2703	59.4348	26.1071	-0.742356	0.0978412	0.243624	no	down
hsa-miR-487b-3p	MIMAT0003180	miRNA	19	19	30	22	35	20	5	14	14.9144	17.8217	25.8187	20.3228	29.6688	18.1816	10.104	13.2077	18.755	0.102763	0.819862	0.900433	no	up
RNU6ATAC10P	ENSG00000221562.1	snRNA	15	12	35	28	18	11	8	16	11.7746	11.2558	30.1218	25.8654	15.2582	9.99988	16.1663	15.0946	16.9421	0.496039	0.302895	0.501627	no	up
RNU4-20P	ENSG00000202471.1	snRNA	22	13	32	24	19	27	7	44	17.2694	12.1938	27.5399	22.1704	16.1059	24.5452	14.1456	41.5101	21.935	-0.307495	0.500236	0.685716	no	down
hsa-miR-605-3p	MIMAT0026621	miRNA	23	14	29	25	38	23	4	14	18.0543	13.1317	24.958	23.0941	32.2118	20.9088	8.08317	13.2077	19.2062	0.0400438	0.931865	0.960063	no	up
RNU6ATAC40P	ENSG00000221507.1	snRNA	16	9	41	25	15	11	10	15	12.5595	8.44184	35.2855	23.0941	12.7152	9.99988	20.2079	14.1512	17.0569	0.515945	0.311865	0.511277	no	up
hsa-miR-485-5p	MIMAT0002175	miRNA	29	22	15	25	20	38	20	39	22.7642	20.6356	12.9093	23.0941	16.9536	34.5451	40.4159	36.793	26.0138	-0.675923	0.100075	0.246235	no	down
hsa-miR-3648	MIMAT0018068	miRNA	17	16	21	36	18	11	18	5	13.3445	15.0077	18.0731	33.2556	15.2582	9.99988	36.3743	4.71705	18.2538	0.35126	0.522817	0.704143	no	up
hsa-miR-3679-5p	MIMAT0018104	miRNA	38	14	16	25	36	24	6	15	29.8289	13.1317	13.77	23.0941	30.5164	21.8179	12.1248	14.1512	19.8044	-0.00820936	0.985806	0.992586	no	down
hsa-miR-190a-5p	MIMAT0000458	miRNA	14	37	12	27	91	28	14	15	10.9896	34.7053	10.3275	24.9417	77.1388	25.4542	28.2911	14.1512	28.2499	-0.859359	0.110793	0.262887	no	down
SNORD114-20	ENSG00000202048.1	snoRNA	36	16	13	29	23	22	12	29	28.259	15.0077	11.1881	26.7892	19.4966	19.9998	24.2495	27.3589	21.5436	-0.155142	0.718688	0.842166	no	down
ENSG10010136084.3	ENSG00000261709.3	snoRNA	18	21	37	17	24	23	11	33	14.1295	19.6976	31.843	15.704	20.3443	20.9088	22.2287	31.1325	21.9986	-0.221438	0.599425	0.764541	no	down
hsa-miR-3151-5p	MIMAT0015024	miRNA	18	16	28	31	39	34	17	39	14.1295	15.0077	24.0974	28.6367	33.0595	30.9087	34.3535	36.793	27.1233	-0.724551	0.0603422	0.175628	no	down
RNU4ATAC2P	ENSG00000221601.1	snRNA	30	12	28	25	12	14	1	13	23.5491	11.2558	24.0974	23.0941	10.1721	12.7271	2.02079	12.2643	14.8976	1.05486	0.0355883	0.122017	no	up
hsa-miR-5680	MIMAT0022468	miRNA	20	34	25	14	35	32	12	17	15.6994	31.8914	21.5155	12.9327	29.6688	29.0906	24.2495	16.038	22.6357	-0.279418	0.514849	0.697907	no	down
hsa-miR-4798-5p	MIMAT0019974	miRNA	15	26	34	18	40	26	4	11	11.7746	24.3875	29.2611	16.6278	33.9072	23.6361	8.08317	10.3775	19.7569	0.0613529	0.902514	0.949196	no	up
RNU2-3P	ENSG00000222076.1	snRNA	27	29	21	17	10	21	8	25	21.1942	27.2015	18.0731	15.704	8.47679	19.0907	16.1663	23.5853	18.6865	0.288346	0.520202	0.702561	no	up
hsa-miR-4423-3p	MIMAT0018936	miRNA	14	17	15	46	45	17	11	4	10.9896	15.9457	12.9093	42.4932	38.1456	15.4544	22.2287	3.77364	20.2425	0.045698	0.938483	0.965523	no	up
hsa-miR-4324	MIMAT0016876	miRNA	19	24	26	25	51	22	7	17	14.9144	22.5116	22.3762	23.0941	43.2316	19.9998	14.1456	16.038	22.0389	-0.210338	0.639451	0.784708	no	down
ENSG10010136469.1	ENSG00000252840.1	snoRNA	13	20	35	26	34	17	15	22	10.2046	18.7596	30.1218	24.0179	28.8211	15.4544	30.3119	20.755	22.3058	-0.182197	0.679929	0.816585	no	down
hsa-miR-516a-5p	MIMAT0004770	miRNA	20	25	28	22	31	2	4	2	15.6994	23.4496	24.0974	20.3228	26.2781	1.81816	8.08317	1.88682	15.2044	1.10814	0.0870405	0.226336	no	up
SNORA11C	ENSG00000221459.1	snoRNA	23	26	31	16	13	19	10	40	18.0543	24.3875	26.6793	14.7802	11.0198	17.2725	20.2079	37.7364	21.2673	-0.039954	0.930605	0.960063	no	down
RNU6ATAC28P	ENSG00000238561.1	snRNA	20	18	33	25	20	14	7	6	15.6994	16.8837	28.4005	23.0941	16.9536	12.7271	14.1456	5.66046	16.6956	0.773907	0.101506	0.247675	no	up
hsa-miR-5699-3p	MIMAT0022492	miRNA	22	22	36	17	8	5	4	16	17.2694	20.6356	30.9824	15.704	6.78143	4.5454	8.08317	15.0946	14.887	1.29259	0.0116454	0.0566175	no	up
hsa-miR-224-3p	MIMAT0009198	miRNA	10	29	27	29	37	23	10	28	7.84971	27.2015	23.2368	26.7892	31.3641	20.9088	20.2079	26.4155	22.9967	-0.239795	0.588646	0.75661	no	down
hsa-miR-4804-5p	MIMAT0019984	miRNA	27	21	16	33	17	6	8	17	21.1942	19.6976	13.77	30.4843	14.4105	5.45448	16.1663	16.038	17.1519	0.734044	0.123909	0.281244	no	up
hsa-miR-4470	MIMAT0018997	miRNA	24	27	23	23	32	21	7	18	18.8393	25.3255	19.7943	21.2466	27.1257	19.0907	14.1456	16.9814	20.3186	0.106424	0.794034	0.884678	no	up
hsa-miR-3174	MIMAT0015051	miRNA	32	26	18	23	30	16	15	24	25.1191	24.3875	15.4912	21.2466	25.4304	14.5453	30.3119	22.6418	22.3967	-0.0796237	0.844612	0.913966	no	down
hsa-miR-548e-3p	MIMAT0005874	miRNA	16	28	22	31	22	6	4	7	12.5595	26.2635	18.9337	28.6367	18.6489	5.45448	8.08317	6.60387	15.648	1.12186	0.0312527	0.112615	no	up
RNU6ATAC5P	ENSG00000210839.1	snRNA	21	13	30	35	22	12	8	8	16.4844	12.1938	25.8187	32.3318	18.6489	10.909	16.1663	7.54728	17.5125	0.720641	0.136133	0.304272	no	up
hsa-miR-365b-5p	MIMAT0022833	miRNA	25	9	31	36	34	25	25	35	19.6243	8.44184	26.6793	33.2556	28.8211	22.727	50.5198	33.0194	27.886	-0.587496	0.185101	0.362677	no	down
hsa-miR-1295a	MIMAT0005885	miRNA	30	24	23	24	60	44	9	57	23.5491	22.5116	19.7943	22.1704	50.8607	39.9995	18.1871	53.7744	31.3559	-0.921453	0.017816	0.0760426	no	down
hsa-miR-5587-3p	MIMAT0022290	miRNA	19	31	24	26	36	42	19	36	14.9144	29.0774	20.6549	24.0179	30.5164	38.1814	38.3951	33.9628	28.715	-0.668822	0.0717084	0.197704	no	down
hsa-miR-3085-3p	MIMAT0048636	miRNA	17	32	35	17	21	11	19	9	13.3445	30.0154	30.1218	15.704	17.8013	9.99988	38.3951	8.49069	20.4841	0.334506	0.513169	0.696751	no	up
hsa-miR-579-5p	MIMAT0026616	miRNA	31	11	27	36	26	10	3	19	24.3341	10.3178	23.2368	33.2556	22.0397	9.0908	6.06238	17.9248	18.2827	0.673321	0.177827	0.356628	no	up
RNU4-23P	ENSG00000199709.1	snRNA	35	15	32	24	23	55	15	82	27.474	14.0697	27.5399	22.1704	19.4966	49.9994	30.3119	77.3596	33.5527	-0.964772	0.0317195	0.112986	no	down
RNU2-47P	ENSG00000222581.1	snRNA	13	20	31	40	64	31	24	11	10.2046	18.7596	26.6793	36.9506	54.2515	28.1815	48.499	10.3775	29.238	-0.600179	0.236874	0.418316	no	down
RNU4ATAC9P	ENSG00000252955.1	snRNA	16	21	41	28	29	11	1	15	12.5595	19.6976	35.2855	25.8654	24.5827	9.99988	2.02079	14.1512	18.0203	0.800583	0.131103	0.295283	no	up
hsa-miR-3661	MIMAT0018082	miRNA	38	18	32	21	72	29	17	57	29.8289	16.8837	27.5399	19.3991	61.0329	26.3633	34.3535	53.7744	33.647	-0.914349	0.0213401	0.0853565	no	down
hsa-miR-548al	MIMAT0019024	miRNA	12	24	36	34	16	15	7	11	9.41965	22.5116	30.9824	31.408	13.5629	13.6362	14.1456	10.3775	18.2555	0.870484	0.0676919	0.189682	no	up
RNU4-63P	ENSG00000223245.1	snRNA	39	13	31	27	20	20	2	25	30.6139	12.1938	26.6793	24.9417	16.9536	18.1816	4.04159	23.5853	19.6488	0.529317	0.265073	0.456131	no	up
hsa-miR-5683	MIMAT0022472	miRNA	9	32	42	23	30	15	5	21	7.06474	30.0154	36.1461	21.2466	25.4304	13.6362	10.104	19.8116	20.4319	0.415453	0.411437	0.610381	no	up
hsa-miR-590-3p	MIMAT0004801	miRNA	10	38	32	26	47	14	10	12	7.84971	35.6433	27.5399	24.0179	39.8409	12.7271	20.2079	11.3209	22.3935	0.163873	0.753823	0.862466	no	up
SNORA41	ENSG00000207406.1	snoRNA	33	15	34	28	24	32	19	35	25.904	14.0697	29.2611	25.8654	20.3443	29.0906	38.3951	33.0194	26.9937	-0.318691	0.419012	0.614663	no	down
hsa-miR-589-3p	MIMAT0003256	miRNA	27	33	19	30	22	16	5	10	21.1942	30.9534	16.3518	27.713	18.6489	14.5453	10.104	9.4341	18.6181	0.832416	0.061543	0.17771	no	up
SCARNA18	ENSG00000238835.1	snoRNA	31	28	33	19	28	24	15	13	24.3341	26.2635	28.4005	17.5515	23.735	21.8179	30.3119	12.2643	23.0849	0.16614	0.685163	0.820849	no	up
SNORA74A	ENSG00000200959.1	snoRNA	30	26	29	27	37	29	13	52	23.5491	24.3875	24.958	24.9417	31.3641	26.3633	26.2703	49.0573	28.8614	-0.45876	0.218949	0.400548	no	down
RNU2-50P	ENSG00000222426.1	snRNA	12	32	36	30	42	20	26	7	9.41965	30.0154	30.9824	27.713	35.6025	18.1816	52.5406	6.60387	26.3824	-0.166673	0.756931	0.863715	no	down
hsa-miR-4640-3p	MIMAT0019700	miRNA	46	29	17	22	14	16	6	23	36.1087	27.2015	14.6306	20.3228	11.8675	14.5453	12.1248	21.6984	19.8124	0.692839	0.123323	0.28118	no	up
SNORA2B	ENSG00000207313.1	snoRNA	54	20	12	29	44	36	16	30	42.3884	18.7596	10.3275	26.7892	37.2979	32.7269	32.3327	28.3023	28.6156	-0.407019	0.346401	0.548415	no	down
RNU1-138P	ENSG00000206820.1	snRNA	35	20	32	27	13	15	22	15	27.474	18.7596	27.5399	24.9417	11.0198	13.6362	44.4575	14.1512	22.7475	0.344399	0.462459	0.651627	no	up
hsa-miR-758-3p	MIMAT0003879	miRNA	34	19	33	28	37	10	2	28	26.689	17.8217	28.4005	25.8654	31.3641	9.0908	4.04159	26.4155	21.2111	0.419799	0.400789	0.604903	no	up
ENSG10010136559.1	ENSG00000252677.1	snoRNA	26	33	38	16	30	21	7	50	20.4092	30.9534	32.7036	14.7802	25.4304	19.0907	14.1456	47.1705	25.5855	-0.128052	0.776037	0.874535	no	down
hsa-miR-433-3p	MIMAT0001627	miRNA	52	14	15	35	26	29	6	44	40.8185	13.1317	12.9093	32.3318	22.0397	26.3633	12.1248	41.5101	25.1536	-0.0659894	0.891934	0.94145	no	down
hsa-miR-382-3p	MIMAT0022697	miRNA	24	25	35	29	21	17	5	10	18.8393	23.4496	30.1218	26.7892	17.8013	15.4544	10.104	9.4341	18.9992	0.875907	0.0428533	0.139107	no	up
SNORA9B	ENSG00000206897.1	snoRNA	31	16	30	37	30	41	18	43	24.3341	15.0077	25.8187	34.1793	25.4304	37.2723	36.3743	40.5666	29.8729	-0.485867	0.204242	0.383346	no	down
hsa-miR-3127-3p	MIMAT0019201	miRNA	28	31	33	22	18	17	14	32	21.9792	29.0774	28.4005	20.3228	15.2582	15.4544	28.2911	30.1891	23.6216	0.189553	0.643223	0.787357	no	up
hsa-miR-6716-3p	MIMAT0025845	miRNA	26	36	35	17	16	22	14	24	20.4092	33.7674	30.1218	15.704	13.5629	19.9998	28.2911	22.6418	23.0622	0.27586	0.513024	0.696751	no	up
hsa-miR-1827	MIMAT0006767	miRNA	23	39	24	27	57	20	5	18	18.0543	36.5813	20.6549	24.9417	48.3177	18.1816	10.104	16.9814	24.2271	0.0531282	0.911991	0.954624	no	up
hsa-miR-6772-3p	MIMAT0027445	miRNA	37	37	17	24	27	36	12	41	29.0439	34.7053	14.6306	22.1704	22.8873	32.7269	24.2495	38.6798	27.3867	-0.25003	0.533556	0.710115	no	down
hsa-miR-9903	MIMAT0039323	miRNA	18	24	39	33	22	16	2	12	14.1295	22.5116	33.5643	30.4843	18.6489	14.5453	4.04159	11.3209	18.6558	0.975753	0.041469	0.136248	no	up
SNORA38	ENSG00000200816.1	snoRNA	39	25	34	20	22	43	14	29	30.6139	23.4496	29.2611	18.4753	18.6489	39.0905	28.2911	27.3589	26.8987	-0.150022	0.702068	0.831576	no	down
hsa-miR-6514-5p	MIMAT0025484	miRNA	28	33	34	22	34	22	12	45	21.9792	30.9534	29.2611	20.3228	28.8211	19.9998	24.2495	42.4535	27.2551	-0.185061	0.636888	0.784708	no	down
SNORD116	ENSG00000212553.1	snoRNA	26	25	35	31	39	25	31	29	20.4092	23.4496	30.1218	28.6367	33.0595	22.727	62.6446	27.3589	31.0509	-0.459626	0.251436	0.44137	no	down
hsa-miR-6818-3p	MIMAT0027537	miRNA	27	28	43	20	24	25	5	52	21.1942	26.2635	37.0067	18.4753	20.3443	22.727	10.104	49.0573	25.6465	-0.0259964	0.955105	0.973355	no	down
ENSG10010135808.1	ENSG00000212590.1	snoRNA	41	25	31	23	28	39	18	77	32.1838	23.4496	26.6793	21.2466	23.735	35.4541	36.3743	72.6426	33.9707	-0.70105	0.0866025	0.225598	no	down
SNORD114-15	ENSG00000201557.1	snoRNA	52	16	26	28	30	19	17	13	40.8185	15.0077	22.3762	25.8654	25.4304	17.2725	34.3535	12.2643	24.1736	0.267573	0.551196	0.72452	no	up
SNORA69	ENSG00000206622.1	snoRNA	20	33	42	24	20	29	16	80	15.6994	30.9534	36.1461	22.1704	16.9536	26.3633	32.3327	75.4728	32.0115	-0.53137	0.262592	0.453342	no	down
RNU4ATAC13P	ENSG00000251741.1	snRNA	23	23	43	31	30	13	1	14	18.0543	21.5736	37.0067	28.6367	25.4304	11.818	2.02079	13.2077	19.7185	0.920669	0.0662691	0.18681	no	up
hsa-miR-889-3p	MIMAT0004921	miRNA	19	24	42	35	21	20	8	7	14.9144	22.5116	36.1461	32.3318	17.8013	18.1816	16.1663	6.60387	20.5821	0.853581	0.0663534	0.18681	no	up
SNORA75	ENSG00000212593.1	snoRNA	22	32	30	36	33	72	19	65	17.2694	30.0154	25.8187	33.2556	27.9734	65.4538	38.3951	61.3217	37.4379	-0.874291	0.0260518	0.0972956	no	down
hsa-miR-5699-5p	MIMAT0027103	miRNA	21	19	32	49	30	20	3	9	16.4844	17.8217	27.5399	45.2645	25.4304	18.1816	6.06238	8.49069	20.6594	0.822994	0.104537	0.253801	no	up
hsa-miR-452-3p	MIMAT0001636	miRNA	7	37	42	35	44	16	12	1	5.4948	34.7053	36.1461	32.3318	37.2979	14.5453	24.2495	0.94341	23.2143	0.500897	0.446874	0.63566	no	up
hsa-miR-2276-3p	MIMAT0011775	miRNA	27	24	38	35	56	31	10	38	21.1942	22.5116	32.7036	32.3318	47.47	28.1815	20.2079	35.8496	30.0563	-0.307864	0.426447	0.621212	no	down
hsa-miR-4429	MIMAT0018944	miRNA	37	29	27	32	24	21	21	27	29.0439	27.2015	23.2368	29.5605	20.3443	19.0907	42.4367	25.4721	27.0483	0.0768085	0.842902	0.913966	no	up
RNU1-82P	ENSG00000212153.1	snRNA	34	26	34	33	14	14	8	31	26.689	24.3875	29.2611	30.4843	11.8675	12.7271	16.1663	29.2457	22.6036	0.660258	0.11763	0.274117	no	up
hsa-miR-151a-5p	MIMAT0004697	miRNA	31	32	27	36	49	23	22	33	24.3341	30.0154	23.2368	33.2556	41.5363	20.9088	44.4575	31.1325	31.1096	-0.298607	0.427939	0.622765	no	down
hsa-miR-7156-5p	MIMAT0028222	miRNA	23	15	45	45	30	18	6	17	18.0543	14.0697	38.728	41.5694	25.4304	16.3634	12.1248	16.038	22.7973	0.653543	0.15934	0.330957	no	up
SNORA80A	ENSG00000200792.1	snoRNA	36	27	32	34	20	22	10	22	28.259	25.3255	27.5399	31.408	16.9536	19.9998	20.2079	20.755	23.8061	0.536177	0.153683	0.325635	no	up
RNU5A-5P	ENSG00000222986.1	snRNA	36	24	27	42	42	73	12	37	28.259	22.5116	23.2368	38.7982	35.6025	66.3629	24.2495	34.9062	34.2408	-0.53822	0.175832	0.3545	no	down
ENSG10010137037.1	ENSG00000199282.1	snoRNA	32	25	32	40	34	63	29	62	25.1191	23.4496	27.5399	36.9506	28.8211	57.2721	58.603	58.4914	39.5308	-0.836226	0.0225825	0.0876945	no	down
RNU4-44P	ENSG00000199920.1	snRNA	41	24	34	32	32	32	17	61	32.1838	22.5116	29.2611	29.5605	27.1257	29.0906	34.3535	57.548	32.7044	-0.383978	0.310994	0.510421	no	down
hsa-miR-550a-3p	MIMAT0003257	miRNA	27	32	32	38	28	12	12	9	21.1942	30.0154	27.5399	35.1031	23.735	10.909	24.2495	8.49069	22.6546	0.792979	0.0731071	0.199681	no	up
hsa-miR-3940-3p	MIMAT0018356	miRNA	58	17	42	18	37	27	8	15	45.5283	15.9457	36.1461	16.6278	31.3641	24.5452	16.1663	14.1512	25.0593	0.390821	0.397891	0.601769	no	up
hsa-miR-6877-5p	MIMAT0027654	miRNA	39	29	39	25	33	33	34	57	30.6139	27.2015	33.5643	23.0941	27.9734	29.9997	68.707	53.7744	36.866	-0.621905	0.10795	0.258656	no	down
SNORD48	ENSG00000201823.1	snoRNA	39	36	33	24	26	42	13	30	30.6139	33.7674	28.4005	22.1704	22.0397	38.1814	26.2703	28.3023	28.7182	-0.00341472	0.992649	0.995368	no	down
hsa-miR-32-3p	MIMAT0004505	miRNA	33	43	33	23	55	35	4	16	25.904	40.3332	28.4005	21.2466	46.6224	31.8178	8.08317	15.0946	27.1878	0.141652	0.763627	0.867677	no	up
SNORD58	ENSG00000212615.1	snoRNA	36	26	36	35	38	54	24	41	28.259	24.3875	30.9824	32.3318	32.2118	49.0903	48.499	38.6798	35.5552	-0.526063	0.125336	0.283603	no	down
hsa-miR-485-3p	MIMAT0002176	miRNA	49	26	19	40	28	23	10	19	38.4636	24.3875	16.3518	36.9506	23.735	20.9088	20.2079	17.9248	24.8663	0.486646	0.23508	0.417666	no	up
hsa-miR-1243	MIMAT0005894	miRNA	30	26	54	24	20	13	9	2	23.5491	24.3875	46.4736	22.1704	16.9536	11.818	18.1871	1.88682	20.6783	1.29776	0.0128944	0.0605045	no	up
RNU4ATAC18P	ENSG00000251988.1	snRNA	36	20	37	41	19	19	1	19	28.259	18.7596	31.843	37.8744	16.1059	17.2725	2.02079	17.9248	21.2575	1.04566	0.0237129	0.0912575	no	up
hsa-miR-574-3p	MIMAT0003239	miRNA	42	25	28	41	48	36	13	40	32.9688	23.4496	24.0974	37.8744	40.6886	32.7269	26.2703	37.7364	31.9765	-0.233792	0.516269	0.699184	no	down
RNU6ATAC4P	ENSG00000210181.1	snRNA	27	17	53	39	19	16	12	9	21.1942	15.9457	45.613	36.0269	16.1059	14.5453	24.2495	8.49069	22.7714	0.955695	0.0409423	0.135213	no	up
SNORA80B	ENSG00000206633.1	snoRNA	43	24	43	28	14	16	9	19	33.7537	22.5116	37.0067	25.8654	11.8675	14.5453	18.1871	17.9248	22.7078	0.955849	0.0185951	0.0780464	no	up
hsa-miR-5010-3p	MIMAT0021044	miRNA	41	36	31	30	51	34	22	22	32.1838	33.7674	26.6793	27.713	43.2316	30.9087	44.4575	20.755	32.462	-0.192651	0.603064	0.765729	no	down
hsa-miR-556-5p	MIMAT0003220	miRNA	13	29	44	49	32	15	6	8	10.2046	27.2015	37.8674	45.2645	27.1257	13.6362	12.1248	7.54728	22.6215	0.970103	0.0612012	0.177423	no	up
SNORA70I	ENSG00000207274.1	snoRNA	51	32	24	36	28	64	25	11	40.0335	30.0154	20.6549	33.2556	23.735	58.1811	50.5198	10.3775	33.3466	-0.183089	0.699216	0.828869	no	down
hsa-miR-26a-2-3p	MIMAT0004681	miRNA	27	40	45	30	34	17	9	27	21.1942	37.5193	38.728	27.713	28.8211	15.4544	18.1871	25.4721	26.6361	0.488898	0.220731	0.400548	no	up
hsa-miR-7976	MIMAT0031179	miRNA	30	26	56	33	21	12	3	23	23.5491	24.3875	48.1948	30.4843	17.8013	10.909	6.06238	21.6984	22.8858	1.10749	0.0145737	0.0664668	no	up
ENSG10010136955.1	ENSG00000206649.1	snoRNA	31	31	38	45	39	50	26	54	24.3341	29.0774	32.7036	41.5694	33.0595	45.454	52.5406	50.9442	38.7104	-0.501969	0.149327	0.320402	no	down
hsa-miR-577	MIMAT0003242	miRNA	28	56	45	16	38	21	12	5	21.9792	52.527	38.728	14.7802	32.2118	19.0907	24.2495	4.71705	26.0354	0.680634	0.195675	0.372036	no	up
hsa-miR-181d-3p	MIMAT0026608	miRNA	50	28	31	39	37	38	10	49	39.2485	26.2635	26.6793	36.0269	31.3641	34.5451	20.2079	46.2271	32.5703	-0.0719162	0.846587	0.914014	no	down
RNU5E-5P	ENSG00000202249.1	snRNA	35	30	43	39	32	51	14	44	27.474	28.1395	37.0067	36.0269	27.1257	46.3631	28.2911	41.5101	33.9921	-0.170866	0.633282	0.784708	no	down
SNORA24B	ENSG00000206903.1	snoRNA	27	41	31	46	60	61	13	36	21.1942	38.4573	26.6793	42.4932	50.8607	55.4539	26.2703	33.9628	36.9215	-0.399036	0.297918	0.496756	no	down
hsa-miR-6882-5p	MIMAT0027664	miRNA	31	40	29	46	66	42	18	38	24.3341	37.5193	24.958	42.4932	55.9468	38.1814	36.3743	35.8496	36.9571	-0.378466	0.296063	0.495355	no	down
hsa-miR-145-5p	MIMAT0000437	miRNA	101	4	18	34	45	35	16	37	79.2821	3.75193	15.4912	31.408	38.1456	31.8178	32.3327	34.9062	33.3919	-0.0744746	0.897859	0.947021	no	down
RNU4ATAC11P	ENSG00000251748.1	snRNA	37	24	44	44	33	22	2	27	29.0439	22.5116	37.8674	40.6457	27.9734	19.9998	4.04159	25.4721	25.9444	0.680256	0.124819	0.282872	no	up
SNORD62	ENSG00000199411.1	snoRNA	41	24	47	39	37	26	14	38	32.1838	22.5116	40.4492	36.0269	31.3641	23.6361	28.2911	35.8496	31.289	0.136259	0.708603	0.837961	no	up
hsa-miR-3200-5p	MIMAT0017392	miRNA	45	32	24	49	50	35	12	32	35.3237	30.0154	20.6549	45.2645	42.384	31.8178	24.2495	30.1891	32.4874	0.00754884	0.984079	0.992212	no	up
RNU4ATAC16P	ENSG00000221439.1	snRNA	39	23	47	42	27	19	1	18	30.6139	21.5736	40.4492	38.7982	22.8873	17.2725	2.02079	16.9814	23.8246	1.06815	0.0200959	0.0824102	no	up
RNU4ATAC15P	ENSG00000252224.1	snRNA	37	25	46	45	24	22	2	29	29.0439	23.4496	39.5886	41.5694	20.3443	19.9998	4.04159	27.3589	25.6745	0.830034	0.0593238	0.173327	no	up
hsa-miR-629-3p	MIMAT0003298	miRNA	52	27	40	36	31	15	15	14	40.8185	25.3255	34.4249	33.2556	26.2781	13.6362	30.3119	13.2077	27.1573	0.725353	0.0745607	0.202517	no	up
hsa-miR-3612	MIMAT0017989	miRNA	34	30	56	34	85	84	32	55	26.689	28.1395	48.1948	31.408	72.0527	76.3627	64.6654	51.8876	49.925	-0.980878	0.00362284	0.0263873	no	down
SNORD114-25	ENSG00000200612.1	snoRNA	68	29	21	39	27	46	36	25	53.378	27.2015	18.0731	36.0269	22.8873	41.8177	72.7486	23.5853	36.9648	-0.215019	0.634597	0.784708	no	down
SNORA33	ENSG00000200534.1	snoRNA	38	30	51	36	50	36	18	19	29.8289	28.1395	43.8917	33.2556	42.384	32.7269	36.3743	17.9248	33.0657	0.0691798	0.855507	0.917603	no	up
RNU4ATAC5P	ENSG00000253035.1	snRNA	31	27	49	47	32	21	3	29	24.3341	25.3255	42.1705	43.417	27.1257	19.0907	6.06238	27.3589	26.8606	0.70371	0.10622	0.255767	no	up
hsa-miR-6733-5p	MIMAT0027367	miRNA	39	50	34	31	56	29	11	21	30.6139	46.8991	29.2611	28.6367	47.47	26.3633	22.2287	19.8116	31.4106	0.201146	0.614755	0.772758	no	up
SNORD115-27	ENSG00000201300.1	snoRNA	53	36	20	47	54	64	38	97	41.6035	33.7674	17.2124	43.417	45.7747	58.1811	76.7902	91.5108	51.0321	-0.994585	0.00843648	0.0454081	no	down
RNU4ATAC4P	ENSG00000252116.1	snRNA	40	26	44	46	29	23	2	29	31.3988	24.3875	37.8674	42.4932	24.5827	20.9088	4.04159	27.3589	26.6299	0.756553	0.0818276	0.216041	no	up
hsa-miR-3180-5p	MIMAT0015057_1	miRNA	48	40	33	36	35	34	37	62	37.6786	37.5193	28.4005	33.2556	29.6688	30.9087	74.7694	58.4914	41.3365	-0.469655	0.218607	0.400548	no	down
hsa-miR-581	MIMAT0003246	miRNA	16	58	39	40	26	33	1	12	12.5595	54.403	33.5643	36.9506	22.0397	29.9997	2.02079	11.3209	25.3573	1.00699	0.0646815	0.184835	no	up
SNORA75B	ENSG00000206780.1	snoRNA	40	40	38	40	35	54	28	49	31.3988	37.5193	32.7036	36.9506	29.6688	49.0903	56.5822	46.2271	40.0176	-0.372035	0.274886	0.46717	no	down
hsa-miR-126-5p	MIMAT0000444	miRNA	33	56	42	26	53	25	5	23	25.904	52.527	36.1461	24.0179	44.927	22.727	10.104	21.6984	29.7564	0.43203	0.335061	0.536684	no	up
hsa-miR-3943	MIMAT0018359	miRNA	35	40	48	35	50	27	33	16	27.474	37.5193	41.3099	32.3318	42.384	24.5452	66.6862	15.0946	35.9181	-0.058937	0.891265	0.94145	no	down
hsa-miR-412-5p	MIMAT0026557	miRNA	46	22	34	57	39	17	6	41	36.1087	20.6356	29.2611	52.6546	33.0595	15.4544	12.1248	38.6798	29.7473	0.445944	0.316989	0.517938	no	up
hsa-miR-6515-5p	MIMAT0025486	miRNA	40	31	57	33	59	35	22	72	31.3988	29.0774	49.0554	30.4843	50.0131	31.8178	44.4575	67.9255	41.7787	-0.475239	0.192658	0.368695	no	down
hsa-miR-12125	MIMAT0049019	miRNA	30	47	44	38	60	20	17	23	23.5491	44.0852	37.8674	35.1031	50.8607	18.1816	34.3535	21.6984	33.2124	0.168715	0.682128	0.818554	no	up
RNU4-21P	ENSG00000199672.1	snRNA	62	23	49	31	30	27	1	35	48.6682	21.5736	42.1705	28.6367	25.4304	24.5452	2.02079	33.0194	28.2581	0.673635	0.162304	0.333726	no	up
hsa-miR-3912-3p	MIMAT0018186	miRNA	27	49	42	42	43	34	5	6	21.1942	45.9611	36.1461	38.7982	36.4502	30.9087	10.104	5.66046	28.1529	0.732828	0.146572	0.316675	no	up
RNVU1-8	ENSG00000286172.1	snRNA	56	35	44	31	35	18	22	19	43.9584	32.8294	37.8674	28.6367	29.6688	16.3634	44.4575	17.9248	31.4633	0.456904	0.252607	0.442364	no	up
hsa-miR-326	MIMAT0000756	miRNA	43	40	42	39	53	21	15	36	33.7537	37.5193	36.1461	36.0269	44.927	19.0907	30.3119	33.9628	33.9673	0.153812	0.674288	0.81281	no	up
RNU2-49P	ENSG00000222598.1	snRNA	25	55	40	41	102	22	29	10	19.6243	51.589	34.4249	37.8744	86.4633	19.9998	58.603	9.4341	39.7516	-0.276546	0.608073	0.770124	no	down
hsa-miR-409-5p	MIMAT0001638	miRNA	58	17	51	43	44	16	7	23	45.5283	15.9457	43.8917	39.7219	37.2979	14.5453	14.1456	21.6984	29.0968	0.699172	0.120397	0.277141	no	up
hsa-miR-26b-3p	MIMAT0004500	miRNA	35	39	58	34	63	28	10	39	27.474	36.5813	49.9161	31.408	53.4038	25.4542	20.2079	36.793	35.1548	0.0675162	0.864029	0.924662	no	up
RNU5A-2P	ENSG00000207065.1	snRNA	42	33	36	55	41	97	22	54	32.9688	30.9534	30.9824	50.8071	34.7548	88.1808	44.4575	50.9442	45.5061	-0.592985	0.118743	0.275062	no	down
RNU4-45P	ENSG00000202339.1	snRNA	55	39	38	36	32	35	22	74	43.1734	36.5813	32.7036	33.2556	27.1257	31.8178	44.4575	69.8124	39.8659	-0.243532	0.520908	0.702865	no	down
hsa-miR-6721-5p	MIMAT0025852	miRNA	63	40	33	33	40	51	28	69	49.4532	37.5193	28.4005	30.4843	33.9072	46.3631	56.5822	65.0953	43.4756	-0.457352	0.199135	0.376658	no	down
hsa-miR-3691-5p	MIMAT0018120	miRNA	35	45	42	45	29	23	8	29	27.474	42.2092	36.1461	41.5694	24.5827	20.9088	16.1663	27.3589	29.5519	0.696651	0.0594332	0.173327	no	up
ENSG10010138795.1	ENSG00000202231.1	snoRNA	48	31	51	40	36	68	30	69	37.6786	29.0774	43.8917	36.9506	30.5164	61.8175	60.6238	65.0953	45.7064	-0.553123	0.117773	0.274117	no	down
RNU5F-7P	ENSG00000200566.1	snRNA	50	41	44	35	20	33	6	17	39.2485	38.4573	37.8674	32.3318	16.9536	29.9997	12.1248	16.038	27.8776	0.941288	0.0158576	0.0705638	no	up
hsa-miR-10401-3p	MIMAT0041634	miRNA	25	45	42	55	42	38	29	50	19.6243	42.2092	36.1461	50.8071	35.6025	34.5451	58.603	47.1705	40.5885	-0.225493	0.551308	0.72452	no	down
SNORA63B	ENSG00000200418.1	snoRNA	58	33	42	40	81	56	12	76	45.5283	30.9534	36.1461	36.9506	68.662	50.9085	24.2495	71.6992	45.6372	-0.553199	0.134223	0.300462	no	down
hsa-miR-181b-2-3p	MIMAT0031893	miRNA	35	53	44	38	45	26	18	22	27.474	49.7131	37.8674	35.1031	38.1456	23.6361	36.3743	20.755	33.6336	0.349452	0.352257	0.554521	no	up
ENSG10010136287.1	ENSG00000200206.1	snoRNA	33	31	49	59	53	22	9	17	25.904	29.0774	42.1705	54.5022	44.927	19.9998	18.1871	16.038	31.3508	0.586737	0.17706	0.355576	no	up
SNORA40	ENSG00000210825.1	snoRNA	33	25	73	43	22	37	19	19	25.904	23.4496	62.8254	39.7219	18.6489	33.636	38.3951	17.9248	32.5632	0.514527	0.233574	0.415495	no	up
hsa-miR-6134	MIMAT0024618	miRNA	45	49	48	32	49	46	9	49	35.3237	45.9611	41.3099	29.5605	41.5363	41.8177	18.1871	46.2271	37.4904	0.00572824	0.987471	0.993079	no	up
hsa-miR-659-5p	MIMAT0022710	miRNA	25	44	61	43	49	20	18	36	19.6243	41.2712	52.4979	39.7219	41.5363	18.1816	36.3743	33.9628	35.3963	0.23952	0.555169	0.726333	no	up
SNORD32B	ENSG00000201330.1	snoRNA	64	29	56	30	29	38	28	54	50.2381	27.2015	48.1948	27.713	24.5827	34.5451	56.5822	50.9442	40.0002	-0.0920473	0.812994	0.898282	no	down
SNORA63E	ENSG00000199363.1	snoRNA	47	60	25	42	76	99	16	43	36.8936	56.2789	21.5155	38.7982	64.4236	89.999	32.3327	40.5666	47.601	-0.587519	0.148109	0.31887	no	down
RNU6-998P	ENSG00000251703.1	snRNA	135	28	9	15	14	28	10	34	105.971	26.2635	7.7456	13.8565	11.8675	25.4542	20.2079	32.076	30.4303	0.782583	0.210412	0.392937	no	up
hsa-miR-550b-2-5p	MIMAT0022737_1	miRNA	46	31	56	44	39	41	8	15	36.1087	29.0774	48.1948	40.6457	33.0595	37.2723	16.1663	14.1512	31.8345	0.582816	0.151115	0.322419	no	up
hsa-miR-130a-5p	MIMAT0004593	miRNA	30	63	61	24	55	21	5	12	23.5491	59.0929	52.4979	22.1704	46.6224	19.0907	10.104	11.3209	30.556	0.812547	0.112009	0.264912	no	up
hsa-miR-1179	MIMAT0005824	miRNA	30	54	60	35	123	28	24	25	23.5491	50.651	51.6373	32.3318	104.265	25.4542	48.499	23.5853	44.9965	-0.357428	0.452191	0.641481	no	down
hsa-miR-3179	MIMAT0015056_2	miRNA	45	44	47	46	21	31	12	38	35.3237	41.2712	40.4492	42.4932	17.8013	28.1815	24.2495	35.8496	33.2024	0.583043	0.105587	0.25466	no	up
hsa-miR-181b-3p	MIMAT0022692	miRNA	43	62	47	32	48	25	17	23	33.7537	58.1549	40.4492	29.5605	40.6886	22.727	34.3535	21.6984	35.1732	0.445736	0.245307	0.431128	no	up
RNU6ATAC3P	ENSG00000210709.1	snRNA	43	24	73	47	37	23	12	22	33.7537	22.5116	62.8254	43.417	31.3641	20.9088	24.2495	20.755	32.4732	0.738877	0.0677621	0.189682	no	up
ENSG10010139425.1	ENSG00000212302.1	snoRNA	51	38	51	47	77	63	23	71	40.0335	35.6433	43.8917	43.417	65.2713	57.2721	46.4782	66.9821	49.8737	-0.547881	0.0766244	0.207174	no	down
SNORA31	ENSG00000199477.1	snoRNA	52	49	47	39	58	66	21	69	40.8185	45.9611	40.4492	36.0269	49.1654	59.9993	42.4367	65.0953	47.494	-0.422571	0.181714	0.360279	no	down
hsa-miR-3124-5p	MIMAT0014986	miRNA	61	35	50	45	46	51	14	58	47.8832	32.8294	43.0311	41.5694	38.9932	46.3631	28.2911	54.7178	41.7098	-0.0467921	0.890477	0.94145	no	down
RNVU1-27	ENSG00000274210.1	snRNA	67	35	45	48	25	26	13	23	52.593	32.8294	38.728	44.3407	21.192	23.6361	26.2703	21.6984	32.661	0.877745	0.0137781	0.0632324	no	up
RNU4-76P	ENSG00000201379.1	snRNA	59	41	47	47	38	53	24	82	46.3133	38.4573	40.4492	43.417	32.2118	48.1813	48.499	77.3596	46.8611	-0.290548	0.407645	0.608351	no	down
ENSG10010138890.1	ENSG00000238390.1	snoRNA	41	40	82	37	21	22	30	9	32.1838	37.5193	70.571	34.1793	17.8013	19.9998	60.6238	8.49069	35.1711	0.780315	0.119509	0.2764	no	up
SNORA2C	ENSG00000221491.2	snoRNA	54	57	60	31	33	57	20	24	42.3884	53.465	51.6373	28.6367	27.9734	51.8176	40.4159	22.6418	39.872	0.311548	0.413256	0.610745	no	up
hsa-miR-625-5p	MIMAT0003294	miRNA	55	72	38	36	69	30	21	28	43.1734	67.5347	32.7036	33.2556	58.4899	27.2724	42.4367	26.4155	41.4102	0.194019	0.62402	0.779611	no	up
SNORA5C	ENSG00000201772.1	snoRNA	39	41	79	43	44	44	20	67	30.6139	38.4573	67.9891	39.7219	37.2979	39.9995	40.4159	63.2085	44.713	-0.038698	0.916334	0.957101	no	down
RNU4-62P	ENSG00000222057.1	snRNA	70	44	51	41	41	50	23	85	54.948	41.2712	43.8917	37.8744	34.7548	45.454	46.4782	80.1899	48.1078	-0.218228	0.539592	0.716195	no	down
RNU4-41P	ENSG00000201296.1	snRNA	75	26	56	52	35	32	4	33	58.8728	24.3875	48.1948	48.0358	29.6688	29.0906	8.08317	31.1325	34.6833	0.825287	0.0488083	0.153338	no	up
hsa-miR-3622b-5p	MIMAT0018005	miRNA	43	32	59	71	51	45	17	61	33.7537	30.0154	50.7767	65.5874	43.2316	40.9086	34.3535	57.548	44.5219	0.0188292	0.958798	0.974102	no	up
hsa-miR-642b-5p	MIMAT0022736	miRNA	86	46	59	22	34	27	3	26	67.5075	43.1472	50.7767	20.3228	28.8211	24.5452	6.06238	24.5287	33.2139	1.0634	0.0194451	0.0801906	no	up
hsa-miR-495-3p	MIMAT0002817	miRNA	55	36	63	57	47	27	25	35	43.1734	33.7674	54.2192	52.6546	39.8409	24.5452	50.5198	33.0194	41.4675	0.341586	0.334201	0.536651	no	up
SNORD9	ENSG00000199436.1	snoRNA	71	48	50	44	55	70	43	55	55.7329	45.0231	43.0311	40.6457	46.6224	63.6356	86.8941	51.8876	54.1841	-0.407359	0.211383	0.392937	no	down
hsa-miR-767-3p	MIMAT0003883	miRNA	58	54	58	42	61	30	9	31	45.5283	50.651	49.9161	38.7982	51.7084	27.2724	18.1871	29.2457	38.9134	0.512629	0.168483	0.342107	no	up
SNORA72	ENSG00000200355.1	snoRNA	58	53	42	58	66	103	41	94	45.5283	49.7131	36.1461	53.5784	55.9468	93.6353	82.8525	88.6806	63.2601	-0.794434	0.0117635	0.0568374	no	down
hsa-miR-9983-3p	MIMAT0041993	miRNA	24	65	64	55	76	50	32	36	18.8393	60.9688	55.0798	50.8071	64.4236	45.454	64.6654	33.9628	49.2751	-0.16111	0.68728	0.820901	no	down
SCARNA1	ENSG00000252947.1	scaRNA	58	43	56	56	54	97	25	50	45.5283	40.3332	48.1948	51.7309	45.7747	88.1808	50.5198	47.1705	52.1791	-0.325036	0.336459	0.538334	no	down
hsa-miR-642a-5p	MIMAT0003312	miRNA	89	46	61	22	35	27	3	26	69.8624	43.1472	52.4979	20.3228	29.6688	24.5452	6.06238	24.5287	33.8294	1.08167	0.0183475	0.0780464	no	up
hsa-miR-218-2-3p	MIMAT0004566	miRNA	62	47	57	48	63	54	30	38	48.6682	44.0852	49.0554	44.3407	53.4038	49.0903	60.6238	35.8496	48.1396	-0.080233	0.800029	0.888652	no	down
SNORD114-9	ENSG00000201240.1	snoRNA	97	25	44	55	47	44	36	39	76.1422	23.4496	37.8674	50.8071	39.8409	39.9995	72.7486	36.793	47.206	0.0226088	0.955404	0.973355	no	up
RNU2-44P	ENSG00000252604.1	snRNA	25	53	59	75	132	28	24	8	19.6243	49.7131	50.7767	69.2824	111.894	25.4542	48.499	7.54728	47.8488	-0.0345632	0.952155	0.972855	no	down
RNU4-59P	ENSG00000201317.1	snRNA	84	25	67	47	37	35	2	37	65.9376	23.4496	57.6617	43.417	31.3641	31.8178	4.04159	34.9062	36.5744	0.850646	0.0683373	0.190927	no	up
SNORA48	ENSG00000209582.1	snoRNA	74	31	44	71	69	78	27	81	58.0878	29.0774	37.8674	65.5874	58.4899	70.9083	54.5614	76.4162	56.3745	-0.455746	0.187583	0.364703	no	down
SNORA18	ENSG00000207145.1	snoRNA	58	58	69	34	48	43	32	29	45.5283	54.403	59.3829	31.408	40.6886	39.0905	64.6654	27.3589	45.3157	0.183631	0.615461	0.772758	no	up
RNU5F-1	ENSG00000199377.1	snRNA	59	54	62	47	38	41	5	20	46.3133	50.651	53.3586	43.417	32.2118	37.2723	10.104	18.8682	36.5245	0.924	0.0173159	0.0743418	no	up
hsa-miR-411-5p	MIMAT0003329	miRNA	41	44	53	83	49	20	16	12	32.1838	41.2712	45.613	76.6725	41.5363	18.1816	32.3327	11.3209	37.389	0.932141	0.0352339	0.121437	no	up
ENSG10010136167.1	ENSG00000200897.1	snoRNA	48	49	63	75	81	54	25	46	37.6786	45.9611	54.2192	69.2824	68.662	49.0903	50.5198	43.3969	52.3513	-0.0379001	0.90974	0.953778	no	down
RNU4-68P	ENSG00000201184.1	snRNA	81	36	58	66	46	66	23	76	63.5826	33.7674	49.9161	60.9685	38.9932	59.9993	46.4782	71.6992	53.1756	-0.0650764	0.850989	0.91651	no	down
SNORD72	ENSG00000212296.1	snoRNA	87	60	38	56	130	85	61	77	68.2925	56.2789	32.7036	51.7309	110.198	77.2718	123.268	72.6426	74.0484	-0.863923	0.00989841	0.0510256	no	down
RNU6ATAC	ENSG00000221676.1	snRNA	62	42	79	62	51	41	20	28	48.6682	39.3952	67.9891	57.2735	43.2316	37.2723	40.4159	26.4155	45.0827	0.540464	0.113425	0.267398	no	up
RNU6ATAC2P	ENSG00000210678.1	snRNA	62	42	79	62	51	41	20	28	48.6682	39.3952	67.9891	57.2735	43.2316	37.2723	40.4159	26.4155	45.0827	0.540464	0.113425	0.267398	no	up
SNORA14A	ENSG00000201643.1	snoRNA	77	66	52	62	114	106	40	89	60.4428	61.9068	44.7523	57.2735	96.6354	96.3625	80.8317	83.9635	72.7711	-0.678983	0.0176129	0.0753955	no	down
SNORA12	ENSG00000212464.1	snoRNA	81	61	47	70	73	87	36	47	63.5826	57.2169	40.4492	64.6636	61.8806	79.09	72.7486	44.3403	60.4965	-0.185328	0.568755	0.739939	no	down
RNU4-13P	ENSG00000200889.1	snRNA	85	55	64	61	48	67	33	105	66.7225	51.589	55.0798	56.3497	40.6886	60.9084	66.6862	99.0581	62.1353	-0.21545	0.525285	0.705786	no	down
SNORA36C	ENSG00000207016.1	snoRNA	73	48	63	84	153	84	35	91	57.3029	45.0231	54.2192	77.5963	129.695	76.3627	70.7278	85.8503	74.5972	-0.641529	0.0490193	0.153485	no	down
SNORD3G	ENSG00000199666.2	snoRNA	61	59	87	62	41	49	10	22	47.8832	55.3409	74.8741	57.2735	34.7548	44.5449	20.2079	20.755	44.4543	0.939829	0.0101016	0.0515286	no	up
hsa-miR-216a-5p	MIMAT0000273	miRNA	79	76	54	61	149	116	32	84	62.0127	71.2866	46.4736	56.3497	126.304	105.453	64.6654	79.2465	76.474	-0.684336	0.0320789	0.113439	no	down
hsa-miR-5100	MIMAT0022259	miRNA	97	62	57	61	72	111	38	108	76.1422	58.1549	49.0554	56.3497	61.0329	100.908	76.7902	101.888	72.5402	-0.508623	0.105139	0.25442	no	down
SNORA6	ENSG00000206760.1	snoRNA	79	70	79	48	69	63	43	34	62.0127	65.6587	67.9891	44.3407	58.4899	57.2721	86.8941	32.076	59.3417	0.0574334	0.869979	0.930351	no	up
hsa-miR-3127-5p	MIMAT0014990	miRNA	110	56	49	64	87	51	31	62	86.3468	52.527	42.1705	59.121	73.7481	46.3631	62.6446	58.4914	60.1766	-0.00271177	0.993554	0.995595	no	down
SNORA70	ENSG00000252969.1	snoRNA	95	69	51	66	96	111	34	33	74.5722	64.7208	43.8917	60.9685	81.3772	100.908	68.707	31.1325	65.7847	-0.210142	0.575393	0.745937	no	down
hsa-miR-3173-5p	MIMAT0019214	miRNA	98	78	61	50	36	40	18	38	76.9271	73.1626	52.4979	46.1883	30.5164	36.3632	36.3743	35.8496	48.4849	0.844834	0.0108317	0.053573	no	up
hsa-miR-329-3p	MIMAT0001629_1	miRNA	100	39	65	86	78	52	10	59	78.4971	36.5813	55.9404	79.4438	66.119	47.2722	20.2079	55.6612	54.9654	0.375808	0.334674	0.536651	no	up
SNORA28	ENSG00000272533.1	snoRNA	81	59	81	68	116	103	26	82	63.5826	55.3409	69.7104	62.8161	98.3308	93.6353	52.5406	77.3596	71.6645	-0.373854	0.220275	0.400548	no	down
SNORA37	ENSG00000207233.1	snoRNA	71	84	79	55	46	68	43	49	55.7329	78.7905	67.9891	50.8071	38.9932	61.8175	86.8941	46.2271	60.9064	0.142159	0.677143	0.815244	no	up
hsa-miR-301a-3p	MIMAT0000688	miRNA	56	66	80	86	77	40	14	23	43.9584	61.9068	68.8498	79.4438	65.2713	36.3632	28.2911	21.6984	50.7229	0.724324	0.0632862	0.182026	no	up
SNORA74B	ENSG00000212402.1	snoRNA	70	74	77	69	74	84	29	134	54.948	69.4107	66.2679	63.7398	62.7283	76.3627	58.603	126.417	72.3097	-0.361154	0.273559	0.465687	no	down
SNORD113-5	ENSG00000272474.1	snoRNA	85	43	68	100	62	74	34	70	66.7225	40.3332	58.5223	92.3766	52.5561	67.2719	68.707	66.0387	64.066	0.0242405	0.941719	0.966814	no	up
hsa-miR-338-3p	MIMAT0000763	miRNA	46	94	83	68	83	92	28	25	36.1087	88.1703	71.4316	62.8161	70.3574	83.6354	56.5822	23.5853	61.5859	0.138063	0.735406	0.849751	no	up
ENSG10010139344.1	ENSG00000221300.1	snoRNA	118	61	61	61	60	87	31	70	92.6266	57.2169	52.4979	56.3497	50.8607	79.09	62.6446	66.0387	64.6656	0.00223356	0.994505	0.995866	no	up
hsa-miR-218-1-3p	MIMAT0004565	miRNA	78	75	101	58	131	83	52	95	61.2277	70.3487	86.9228	53.5784	111.046	75.4537	105.081	89.624	81.6603	-0.482239	0.107592	0.258646	no	down
ENSG10010138013.1	ENSG00000207100.1	snoRNA	61	63	114	73	98	118	27	77	47.8832	59.0929	98.1109	67.4349	83.0726	107.271	54.5614	72.6426	73.7587	-0.234582	0.488535	0.675516	no	down
hsa-miR-216b-3p	MIMAT0026721	miRNA	63	83	78	85	233	142	47	95	49.4532	77.8525	67.1285	78.5201	197.509	129.089	94.9773	89.624	98.0193	-0.915514	0.00666177	0.039168	no	down
RNU1-67P	ENSG00000207175.1	snRNA	75	90	60	85	27	43	18	61	58.8728	84.4184	51.6373	78.5201	22.8873	39.0905	36.3743	57.548	53.6686	0.807515	0.0254786	0.0958887	no	up
hsa-miR-6842-3p	MIMAT0027587	miRNA	83	77	88	68	164	115	50	166	65.1526	72.2246	75.7347	62.8161	139.019	104.544	101.04	156.606	97.1422	-0.868742	0.00238065	0.0195452	no	down
hsa-miR-138-1-3p	MIMAT0004607	miRNA	95	102	65	55	68	89	56	68	74.5722	95.6742	55.9404	50.8071	57.6422	80.9081	113.164	64.1519	74.1076	-0.170512	0.615113	0.772758	no	down
SNORA11G	ENSG00000221750.1	snoRNA	84	63	89	82	67	97	48	110	65.9376	59.0929	76.5954	75.7488	56.7945	88.1808	96.9981	103.775	77.8904	-0.310518	0.309954	0.509285	no	down
ENSG10010135594.1	ENSG00000207410.1	snoRNA	51	54	153	64	78	106	24	64	40.0335	50.651	131.675	59.121	66.119	96.3625	48.499	60.3783	69.1049	0.0427259	0.915559	0.957101	no	up
SNORD114-21	ENSG00000272344.1	snoRNA	137	37	66	94	55	51	37	67	107.541	34.7053	56.801	86.834	46.6224	46.3631	74.7694	63.2085	64.6056	0.324431	0.393577	0.598485	no	up
hsa-miR-203a-3p	MIMAT0000264	miRNA	54	90	99	85	220	102	36	96	42.3884	84.4184	85.2016	78.5201	186.489	92.7262	72.7486	90.5674	91.6325	-0.619306	0.093105	0.236388	no	down
SNORD115-25	ENSG00000199489.1	snoRNA	145	71	40	85	49	154	95	138	113.821	66.5967	34.4249	78.5201	41.5363	139.998	191.975	130.191	99.6329	-0.769166	0.0810527	0.214577	no	down
ENSG10010139002.1	ENSG00000252923.1	scaRNA	92	83	100	71	82	113	27	128	72.2173	77.8525	86.0622	65.5874	69.5097	102.726	54.5614	120.757	81.1591	-0.218563	0.497525	0.684565	no	down
hsa-miR-134-5p	MIMAT0000447	miRNA	93	48	89	116	79	52	47	103	73.0023	45.0231	76.5954	107.157	66.9667	47.2722	94.9773	97.1713	76.0206	-0.0114985	0.974317	0.985764	no	down
ENSG10010136292.1	ENSG00000221639.1	snoRNA	98	72	108	70	61	118	36	144	76.9271	67.5347	92.9472	64.6636	51.7084	107.271	72.7486	135.851	83.7065	-0.288236	0.406104	0.60667	no	down
hsa-miR-654-3p	MIMAT0004814	miRNA	99	65	95	91	55	54	13	32	77.7121	60.9688	81.7591	84.0627	46.6224	49.0903	26.2703	30.1891	57.0844	0.974781	0.00308599	0.0233296	no	up
hsa-miR-1226-3p	MIMAT0005577	miRNA	97	81	74	97	89	78	40	105	76.1422	75.9765	63.686	89.6053	75.4434	70.9083	80.8317	99.0581	78.9564	-0.0956356	0.739205	0.850783	no	down
hsa-miR-152-5p	MIMAT0026479	miRNA	74	114	100	63	114	74	40	70	58.0878	106.93	86.0622	58.1972	96.6354	67.2719	80.8317	66.0387	77.5069	-0.00762592	0.981172	0.990646	no	down
hsa-miR-582-5p	MIMAT0003247	miRNA	61	97	120	75	136	80	28	33	47.8832	90.9843	103.275	69.2824	115.284	72.7264	56.5822	31.1325	73.3938	0.166334	0.679711	0.816585	no	up
hsa-miR-7854-3p	MIMAT0030429	miRNA	91	106	82	76	105	72	31	83	71.4323	99.4261	70.571	70.2062	89.0063	65.4538	62.6446	78.3031	75.8804	0.066651	0.821798	0.901883	no	up
RNU5A-6P	ENSG00000206863.1	snRNA	90	76	104	88	65	109	28	75	70.6474	71.2866	89.5047	81.2914	55.0991	99.0898	56.5822	70.7558	74.2821	0.141568	0.647838	0.789704	no	up
SNORA3A	ENSG00000200983.1	snoRNA	93	95	95	76	166	92	48	113	73.0023	89.1083	81.7591	70.2062	140.715	83.6354	96.9981	106.605	92.7537	-0.451739	0.120184	0.277085	no	down
hsa-miR-486-3p	MIMAT0004762	miRNA	135	77	72	83	97	105	60	138	105.971	72.2246	61.9648	76.6725	82.2249	95.4534	121.248	130.191	93.2437	-0.429883	0.159601	0.330957	no	down
hsa-miR-888-5p	MIMAT0004916	miRNA	64	98	122	77	132	133	47	89	50.2381	91.9222	104.996	71.1299	111.894	120.908	94.9773	83.9635	91.2535	-0.376358	0.235746	0.417836	no	down
hsa-miR-10395-5p	MIMAT0041621	miRNA	112	82	83	90	122	143	56	104	87.9167	76.9145	71.4316	83.1389	103.417	129.998	113.164	98.1147	95.512	-0.47606	0.0788378	0.211003	no	down
RNU4-89P	ENSG00000272359.1	snRNA	114	64	108	84	51	74	5	46	89.4867	60.0309	92.9472	77.5963	43.2316	67.2719	10.104	43.3969	60.5082	0.926209	0.0223071	0.0874198	no	up
hsa-miR-654-5p	MIMAT0003330	miRNA	128	65	73	105	64	59	55	62	100.476	60.9688	62.8254	96.9954	54.2515	53.6357	111.144	58.4914	74.8485	0.240573	0.488642	0.675516	no	up
SNORA63D	ENSG00000201229.1	snoRNA	128	91	64	95	96	140	40	127	100.476	85.3564	55.0798	87.7577	81.3772	127.271	80.8317	119.813	92.2454	-0.323397	0.304052	0.502389	no	down
hsa-miR-937-3p	MIMAT0004980	miRNA	121	80	97	82	62	79	36	76	94.9815	75.0386	83.4803	75.7488	52.5561	71.8173	72.7486	71.6992	74.7588	0.300398	0.296736	0.495916	no	up
RNU4-78P	ENSG00000222872.1	snRNA	116	76	89	100	68	70	37	89	91.0566	71.2866	76.5954	92.3766	57.6422	63.6356	74.7694	83.9635	76.4157	0.248759	0.391849	0.597156	no	up
hsa-miR-301b-3p	MIMAT0004958	miRNA	58	100	115	102	92	66	18	28	45.5283	93.7982	98.9715	94.2241	77.9865	59.9993	36.3743	26.4155	66.6622	0.710906	0.0716303	0.197704	no	up
SNORA13	ENSG00000238363.1	snoRNA	83	90	112	96	68	105	36	161	65.1526	84.4184	96.3897	88.6815	57.6422	95.4534	72.7486	151.889	89.0469	-0.181932	0.599517	0.764541	no	down
ENSG10010134865.1	ENSG00000252329.1	scaRNA	92	97	108	90	92	124	31	146	72.2173	90.9843	92.9472	83.1389	77.9865	112.726	62.6446	137.738	91.2978	-0.218685	0.491225	0.677807	no	down
hsa-miR-1260b	MIMAT0015041	miRNA	124	89	96	84	161	168	85	223	97.3364	83.4804	82.6197	77.5963	136.476	152.725	171.767	210.38	126.548	-0.974709	0.000369346	0.00450603	no	down
hsa-miR-1292-5p	MIMAT0005943	miRNA	110	70	115	98	89	90	42	131	86.3468	65.6587	98.9715	90.529	75.4434	81.8172	84.8733	123.587	88.4034	-0.100335	0.738371	0.850783	no	down
ENSG10010136707.1	ENSG00000201003.1	snoRNA	115	57	144	81	134	138	35	166	90.2716	53.465	123.93	74.825	113.589	125.453	70.7278	156.606	101.108	-0.454719	0.188803	0.365136	no	down
hsa-miR-3180	MIMAT0018178_1	miRNA	120	89	75	111	101	97	39	121	94.1965	83.4804	64.5466	102.538	85.6156	88.1808	78.8109	114.153	88.9402	-0.0955145	0.744275	0.854277	no	down
hsa-miR-876-3p	MIMAT0004925	miRNA	79	118	98	95	170	82	47	68	62.0127	110.682	84.3409	87.7577	144.105	74.5446	94.9773	64.1519	90.3216	-0.134851	0.691831	0.822779	no	down
SNORD27	ENSG00000275996.1	snoRNA	101	74	115	106	80	44	40	61	79.2821	69.4107	98.9715	97.9191	67.8143	39.9995	80.8317	57.548	73.9721	0.507392	0.110356	0.262276	no	up
hsa-miR-3180-3p	MIMAT0015058	miRNA	120	91	75	111	101	97	39	121	94.1965	85.3564	64.5466	102.538	85.6156	88.1808	78.8109	114.153	89.1747	-0.0877607	0.764185	0.867677	no	down
SNORA79	ENSG00000221303.1	snoRNA	118	105	81	95	111	117	58	161	92.6266	98.4881	69.7104	87.7577	94.0924	106.362	117.206	151.889	102.267	-0.429223	0.136811	0.304858	no	down
hsa-miR-9901	MIMAT0039321	miRNA	98	77	127	105	92	71	41	77	76.9271	72.2246	109.299	96.9954	77.9865	64.5447	82.8525	72.6426	81.6841	0.260477	0.369208	0.573801	no	up
hsa-miR-3059-5p	MIMAT0048633	miRNA	91	148	83	84	175	47	36	59	71.4323	138.821	71.4316	77.5963	148.344	42.7268	72.7486	55.6612	84.8453	0.163689	0.688369	0.821331	no	up
SCARNA10	ENSG00000239002.3	snoRNA	140	85	105	88	53	107	21	82	109.896	79.7285	90.3653	81.2914	44.927	97.2716	42.4367	77.3596	77.9095	0.448956	0.186693	0.364424	no	up
hsa-miR-382-5p	MIMAT0000737	miRNA	104	92	101	128	81	58	38	92	81.637	86.2944	86.9228	118.242	68.662	52.7267	76.7902	86.7937	82.2586	0.392826	0.190839	0.368101	no	up
ENSG10010139717.1	ENSG00000200051.1	snoRNA	152	102	97	82	62	68	47	73	119.316	95.6742	83.4803	75.7488	52.5561	61.8175	94.9773	68.869	81.5548	0.450373	0.146989	0.316926	no	up
SNORD113-7	ENSG00000200632.1	snoRNA	183	98	68	87	84	127	68	104	143.65	91.9222	58.5223	80.3676	71.205	115.453	137.414	98.1147	99.5811	-0.161285	0.641576	0.78622	no	down
hsa-miR-4508	MIMAT0019045	miRNA	107	59	127	137	71	43	61	33	83.9919	55.3409	109.299	126.556	60.1852	39.0905	123.268	31.1325	78.608	0.597313	0.157965	0.330116	no	up
hsa-miR-10395-3p	MIMAT0041622	miRNA	140	99	105	93	117	118	73	114	109.896	92.8602	90.3653	85.9102	99.1785	107.271	147.518	107.549	105.069	-0.27024	0.326329	0.528709	no	down
RNU4-58P	ENSG00000200062.1	snRNA	138	89	107	104	78	99	36	136	108.326	83.4804	92.0865	96.0716	66.119	89.999	72.7486	128.304	92.1419	0.0831654	0.786418	0.881201	no	up
SNORA80E	ENSG00000207475.1	snoRNA	152	93	92	106	112	144	67	230	119.316	87.2323	79.1772	97.9191	94.9401	130.908	135.393	216.984	120.234	-0.591653	0.0656357	0.18681	no	down
hsa-miR-3065-3p	MIMAT0015378	miRNA	92	114	132	100	126	39	20	23	72.2173	106.93	113.602	92.3766	106.808	35.4541	40.4159	21.6984	73.6877	0.901836	0.0361612	0.122387	no	up
hsa-miR-32-5p	MIMAT0000090	miRNA	37	154	122	122	162	115	61	71	29.0439	144.449	104.996	112.699	137.324	104.544	123.268	66.9821	102.913	-0.143371	0.732152	0.849343	no	down
SNORD11B	ENSG00000271852.1	snoRNA	172	114	64	104	114	133	90	124	135.015	106.93	55.0798	96.0716	96.6354	120.908	181.871	116.983	113.687	-0.381306	0.260035	0.44999	no	down
hsa-miR-551b-3p	MIMAT0003233	miRNA	91	148	113	96	146	87	43	42	71.4323	138.821	97.2503	88.6815	123.761	79.09	86.8941	39.6232	90.6942	0.265413	0.472236	0.660268	no	up
RNU4ATAC	ENSG00000264229.1	snRNA	119	96	130	111	91	79	25	65	93.4115	90.0463	111.881	102.538	77.1388	71.8173	50.5198	61.3217	82.3343	0.593619	0.0375416	0.125011	no	up
hsa-miR-3928-3p	MIMAT0018205	miRNA	142	103	87	125	141	105	63	128	111.466	96.6122	74.8741	115.471	119.523	95.4534	127.31	120.757	107.683	-0.212523	0.448053	0.636227	no	down
hsa-miR-133b	MIMAT0000770	miRNA	298	81	57	46	252	200	73	151	233.921	75.9765	49.0554	42.4932	213.615	181.816	147.518	142.455	135.856	-0.770802	0.0932371	0.236388	no	down
ENSG10010138476.1	ENSG00000212161.1	snoRNA	118	138	105	97	191	180	93	202	92.6266	129.442	90.3653	89.6053	161.907	163.634	187.934	190.569	138.26	-0.807	0.00250165	0.0203467	no	down
hsa-miR-744-3p	MIMAT0004946	miRNA	91	113	141	115	104	54	12	67	71.4323	105.992	121.348	106.233	88.1586	49.0903	24.2495	63.2085	78.714	0.820606	0.0257044	0.0964903	no	up
hsa-miR-766-5p	MIMAT0022714	miRNA	143	108	122	101	81	83	44	152	112.251	101.302	104.996	93.3003	68.662	75.4537	88.9149	143.398	98.5348	0.129436	0.67964	0.816585	no	up
hsa-miR-4677-3p	MIMAT0019761	miRNA	85	135	127	121	106	62	16	25	66.7225	126.628	109.299	111.776	89.854	56.363	32.3327	23.5853	77.07	1.01579	0.0122073	0.0584134	no	up
ENSG10010134583.1	ENSG00000200999.1	snoRNA	119	99	132	128	113	93	41	112	93.4115	92.8602	113.602	118.242	95.7877	84.5445	82.8525	105.662	98.3703	0.175133	0.519995	0.702561	no	up
hsa-miR-212-3p	MIMAT0000269	miRNA	130	126	118	107	321	134	103	181	102.046	118.186	101.553	98.8429	272.105	121.817	208.142	170.757	149.181	-0.876766	0.00398569	0.0280531	no	down
hsa-miR-488-3p	MIMAT0004763	miRNA	82	149	138	112	181	80	38	47	64.3676	139.759	118.766	103.462	153.43	72.7264	76.7902	44.3403	96.7052	0.2895	0.460589	0.649902	no	up
SNORA21	ENSG00000199293.1	snoRNA	133	111	112	138	204	188	88	186	104.401	104.116	96.3897	127.48	172.927	170.907	177.83	175.474	141.191	-0.688959	0.00614343	0.0371652	no	down
RNU4-4P	ENSG00000201458.1	snRNA	158	84	151	116	70	98	8	63	124.025	78.7905	129.954	107.157	59.3375	89.0899	16.1663	59.4348	82.9944	0.94436	0.0162921	0.0720593	no	up
hsa-miR-7977	MIMAT0031180	miRNA	158	123	139	88	171	71	45	145	124.025	115.372	119.626	81.2914	144.953	64.5447	90.9357	136.794	109.693	0.00494703	0.987994	0.993079	no	up
hsa-miR-191-3p	MIMAT0001618	miRNA	99	147	140	115	147	118	49	108	77.7121	137.883	120.487	106.233	124.609	107.271	99.0189	101.888	109.388	0.0256651	0.928969	0.959998	no	up
hsa-miR-598-5p	MIMAT0026620	miRNA	157	139	119	99	171	120	57	160	123.24	130.38	102.414	91.4528	144.953	109.09	115.185	150.946	120.958	-0.22138	0.423741	0.619737	no	down
SNORA54	ENSG00000207008.1	snoRNA	170	112	111	123	169	149	77	115	133.445	105.054	95.529	113.623	143.258	135.453	155.601	108.492	123.807	-0.271828	0.315666	0.516352	no	down
SNORA71B	ENSG00000235408.6	snoRNA	157	118	142	106	164	139	44	153	123.24	110.682	122.208	97.9191	139.019	126.362	88.9149	144.342	119.086	-0.14604	0.596805	0.763077	no	down
SNORA20B	ENSG00000206947.1	snoRNA	135	133	138	128	124	206	56	214	105.971	124.752	118.766	118.242	105.112	187.271	113.164	201.89	134.396	-0.38393	0.20501	0.384296	no	down
SNORD97	ENSG00000238622.1	snoRNA	195	92	125	132	135	145	61	165	153.069	86.2944	107.578	121.937	114.437	131.817	123.268	155.663	124.258	-0.163694	0.56849	0.739939	no	down
SNORD115-37	ENSG00000200638.1	snoRNA	185	122	70	163	280	201	146	200	145.22	114.434	60.2435	150.574	237.35	182.725	295.036	188.682	171.783	-0.936886	0.00480873	0.032146	no	down
hsa-miR-500a-5p	MIMAT0004773	miRNA	159	139	120	124	291	181	97	181	124.81	130.38	103.275	114.547	246.675	164.544	196.017	170.757	156.375	-0.718316	0.00720931	0.0412282	no	down
SNORA23	ENSG00000201998.1	snoRNA	156	140	135	112	114	174	61	124	122.455	131.317	116.184	103.462	96.6354	158.18	123.268	116.983	121.061	-0.0640992	0.816851	0.899695	no	down
hsa-miR-500b-5p	MIMAT0016925	miRNA	159	140	122	124	292	181	97	182	124.81	131.317	104.996	114.547	247.522	164.544	196.017	171.701	156.932	-0.713623	0.00749753	0.0420551	no	down
hsa-miR-551b-5p	MIMAT0004794	miRNA	149	144	139	113	184	216	60	224	116.961	135.069	119.626	104.386	155.973	196.361	121.248	211.324	145.118	-0.533244	0.0565436	0.166895	no	down
RNU4-5P	ENSG00000272160.1	snRNA	169	97	158	127	77	108	8	74	132.66	90.9843	135.978	117.318	65.2713	98.1807	16.1663	69.8124	90.7964	0.907853	0.0219402	0.0872838	no	up
SNORA51	ENSG00000271798.1	snoRNA	149	116	133	152	113	129	54	190	116.961	108.806	114.463	140.412	95.7877	117.271	109.123	179.248	122.759	-0.0648713	0.825739	0.904852	no	down
hsa-miR-708-3p	MIMAT0004927	miRNA	115	156	151	125	121	47	26	46	90.2716	146.325	129.954	115.471	102.569	42.7268	52.5406	43.3969	90.4069	0.98894	0.00526131	0.0337831	no	up
hsa-miR-5002-5p	MIMAT0021023	miRNA	112	125	169	143	158	88	24	90	87.9167	117.248	145.445	132.098	133.933	79.9991	48.499	84.9069	103.756	0.456192	0.178627	0.357342	no	up
hsa-miR-210-5p	MIMAT0026475	miRNA	167	176	87	122	127	79	54	115	131.09	165.085	74.8741	112.699	107.655	71.8173	109.123	108.492	110.105	0.287957	0.368058	0.572621	no	up
RNVU1-15	ENSG00000207205.1	snRNA	138	122	132	166	130	75	17	93	108.326	114.434	113.602	153.345	110.198	68.181	34.3535	87.7372	98.7721	0.680749	0.0482446	0.15222	no	up
RNU2-70P	ENSG00000222650.1	snRNA	114	68	189	192	34	73	37	136	89.4867	63.7828	162.658	177.363	28.8211	66.3629	74.7694	128.304	98.9434	0.727438	0.0967401	0.242098	no	up
SNORD124	ENSG00000238793.1	snoRNA	197	125	91	161	214	202	68	128	154.639	117.248	78.3166	148.726	181.403	183.634	137.414	120.757	140.267	-0.324158	0.29436	0.493634	no	down
hsa-miR-488-5p	MIMAT0002804	miRNA	134	182	141	123	259	104	51	96	105.186	170.713	121.348	113.623	219.549	94.5444	103.06	90.5674	127.324	0.00204522	0.995352	0.996033	no	up
SNORD114-22	ENSG00000202293.1	snoRNA	249	86	113	152	117	135	67	109	195.458	80.6665	97.2503	140.412	99.1785	122.726	135.393	102.832	121.74	0.166553	0.613798	0.772758	no	up
hsa-miR-584-5p	MIMAT0003249	miRNA	139	158	168	127	255	192	51	187	109.111	148.201	144.584	117.318	216.158	174.543	103.06	176.418	148.674	-0.379512	0.201268	0.380202	no	down
SNORD115-35	ENSG00000201992.1	snoRNA	248	145	80	132	227	195	144	197	194.673	136.007	68.8498	121.937	192.423	177.271	290.994	185.852	171.001	-0.691709	0.0417971	0.136587	no	down
SCARNA12	ENSG00000238795.1	snoRNA	204	124	156	138	77	153	78	146	160.134	116.31	134.257	127.48	65.2713	139.089	157.622	137.738	129.738	0.116893	0.71445	0.840124	no	up
hsa-miR-3605-5p	MIMAT0017981	miRNA	183	149	155	135	208	189	96	260	143.65	139.759	133.396	124.708	176.317	171.816	193.996	245.287	166.116	-0.539829	0.0358776	0.122218	no	down
ENSG10010139882.1	ENSG00000252404.1	scaRNA	120	161	184	150	134	117	65	163	94.1965	151.015	158.354	138.565	113.589	106.362	131.352	153.776	130.901	0.102992	0.720772	0.84282	no	up
ENSG10010135617.1	ENSG00000252218.1	scaRNA	135	210	173	113	193	109	52	98	105.971	196.976	148.888	104.386	163.602	99.0898	105.081	92.4542	127.056	0.26861	0.408943	0.609047	no	up
hsa-miR-339-5p	MIMAT0000764	miRNA	223	118	158	156	219	104	20	83	175.048	110.682	135.978	144.107	185.642	94.5444	40.4159	78.3031	120.59	0.48827	0.211767	0.392937	no	up
hsa-miR-2355-3p	MIMAT0017950	miRNA	127	184	186	145	173	60	23	45	99.6913	172.589	160.076	133.946	146.648	54.5448	46.4782	42.4535	107.053	0.950265	0.0184534	0.0780464	no	up
hsa-miR-187-3p	MIMAT0000262	miRNA	168	142	168	183	366	156	60	155	131.875	133.193	144.584	169.049	310.251	141.817	121.248	146.229	162.281	-0.321952	0.337012	0.53863	no	down
hsa-miR-1468-5p	MIMAT0006789	miRNA	197	181	152	141	319	199	68	333	154.639	169.775	130.815	130.251	270.41	180.907	137.414	314.156	186.046	-0.632166	0.0423861	0.138203	no	down
RNU5B-6P	ENSG00000252574.2	snRNA	206	189	133	149	102	165	43	129	161.704	177.279	114.463	137.641	86.4633	149.998	86.8941	121.7	129.518	0.401634	0.182083	0.360279	no	up
SNORA58B	ENSG00000201129.1	snoRNA	188	114	254	133	161	215	58	316	147.575	106.93	218.598	122.861	136.476	195.452	117.206	298.118	167.902	-0.331494	0.351815	0.554421	no	down
SNORA49	ENSG00000208892.1	snoRNA	190	163	116	213	149	301	131	180	149.144	152.891	99.8321	196.762	126.304	273.633	264.724	169.814	179.138	-0.474638	0.15392	0.325635	no	down
hsa-miR-3913-5p	MIMAT0018187	miRNA	128	205	198	148	173	153	66	118	100.476	192.286	170.403	136.717	146.648	139.089	133.372	111.322	141.289	0.176066	0.547202	0.723671	no	up
SCARNA23	ENSG00000251869.1	scaRNA	233	185	115	161	176	180	50	58	182.898	173.527	98.9715	148.726	149.192	163.634	101.04	54.7178	134.088	0.362279	0.318825	0.519776	no	up
hsa-miR-6866-5p	MIMAT0027632	miRNA	155	207	193	137	186	161	71	217	121.67	194.162	166.1	126.556	157.668	146.362	143.476	204.72	157.589	-0.104258	0.712491	0.839169	no	down
hsa-miR-365a-5p	MIMAT0009199	miRNA	196	144	174	196	269	318	107	426	153.854	135.069	149.748	181.058	228.026	289.088	216.225	401.893	219.37	-0.877037	0.00226168	0.0188131	no	down
hsa-miR-3622a-5p	MIMAT0018003	miRNA	153	111	222	222	137	162	57	195	120.101	104.116	191.058	205.076	116.132	147.271	115.185	183.965	147.863	0.136413	0.669558	0.81011	no	up
hsa-miR-1251-5p	MIMAT0005903	miRNA	133	178	229	165	272	150	62	168	104.401	166.961	197.082	152.421	230.569	136.362	125.289	158.493	158.947	-0.0748859	0.810192	0.895862	no	down
hsa-miR-138-2-3p	MIMAT0004596	miRNA	202	229	145	133	186	180	81	147	158.564	214.798	124.79	122.861	157.668	163.634	163.684	138.681	155.585	-0.00517463	0.985406	0.992586	no	down
hsa-miR-301a-5p	MIMAT0022696	miRNA	101	254	249	103	129	108	6	53	79.2821	238.247	214.295	95.1478	109.351	98.1807	12.1248	50.0007	112.079	1.197	0.0168191	0.0740465	no	up
hsa-miR-324-5p	MIMAT0000761	miRNA	156	192	163	205	286	99	73	153	122.455	180.093	140.281	189.372	242.436	89.999	147.518	144.342	157.062	0.0152365	0.963687	0.978389	no	up
SNORD115-31	ENSG00000202188.1	snoRNA	269	176	118	174	266	270	141	209	211.157	165.085	101.553	160.735	225.483	245.452	284.932	197.173	198.946	-0.573345	0.0507338	0.156161	no	down
ENSG10010137802.1	ENSG00000200891.1	snoRNA	221	157	211	170	134	187	65	223	173.479	147.263	181.591	157.04	113.589	169.998	131.352	210.38	160.587	0.0728767	0.798162	0.887945	no	up
hsa-miR-15a-5p	MIMAT0000068	miRNA	164	198	207	181	315	104	29	101	128.735	185.72	178.149	167.202	267.019	94.5444	58.603	95.2844	146.907	0.344325	0.396453	0.601458	no	up
hsa-miR-454-5p	MIMAT0003884	miRNA	165	205	183	197	145	110	18	82	129.52	192.286	157.494	181.982	122.913	99.9988	36.3743	77.3596	124.741	0.951317	0.00609469	0.0370233	no	up
hsa-miR-185-3p	MIMAT0004611	miRNA	164	241	205	145	367	166	67	278	128.735	226.054	176.427	133.946	311.098	150.907	135.393	262.268	190.604	-0.37702	0.268233	0.45929	no	down
ENSG10010137843.1	ENSG00000252765.1	scaRNA	162	198	233	179	159	131	74	160	127.165	185.72	200.525	165.354	134.781	119.09	149.539	150.946	154.14	0.294535	0.275069	0.46717	no	up
SNORA81	ENSG00000221420.2	snoRNA	186	182	267	155	80	162	85	75	146.005	170.713	229.786	143.184	67.8143	147.271	171.767	70.7558	143.412	0.605862	0.0893665	0.229531	no	up
hsa-miR-651-5p	MIMAT0003321	miRNA	154	189	221	227	351	131	49	67	120.886	177.279	190.197	209.695	297.535	119.09	99.0189	63.2085	159.614	0.263374	0.527411	0.705786	no	up
SNORD114-3	ENSG00000201839.1	snoRNA	355	153	119	195	126	172	67	140	278.665	143.511	102.414	180.134	106.808	156.362	135.393	132.077	154.421	0.411273	0.220279	0.400548	no	up
SNORA73A	ENSG00000274266.1	snoRNA	200	161	283	168	128	152	88	96	156.994	151.015	243.556	155.193	108.503	138.18	177.83	90.5674	152.73	0.468773	0.130458	0.294284	no	up
RNU5A-8P	ENSG00000200972.1	snRNA	194	215	219	180	80	159	31	89	152.284	201.666	188.476	166.278	67.8143	144.544	62.6446	83.9635	133.459	0.969376	0.00260219	0.0209319	no	up
hsa-miR-3074-5p	MIMAT0019208	miRNA	249	225	190	156	174	101	36	92	195.458	211.046	163.518	144.107	147.496	91.8171	72.7486	86.7937	139.123	0.82823	0.00676999	0.0394348	no	up
hsa-miR-543	MIMAT0004954	miRNA	274	163	218	174	118	147	62	147	215.082	152.891	187.616	160.735	100.026	133.635	125.289	138.681	151.744	0.527521	0.0490648	0.153485	no	up
SNORA14B	ENSG00000207181.1	snoRNA	273	226	108	218	311	299	106	156	214.297	211.984	92.9472	201.381	263.628	271.815	214.204	147.172	202.179	-0.316793	0.343411	0.545285	no	down
hsa-miR-491-5p	MIMAT0002807	miRNA	237	218	184	197	424	227	134	245	186.038	204.48	158.354	181.982	359.416	206.361	270.786	231.136	224.819	-0.547264	0.0454885	0.145722	no	down
ENSG10010136331.1	ENSG00000252682.1	snoRNA	247	178	240	177	264	214	182	384	193.888	166.961	206.549	163.506	223.787	194.543	367.784	362.27	234.911	-0.646459	0.0284855	0.104781	no	down
SNORD88A	ENSG00000221241.1	snoRNA	233	202	223	198	241	221	110	214	182.898	189.472	191.919	182.906	204.291	200.907	222.287	201.89	197.071	-0.148078	0.525598	0.705786	no	down
SNORD38D	ENSG00000207199.1	snoRNA	184	191	312	170	160	120	71	93	144.435	179.155	268.514	157.04	135.629	109.09	143.476	87.7372	153.134	0.660913	0.0313765	0.112615	no	up
hsa-miR-93-3p	MIMAT0004509	miRNA	250	184	217	212	219	127	44	108	196.243	172.589	186.755	195.838	185.642	115.453	88.9149	101.888	155.415	0.600419	0.043294	0.140227	no	up
hsa-miR-128-1-5p	MIMAT0026477	miRNA	278	214	182	196	386	259	143	311	218.222	200.728	156.633	181.058	327.204	235.452	288.973	293.401	237.709	-0.597366	0.0186644	0.0780464	no	down
hsa-miR-374a-3p	MIMAT0004688	miRNA	103	287	272	189	621	285	125	220	80.852	269.201	234.089	174.592	526.409	259.088	252.599	207.55	250.547	-0.718153	0.0689792	0.191988	no	down
hsa-miR-193b-5p	MIMAT0004767	miRNA	266	207	210	196	351	305	235	430	208.802	194.162	180.731	181.058	297.535	277.27	474.886	405.666	277.514	-0.923068	0.000621864	0.00694968	no	down
SNORA35B	ENSG00000271907.1	snoRNA	370	236	97	190	254	246	121	120	290.439	221.364	83.4803	175.515	215.311	223.634	244.516	113.209	195.934	-0.0441977	0.907135	0.952687	no	down
ENSG10010134720.1	ENSG00000251942.1	scaRNA	195	239	263	192	195	193	90	231	153.069	224.178	226.344	177.363	165.297	175.453	181.871	217.928	190.188	0.0758685	0.774614	0.874535	no	up
hsa-miR-676-3p	MIMAT0018204	miRNA	138	319	251	176	220	123	45	108	108.326	299.216	216.016	162.583	186.489	111.817	90.9357	101.888	159.659	0.670527	0.0638488	0.182925	no	up
SCARNA8	ENSG00000251733.1	scaRNA	291	223	175	216	215	334	110	304	228.427	209.17	150.609	199.533	182.251	303.633	222.287	286.797	222.838	-0.338539	0.227553	0.410268	no	down
SNORD113-9	ENSG00000201950.1	snoRNA	184	182	237	304	627	227	163	140	144.435	170.713	203.967	280.825	531.495	206.361	329.389	132.077	249.908	-0.584354	0.140132	0.308502	no	down
RNU7-4P	ENSG00000252770.1	snRNA	202	290	268	152	159	86	66	67	158.564	272.015	230.647	140.412	134.781	78.1809	133.372	63.2085	151.398	0.977165	0.00466207	0.0314456	no	up
RNU7-14P	ENSG00000238468.1	snRNA	204	290	268	153	161	86	67	67	160.134	272.015	230.647	141.336	136.476	78.1809	135.393	63.2085	152.174	0.968757	0.00512225	0.0334776	no	up
ENSG10010137961.1	ENSG00000200072.1	snoRNA	252	202	263	212	228	290	136	312	197.813	189.472	226.344	195.838	193.271	263.633	274.828	294.344	229.443	-0.339746	0.182354	0.360279	no	down
RNU11-3P	ENSG00000212413.1	snRNA	241	170	197	326	230	157	121	111	189.178	159.457	169.543	301.148	194.966	142.726	244.516	104.719	188.281	0.262365	0.434976	0.626776	no	up
SNORA46	ENSG00000207493.1	snoRNA	266	247	210	220	308	445	140	315	208.802	231.682	180.731	203.228	261.085	404.541	282.911	297.174	258.769	-0.597312	0.021123	0.0851903	no	down
hsa-miR-6505-5p	MIMAT0025466	miRNA	261	212	255	234	305	205	67	210	204.877	198.852	219.459	216.161	258.542	186.361	135.393	198.116	202.22	0.0999437	0.713389	0.839551	no	up
hsa-miR-597-3p	MIMAT0026619	miRNA	242	200	265	259	205	173	56	159	189.963	187.596	228.065	239.255	173.774	157.271	113.164	150.002	179.886	0.498365	0.0579112	0.169564	no	up
hsa-miR-31-5p	MIMAT0000089	miRNA	353	245	243	171	470	141	86	141	277.095	229.806	209.131	157.964	398.409	128.18	173.788	133.021	213.424	0.0659204	0.862172	0.923351	no	up
U4	ENSG00000278374.1	snRNA	402	146	257	217	159	165	14	112	315.558	136.945	221.18	200.457	134.781	149.998	28.2911	105.662	161.609	1.04634	0.0114676	0.0559617	no	up
hsa-miR-379-5p	MIMAT0000733	miRNA	216	165	283	332	182	107	83	129	169.554	154.767	243.556	306.69	154.278	97.2716	167.726	121.7	176.943	0.699258	0.0274325	0.101674	no	up
SNORA79B	ENSG00000222489.1	snoRNA	298	292	166	246	276	368	136	242	233.921	273.891	142.863	227.246	233.959	334.542	274.828	228.305	243.694	-0.287468	0.318621	0.519776	no	down
SNORA2A	ENSG00000206612.1	snoRNA	371	195	144	313	244	341	116	285	291.224	182.907	123.93	289.139	206.834	309.996	234.412	268.872	238.414	-0.202147	0.531308	0.708411	no	down
RNU5B-2P	ENSG00000199906.1	snRNA	310	263	216	232	153	313	86	224	243.341	246.689	185.894	214.314	129.695	284.542	173.788	211.324	211.198	0.152991	0.609525	0.770592	no	up
RNU4-91P	ENSG00000201648.1	snRNA	407	149	266	227	162	171	14	112	319.483	139.759	228.925	209.695	137.324	155.453	28.2911	105.662	165.574	1.05793	0.0109545	0.0538588	no	up
RNU7-34P	ENSG00000238904.1	snRNA	241	325	286	172	167	105	78	66	189.178	304.844	246.138	158.888	141.562	95.4534	157.622	62.2651	169.494	0.986286	0.00434943	0.0297549	no	up
RNU4-6P	ENSG00000222736.1	snRNA	409	150	265	227	159	169	14	114	321.053	140.697	228.065	209.695	134.781	153.635	28.2911	107.549	165.471	1.06883	0.00985647	0.050989	no	up
hsa-miR-381-3p	MIMAT0000736	miRNA	241	220	294	282	166	142	71	121	189.178	206.356	253.023	260.502	140.715	129.089	143.476	114.153	179.561	0.788392	0.00231407	0.0191401	no	up
hsa-miR-885-3p	MIMAT0004948	miRNA	305	258	232	252	325	303	199	417	239.416	241.999	199.664	232.789	275.496	275.451	402.138	393.402	282.544	-0.555388	0.0322651	0.113684	no	down
ENSG10010138132.1	ENSG00000201502.1	snoRNA	283	228	295	250	201	248	90	284	222.147	213.86	253.883	230.941	170.384	225.452	181.871	267.929	220.808	0.119696	0.64617	0.788985	no	up
hsa-miR-193b-3p	MIMAT0002819	miRNA	243	327	254	230	413	254	111	205	190.748	306.72	218.598	212.466	350.091	230.906	224.308	193.399	240.905	-0.108229	0.711453	0.838835	no	down
hsa-miR-370-3p	MIMAT0000722	miRNA	372	190	317	203	85	156	76	252	292.009	178.217	272.817	187.524	72.0527	141.817	153.58	237.739	191.97	0.622681	0.0823914	0.216944	no	up
hsa-miR-146b-3p	MIMAT0004766	miRNA	375	236	262	217	780	372	196	356	294.364	221.364	225.483	200.457	661.19	338.178	396.076	335.854	334.121	-0.87927	0.00352978	0.025838	no	down
SNORD63B	ENSG00000222937.1	snoRNA	426	244	199	226	245	400	217	294	334.398	228.868	171.264	208.771	207.681	363.632	438.512	277.363	278.811	-0.443054	0.165925	0.338792	no	down
SNORD96B	ENSG00000208883.1	snoRNA	253	173	464	207	121	142	76	138	198.598	162.271	399.329	191.219	102.569	129.089	153.58	130.191	183.356	0.890248	0.00767683	0.0427334	no	up
hsa-miR-3605-3p	MIMAT0017982	miRNA	318	255	302	229	217	313	95	282	249.621	239.185	259.908	211.542	183.946	284.542	191.975	266.042	235.845	0.0480825	0.855552	0.917603	no	up
RNU7-21P	ENSG00000238558.1	snRNA	263	344	301	188	187	102	86	74	206.447	322.666	259.047	173.668	158.516	92.7262	173.788	69.8124	182.084	0.968478	0.005211	0.0337046	no	up
RNU7-38P	ENSG00000238446.1	snRNA	261	345	302	189	187	104	87	75	204.877	323.604	259.908	174.592	158.516	94.5444	175.809	70.7558	182.826	0.956381	0.00564757	0.0356381	no	up
hsa-miR-23b-5p	MIMAT0004587	miRNA	378	232	241	271	469	501	125	558	296.719	217.612	207.41	250.34	397.562	455.449	252.599	526.423	325.514	-0.7515	0.00979823	0.0508674	no	down
SNORA66	ENSG00000207523.1	snoRNA	332	250	275	266	216	294	158	266	260.61	234.496	236.671	245.722	183.099	267.27	319.285	250.947	249.762	-0.0558776	0.830501	0.908031	no	down
hsa-miR-105-3p	MIMAT0004516_1	miRNA	225	370	301	211	303	200	61	170	176.618	347.053	259.047	194.915	256.847	181.816	123.268	160.38	212.493	0.428832	0.185302	0.362677	no	up
hsa-miR-6511a-3p	MIMAT0025479	miRNA	385	290	217	239	324	371	186	319	302.214	272.015	186.755	220.78	274.648	337.269	375.868	300.948	283.812	-0.389063	0.142924	0.312766	no	down
hsa-miR-6511b-3p	MIMAT0025848	miRNA	379	289	220	243	321	382	193	348	297.504	271.077	189.337	224.475	272.105	347.269	390.013	328.307	290.011	-0.441992	0.0942306	0.236859	no	down
RNU7-20P	ENSG00000251712.3	snRNA	274	358	317	198	190	104	89	79	215.082	335.798	272.817	182.906	161.059	94.5444	179.851	74.5294	189.573	0.990783	0.00383458	0.0275161	no	up
hsa-miR-323b-3p	MIMAT0015050	miRNA	324	225	283	325	300	238	63	186	254.331	211.046	243.556	300.224	254.304	216.361	127.31	175.474	222.826	0.374876	0.192338	0.368695	no	up
hsa-miR-409-3p	MIMAT0001639	miRNA	375	178	270	351	183	215	98	300	294.364	166.961	232.368	324.242	155.125	195.452	198.038	283.023	231.197	0.291527	0.343124	0.545285	no	up
RNVU1-2	ENSG00000238825.1	snRNA	311	224	310	329	246	198	43	303	244.126	210.108	266.793	303.919	208.529	179.998	86.8941	285.853	223.277	0.419319	0.215064	0.397543	no	up
RNU5E-4P	ENSG00000201801.1	snRNA	364	323	264	247	135	281	58	187	285.729	302.968	227.204	228.17	114.437	255.452	117.206	176.418	213.448	0.64763	0.0410072	0.135213	no	up
hsa-miR-550a-3-5p	MIMAT0020925	miRNA	354	208	347	312	259	219	104	231	277.88	195.1	298.636	288.215	219.549	199.089	210.163	217.928	238.32	0.324035	0.202218	0.381012	no	up
RNU4-82P	ENSG00000199313.1	snRNA	455	200	318	270	188	210	17	148	357.162	187.596	273.678	249.417	159.364	190.907	34.3535	139.625	199.013	1.01314	0.0123218	0.0585684	no	up
ENSG10010139489.1	ENSG00000212532.1	snoRNA	272	319	436	213	163	157	64	177	213.512	299.216	375.231	196.762	138.172	142.726	129.331	166.984	207.742	0.907046	0.00194168	0.0168202	no	up
hsa-miR-1343-3p	MIMAT0019776	miRNA	393	267	306	290	259	282	134	377	308.494	250.441	263.35	267.892	219.549	256.361	270.786	355.666	274.067	-0.0155855	0.951906	0.972855	no	down
hsa-miR-892a	MIMAT0004907	miRNA	251	366	301	317	485	515	329	496	197.028	343.301	259.047	292.834	411.124	468.176	664.841	467.932	388.035	-0.878758	0.00169761	0.0151035	no	down
hsa-miR-550a-5p	MIMAT0004800	miRNA	363	223	355	324	268	231	112	254	284.944	209.17	305.521	299.3	227.178	209.998	226.329	239.626	250.258	0.283563	0.255547	0.445383	no	up
ENSG10010134112.1	ENSG00000200706.1	snoRNA	441	286	297	251	258	352	188	385	346.172	268.263	255.605	231.865	218.701	319.996	379.909	363.213	297.966	-0.214217	0.441358	0.632111	no	down
RNU4-8P	ENSG00000201806.1	snRNA	494	187	325	286	203	235	38	178	387.776	175.403	279.702	264.197	172.079	213.634	76.7902	167.927	217.188	0.802459	0.0213974	0.0853565	no	up
ENSG10010134482.1	ENSG00000200422.1	snoRNA	453	290	304	256	267	356	191	389	355.592	272.015	261.629	236.484	226.33	323.633	385.972	366.987	303.58	-0.206947	0.454164	0.643033	no	down
SCARNA14	ENSG00000252712.1	scaRNA	349	371	255	322	367	575	313	692	273.955	347.991	219.459	297.453	311.098	522.721	632.508	652.84	407.253	-0.894299	0.00295716	0.0226664	no	down
hsa-miR-877-5p	MIMAT0004949	miRNA	405	298	292	315	472	328	368	404	317.913	279.519	251.302	290.986	400.105	298.178	743.652	381.138	370.349	-0.671658	0.031534	0.112875	no	down
RNVU1-2A	ENSG00000278099.1	snRNA	400	332	269	309	130	204	105	148	313.988	311.41	231.507	285.444	110.198	185.452	212.183	139.625	223.726	0.828726	0.00392624	0.0277682	no	up
SNORD121A	ENSG00000238886.1	snoRNA	447	360	204	305	290	280	106	240	350.882	337.674	175.567	281.748	245.827	254.542	214.204	226.418	260.858	0.282315	0.322326	0.524317	no	up
hsa-miR-153-3p	MIMAT0000439	miRNA	134	441	388	329	362	218	98	82	105.186	413.65	333.921	303.919	306.86	198.18	198.038	77.3596	242.139	0.566629	0.190805	0.368101	no	up
SNORD115-3	ENSG00000199970.1	snoRNA	424	334	213	363	472	502	275	483	332.828	313.286	183.312	335.327	400.105	456.358	555.718	455.667	379.075	-0.679178	0.0147348	0.0669928	no	down
hsa-miR-501-5p	MIMAT0002872	miRNA	451	314	281	313	554	460	199	530	354.022	294.526	241.835	289.139	469.614	418.177	402.138	500.007	371.182	-0.602886	0.0137761	0.0632324	no	down
SNORA73B	ENSG00000200087.1	snoRNA	391	267	415	291	246	360	127	155	306.924	250.441	357.158	268.816	208.529	327.269	256.641	146.229	265.251	0.33612	0.265142	0.456131	no	up
hsa-miR-1250-5p	MIMAT0005902	miRNA	333	365	347	322	592	296	111	291	261.395	342.363	298.636	297.453	501.826	269.088	224.308	274.532	308.7	-0.0865699	0.77532	0.874535	no	down
SNORD116-11	ENSG00000206609.1	snoRNA	472	385	221	328	368	566	298	359	370.506	361.123	190.197	302.995	311.946	514.539	602.196	338.684	374.024	-0.525568	0.0992841	0.245169	no	down
hsa-miR-30b-3p	MIMAT0004589	miRNA	432	303	361	365	559	365	152	574	339.107	284.209	310.685	337.174	473.853	331.814	307.161	541.518	365.69	-0.383352	0.158902	0.330914	no	down
hsa-miR-135b-3p	MIMAT0004698	miRNA	319	430	397	299	1210	492	260	450	250.406	403.332	341.667	276.206	1025.69	447.268	525.406	424.535	461.814	-0.931495	0.00521762	0.0337046	no	down
RNU4-7P	ENSG00000201628.1	snRNA	554	230	355	346	247	290	70	282	434.874	215.736	305.521	319.623	209.377	263.633	141.456	266.042	269.533	0.529066	0.0881643	0.227491	no	up
SCARNA7	ENSG00000238741.1	scaRNA	525	340	263	364	485	491	307	442	412.11	318.914	226.344	336.251	411.124	446.358	620.384	416.987	398.559	-0.546909	0.0508827	0.156161	no	down
SNORA3B	ENSG00000212607.1	snoRNA	458	343	359	329	305	524	193	599	359.517	321.728	308.963	303.919	258.542	476.358	390.013	565.103	373.018	-0.385394	0.181237	0.360015	no	down
hsa-miR-585-3p	MIMAT0003250	miRNA	374	426	350	344	828	468	255	589	293.579	399.58	301.218	317.775	701.878	425.45	515.302	555.669	438.806	-0.745684	0.00438929	0.029888	no	down
hsa-miR-323a-3p	MIMAT0000755	miRNA	420	288	361	439	383	295	83	242	329.688	270.139	310.685	405.533	324.661	268.179	167.726	228.305	288.114	0.405543	0.153899	0.325635	no	up
hsa-miR-628-3p	MIMAT0003297	miRNA	407	384	319	401	493	396	223	557	319.483	360.185	274.538	370.43	417.906	359.996	450.637	525.48	384.832	-0.404827	0.105422	0.25466	no	down
SNORD10	ENSG00000238917.1	snoRNA	414	301	416	405	316	468	249	337	324.978	282.333	358.019	374.125	267.867	425.45	503.178	317.929	356.735	-0.172347	0.536524	0.712769	no	down
hsa-miR-99a-3p	MIMAT0004511	miRNA	265	341	509	434	751	176	67	167	208.017	319.852	438.057	400.914	636.607	159.998	135.393	157.55	307.048	0.322641	0.47886	0.666663	no	up
hsa-miR-891a-5p	MIMAT0004902	miRNA	388	445	355	378	509	483	221	536	304.569	417.402	305.521	349.183	431.469	439.086	446.595	505.668	399.937	-0.405688	0.090171	0.230787	no	down
hsa-miR-324-3p	MIMAT0000762	miRNA	363	478	395	330	444	263	100	271	284.944	448.355	339.946	304.843	376.37	239.088	202.079	255.664	306.411	0.355533	0.219614	0.400548	no	up
SCARNA5	ENSG00000252010.1	scaRNA	547	365	377	354	291	480	254	691	429.379	342.363	324.454	327.013	246.675	436.359	513.282	651.897	408.928	-0.375366	0.231658	0.414042	no	down
ENSG10010136168.1	ENSG00000201009.1	snoRNA	410	432	523	293	241	399	140	302	321.838	405.208	450.105	270.663	204.291	362.723	282.911	284.91	322.831	0.351608	0.219277	0.400548	no	up
SNORA64	ENSG00000207405.1	snoRNA	503	436	294	446	375	941	399	639	394.84	408.96	253.023	411.999	317.88	855.445	806.297	602.839	506.41	-0.812595	0.0149444	0.0677356	no	down
SNORD54	ENSG00000238650.1	snoRNA	615	408	312	389	642	799	359	562	482.757	382.697	268.514	359.345	544.21	726.355	725.465	530.197	502.442	-0.756834	0.00560441	0.0355189	no	down
SNORA68	ENSG00000207166.1	snoRNA	592	483	213	434	437	1031	308	362	464.703	453.045	183.312	400.914	370.436	937.262	622.404	341.515	471.699	-0.596359	0.118645	0.275062	no	down
SNORD53	ENSG00000265145.1	snoRNA	624	429	377	378	455	573	343	543	489.822	402.394	324.454	349.183	385.694	520.903	693.132	512.272	459.732	-0.427983	0.119806	0.27665	no	down
SNORA58	ENSG00000249020.1	snoRNA	514	500	434	359	674	791	313	904	403.475	468.991	373.51	331.632	571.336	719.083	632.508	852.843	544.172	-0.815856	0.00123499	0.0117404	no	down
hsa-miR-483-3p	MIMAT0002173	miRNA	1079	112	362	340	49	37	96	133	846.984	105.054	311.545	314.08	41.5363	33.636	193.996	125.474	246.538	2.00596	0.0123924	0.0587137	no	up
RNU4-1	ENSG00000200795.1	snRNA	661	315	479	444	314	392	91	363	518.866	295.464	412.238	410.152	266.171	356.359	183.892	342.458	348.2	0.505528	0.0900354	0.230787	no	up
hsa-miR-873-5p	MIMAT0004953	miRNA	308	563	535	440	470	206	92	146	241.771	528.084	460.433	406.457	398.409	187.271	185.913	137.738	318.259	0.844442	0.0212373	0.0853565	no	up
SNORA77	ENSG00000221643.1	snoRNA	335	546	562	443	591	473	208	602	262.965	512.138	483.67	409.228	500.978	429.995	420.325	567.933	448.404	-0.204204	0.469467	0.657075	no	down
hsa-miR-184	MIMAT0000454	miRNA	473	429	517	487	166	243	107	277	371.291	402.394	444.942	449.874	140.715	220.907	216.225	261.325	313.459	0.992879	0.000238686	0.00306523	no	up
SNORA61	ENSG00000278274.1	snoRNA	574	496	448	417	367	597	238	491	450.573	465.239	385.559	385.21	311.098	542.721	480.949	463.214	435.57	-0.0910693	0.728063	0.84594	no	down
hsa-miR-628-5p	MIMAT0004809	miRNA	293	559	517	531	887	300	137	258	229.996	524.332	444.942	490.519	751.891	272.724	276.849	243.4	404.332	0.126633	0.74877	0.857746	no	up
SNORA62	ENSG00000202363.1	snoRNA	509	508	468	446	316	522	230	439	399.55	476.495	402.771	411.999	267.867	474.54	464.782	414.157	414.02	0.0627335	0.813849	0.898548	no	up
SNORD115-41	ENSG00000200478.1	snoRNA	732	508	244	473	667	759	405	489	574.599	476.495	209.992	436.941	565.402	689.992	818.421	461.328	529.146	-0.576372	0.0828094	0.217653	no	down
RNU4-2	ENSG00000202538.1	snRNA	693	345	501	445	334	411	94	406	543.985	323.604	431.172	411.076	283.125	373.632	189.955	383.025	367.446	0.470541	0.116498	0.272142	no	up
hsa-miR-28-5p	MIMAT0000085	miRNA	373	546	557	493	652	646	231	675	292.794	512.138	479.366	455.416	552.687	587.266	466.803	636.802	497.909	-0.369107	0.166972	0.340085	no	down
RNU1-89P	ENSG00000207322.1	snRNA	575	435	436	555	328	324	250	253	451.358	408.022	375.231	512.69	278.039	294.542	505.198	238.683	382.97	0.416062	0.158218	0.330116	no	up
hsa-miR-532-3p	MIMAT0004780	miRNA	701	481	418	428	1214	742	320	754	550.265	451.169	359.74	395.372	1029.08	674.538	646.654	711.331	602.269	-0.802585	0.00295184	0.0226664	no	down
hsa-miR-148b-5p	MIMAT0004699	miRNA	333	611	607	435	508	246	138	232	261.395	573.107	522.398	401.838	430.621	223.634	278.869	218.871	363.842	0.609155	0.0661999	0.18681	no	up
hsa-miR-27b-5p	MIMAT0004588	miRNA	461	583	478	505	1035	671	264	593	361.872	546.844	411.377	466.502	877.348	609.993	533.489	559.442	545.858	-0.532415	0.0499791	0.154692	no	down
hsa-miR-3177-3p	MIMAT0015054	miRNA	652	522	406	482	592	494	232	507	511.801	489.627	349.413	445.255	501.826	449.086	468.824	478.309	461.767	-0.0798142	0.738919	0.850783	no	down
hsa-miR-1276	MIMAT0005930	miRNA	562	477	554	489	413	311	91	318	441.154	447.417	476.785	451.721	350.091	282.724	183.892	300.004	366.724	0.695186	0.00855582	0.0457143	no	up
hsa-miR-362-5p	MIMAT0000705	miRNA	626	594	455	437	1368	675	286	613	491.392	557.161	391.583	403.686	1159.63	613.629	577.947	578.311	596.667	-0.669519	0.0276628	0.102269	no	down
hsa-miR-196b-5p	MIMAT0001080	miRNA	2237	5	60	90	2	105	0	12	1755.98	4.68991	51.6373	83.1389	1.69536	95.4534	0	11.3209	250.489	4.12327	0.0323035	0.113684	no	up
hsa-miR-1262	MIMAT0005914	miRNA	517	486	528	637	644	522	237	606	405.83	455.859	454.408	588.439	545.905	474.54	478.928	571.707	496.952	-0.122259	0.613027	0.772758	no	down
SNORD35B	ENSG00000200530.1	snoRNA	755	442	437	570	636	903	604	968	592.653	414.588	376.092	526.546	539.124	820.9	1220.56	913.221	675.46	-0.868943	0.00409645	0.0282887	no	down
hsa-miR-346	MIMAT0000773	miRNA	740	491	423	577	657	664	305	767	580.878	460.549	364.043	533.013	556.925	603.629	616.342	723.596	554.872	-0.36716	0.146657	0.316675	no	down
hsa-miR-490-5p	MIMAT0004764	miRNA	572	789	528	338	568	416	273	460	449.003	740.068	454.408	312.233	481.482	378.177	551.677	433.969	475.127	0.085485	0.778639	0.876194	no	up
SNORA57	ENSG00000206597.1	snoRNA	609	503	346	774	598	1133	415	545	478.047	471.805	297.775	714.995	506.912	1029.99	838.629	514.159	606.539	-0.557476	0.100376	0.246561	no	down
hsa-miR-4473	MIMAT0019000	miRNA	489	741	576	432	630	465	170	582	383.851	695.045	495.718	399.067	534.038	422.722	343.535	549.065	477.88	0.0908285	0.755039	0.862526	no	up
hsa-miR-196a-5p	MIMAT0000226_1	miRNA	2354	5	61	92	2	113	0	12	1847.82	4.68991	52.4979	84.9864	1.69536	102.726	0	11.3209	263.217	4.10018	0.0349085	0.121392	no	up
RNU2-59P	ENSG00000222414.1	snRNA	781	620	344	550	322	768	305	988	613.062	581.549	296.054	508.071	272.953	698.174	616.342	932.089	564.787	-0.33394	0.362792	0.567444	no	down
hsa-miR-181c-5p	MIMAT0000258	miRNA	518	727	589	467	857	373	161	384	406.615	681.913	506.906	431.399	726.461	339.087	325.348	362.27	472.5	0.206431	0.528898	0.707129	no	up
SNORD115-30	ENSG00000200987.1	snoRNA	807	591	369	578	771	1020	576	896	633.471	554.347	317.569	533.936	653.561	927.262	1163.98	845.296	703.678	-0.814223	0.00602766	0.0369226	no	down
hsa-miR-3158-3p	MIMAT0015032	miRNA	547	610	661	538	496	252	178	404	429.379	572.169	568.871	496.986	420.449	229.088	359.701	381.138	432.223	0.572563	0.0359809	0.122218	no	up
SNORA63C	ENSG00000201448.1	snoRNA	488	609	677	588	858	750	220	700	383.066	571.231	582.641	543.174	727.309	681.81	444.575	660.387	574.274	-0.276377	0.304385	0.502389	no	down
hsa-miR-1271-5p	MIMAT0005796	miRNA	538	643	649	540	511	263	71	319	422.314	603.122	558.544	498.833	433.164	239.088	143.476	300.948	399.936	0.892321	0.00671332	0.0393132	no	up
hsa-miR-766-3p	MIMAT0003888	miRNA	812	629	488	496	708	529	461	724	637.396	589.991	419.984	458.188	600.157	480.903	931.586	683.029	600.154	-0.353402	0.217095	0.398779	no	down
hsa-miR-331-5p	MIMAT0004700	miRNA	646	598	673	520	738	462	265	489	507.091	560.913	579.199	480.358	625.587	419.995	535.51	461.328	521.248	0.0593389	0.807991	0.894104	no	up
SNORA8	ENSG00000207304.1	snoRNA	819	655	420	585	781	1058	325	534	642.891	614.378	361.461	540.403	662.037	961.807	656.758	503.781	617.94	-0.3673	0.213766	0.396144	no	down
hsa-miR-10b-3p	MIMAT0004556	miRNA	2248	68	302	82	77	331	44	101	1764.61	63.7828	259.908	75.7488	65.2713	300.906	88.9149	95.2844	339.304	1.97459	0.0766997	0.207174	no	up
hsa-miR-138-5p	MIMAT0000430	miRNA	514	744	627	572	1322	489	329	360	403.475	697.859	539.61	528.394	1120.63	444.54	664.841	339.628	592.372	-0.244629	0.499707	0.685694	no	down
SNORD35A	ENSG00000200259.1	snoRNA	861	451	439	755	930	839	380	503	675.86	423.03	377.813	697.443	788.342	762.718	767.902	474.535	620.955	-0.360958	0.232707	0.414951	no	down
hsa-miR-25-5p	MIMAT0004498	miRNA	784	533	648	636	923	778	302	900	615.417	499.944	557.683	587.515	782.408	707.265	610.28	849.069	651.198	-0.385125	0.100758	0.246672	no	down
hsa-miR-125a-3p	MIMAT0004602	miRNA	752	627	625	592	789	661	363	875	590.298	588.115	537.889	546.869	668.819	600.902	733.548	825.484	636.49	-0.321289	0.161891	0.333726	no	down
SCARNA3	ENSG00000252906.1	scaRNA	755	649	629	570	873	714	182	738	592.653	608.75	541.331	526.546	740.024	649.083	367.784	696.237	590.301	-0.115947	0.674187	0.81281	no	down
hsa-miR-30c-1-3p	MIMAT0004674	miRNA	599	668	791	571	977	771	309	1004	470.198	626.572	680.752	527.47	828.183	700.901	624.425	947.184	675.711	-0.429523	0.0943229	0.236859	no	down
hsa-miR-194-5p	MIMAT0000460	miRNA	499	696	761	668	925	337	172	311	391.7	652.836	654.933	617.075	784.103	306.36	347.576	293.401	505.998	0.41789	0.237942	0.419695	no	up
hsa-miR-3200-3p	MIMAT0015085	miRNA	699	792	632	539	765	444	254	576	548.695	742.882	543.913	497.91	648.475	403.632	513.282	543.404	555.274	0.145432	0.580492	0.749418	no	up
hsa-miR-9985	MIMAT0039763	miRNA	554	811	740	544	1687	513	175	363	434.874	760.703	636.86	502.528	1430.03	466.358	353.639	342.458	615.932	-0.152953	0.719062	0.842166	no	down
SNORD14B	ENSG00000201403.1	snoRNA	715	549	802	671	417	461	245	358	561.254	514.952	690.219	619.847	353.482	419.086	495.094	337.741	498.959	0.575663	0.0211132	0.0851903	no	up
hsa-miR-127-3p	MIMAT0000446	miRNA	1186	465	567	619	701	646	236	741	930.975	436.162	487.973	571.811	594.223	587.266	476.907	699.067	598.048	0.0409027	0.891168	0.94145	no	up
RNVU1-17	ENSG00000207349.1	snRNA	800	594	586	805	583	549	303	523	627.977	557.161	504.324	743.631	494.197	499.085	612.3	493.404	566.51	0.215236	0.378353	0.583178	no	up
RNU11-6P	ENSG00000212429.1	snRNA	739	562	592	907	748	622	575	294	580.093	527.146	509.488	837.855	634.064	565.448	1161.96	277.363	636.677	-0.101194	0.78855	0.881249	no	down
SNORD11	ENSG00000238317.2	snoRNA	923	733	493	671	447	713	425	674	724.528	687.541	424.287	619.847	378.913	648.174	858.837	635.859	622.248	-0.0353031	0.908293	0.953219	no	down
SNORD14A	ENSG00000272034.1	snoRNA	915	667	600	705	576	1116	467	714	718.248	625.634	516.373	651.255	488.263	1014.53	943.711	673.595	703.952	-0.311552	0.283635	0.47839	no	down
hsa-miR-505-5p	MIMAT0004776	miRNA	1024	644	667	604	1004	1298	551	1696	803.81	604.06	574.035	557.954	851.07	1179.99	1113.46	1600.02	910.55	-0.901433	0.00107696	0.0106096	no	down
hsa-miR-193a-5p	MIMAT0004614	miRNA	416	403	875	1226	1136	1094	678	1617	326.548	378.007	753.044	1132.54	962.964	994.534	1370.1	1525.49	930.403	-0.905734	0.0170203	0.0740465	no	down
hsa-miR-660-5p	MIMAT0003338	miRNA	638	850	883	636	2110	854	241	526	500.811	797.285	759.929	587.515	1788.6	776.355	487.011	496.234	774.218	-0.425183	0.282512	0.477044	no	down
hsa-let-7a-2-3p	MIMAT0010195	miRNA	655	680	904	783	873	584	150	662	514.156	637.828	778.002	723.308	740.024	530.903	303.119	624.538	606.485	0.267427	0.383695	0.588272	no	up
hsa-miR-582-3p	MIMAT0004797	miRNA	480	1021	1024	562	623	547	233	341	376.786	957.68	881.277	519.156	528.104	497.267	470.845	321.703	569.102	0.589095	0.0776279	0.208527	no	up
SNORD115-38	ENSG00000201907.1	snoRNA	1171	856	411	727	987	1182	612	938	919.201	802.913	353.716	671.578	836.659	1074.53	1236.73	884.919	847.53	-0.552692	0.0807035	0.21404	no	down
hsa-miR-140-5p	MIMAT0000431	miRNA	460	817	923	898	1042	523	216	429	361.087	766.331	794.354	829.541	883.282	475.449	436.491	404.723	618.907	0.320846	0.355348	0.556991	no	up
U8	ENSG00000201398.1	snoRNA	930	577	911	767	422	492	156	659	730.023	541.216	784.027	708.528	357.721	447.268	315.244	621.707	563.217	0.663218	0.020533	0.0837334	no	up
SNORA63	ENSG00000199552.1	snoRNA	745	848	842	795	1217	1102	325	1016	584.803	795.409	724.644	734.394	1031.63	1001.81	656.758	958.505	810.993	-0.364084	0.150976	0.322419	no	down
SNORD34	ENSG00000202503.1	snoRNA	1180	643	553	932	1275	1102	611	800	926.266	603.122	475.924	860.949	1080.79	1001.81	1234.7	754.728	867.286	-0.505496	0.0853176	0.222806	no	down
hsa-miR-425-3p	MIMAT0001343	miRNA	741	850	840	831	1486	674	205	522	581.663	797.285	722.922	767.649	1259.65	612.72	414.263	492.46	706.077	0.0438192	0.899614	0.947507	no	up
hsa-miR-106b-5p	MIMAT0000680	miRNA	611	821	1012	847	1378	482	169	347	479.617	770.083	870.949	782.429	1168.1	438.177	341.514	327.363	647.279	0.349352	0.381073	0.585405	no	up
SNORD115-8	ENSG00000200726.1	snoRNA	1225	886	456	842	1075	1294	670	1042	961.589	831.052	392.444	777.811	911.255	1176.35	1353.93	983.034	923.433	-0.577568	0.061355	0.177517	no	down
hsa-miR-452-5p	MIMAT0001635	miRNA	564	737	915	1135	987	452	240	402	442.724	691.293	787.469	1048.47	836.659	410.904	484.99	379.251	635.221	0.490924	0.151299	0.322419	no	up
SNORD14E	ENSG00000200879.1	snoRNA	967	754	887	886	668	741	440	579	759.067	707.238	763.372	818.456	566.25	673.629	889.149	546.235	715.424	0.191467	0.44722	0.63566	no	up
SCARNA6	ENSG00000251791.1	scaRNA	1189	868	729	734	597	891	425	1171	933.33	814.168	627.393	678.044	506.064	809.991	858.837	1104.73	791.57	-0.102757	0.725712	0.845507	no	down
hsa-miR-641	MIMAT0003311	miRNA	798	1061	938	686	939	617	213	692	626.407	995.199	807.263	633.703	795.971	560.903	430.429	652.84	687.839	0.325066	0.254224	0.444134	no	up
hsa-miR-15b-5p	MIMAT0000417	miRNA	870	857	817	949	1177	385	147	449	682.925	803.851	703.128	876.653	997.718	349.996	297.057	423.591	641.865	0.565164	0.121144	0.278422	no	up
SNORA11B	ENSG00000221102.1	snoRNA	1106	966	691	777	951	1450	677	1721	868.178	906.091	594.69	717.766	806.143	1318.17	1368.08	1623.61	1025.34	-0.728545	0.0109832	0.0538588	no	down
SNORD15B	ENSG00000207445.1	snoRNA	1062	820	811	857	555	964	502	620	833.639	769.145	697.964	791.667	470.462	876.353	1014.44	584.914	754.823	0.0725183	0.803032	0.889962	no	up
hsa-miR-148a-5p	MIMAT0004549	miRNA	709	1016	1119	712	1121	839	259	895	556.544	952.99	963.036	657.721	950.248	762.718	523.386	844.352	776.374	0.0208313	0.943499	0.967285	no	up
SNORA53	ENSG00000212443.1	snoRNA	1195	820	888	747	577	914	318	917	938.04	769.145	764.232	690.053	489.111	830.899	642.612	865.107	748.65	0.160578	0.550876	0.72452	no	up
hsa-miR-6130	MIMAT0024614	miRNA	713	1024	1084	810	1366	873	210	827	559.684	960.494	932.914	748.25	1157.93	793.627	424.367	780.2	794.683	0.0179764	0.956103	0.97339	no	up
SNORA11F	ENSG00000221164.1	snoRNA	1213	1009	710	802	1005	1585	740	1899	952.17	946.424	611.042	740.86	851.918	1440.89	1495.39	1791.54	1103.78	-0.779153	0.00817601	0.044663	no	down
hsa-let-7e-3p	MIMAT0004485	miRNA	1123	894	855	879	1372	987	258	1062	881.522	838.556	735.832	811.99	1163.02	897.262	521.365	1001.9	856.431	-0.135456	0.633562	0.784708	no	down
hsa-miR-589-5p	MIMAT0004799	miRNA	936	951	1060	805	923	531	182	690	734.733	892.021	912.259	743.631	782.408	482.722	367.784	650.953	695.814	0.520095	0.0697955	0.193891	no	up
hsa-miR-345-5p	MIMAT0000772	miRNA	976	1147	905	794	1102	565	219	520	766.132	1075.87	778.863	733.47	934.142	513.63	442.554	490.573	716.904	0.492219	0.104905	0.254274	no	up
hsa-miR-4521	MIMAT0019058	miRNA	1098	1158	838	803	2743	1110	848	1007	861.898	1086.18	721.201	741.784	2325.18	1009.08	1713.63	950.014	1176.12	-0.814027	0.0130147	0.0608738	no	down
hsa-let-7c-3p	MIMAT0026472	miRNA	627	878	1395	996	751	595	130	470	492.177	823.548	1200.57	920.07	636.607	540.903	262.703	443.403	664.997	0.86382	0.0116793	0.0566175	no	up
hsa-miR-342-5p	MIMAT0004694	miRNA	1236	988	929	980	855	1014	538	1495	970.224	926.726	799.518	905.29	724.766	921.807	1087.19	1410.4	968.24	-0.201931	0.452891	0.641851	no	down
hsa-miR-618	MIMAT0003287	miRNA	926	1372	1217	712	840	594	189	582	726.883	1286.91	1047.38	657.721	712.05	539.994	381.93	549.065	737.741	0.765871	0.0122094	0.0584134	no	up
hsa-miR-217-5p	MIMAT0000274	miRNA	882	1390	958	994	4031	1743	478	1401	692.344	1303.8	824.476	918.223	3416.99	1584.53	965.939	1321.72	1378.5	-0.964154	0.010476	0.0525236	no	down
SNORD73A	ENSG00000208797.1	snoRNA	1521	828	702	1270	2093	1138	675	901	1193.94	776.649	604.157	1173.18	1774.19	1034.53	1364.04	850.013	1096.34	-0.422153	0.191197	0.368305	no	down
SNORD18C	ENSG00000199574.1	snoRNA	1419	1098	738	1092	1125	1609	859	992	1113.87	1029.9	635.139	1008.75	953.639	1462.71	1735.86	935.863	1109.47	-0.42447	0.15956	0.330957	no	down
hsa-miR-124-5p	MIMAT0004591_2	miRNA	1097	1275	1088	928	1487	461	174	358	861.113	1195.93	936.357	857.254	1260.5	419.086	351.618	337.741	777.449	0.698707	0.0805846	0.21404	no	up
hsa-miR-885-5p	MIMAT0004947	miRNA	1141	1213	1106	975	1461	1090	389	1419	895.652	1137.77	951.848	900.671	1238.46	990.898	786.089	1338.7	1030.01	-0.165782	0.522121	0.703853	no	down
SNORD83B	ENSG00000209480.1	snoRNA	1379	994	1166	1082	880	1106	642	1077	1082.47	932.354	1003.49	999.514	745.958	1005.44	1297.35	1016.05	1010.33	-0.0148077	0.952839	0.972855	no	down
ENSG10010137281.1	ENSG00000201882.1	snoRNA	1503	1456	798	883	953	1201	655	1735	1179.81	1365.7	686.776	815.685	807.838	1091.81	1323.62	1636.82	1113.51	-0.263379	0.402632	0.605992	no	down
hsa-miR-139-3p	MIMAT0004552	miRNA	1459	1140	1143	944	1243	1719	782	1914	1145.27	1069.3	983.691	872.035	1053.67	1562.71	1580.26	1805.69	1259.08	-0.559985	0.0290114	0.106182	no	down
hsa-miR-365a-3p	MIMAT0000710	miRNA	1278	1177	1152	1067	3514	1431	594	1474	1003.19	1104	991.436	985.658	2978.74	1300.89	1200.35	1390.59	1369.36	-0.751191	0.0186786	0.0780464	no	down
hsa-miR-365b-3p	MIMAT0022834	miRNA	1279	1177	1152	1067	3515	1431	594	1474	1003.98	1104	991.436	985.658	2979.59	1300.89	1200.35	1390.59	1369.56	-0.751091	0.018712	0.0780464	no	down
SNORD94	ENSG00000208772.1	snoRNA	1636	1087	843	1152	1068	1923	753	981	1284.21	1019.59	725.504	1064.18	905.321	1748.16	1521.66	925.486	1149.26	-0.316585	0.302345	0.501283	no	down
RNU5A-1	ENSG00000199568.1	snRNA	1490	1125	989	1125	743	1308	367	853	1169.61	1055.23	851.155	1039.24	629.826	1189.08	741.631	804.729	935.061	0.289599	0.289613	0.486789	no	up
SNORD8	ENSG00000200785.1	snoRNA	1541	1219	650	1320	1175	2236	893	1195	1209.64	1143.4	559.404	1219.37	996.023	2032.7	1804.57	1127.38	1261.56	-0.528169	0.1148	0.268907	no	down
SNORD31B	ENSG00000201847.1	snoRNA	1726	1171	1037	858	622	1275	775	1793	1354.86	1098.38	892.465	792.591	527.256	1159.08	1566.11	1691.53	1135.28	-0.255702	0.468462	0.656665	no	down
SNORD98	ENSG00000283551.1	snoRNA	1657	1315	776	1104	2346	2197	1196	1771	1300.7	1233.45	667.843	1019.84	1988.66	1997.25	2416.87	1670.78	1536.92	-0.934797	0.000813113	0.00866837	no	down
hsa-miR-95-3p	MIMAT0000094	miRNA	978	1159	1365	1344	1127	578	252	665	767.701	1087.12	1174.75	1241.54	955.334	525.448	509.24	627.368	861.063	0.704527	0.0161134	0.0714848	no	up
ENSG10010138924.1	ENSG00000201592.1	snoRNA	1478	1307	1038	1080	1214	966	515	1124	1160.19	1225.94	893.326	997.667	1029.08	878.172	1040.71	1060.39	1035.68	0.0939202	0.686261	0.820901	no	up
hsa-miR-873-3p	MIMAT0022717	miRNA	1427	1232	1055	1264	1393	1088	670	1144	1120.15	1155.59	907.956	1167.64	1180.82	989.079	1353.93	1079.26	1119.3	-0.0800594	0.733052	0.849714	no	down
hsa-miR-455-3p	MIMAT0004784	miRNA	1138	1367	1264	1214	2075	1190	469	1429	893.297	1282.22	1087.83	1121.45	1758.93	1081.81	947.752	1348.13	1190.18	-0.229647	0.402222	0.605992	no	down
SNORD115-23	ENSG00000201331.1	snoRNA	2118	1298	583	1265	2098	2458	1001	1270	1662.57	1217.5	501.743	1168.56	1778.43	2234.52	2022.81	1198.13	1473.03	-0.668511	0.0575052	0.169051	no	down
SNORA11D	ENSG00000221475.1	snoRNA	1673	1420	965	1205	1365	1949	919	2203	1313.26	1331.93	830.5	1113.14	1157.08	1771.8	1857.11	2078.33	1431.64	-0.580658	0.0375716	0.125011	no	down
SNORA11E	ENSG00000221705.1	snoRNA	1673	1420	965	1205	1365	1949	919	2203	1313.26	1331.93	830.5	1113.14	1157.08	1771.8	1857.11	2078.33	1431.64	-0.580658	0.0375716	0.125011	no	down
hsa-miR-490-3p	MIMAT0002806	miRNA	1323	1734	1327	1004	1450	907	409	1058	1038.52	1626.46	1142.05	927.461	1229.13	824.536	826.505	998.128	1076.6	0.286775	0.298546	0.497237	no	up
SNORD91B	ENSG00000275084.4	snoRNA	1897	1487	727	1340	1273	1725	743	1221	1489.09	1394.78	625.672	1237.85	1079.1	1568.16	1501.45	1151.9	1256	-0.158559	0.608104	0.770124	no	down
hsa-miR-3909	MIMAT0018183	miRNA	1524	1517	1689	1348	1268	1511	504	1772	1196.3	1422.92	1453.59	1245.24	1074.86	1373.62	1018.48	1671.72	1307.09	0.0485251	0.849122	0.915948	no	up
RNVU1-31	ENSG00000270722.1	snRNA	1826	1422	1356	1609	987	1390	777	1071	1433.36	1333.81	1167	1486.34	836.659	1263.62	1570.16	1010.39	1262.67	0.213403	0.425864	0.621212	no	up
hsa-miR-598-3p	MIMAT0003266	miRNA	1036	1925	1780	1424	2202	840	296	622	813.23	1805.62	1531.91	1315.44	1866.59	763.627	598.155	586.801	1160.17	0.517456	0.187091	0.364703	no	up
SNORA11	ENSG00000221716.1	snoRNA	2047	1702	1174	1374	1523	2691	1199	3044	1606.84	1596.45	1010.37	1269.25	1291.02	2446.34	2422.93	2871.74	1814.37	-0.719882	0.0172947	0.0743418	no	down
hsa-miR-130a-3p	MIMAT0000425	miRNA	1347	1632	1501	1767	2041	985	521	867	1057.36	1530.79	1291.79	1632.29	1730.11	895.444	1052.83	817.937	1251.07	0.293364	0.331425	0.53378	no	up
SNORD92	ENSG00000264994.1	snoRNA	2071	1842	1341	1327	1017	2142	985	1645	1625.67	1727.76	1154.09	1225.84	862.09	1947.25	1990.48	1551.91	1510.64	-0.146997	0.634775	0.784708	no	down
SNORD67	ENSG00000212135.1	snoRNA	2107	1462	1308	1752	1298	1621	953	821	1653.93	1371.33	1125.69	1618.44	1100.29	1473.62	1925.82	774.54	1380.46	0.13096	0.673365	0.81281	no	up
SNORA20	ENSG00000207392.1	snoRNA	2404	1626	1049	1626	2520	2263	965	1411	1887.07	1525.16	902.792	1502.04	2136.15	2057.25	1950.07	1331.15	1661.46	-0.361589	0.215924	0.398126	no	down
hsa-miR-30d-3p	MIMAT0004551	miRNA	1114	2006	1916	1530	3179	2377	881	2704	874.458	1881.59	1648.95	1413.36	2694.77	2160.88	1780.32	2550.98	1875.66	-0.659617	0.0242323	0.0925705	no	down
hsa-miR-592	MIMAT0003260	miRNA	1030	2260	1829	1771	5632	2825	976	1846	808.52	2119.84	1574.08	1635.99	4774.13	2568.15	1972.29	1741.54	2149.32	-0.849395	0.0224214	0.0874198	no	down
SNORD36A	ENSG00000199744.1	snoRNA	2278	1932	1312	1574	1751	2679	1327	1778	1788.16	1812.18	1129.14	1454.01	1484.29	2435.43	2681.59	1677.38	1807.77	-0.420238	0.145376	0.31558	no	down
hsa-miR-625-3p	MIMAT0004808	miRNA	1897	1778	1990	1544	1075	1028	297	1129	1489.09	1667.73	1712.64	1426.29	911.255	934.535	600.176	1065.11	1225.85	0.840238	0.00103399	0.0103683	no	up
SNORD115-33	ENSG00000200593.1	snoRNA	2602	1863	995	1831	2776	3465	1811	2274	2042.49	1747.46	856.319	1691.41	2353.16	3149.96	3659.66	2145.32	2205.72	-0.834866	0.0082126	0.0446961	no	down
RNU12-2P	ENSG00000201659.1	snRNA	1668	1549	2056	1965	2293	1018	759	913	1309.33	1452.93	1769.44	1815.2	1943.73	925.444	1533.78	861.334	1451.4	0.270192	0.385028	0.589625	no	up
hsa-miR-335-5p	MIMAT0000765	miRNA	1389	1941	1826	2095	5774	2101	905	1590	1090.32	1820.62	1571.5	1935.29	4894.5	1909.98	1828.82	1500.02	2068.88	-0.659453	0.0781525	0.209552	no	down
hsa-miR-615-3p	MIMAT0003283	miRNA	7833	31	319	75	10	378	4	102	6148.68	29.0774	274.538	69.2824	8.47679	343.632	8.08317	96.2279	872.249	3.83567	0.023846	0.0913887	no	up
SNORD115-2	ENSG00000199712.1	snoRNA	2823	2130	1204	1771	1988	3865	2416	3596	2215.97	1997.9	1036.19	1635.99	1685.19	3513.6	4882.24	3392.5	2544.95	-0.967866	0.005337	0.0339711	no	down
SNORD93	ENSG00000221740.1	snoRNA	2176	1781	2015	1927	1625	2285	1307	3097	1708.1	1670.55	1734.15	1780.1	1377.48	2077.25	2641.18	2921.74	1988.82	-0.387159	0.163427	0.335563	no	down
hsa-miR-874-3p	MIMAT0004911	miRNA	2282	2061	1815	1741	2571	1554	770	1880	1791.3	1933.18	1562.03	1608.28	2179.38	1412.71	1556.01	1773.61	1727.06	-0.00609362	0.980041	0.990186	no	down
SNORD126	ENSG00000238344.1	snoRNA	2633	2004	1388	2001	1715	2551	1366	1850	2066.83	1879.72	1194.54	1848.45	1453.77	2319.06	2760.4	1745.31	1908.51	-0.243358	0.405455	0.606663	no	down
hsa-miR-212-5p	MIMAT0022695	miRNA	1737	2485	2156	1616	3064	2945	1016	3935	1363.49	2330.89	1855.5	1492.81	2597.29	2677.24	2053.13	3712.32	2260.33	-0.649078	0.0223533	0.0874198	no	down
hsa-miR-448	MIMAT0001532	miRNA	1133	4111	2220	934	3364	3531	1571	5142	889.372	3856.04	1910.58	862.797	2851.59	3209.96	3174.67	4851.02	2700.75	-0.905963	0.0325422	0.114249	no	down
SNORD105	ENSG00000209645.1	snoRNA	2741	2182	1577	2213	1810	2750	1662	2874	2151.61	2046.68	1357.2	2044.29	1534.3	2499.97	3358.56	2711.36	2213	-0.410262	0.16584	0.338792	no	down
hsa-miR-219a-1-3p	MIMAT0004567	miRNA	2288	2050	2246	2109	2829	2666	1034	3166	1796.01	1922.86	1932.96	1948.22	2398.08	2423.61	2089.5	2986.84	2187.26	-0.38164	0.0919833	0.234197	no	down
SNORD88C	ENSG00000220988.1	snoRNA	2582	2093	1751	2383	2062	3684	2535	3033	2026.79	1963.2	1506.95	2201.33	1747.91	3349.05	5122.71	2861.36	2597.41	-0.76417	0.0184772	0.0780464	no	down
hsa-miR-767-5p	MIMAT0003882	miRNA	2315	2558	1994	1974	2811	1210	421	1263	1817.21	2399.36	1716.08	1823.51	2382.83	1099.99	850.754	1191.53	1660.16	0.488129	0.139467	0.307632	no	up
RNVU1-7	ENSG00000206585.1	snRNA	2628	2098	2099	2320	1094	1555	978	1120	2062.9	1967.89	1806.45	2143.14	927.361	1413.62	1976.34	1056.62	1669.29	0.5723	0.0448895	0.144436	no	up
hsa-miR-339-3p	MIMAT0004702	miRNA	2007	2413	2623	2261	2935	1681	705	1512	1575.44	2263.35	2257.41	2088.63	2487.94	1528.16	1424.66	1426.44	1881.5	0.252542	0.364138	0.568941	no	up
hsa-miR-1296-5p	MIMAT0005794	miRNA	2796	2459	2103	2043	4561	1554	765	1638	2194.78	2306.5	1809.89	1887.25	3866.26	1412.71	1545.91	1545.31	2071.08	-0.0304499	0.929179	0.959998	no	down
SNORD125	ENSG00000239127.1	snoRNA	3152	2313	1582	2606	2229	3595	2003	3280	2474.23	2169.55	1361.5	2407.33	1889.48	3268.14	4047.65	3094.39	2589.03	-0.547497	0.0728968	0.199681	no	down
hsa-miR-181c-3p	MIMAT0004559	miRNA	2017	2422	2885	2347	3180	1251	500	1210	1583.29	2271.79	2482.89	2168.08	2695.62	1137.26	1010.4	1141.53	1811.36	0.506254	0.139033	0.307469	no	up
RNU2-1	ENSG00000274585.1	snRNA	3058	2605	1706	2396	929	2362	1076	2042	2400.44	2443.44	1468.22	2213.34	787.494	2147.25	2174.37	1926.44	1945.13	0.277665	0.410054	0.609462	no	up
U2	ENSG00000283519.1	snRNA	3058	2605	1706	2396	929	2362	1076	2042	2400.44	2443.44	1468.22	2213.34	787.494	2147.25	2174.37	1926.44	1945.13	0.277665	0.410054	0.609462	no	up
RNU1-27P	ENSG00000206596.1	snRNA	2858	2256	2235	2500	1241	1713	1043	1256	2243.45	2116.09	1923.49	2309.41	1051.97	1557.25	2107.69	1184.92	1811.78	0.543508	0.0498103	0.154496	no	up
RNU1-28P	ENSG00000206588.1	snRNA	2858	2256	2235	2500	1241	1713	1043	1256	2243.45	2116.09	1923.49	2309.41	1051.97	1557.25	2107.69	1184.92	1811.78	0.543508	0.0498103	0.154496	no	up
SNORD4A	ENSG00000238578.1	snoRNA	3449	2503	1471	2474	3683	3318	1866	2819	2707.36	2347.77	1265.97	2285.4	3122	3016.33	3770.8	2659.47	2646.89	-0.54599	0.0562141	0.166257	no	down
SNORD115-39	ENSG00000200564.1	snoRNA	3785	2622	1286	2313	2789	4790	2425	3109	2971.11	2459.39	1106.76	2136.67	2364.18	4354.49	4900.42	2933.06	2903.26	-0.7461	0.0302408	0.109858	no	down
hsa-miR-28-3p	MIMAT0004502	miRNA	2729	2654	2413	2160	4237	2444	1004	2899	2142.19	2489.4	2076.68	1995.33	3591.62	2221.79	2028.88	2734.95	2410.1	-0.281873	0.281185	0.475901	no	down
RNU1-2	ENSG00000207005.1	snRNA	2902	2277	2270	2543	1273	1783	1054	1314	2277.99	2135.79	1953.61	2349.14	1079.1	1620.89	2129.92	1239.64	1848.26	0.52367	0.0560381	0.166072	no	up
RNU1-3	ENSG00000207513.1	snRNA	2906	2283	2271	2546	1275	1783	1053	1323	2281.13	2141.41	1954.47	2351.91	1080.79	1620.89	2127.9	1248.13	1850.83	0.523776	0.0553357	0.16533	no	up
RNU1-4	ENSG00000207389.1	snRNA	2906	2283	2271	2546	1275	1783	1053	1323	2281.13	2141.41	1954.47	2351.91	1080.79	1620.89	2127.9	1248.13	1850.83	0.523776	0.0553357	0.16533	no	up
RNU1-1	ENSG00000206652.1	snRNA	2906	2283	2271	2547	1276	1783	1054	1325	2281.13	2141.41	1954.47	2352.83	1081.64	1620.89	2129.92	1250.02	1851.54	0.522801	0.0557647	0.165934	no	up
RNVU1-28	ENSG00000277918.1	snRNA	2905	2301	2279	2561	1291	1790	1058	1348	2280.34	2158.3	1961.36	2365.76	1094.35	1627.25	2138	1271.72	1862.14	0.517164	0.056968	0.167809	no	up
RNVU1-29	ENSG00000273768.1	snRNA	2922	2308	2299	2579	1293	1785	1056	1351	2293.68	2164.86	1978.57	2382.39	1096.05	1622.71	2133.96	1274.55	1868.35	0.526942	0.0518567	0.156856	no	up
RNVU1-18	ENSG00000206737.1	snRNA	2924	2313	2298	2582	1298	1798	1058	1353	2295.25	2169.55	1977.71	2385.16	1100.29	1634.53	2138	1276.43	1872.12	0.523096	0.0535816	0.161406	no	up
RNU5B-1	ENSG00000200156.1	snRNA	3259	2355	2046	2708	1846	2834	998	1661	2558.22	2208.95	1760.83	2501.56	1564.82	2576.33	2016.75	1567	2094.31	0.225295	0.400677	0.604903	no	up
SNORD115-1	ENSG00000201831.1	snoRNA	3822	2861	1496	2311	2591	4793	3265	4305	3000.16	2683.57	1287.49	2134.82	2196.34	4357.22	6597.89	4061.38	3289.86	-0.91815	0.0103989	0.0524966	no	down
SNORD56	ENSG00000229686.1	snoRNA	3835	2659	1564	2677	3682	3504	1344	1930	3010.36	2494.09	1346.01	2472.92	3121.15	3185.42	2715.95	1820.78	2520.84	-0.217883	0.47905	0.666663	no	down
hsa-miR-30b-5p	MIMAT0000420	miRNA	1882	3157	2949	2553	5820	2190	700	1579	1477.32	2961.21	2537.97	2358.37	4933.49	1990.89	1414.56	1489.64	2395.43	-0.074938	0.84963	0.915948	no	down
SNORD45B	ENSG00000201487.1	snoRNA	3869	2699	1877	2643	2380	3835	2140	3351	3037.05	2531.61	1615.39	2441.51	2017.48	3486.32	4324.5	3161.37	2826.9	-0.431907	0.155151	0.327764	no	down
hsa-miR-454-3p	MIMAT0003885	miRNA	2208	3118	2721	2940	3980	1712	668	1104	1733.22	2924.63	2341.75	2715.87	3373.76	1556.35	1349.89	1041.52	2129.62	0.407523	0.258788	0.448361	no	up
hsa-miR-132-5p	MIMAT0004594	miRNA	2126	3108	3110	2688	4162	2760	1305	3500	1668.85	2915.25	2676.53	2483.08	3528.04	2509.06	2637.14	3301.94	2714.99	-0.297958	0.263484	0.454346	no	down
SNORD111B	ENSG00000221514.1	snoRNA	3932	3187	2147	2627	2929	4071	1978	4084	3086.51	2989.35	1847.76	2426.73	2482.85	3700.87	3997.13	3852.89	3048.01	-0.438958	0.109239	0.261318	no	down
SNORD62A	ENSG00000235284.1	snoRNA	4118	2777	2622	2856	3871	3833	2057	3636	3232.51	2604.78	2256.55	2638.27	3281.37	3484.5	4156.77	3430.24	3135.62	-0.419015	0.072811	0.199681	no	down
SNORD62B	ENSG00000231587.1	snoRNA	4119	2777	2622	2859	3869	3836	2057	3634	3233.29	2604.78	2256.55	2641.05	3279.67	3487.23	4156.77	3428.35	3135.96	-0.418451	0.0732458	0.199687	no	down
SNORD36C	ENSG00000252542.1	snoRNA	4383	3600	1792	2686	2661	7710	4373	4078	3440.53	3376.74	1542.23	2481.23	2255.67	7009.01	8836.93	3847.23	4098.7	-1.01737	0.0107961	0.053573	no	down
SNORD121B	ENSG00000238300.1	snoRNA	4581	3495	1824	2681	3642	4537	1970	3503	3595.95	3278.25	1569.77	2476.62	3087.25	4124.5	3980.96	3304.77	3177.26	-0.408594	0.168929	0.342537	no	down
SNORD115-44	ENSG00000202261.1	snoRNA	4691	3333	1765	3153	3623	6022	3099	4311	3682.3	3126.29	1519	2912.63	3071.14	5474.48	6262.44	4067.04	3764.42	-0.74752	0.0232695	0.0898854	no	down
SNORD45C	ENSG00000206620.1	snoRNA	4376	3066	2277	3243	2568	3360	1354	1776	3435.03	2875.85	1959.64	2995.77	2176.84	3054.51	2736.15	1675.5	2613.66	0.224752	0.431852	0.625335	no	up
hsa-miR-760	MIMAT0004957	miRNA	4285	3206	2806	2727	3219	2944	1631	4335	3363.6	3007.17	2414.91	2519.11	2728.68	2676.33	3295.91	4089.68	3011.92	-0.178023	0.484508	0.672978	no	down
SNORD17	ENSG00000212232.1	snoRNA	3783	3216	3131	2892	4351	3494	1865	3087	2969.54	3016.55	2694.61	2671.53	3688.25	3176.33	3768.78	2912.31	3112.24	-0.254592	0.251766	0.441419	no	down
hsa-miR-331-3p	MIMAT0000760	miRNA	3674	3165	3625	2970	5059	3335	1582	3930	2883.98	2968.71	3119.75	2743.58	4288.41	3031.78	3196.9	3707.6	3242.59	-0.280156	0.221622	0.401553	no	down
hsa-miR-629-5p	MIMAT0004810	miRNA	3322	3532	3806	2866	2490	1642	630	1561	2607.67	3312.95	3275.53	2647.51	2110.72	1492.71	1273.1	1472.66	2274.11	0.898575	0.00043596	0.00520817	no	up
hsa-miR-224-5p	MIMAT0000281	miRNA	2693	2773	4062	3993	2259	1744	552	1799	2113.93	2601.02	3495.85	3688.6	1914.91	1585.44	1115.48	1697.2	2276.55	0.913455	0.00126632	0.0118839	no	up
hsa-miR-1-3p	MIMAT0000416_1	miRNA	7512	3076	2348	2041	7789	6750	2773	5801	5896.7	2885.23	2020.74	1885.41	6602.57	6136.29	5603.66	5472.72	4562.92	-0.908358	0.0100228	0.0513057	no	down
hsa-miR-338-5p	MIMAT0004701	miRNA	3400	4319	3658	3231	4757	3554	1057	3985	2668.9	4051.14	3148.16	2984.69	4032.41	3230.87	2135.98	3759.49	3251.45	-0.0345605	0.901054	0.948342	no	down
hsa-miR-502-3p	MIMAT0004775	miRNA	4660	3708	3896	3161	9631	6388	2184	6583	3657.96	3478.04	3352.98	2920.02	8164	5807.21	4413.41	6210.47	4750.51	-0.87545	0.000731314	0.00787238	no	down
hsa-miR-23c	MIMAT0018000	miRNA	3709	3853	3770	3995	9288	4051	1541	3568	2911.46	3614.04	3244.54	3690.44	7873.24	3682.68	3114.04	3366.09	3937.07	-0.422493	0.192147	0.368695	no	down
hsa-miR-708-5p	MIMAT0004926	miRNA	4368	3797	3825	3649	4900	1921	1021	2110	3428.75	3561.52	3291.88	3370.82	4153.63	1746.34	2063.23	1990.6	2950.85	0.45551	0.136444	0.304503	no	up
hsa-miR-132-3p	MIMAT0000426	miRNA	3845	4334	3968	3589	5665	4492	2529	6211	3018.21	4065.21	3414.95	3315.39	4802.1	4083.59	5110.59	5859.52	4208.7	-0.523439	0.0270712	0.100589	no	down
hsa-miR-135a-2-3p	MIMAT0037309	miRNA	3708	3358	3888	4901	7866	5331	2616	5800	2910.67	3149.74	3346.1	4527.37	6667.84	4846.31	5286.4	5471.78	4525.78	-0.67677	0.00680392	0.0394348	no	down
hsa-miR-501-3p	MIMAT0004774	miRNA	4959	3950	4127	3340	10114	6814	2396	7238	3892.67	3705.03	3551.79	3085.38	8573.43	6194.47	4841.82	6828.4	5084.12	-0.893446	0.000453775	0.00531462	no	down
hsa-miR-500a-3p	MIMAT0002871	miRNA	5159	4112	4289	3432	10556	6990	2446	7384	4049.66	3856.98	3691.21	3170.36	8948.1	6354.47	4942.86	6966.14	5247.47	-0.881973	0.000630958	0.0069979	no	down
hsa-miR-181a-3p	MIMAT0000270	miRNA	3550	3817	5471	3998	4216	2051	673	1764	2786.65	3580.28	4708.46	3693.21	3573.82	1864.52	1359.99	1664.18	2903.89	0.802637	0.0151384	0.0677756	no	up
SNORD91A	ENSG00000212163.6	snoRNA	5750	4603	2563	4275	4356	4962	2204	3234	4513.58	4317.53	2205.77	3949.1	3692.49	4510.86	4453.83	3050.99	3836.77	-0.0677361	0.815266	0.898757	no	down
hsa-miR-425-5p	MIMAT0003393	miRNA	4047	4415	4688	4448	6249	4192	2130	4733	3176.78	4141.19	4034.6	4108.91	5297.15	3810.86	4304.29	4465.16	4167.37	-0.209586	0.370472	0.575155	no	down
hsa-miR-101-3p	MIMAT0000099	miRNA	2108	5329	5859	4369	5922	2930	1122	1810	1654.72	4998.51	5042.38	4035.93	5019.96	2663.61	2267.33	1707.57	3423.75	0.431987	0.27285	0.465388	no	up
SNORA47	ENSG00000238961.1	snoRNA	4358	4737	2798	6109	3904	12719	4455	4745	3420.9	4443.22	2408.02	5643.28	3309.34	11562.6	9002.63	4476.48	5533.31	-0.832896	0.0345745	0.120517	no	down
hsa-miR-16-5p	MIMAT0000069_1	miRNA	3567	4946	5075	4516	8341	2808	1165	2191	2799.99	4639.26	4367.66	4171.73	7070.49	2552.7	2354.22	2067.01	3752.88	0.1858	0.627986	0.781444	no	up
hsa-miR-126-3p	MIMAT0000445	miRNA	4331	4771	4900	4272	7532	4316	1979	3995	3399.71	4475.11	4217.05	3946.33	6384.72	3923.59	3999.15	3768.92	4264.32	-0.172811	0.512014	0.696644	no	down
SNORD19B	ENSG00000238862.1	snoRNA	6464	5510	2883	3739	4739	5977	2960	4882	5074.05	5168.28	2481.17	3453.96	4017.15	5433.57	5981.55	4605.73	4526.93	-0.308554	0.297781	0.496756	no	down
SNORD115-22	ENSG00000201326.1	snoRNA	7188	5139	2406	3972	4450	9741	5442	7232	5642.37	4820.29	2070.66	3669.2	3772.17	8855.35	10997.2	6822.74	5831.24	-0.909903	0.0143791	0.0657842	no	down
SNORD115-34	ENSG00000199311.1	snoRNA	6818	4800	2740	4457	4397	8127	4900	6757	5351.93	4502.31	2358.1	4117.22	3727.25	7388.1	9901.89	6374.62	5465.18	-0.746005	0.0292601	0.106825	no	down
SNORD33	ENSG00000252022.1	snoRNA	5774	4524	3832	5340	4566	6301	2854	3455	4532.42	4243.43	3297.9	4932.91	3870.5	5728.12	5767.34	3259.48	4454.01	-0.130906	0.638749	0.784708	no	down
SNORD115-32	ENSG00000200949.1	snoRNA	7330	5825	2279	4467	5715	8665	3118	4057	5753.84	5463.75	1961.36	4126.46	4844.49	7877.18	6300.83	3827.42	5019.41	-0.400903	0.258028	0.447574	no	down
hsa-miR-185-5p	MIMAT0000455	miRNA	4636	5315	5115	5208	10485	4330	2068	3835	3639.12	4985.37	4402.08	4810.97	8887.92	3936.32	4179	3617.98	4807.35	-0.209425	0.511168	0.696139	no	down
SNORD89	ENSG00000212283.1	snoRNA	5505	4785	4374	6490	5988	5795	2949	4040	4321.26	4488.24	3764.36	5995.24	5075.9	5268.12	5959.32	3811.38	4835.48	-0.115156	0.657652	0.797683	no	down
hsa-miR-505-3p	MIMAT0002876	miRNA	5552	6052	5415	4452	5335	3803	939	3676	4358.16	5676.67	4660.27	4112.6	4522.37	3457.23	1897.53	3467.98	4019.1	0.494355	0.0935644	0.236577	no	up
SNORD13	ENSG00000239039.1	snoRNA	6647	5531	3834	5613	2281	6165	2251	3535	5217.7	5187.98	3299.62	5185.1	1933.56	5604.48	4548.81	3334.96	4289.02	0.292875	0.379962	0.584312	no	up
hsa-miR-335-3p	MIMAT0004703	miRNA	4194	6793	6574	4380	7835	5733	1502	4677	3292.17	6371.71	5657.73	4046.09	6641.57	5211.76	3035.23	4412.33	4833.57	0.00461305	0.988331	0.993079	no	up
hsa-miR-455-5p	MIMAT0003150	miRNA	3104	6435	6831	5703	7096	5287	1724	4475	2436.55	6035.91	5878.91	5268.23	6015.13	4806.31	3483.85	4221.76	4768.33	0.0823864	0.79818	0.887945	no	up
SNORD66	ENSG00000212158.1	snoRNA	7235	5779	5358	5709	5799	7686	4696	11392	5679.26	5420.6	4611.21	5273.78	4915.69	6987.19	9489.65	10747.3	6640.59	-0.614877	0.0313845	0.112615	no	down
SNORD115-16	ENSG00000200757.1	snoRNA	9023	6309	3462	5431	5547	11590	6977	9608	7082.79	5917.73	2979.47	5016.97	4702.08	10536.2	14099.1	9064.29	7424.83	-0.870811	0.0151062	0.0677756	no	down
hsa-miR-135a-3p	MIMAT0004595	miRNA	7531	5420	6114	5802	8050	6164	2559	7776	5911.62	5083.86	5261.84	5359.69	6823.82	5603.57	5171.21	7335.96	5818.95	-0.206177	0.372477	0.577044	no	down
ENSG10010136694.1	ENSG00000252193.1	scaRNA	4989	7058	6342	6489	9876	4349	1677	4136	3916.22	6620.28	5458.06	5994.31	8371.68	3953.59	3388.87	3901.95	5200.62	0.164433	0.618486	0.774563	no	up
hsa-miR-340-3p	MIMAT0000750	miRNA	4576	8614	7558	4621	5357	3716	1036	3794	3592.03	8079.78	6504.58	4268.72	4541.02	3378.14	2093.54	3579.3	4504.64	0.723166	0.0288329	0.105793	no	up
hsa-miR-361-5p	MIMAT0000703	miRNA	7161	6703	5573	6892	21499	10801	4145	9794	5621.18	6287.29	4796.25	6366.59	18224.3	9818.98	8376.19	9239.76	8591.31	-0.984942	0.000968826	0.00989248	no	down
hsa-miR-769-5p	MIMAT0003886	miRNA	5810	7677	7417	5362	11142	5349	2390	5426	4560.68	7200.89	6383.23	4953.23	9444.84	4862.67	4829.7	5118.94	5919.27	-0.0707793	0.815081	0.898757	no	down
hsa-miR-1301-3p	MIMAT0005797	miRNA	8714	5908	6057	6064	9504	10137	4072	14063	6840.24	5541.6	5212.79	5601.71	8056.34	9215.35	8228.67	13267.2	7745.48	-0.741018	0.00407048	0.0282426	no	down
SNORD20	ENSG00000207280.1	snoRNA	8150	7012	5186	6394	4376	9165	5023	9668	6397.51	6577.13	4463.19	5906.56	3709.44	8331.72	10150.4	9120.89	6832.11	-0.423495	0.187833	0.364706	no	down
SNORD16	ENSG00000199673.1	snoRNA	8845	6831	4898	6425	5741	11588	5221	6236	6943.07	6407.36	4215.33	5935.19	4866.53	10534.4	10550.6	5883.11	6916.95	-0.437698	0.167997	0.341593	no	down
SNORD53B	ENSG00000265706.1	snoRNA	9250	8150	4413	5880	5302	10968	6324	9291	7260.98	7644.55	3797.92	5431.74	4494.39	9970.79	12779.5	8765.23	7518.14	-0.57708	0.0933282	0.236388	no	down
hsa-miR-186-5p	MIMAT0000456	miRNA	5909	6948	8319	6689	9710	3992	1305	2700	4638.39	6517.1	7159.51	6179.07	8230.96	3629.05	2637.14	2547.21	5192.3	0.522809	0.157585	0.330048	no	up
hsa-miR-105-5p	MIMAT0000102	miRNA	6776	7974	6736	6398	6652	4542	2086	5815	5318.96	7479.47	5797.15	5910.25	5638.76	4129.04	4215.38	5485.93	5496.87	0.331714	0.175234	0.354216	no	up
hsa-miR-140-3p	MIMAT0004597	miRNA	6815	7042	7160	6949	11143	4837	2239	4892	5349.58	6605.27	6162.05	6419.25	9445.69	4397.22	4524.56	4615.16	5939.85	0.0941497	0.7553	0.862526	no	up
SNORD115-4	ENSG00000200680.1	snoRNA	10866	7983	4171	6259	5824	13658	7852	11172	8529.49	7487.91	3589.65	5781.85	4936.88	12416.2	15867.3	10539.8	8643.63	-0.785277	0.0328679	0.115116	no	down
hsa-miR-383-5p	MIMAT0000738	miRNA	6542	7135	9147	6575	6744	4338	1951	5435	5135.28	6692.5	7872.11	6073.76	5716.75	3943.59	3942.57	5127.44	5563	0.460279	0.0722553	0.198838	no	up
hsa-miR-486-5p	MIMAT0002177	miRNA	10696	6751	5831	7212	7473	9114	5005	10683	8396.05	6332.32	5018.29	6662.2	6334.71	8285.36	10114.1	10078.5	7652.68	-0.39845	0.138894	0.307469	no	down
hsa-miR-215-5p	MIMAT0000272	miRNA	5355	9137	8985	6784	8826	5296	2012	4727	4203.52	8570.34	7732.69	6266.83	7481.62	4814.49	4065.84	4459.5	5949.35	0.36249	0.23661	0.418316	no	up
hsa-miR-210-3p	MIMAT0000267	miRNA	7245	9685	7106	6449	6216	3413	1843	4918	5687.11	9084.36	6115.58	5957.36	5269.17	3102.69	3724.32	4639.69	5447.54	0.681496	0.0136388	0.0632324	no	up
SNORD96A	ENSG00000272296.1	snoRNA	10598	6560	6538	8582	11632	12022	6429	8938	8319.12	6153.16	5626.75	7927.76	9860.2	10929	12991.7	8432.2	8779.98	-0.590734	0.0213703	0.0853565	no	down
SNORD111	ENSG00000221066.1	snoRNA	11217	9548	5383	6561	5947	10391	6062	8228	8805.02	8955.85	4632.73	6060.83	5041.15	9446.25	12250	7762.38	7869.28	-0.277736	0.397863	0.601769	no	down
SNORD36B	ENSG00000200831.1	snoRNA	11394	8408	5955	7454	8758	11300	6074	11765	8943.96	7886.55	5125	6885.75	7423.97	10272.6	12274.3	11099.2	8738.92	-0.50983	0.062601	0.180409	no	down
SNORD19C	ENSG00000222345.1	snoRNA	11438	8495	5319	8168	8469	10220	5248	7594	8978.5	7968.16	4577.65	7545.32	7178.99	9290.8	10605.1	7164.26	7913.6	-0.235984	0.405116	0.606663	no	down
SNORD37	ENSG00000206775.1	snoRNA	12764	7310	5828	9291	8127	12779	6502	12115	10019.4	6856.65	5015.7	8582.71	6889.09	11617.1	13139.2	11429.4	9193.66	-0.499132	0.0987529	0.245041	no	down
hsa-miR-340-5p	MIMAT0004692	miRNA	6096	12336	10840	6344	11527	3825	1113	2938	4785.18	11570.9	9329.14	5860.37	9771.2	3477.23	2249.14	2771.74	6226.87	0.787724	0.0704311	0.194917	no	up
hsa-miR-29a-3p	MIMAT0000086	miRNA	7679	10086	10544	8047	14311	7224	2542	7550	6027.79	9460.49	9074.4	7433.54	12131.1	6567.2	5136.86	7122.75	7869.27	0.0473698	0.878457	0.93652	no	up
SNORD24	ENSG00000206611.1	snoRNA	13061	10631	7482	9729	11724	11685	5258	10232	10252.5	9971.69	6439.17	8987.31	9938.19	10622.6	10625.3	9652.97	9561.22	-0.195992	0.416844	0.613326	no	down
hsa-miR-93-5p	MIMAT0000093	miRNA	10723	10218	9791	9994	15901	6639	2878	6329	8417.24	9584.3	8426.35	9232.11	13478.9	6035.38	5815.84	5970.84	8370.13	0.187928	0.550563	0.72452	no	up
SCARNA15	ENSG00000277864.1	scaRNA	8397	11927	10201	10155	15457	7224	2804	6692	6591.4	11187.3	8779.2	9380.84	13102.6	6567.2	5666.3	6313.3	8448.52	0.183178	0.567236	0.739477	no	up
SNORD115-6	ENSG00000200812.1	snoRNA	15482	11188	5777	9239	8902	19226	10684	14925	12152.9	10494.1	4971.81	8534.67	7546.04	17478	21590.2	14080.4	12106	-0.74733	0.0372779	0.125011	no	down
hsa-miR-146b-5p	MIMAT0002809	miRNA	12493	10358	10833	9119	15874	10108	4328	8830	9806.64	9715.62	9323.12	8423.82	13456.1	9188.98	8745.99	8330.31	9623.82	-0.0920249	0.711042	0.838835	no	down
SNORD83A	ENSG00000209482.1	snoRNA	16567	10706	6631	10036	9299	15833	6954	8060	13004.6	10042	5706.78	9270.91	7882.57	14393.5	14052.6	7603.89	10244.6	-0.208258	0.527132	0.705786	no	down
SNORD5	ENSG00000239195.1	snoRNA	14460	10318	8046	11702	14970	13496	7482	10401	11350.7	9678.1	6924.56	10809.9	12689.8	12268.9	15119.6	9812.41	11081.7	-0.363979	0.164344	0.336975	no	down
SNORD1B	ENSG00000199961.1	snoRNA	8980	10544	13011	11781	9574	8901	4785	10169	7049.04	9890.08	11197.6	10882.9	8115.68	8091.72	9669.5	9593.54	9311.25	0.137637	0.576267	0.745937	no	up
RNU2-40P	ENSG00000222765.1	snRNA	7224	10045	13394	13438	20574	7345	4579	3308	5670.63	9422.03	11527.2	12413.6	17440.2	6677.2	9253.21	3120.8	9440.59	0.0971286	0.819394	0.900433	no	up
RNU2-62P	ENSG00000222800.1	snRNA	7279	10274	14357	13485	19502	7143	4401	3090	5713.8	9636.83	12355.9	12457	16531.4	6493.56	8893.51	2915.14	9374.65	0.205382	0.63086	0.782695	no	up
hsa-miR-320c	MIMAT0005793	miRNA	13575	9133	10441	12991	9546	8881	5210	11543	10656	8566.59	8985.75	12000.6	8091.95	8073.54	10528.3	10889.8	9724.07	0.0975137	0.690875	0.822779	no	up
SNORD70	ENSG00000212534.1	snoRNA	15544	12085	7643	11079	7095	16329	9534	14658	12201.6	11335.5	6577.73	10234.4	6014.28	14844.4	19266.2	13828.5	11787.8	-0.419055	0.228958	0.411492	no	down
SNORD117	ENSG00000201785.1	snoRNA	15753	10749	8247	12450	11456	21583	12069	17875	12365.6	10082.4	7097.55	11500.9	9711.01	19620.7	24389	16863.5	13953.8	-0.781988	0.0136279	0.0632324	no	down
hsa-miR-181a-2-3p	MIMAT0004558	miRNA	11417	12919	13791	8802	13690	11332	2902	12419	8962.01	12117.8	11868.8	8130.98	11604.7	10301.7	5864.34	11716.2	10070.8	0.0568369	0.845294	0.913966	no	up
hsa-miR-149-5p	MIMAT0000450	miRNA	12408	12440	12653	10137	7954	6999	3167	8613	9739.92	11668.5	10889.4	9364.21	6742.44	6362.65	6399.85	8125.59	8661.58	0.592386	0.00853345	0.0457143	no	up
SNORD99	ENSG00000221539.1	snoRNA	16090	11318	8375	12467	10203	14121	7088	10571	12630.2	10616.1	7207.71	11516.6	8648.87	12837.1	14323.4	9972.79	10969.1	-0.125282	0.65293	0.793269	no	down
hsa-miR-30a-3p	MIMAT0000088	miRNA	8556	14799	14798	10354	21335	14090	4841	14607	6716.21	13881.2	12735.5	9564.67	18085.2	12808.9	9782.66	13780.4	12169.3	-0.344345	0.25688	0.446111	no	down
hsa-miR-30e-3p	MIMAT0000693	miRNA	8631	14845	14955	10415	21411	13786	4774	14256	6775.08	13924.3	12870.6	9621.02	18149.7	12532.6	9647.27	13449.3	12121.2	-0.316422	0.299814	0.498782	no	down
hsa-miR-106b-3p	MIMAT0004672	miRNA	14789	13031	13853	10915	14339	10456	3653	11494	11608.9	12222.8	11922.2	10082.9	12154.9	9505.34	7381.96	10843.6	10715.3	0.200451	0.414523	0.611755	no	up
SNORD90	ENSG00000212447.1	snoRNA	15758	13133	9827	14102	19202	18354	11077	16115	12369.6	12318.5	8457.33	13026.9	16277.1	16685.3	22384.3	15203.1	14590.3	-0.611519	0.0168585	0.0740465	no	down
U3	ENSG00000221638.2	snoRNA	12843	10891	12004	17089	22269	12302	6618	9023	10081.4	10215.6	10330.9	15786.2	18877	11183.5	13373.6	8512.39	12295.1	-0.162474	0.591661	0.759151	no	down
hsa-miR-139-5p	MIMAT0000250	miRNA	12499	16741	14131	9621	11390	11014	5096	14478	9811.35	15702.8	12161.4	8887.55	9655.07	10012.6	10298	13658.7	11273.4	0.0940211	0.727113	0.845507	no	up
SNORD38A	ENSG00000202031.1	snoRNA	18992	10153	10228	15655	15045	13406	7855	12114	14908.2	9523.33	8802.44	14461.5	12753.3	12187.1	15873.3	11428.5	12492.2	-0.131264	0.628787	0.781447	no	down
SNORD84	ENSG00000265236.1	snoRNA	18565	13515	10679	15419	14315	19224	11898	27480	14573	12676.8	9190.58	14243.5	12134.5	17476.2	24043.4	25924.9	16282.9	-0.650803	0.0299004	0.108891	no	down
SNORD41	ENSG00000209702.1	snoRNA	20632	14298	10335	13974	15098	34669	14173	24112	16195.5	13411.3	8894.53	12908.7	12798.3	31516.9	28640.7	22747.5	18389.2	-0.896479	0.00507815	0.0333382	no	down
hsa-miR-320e	MIMAT0015072	miRNA	17766	11719	13526	16820	13365	12485	7375	16292	13945.8	10992.2	11640.8	15537.7	11329.2	11349.9	14903.4	15370	13133.6	-0.0228843	0.926156	0.959575	no	down
hsa-miR-320d	MIMAT0006764	miRNA	17811	11749	13592	16879	13407	12528	7394	16312	13981.1	11020.4	11697.6	15592.2	11364.8	11389	14941.7	15388.9	13172	-0.0216452	0.930083	0.960063	no	down
hsa-miR-125b-1-3p	MIMAT0004592	miRNA	15174	15590	15301	13917	18555	16814	6939	21404	11911.1	14623.1	13168.4	12856	15728.7	15285.3	14022.3	20192.8	14723.5	-0.311654	0.179159	0.357342	no	down
SNORD115-5	ENSG00000200503.1	snoRNA	23149	17757	8465	13515	13319	31426	18430	25079	18171.3	16655.7	7285.16	12484.7	11290.2	28568.8	37243.2	23659.8	19419.9	-0.884	0.018652	0.0780464	no	down
hsa-miR-532-5p	MIMAT0002888	miRNA	15463	16919	18591	11772	28049	22112	7029	20085	12138	15869.7	15999.8	10874.6	23776.6	20101.6	14204.2	18948.4	16489.1	-0.489187	0.0637921	0.182925	no	down
SNORD115-43	ENSG00000202373.1	snoRNA	23936	17375	8850	13964	15112	31283	17899	24594	18789.1	16297.4	7616.5	12899.5	12810.1	28438.8	36170.2	23202.2	19528	-0.855652	0.0168936	0.0740465	no	down
hsa-miR-135b-5p	MIMAT0000758	miRNA	8299	18159	19652	16407	28237	15519	6444	9140	6514.47	17032.8	16912.9	15156.2	23935.9	14108	13022	8622.77	14413.1	-0.101995	0.782117	0.878082	no	down
SNORD115-29	ENSG00000199704.1	snoRNA	23984	17410	8866	13990	15129	31323	17928	24613	18826.7	16330.3	7630.27	12923.5	12824.5	28475.1	36228.8	23220.2	19557.4	-0.854669	0.0170423	0.0740465	no	down
SNORD115-11	ENSG00000200486.1	snoRNA	24057	17478	8895	14063	15186	31435	17963	24700	18884	16394.1	7655.23	12990.9	12872.9	28576.9	36299.5	23302.2	19622	-0.853483	0.0171407	0.0740465	no	down
hsa-miR-342-3p	MIMAT0000753	miRNA	18736	18332	14273	13576	21320	11587	6320	12664	14707.2	17195.1	12283.7	12541	18072.5	10533.5	12771.4	11947.3	13756.5	0.0891969	0.734953	0.849751	no	up
SNORD70B	ENSG00000212309.1	snoRNA	22701	15925	10547	16424	13670	20862	11814	16658	17819.6	14937.4	9076.98	15171.9	11587.8	18965.2	23873.7	15715.3	15893.5	-0.299069	0.32776	0.529626	no	down
SNORD109B	ENSG00000239169.1	snoRNA	24437	16975	9072	15429	22881	31885	15446	23485	19182.3	15922.2	7807.56	14252.8	19395.7	28986	31213.2	22156	19864.5	-0.831796	0.00765568	0.0427334	no	down
hsa-miR-135a-5p	MIMAT0000428	miRNA	8549	18612	20213	16992	28908	15856	6571	9365	6710.72	17457.7	17395.8	15696.6	24504.7	14414.4	13278.6	8835.04	14786.7	-0.0920842	0.80276	0.889962	no	down
hsa-miR-99b-3p	MIMAT0004678	miRNA	18696	15829	16791	14915	21590	17375	6894	20970	14675.8	14847.3	14450.7	13778	18301.4	15795.3	13931.3	19783.3	15695.4	-0.231745	0.305178	0.503132	no	down
hsa-miR-23b-3p	MIMAT0000418	miRNA	16669	16860	16047	16756	35503	20075	6881	20060	13084.7	15814.4	13810.4	15478.6	30095.2	18249.8	13905.1	18924.8	17420.4	-0.480405	0.0875217	0.226985	no	down
SNORD42A	ENSG00000238649.1	snoRNA	22717	16438	10796	18247	14745	27132	16921	24077	17832.2	15418.5	9291.27	16855.9	12499	24665.2	34193.8	22714.5	19183.8	-0.663284	0.0464271	0.148405	no	down
SNORD115-40	ENSG00000272460.1	snoRNA	25969	19145	9465	14412	14689	34080	19731	27681	20384.9	17957.7	8145.79	13313.3	12451.6	30981.5	39872.3	26114.5	21152.7	-0.871561	0.0192939	0.0800159	no	down
SNORD12C	ENSG00000209042.1	snoRNA	23970	17785	10818	16471	15094	27028	13067	25430	18815.8	16682	9310.21	15215.3	12794.9	24570.6	26405.7	23990.9	18473.2	-0.548029	0.079884	0.213024	no	down
SNORD115-42	ENSG00000201143.1	snoRNA	26248	19345	9749	14793	14815	34192	19501	27522	20603.9	18145.3	8390.2	13665.3	12558.4	31083.3	39407.5	25964.5	21227.3	-0.8422	0.0224473	0.0874198	no	down
SNORD110	ENSG00000221116.1	snoRNA	23951	18159	10638	17686	16840	28633	11906	18291	18800.8	17032.8	9155.3	16337.7	14274.9	26029.7	24059.6	17255.9	17868.3	-0.412368	0.178931	0.357342	no	down
SNORD45A	ENSG00000207241.1	snoRNA	24837	17183	11083	17808	20275	26158	10564	16758	19496.3	16117.3	9538.27	16450.4	17186.7	23779.7	21347.7	15809.7	17465.8	-0.342748	0.229637	0.411492	no	down
SNORD6	ENSG00000202314.1	snoRNA	22324	9854	17657	21956	7706	11018	4893	12509	17523.7	9242.88	15196	20282.2	6532.22	10016.2	9887.74	11801.1	12560.3	0.703004	0.0209436	0.0849346	no	up
SNORD115-14	ENSG00000199960.1	snoRNA	26309	19883	10497	16325	13233	32167	19576	29053	20651.8	18649.9	9033.95	15080.5	11217.3	29242.4	39559.1	27408.9	21355.5	-0.760387	0.0416135	0.136291	no	down
hsa-miR-374c-5p	MIMAT0018443	miRNA	14520	19754	20004	17861	67760	24163	6461	19302	11397.8	18528.9	17215.9	16499.4	57438.7	21966.1	13056.3	18209.7	21789.1	-0.798289	0.0469509	0.149306	no	down
hsa-miR-152-3p	MIMAT0000438	miRNA	17583	21384	19302	17511	41596	22007	8879	20528	13802.1	20057.8	16611.7	16176.1	35260.1	20006.1	17942.6	19366.3	19902.9	-0.474133	0.099307	0.245169	no	down
RNU2-14P	ENSG00000222985.1	snRNA	13077	16627	25529	21548	26080	10438	6378	5252	10265.1	15595.8	21970.8	19905.3	22107.5	9488.98	12888.6	4954.79	14647.1	0.454259	0.254589	0.444242	no	up
SNORD115-15	ENSG00000201679.1	snoRNA	28178	20697	11876	17606	13386	34268	20716	30984	22118.9	19413.4	10220.7	16263.8	11347	31152.4	41862.8	29230.6	22701.2	-0.739851	0.0474322	0.150305	no	down
RNU2-36P	ENSG00000222293.1	snRNA	13509	17084	26131	22066	26624	10917	6585	5918	10604.2	16024.5	22488.9	20383.8	22568.6	9924.43	13306.9	5583.1	15110.6	0.435737	0.261231	0.451525	no	up
SNORD115-17	ENSG00000201482.1	snoRNA	31955	23780	11396	17350	20236	44785	26688	36703	25083.7	22305.2	9807.65	16027.3	17153.6	40713.2	53930.9	34626	27456	-0.999719	0.00733934	0.0416465	no	down
SNORD115-19	ENSG00000199968.1	snoRNA	32050	23884	11423	17400	20295	44857	26746	36759	25158.3	22402.8	9830.88	16073.5	17203.6	40778.6	54048.1	34678.8	27521.8	-0.997778	0.00745932	0.0420017	no	down
SNORD115-18	ENSG00000200163.1	snoRNA	32050	23884	11423	17400	20296	44857	26746	36759	25158.3	22402.8	9830.88	16073.5	17204.5	40778.6	54048.1	34678.8	27521.9	-0.997786	0.00745807	0.0420017	no	down
hsa-miR-374a-5p	MIMAT0000727	miRNA	16571	23055	23220	20524	77078	28313	7573	22234	13007.8	21625.2	19983.6	18959.4	65337.4	25738.8	15303.5	20975.8	25116.4	-0.791609	0.0470151	0.149306	no	down
SNORD100	ENSG00000221500.1	snoRNA	33785	21937	10786	23418	31616	31065	12143	18188	26520.2	20576.5	9282.67	21632.7	26800.2	28240.6	24538.5	17158.7	21843.8	-0.310382	0.34546	0.547945	no	down
hsa-miR-941	MIMAT0004984_1	miRNA	25095	22263	22647	19543	17894	21262	9849	26562	19698.8	20882.3	19490.5	18053.1	15168.4	19328.9	19902.8	25058.9	19698	-0.0244204	0.919399	0.957326	no	down
SNORD3B-1	ENSG00000265185.6	snoRNA	24075	19475	21205	28150	33743	20568	10752	15441	18898.2	18267.2	18249.5	26004	28603.2	18698	21727.6	14567.2	20626.9	-0.0380719	0.891527	0.94145	no	down
SNORD3B-2	ENSG00000262074.7	snoRNA	24102	19501	21208	28164	33755	20581	10763	15484	18919.4	18291.6	18252.1	26016.9	28613.4	18709.8	21749.8	14607.8	20645.1	-0.0384522	0.890344	0.94145	no	down
SNORD3C	ENSG00000264940.5	snoRNA	24112	19508	21230	28163	33775	20580	10764	15480	18927.2	18298.2	18271	26016	28630.4	18708.9	21751.8	14604	20650.9	-0.0381246	0.891288	0.94145	no	down
SNORD3A	ENSG00000263934.5	snoRNA	24244	19614	21310	28246	33817	20663	10787	15514	19030.8	18397.6	18339.9	26092.7	28666	18784.3	21798.3	14636.1	20718.2	-0.0352332	0.899361	0.947507	no	down
SNORD115-9	ENSG00000199782.1	snoRNA	36850	27330	13211	20350	21438	47738	26859	38007	28926.2	25635.1	11369.7	18798.6	18172.5	43397.7	54276.5	35856.2	29554.1	-0.840273	0.0224206	0.0874198	no	down
SNORD115-10	ENSG00000201943.1	snoRNA	36193	26999	14675	22434	19932	44386	27097	39985	28410.4	25324.6	12629.6	20723.8	16895.9	40350.4	54757.4	37722.3	29601.8	-0.78173	0.031096	0.112406	no	down
hsa-miR-1180-3p	MIMAT0005825	miRNA	30517	25857	23525	24557	35487	36311	15664	46581	23955	24253.4	20246.1	22684.9	30081.6	33009.6	31653.7	43945	28728.7	-0.605732	0.0099676	0.051202	no	down
SNORD115-12	ENSG00000199453.1	snoRNA	39583	29841	13995	22158	22645	52149	29283	40811	31071.5	27990.3	12044.4	20468.8	19195.7	47407.6	59174.9	38501.5	31981.8	-0.843093	0.0237494	0.0912575	no	down
hsa-miR-124-3p	MIMAT0000422_1	miRNA	30397	28804	24969	27478	26953	12377	5810	11917	23860.8	27017.6	21488.9	25383.2	22847.5	11251.7	11740.8	11242.6	19354.1	0.775976	0.00836097	0.0451677	no	up
SNORD87	ENSG00000254341.2	snoRNA	40281	24275	17883	32446	37026	34600	19049	26878	31619.4	22769.5	15390.5	29972.5	31386.2	31454.2	38494.1	25357	28305.4	-0.344867	0.231909	0.414042	no	down
SNORD58C	ENSG00000202093.1	snoRNA	39335	31575	18328	27248	25650	50147	26325	42338	30876.8	29616.8	15773.5	25170.8	21743	45587.7	53197.4	39942.1	32738.5	-0.661674	0.0425462	0.138417	no	down
SNORD81	ENSG00000202023.1	snoRNA	24412	28736	33282	30497	34335	26918	11772	24168	19162.7	26953.9	28643.2	28172.1	29105.1	24470.6	23788.8	22800.3	25387.1	0.0392885	0.870712	0.930454	no	up
SNORD55	ENSG00000264294.1	snoRNA	39511	33366	21161	28535	22144	50898	23025	37212	31015	31296.7	18211.6	26359.6	18771	46270.4	46528.8	35106.2	31694.9	-0.456573	0.160222	0.331307	no	down
hsa-miR-744-5p	MIMAT0004945	miRNA	37212	26722	32116	32668	45303	34779	20340	48415	29210.3	25064.8	27639.7	30177.6	38402.4	31616.9	41102.9	45675.2	33611.2	-0.484201	0.0350998	0.121437	no	down
SNORD104	ENSG00000199753.1	snoRNA	48100	39048	23197	34699	45855	66323	31186	51266	37757.1	36626.3	19963.8	32053.7	38870.3	60292.9	63020.5	48364.9	42118.7	-0.736126	0.0103524	0.0524429	no	down
hsa-miR-328-3p	MIMAT0000752	miRNA	48175	38746	35597	34688	48928	47816	16909	52715	37816	36343.1	30635.6	32043.6	41475.2	43468.6	34169.6	49731.9	38210.4	-0.303264	0.192486	0.368695	no	down
hsa-miR-181d-5p	MIMAT0002821	miRNA	45139	39795	35527	36581	45364	27528	11102	27237	35432.8	37327	30575.3	33792.3	38454.1	25025.2	22434.8	25695.7	31092.1	0.297001	0.243589	0.428623	no	up
hsa-miR-320b	MIMAT0005792	miRNA	50101	32305	35837	41217	40132	36898	20088	47079	39327.8	30301.5	30842.1	38074.8	34019.1	33543.2	40593.7	44414.8	36389.6	-0.139094	0.55496	0.726333	no	down
hsa-miR-25-3p	MIMAT0000081	miRNA	32778	42755	44997	40483	55056	29291	8722	30158	25729.8	40103.4	38725.4	37396.8	46669.8	26627.9	17625.4	28451.4	32666.2	0.249878	0.431172	0.625335	no	up
hsa-miR-504-5p	MIMAT0002875	miRNA	57404	39696	43123	35823	46201	46663	16366	60592	45060.5	37234.1	37112.6	33092.1	39163.6	42420.4	33072.3	57163.1	40539.8	-0.17212	0.503416	0.689431	no	down
hsa-miR-181b-5p	MIMAT0000257	miRNA	50409	44433	40224	40764	49818	30190	12084	30231	39569.6	41677.4	34617.7	37656.4	42229.7	27445.1	24419.3	28520.2	34516.9	0.32426	0.202772	0.381288	no	up
SNORD105B	ENSG00000238531.1	snoRNA	62810	43122	28540	47930	54515	72551	32767	49180	49304	40447.7	24562.1	44276.1	46211.2	65954.7	66215.3	46396.9	47921	-0.503184	0.0803221	0.213803	no	down
hsa-miR-320a-3p	MIMAT0000510	miRNA	60634	38940	42907	48527	49503	45488	24504	58560	47595.9	36525	36926.7	44827.6	41962.7	41352.2	49517.5	55246.1	44244.2	-0.181224	0.441782	0.632111	no	down
SNORD64	ENSG00000276610.1	snoRNA	72281	51306	34839	55271	87591	72916	40543	63845	56738.5	48124.1	29983.2	51057.4	74249.1	66286.5	81929	60232	58575	-0.60469	0.0245585	0.0933859	no	down
SNORD57	ENSG00000226572.1	snoRNA	71859	57373	33693	51566	43011	68081	28827	44586	56407.2	53814.8	28996.9	47634.9	36459.5	61891.1	58253.4	42062.9	48190.1	-0.0884241	0.76557	0.867677	no	down
hsa-miR-151a-3p	MIMAT0000757	miRNA	53841	63295	64523	54896	74071	58884	25509	73235	42263.6	59369.6	55529.9	50711	62788.4	53530.3	51548.4	69090.7	55604	-0.188939	0.426065	0.621212	no	down
hsa-miR-218-5p	MIMAT0000275_1	miRNA	50114	93804	84385	67661	58471	43988	22743	30510	39338	87986.5	72623.6	62502.9	49564.6	39988.6	45958.9	28783.4	53343.3	0.675761	0.0259229	0.0970616	no	up
hsa-miR-27b-3p	MIMAT0000419	miRNA	66305	97108	85219	66658	179718	71629	23885	59471	52047.5	91085.6	73341.3	61576.4	152343	65116.5	48266.7	56105.6	74985.3	-0.210979	0.565163	0.737432	no	down
SNORD82	ENSG00000202400.1	snoRNA	116788	81531	53531	73373	81547	133350	85525	130369	91675.2	76474.6	46070	67779.4	69125.7	121226	172828	122991	96021.3	-0.785759	0.0149953	0.0677566	no	down
SNORD21	ENSG00000206680.1	snoRNA	112631	78213	58446	85770	77712	129259	72585	104180	88412.1	73362.4	50299.9	79231.4	65874.8	117507	146679	98284.5	89956.4	-0.556224	0.0670759	0.188482	no	down
hsa-miR-30c-5p	MIMAT0000244_1	miRNA	76343	103286	91774	76140	164357	96784	25279	90264	59927	96880.4	78982.7	70335.5	139322	87984.4	51083.6	85156	83709	-0.248038	0.437116	0.628623	no	down
hsa-miR-191-5p	MIMAT0000440	miRNA	92299	88200	84390	95087	158549	100082	34581	105151	72452	82730	72627.9	87838.1	134399	90982.6	69881.1	99200.5	88763.9	-0.321593	0.223264	0.403528	no	down
SNORD58A	ENSG00000206602.1	snoRNA	126593	98472	63550	92413	95118	143003	72001	105864	99371.8	92365	54692.5	85367.9	80629.5	130001	145499	99873.2	98475	-0.45873	0.114452	0.268907	no	down
hsa-miR-181a-5p	MIMAT0000256	miRNA	106020	101647	94313	78261	101275	59886	21946	63143	83222.6	95343.1	81167.8	72294.8	85848.7	54441.2	44348.3	59569.8	72029.5	0.443167	0.0996335	0.245561	no	up
SNORD102	ENSG00000207500.1	snoRNA	151335	103548	71145	99859	94948	153683	102140	159087	118794	97126.2	61228.9	92246.3	80485.4	139710	206404	150084	118260	-0.642604	0.0468661	0.149306	no	down
SNORD69	ENSG00000212452.1	snoRNA	142848	118791	74064	94502	86946	165024	89032	157227	112132	111424	63741.1	87297.7	73702.3	150020	179915	148330	115820	-0.559245	0.0795143	0.212425	no	down
SNORD101	ENSG00000206754.1	snoRNA	168931	112933	90185	125764	151935	190128	150265	199441	132606	105929	77615.2	116176	128792	172842	303655	188155	153221	-0.875993	0.00468248	0.0314456	no	down
SNORD46	ENSG00000200913.1	snoRNA	176064	134433	75019	115851	137769	240721	86859	101282	138205	126096	64563	107019	116784	218835	175524	95550.5	130322	-0.477023	0.15259	0.324226	no	down
hsa-miR-107	MIMAT0000104	miRNA	131125	130581	115404	138856	224456	91640	46568	84248	102929	122483	99319.2	128270	190267	83308.1	94104.3	79480.4	112520	0.0187171	0.95292	0.972855	no	up
hsa-miR-10b-5p	MIMAT0000254	miRNA	484500	27226	87464	14062	8101	43508	6944	21553	380318	25537.5	75273.4	12990	6867.05	39552.3	14032.4	20333.3	71863	2.61268	0.0206785	0.0840924	no	up
hsa-miR-103a-3p	MIMAT0000101	miRNA	144193	144769	127867	151565	241418	101447	50994	93879	113187	135791	110045	140011	204645	92223.5	103048	88566.4	123440	0.0308196	0.921224	0.957747	no	up
hsa-miR-148b-3p	MIMAT0000759	miRNA	89143	189299	191575	112293	192119	143649	52708	136689	69974.7	177559	164874	103732	162855	130588	106512	128954	130631	-0.0352679	0.912239	0.954624	no	down
SNORD18A	ENSG00000200623.1	snoRNA	226541	175119	121251	164913	176392	293994	166570	240642	177828	164258	104351	152341	149524	267264	336604	227024	197399	-0.711364	0.0188138	0.0782484	no	down
hsa-miR-148a-3p	MIMAT0000243	miRNA	102153	227479	232884	134168	220640	177313	66870	169934	80187.1	213371	200425	123940	187032	161192	135130	160317	157699	-0.0589037	0.85478	0.917603	no	down
SNORD71	ENSG00000223224.1	snoRNA	226547	196481	120205	173837	168697	375088	206943	325164	177833	184296	103451	160585	143001	340985	418189	306763	229388	-0.949124	0.00490257	0.0326097	no	down
SNORD116-5	ENSG00000207191.1	snoRNA	355382	289171	96314	212515	256936	556560	208875	273239	278965	271237	82889.9	196314	217799	505958	422093	257776	279129	-0.759009	0.0494371	0.153991	no	down
hsa-miR-99b-5p	MIMAT0000689	miRNA	288784	205984	274768	253421	257083	262321	98993	366383	226687	193209	236471	234102	217924	238471	200044	345650	236570	-0.170377	0.507061	0.692478	no	down
hsa-miR-125a-5p	MIMAT0000443	miRNA	335249	242522	244136	279545	388343	360172	103411	408569	263161	227481	210109	258234	329190	327425	208972	385448	276253	-0.38355	0.140959	0.309855	no	down
hsa-miR-4510	MIMAT0019047	miRNA	298951	291180	383880	351228	363579	279280	69444	355510	234668	273122	330376	324452	308198	253888	140332	335392	275053	0.163825	0.588499	0.75661	no	up
SNORD63	ENSG00000252112.1	snoRNA	496011	351607	210953	312686	348928	542013	392747	661218	389354	329801	181551	288849	295779	492733	793661	623800	424441	-0.890991	0.0087757	0.0467186	no	down
hsa-miR-30e-5p	MIMAT0000692	miRNA	345651	369224	381915	343324	703034	405405	164942	453743	271326	346325	328684	317151	595947	368546	333314	428066	373670	-0.44992	0.0853785	0.222806	no	down
SNORD68	ENSG00000200084.1	snoRNA	546542	411207	188134	323538	317407	780922	243954	471734	429020	385705	161912	298873	269059	709921	492981	445039	399064	-0.587777	0.100668	0.246672	no	down
SNORD116-17	ENSG00000206656.1	snoRNA	536756	427798	175921	346780	420843	791279	259518	375266	421338	401267	151401	320343	356740	719336	524432	354030	406111	-0.594601	0.0938864	0.236859	no	down
hsa-miR-26b-5p	MIMAT0000083	miRNA	439278	567803	566512	465587	598442	360706	112486	352330	344820	532589	487553	430093	507287	327911	227311	332392	398744	0.36386	0.215895	0.398126	no	up
hsa-miR-125b-5p	MIMAT0000423_1	miRNA	526899	468043	585226	650289	711656	472184	144078	482792	413600	439016	503658	600715	603256	429253	291152	455471	467015	0.137457	0.624934	0.779611	no	up
hsa-miR-30a-5p	MIMAT0000087	miRNA	615240	637314	642731	568885	1034151	692270	271727	795563	482945	597789	553148	525516	876628	629329	549104	750542	620625	-0.377684	0.121659	0.27873	no	down
hsa-miR-128-3p	MIMAT0000424	miRNA	540247	714506	666893	549765	596084	580390	214129	641270	424078	670194	573943	507854	505288	527621	432710	604981	530834	0.071672	0.772807	0.87366	no	up
hsa-miR-30d-5p	MIMAT0000245	miRNA	632746	651260	655972	581053	1045153	708173	277592	816984	496687	610870	564544	536757	885954	643786	560956	770751	633788	-0.373448	0.123739	0.281244	no	down
hsa-miR-98-5p	MIMAT0000096	miRNA	623047	624172	743168	669267	813281	572162	135917	698475	489074	585462	639587	618246	689401	520141	274660	658949	559440	0.122057	0.690637	0.822779	no	up
SNORD2	ENSG00000238942.1	snoRNA	1125372	850389	489982	731072	966322	1376059	727908	1134535	883384	797650	421689	675339	819131	1.25095e+06	1.47095e+06	1.07033e+06	923678	-0.731114	0.0151184	0.0677756	no	down
hsa-miR-26a-5p	MIMAT0000082_1	miRNA	707970	900901	905913	744806	907859	555857	170305	545186	555736	845029	779649	688026	769573	505319	344151	514334	625227	0.427123	0.1446	0.315021	no	up
hsa-let-7e-5p	MIMAT0000066	miRNA	1202024	1355028	1466278	1296873	1964863	1303202	326701	1465460	943554	1.27099e+06	1.26191e+06	1.19801e+06	1.66557e+06	1.18472e+06	660195	1.38253e+06	1.19593e+06	-0.0659254	0.827747	0.905696	no	down
hsa-let-7i-5p	MIMAT0000415	miRNA	1095044	1664341	1857929	1247973	1255083	873587	258057	870186	859578	1.56112e+06	1.59897e+06	1.15283e+06	1.06391e+06	794161	521480	820942	1.04662e+06	0.692568	0.0224521	0.0874198	no	up
hsa-let-7c-5p	MIMAT0000064	miRNA	1453760	1625969	1787232	1569604	2263999	1538228	386442	1739718	1.14116e+06	1.52513e+06	1.53813e+06	1.44995e+06	1.91914e+06	1.39837e+06	780919	1.64127e+06	1.42426e+06	-0.0216138	0.942675	0.967117	no	down
hsa-let-7f-5p	MIMAT0000067_1	miRNA	1690204	2106772	2174102	1855294	2916039	1886020	471598	2001176	1.32676e+06	1.97611e+06	1.87108e+06	1.71386e+06	2.47187e+06	1.71454e+06	953002	1.88793e+06	1.73939e+06	-0.0289355	0.92533	0.959407	no	down
hsa-let-7g-5p	MIMAT0000414	miRNA	1658753	2329614	2458173	1857233	2579362	1652937	427199	1659243	1.30207e+06	2.18514e+06	2.11556e+06	1.71565e+06	2.18647e+06	1.50265e+06	863281	1.56535e+06	1.67952e+06	0.258527	0.411507	0.610381	no	up
hsa-miR-7-5p	MIMAT0000252_2	miRNA	1417547	2800862	2242154	1789950	3653719	2367109	877719	2042747	1.11273e+06	2.62716e+06	1.92965e+06	1.65349e+06	3.09718e+06	2.15189e+06	1.77369e+06	1.92715e+06	2.03412e+06	-0.289434	0.354252	0.556991	no	down
hsa-let-7a-5p	MIMAT0000062_2	miRNA	1934382	2345231	2455927	2102552	3209432	2119298	539588	2286648	1.51843e+06	2.19978e+06	2.11362e+06	1.94227e+06	2.72057e+06	1.92661e+06	1.0904e+06	2.15725e+06	1.95862e+06	-0.022232	0.941579	0.966814	no	down
hsa-miR-100-5p	MIMAT0000098	miRNA	3029965	3743741	5705803	4784640	3903226	3418365	1127779	3794934	2.37843e+06	3.51156e+06	4.91054e+06	4.41989e+06	3.30868e+06	3.10757e+06	2.27901e+06	3.58018e+06	3.43698e+06	0.310232	0.284751	0.479719	no	up
hsa-miR-99a-5p	MIMAT0000097	miRNA	3131060	3866093	5906509	4972593	4043475	3524216	1165064	3918164	2.45779e+06	3.62633e+06	5.08327e+06	4.59351e+06	3.42757e+06	3.2038e+06	2.35435e+06	3.69644e+06	3.55538e+06	0.313548	0.280434	0.475179	no	up

## Sheet: DE miR
symbol	ID	gene_type	LIS.1	LIS.2	LIS.3	LIS.4	W1	W2	W3	W4	LIS.1	LIS.2	LIS.3	LIS.4	W1	W2	W3	W4	LIS1_Wt.baseMean	LIS1_Wt.log2FoldChange	LIS1_Wt.pvalue	LIS1_Wt.padj	LIS1_Wt.pass	LIS1_Wt.Direction
hsa-miR-514b-5p	MIMAT0015087	miRNA	9	0	2	4	10	13	8	36	7.06474	0	1.72124	3.69506	8.47679	11.818	16.1663	33.9628	10.3631	-2.46549	0.00048426	0.00558234	yes	down
RNU2-52P	ENSG00000222612.1	snRNA	5	4	5	2	17	23	7	30	3.92485	3.75193	4.30311	1.84753	14.4105	20.9088	14.1456	28.3023	11.4493	-2.50182	1.78298e-05	0.000367646	yes	down
ENSG10010134101.1	ENSG00000212586.1	snoRNA	10	7	7	8	23	26	6	18	7.84971	6.56587	6.02435	7.39012	19.4966	23.6361	12.1248	16.9814	12.5086	-1.40457	0.00458879	0.0311018	yes	down
hsa-miR-378d	MIMAT0018926_1	miRNA	10	13	5	8	34	19	10	23	7.84971	12.1938	4.30311	7.39012	28.8211	17.2725	20.2079	21.6984	14.9671	-1.4864	0.00216585	0.018223	yes	down
hsa-miR-514a-5p	MIMAT0022702	miRNA	4	4	2	11	17	21	13	49	3.13988	3.75193	1.72124	10.1614	14.4105	19.0907	26.2703	46.2271	15.5966	-2.51063	2.25e-05	0.000424055	yes	down
hsa-miR-6720-3p	MIMAT0025851	miRNA	12	8	4	4	43	18	16	20	9.41965	7.50386	3.44249	3.69506	36.4502	16.3634	32.3327	18.8682	16.0095	-2.08882	6.54116e-05	0.00106403	yes	down
RNU4-27P	ENSG00000222821.1	snRNA	16	8	11	9	10	31	9	50	12.5595	7.50386	9.46684	8.31389	8.47679	28.1815	18.1871	47.1705	17.4825	-1.43648	0.00698786	0.0402765	yes	down
SNORA35	ENSG00000208839.1	snoRNA	9	3	2	1	19	40	18	46	7.06474	2.81395	1.72124	0.923766	16.1059	36.3632	36.3743	43.3969	18.0955	-3.35625	1.83369e-08	9.5876e-07	yes	down
hsa-miR-513a-5p	MIMAT0002877	miRNA	11	5	6	10	8	32	11	66	8.63468	4.68991	5.16373	9.23766	6.78143	29.0906	22.2287	62.2651	18.5115	-2.12237	0.000343937	0.00426715	yes	down
RNU4-10P	ENSG00000201253.1	snRNA	27	7	9	9	15	30	13	50	21.1942	6.56587	7.7456	8.31389	12.7152	27.2724	26.2703	47.1705	19.656	-1.3591	0.00904826	0.0474791	yes	down
RNU4-52P	ENSG00000206936.1	snRNA	13	6	10	14	13	39	9	65	10.2046	5.62789	8.60622	12.9327	11.0198	35.4541	18.1871	61.3217	20.4193	-1.76758	0.00108973	0.0106096	yes	down
ENSG10010134436.1	ENSG00000238707.1	snoRNA	15	6	11	17	31	30	25	22	11.7746	5.62789	9.46684	15.704	26.2781	27.2724	50.5198	20.755	20.9248	-1.50882	0.00107107	0.0106096	yes	down
hsa-miR-33a-3p	MIMAT0004506	miRNA	14	16	20	15	44	26	30	24	10.9896	15.0077	17.2124	13.8565	37.2979	23.6361	60.6238	22.6418	25.1582	-1.29791	0.00277566	0.0217429	yes	down
RNU4-84P	ENSG00000201070.1	snRNA	28	10	21	15	20	43	13	74	21.9792	9.37982	18.0731	13.8565	16.9536	39.0905	26.2703	69.8124	26.9269	-1.26995	0.00789559	0.0434554	yes	down
hsa-miR-764	MIMAT0010367	miRNA	10	19	9	1	17	41	31	131	7.84971	17.8217	7.7456	0.923766	14.4105	37.2723	62.6446	123.587	34.0319	-2.79318	7.90953e-06	0.000183802	yes	down
ENSG10010136051.1	ENSG00000206976.1	snoRNA	24	29	29	31	90	58	21	30	18.8393	27.2015	24.958	28.6367	76.2911	52.7267	42.4367	28.3023	37.424	-1.01745	0.00881332	0.0467489	yes	down
hsa-miR-887-3p	MIMAT0004951	miRNA	39	48	42	26	138	43	45	46	30.6139	45.0231	36.1461	24.0179	116.98	39.0905	90.9357	43.3969	53.2755	-1.09067	0.007799	0.0430997	yes	down
RNU2-23P	ENSG00000222477.1	snRNA	34	27	41	51	58	60	37	124	26.689	25.3255	35.2855	47.112	49.1654	54.5448	74.7694	116.983	53.7343	-1.13594	0.00278232	0.0217429	yes	down
hsa-miR-378h	MIMAT0018984	miRNA	100	112	68	58	307	140	49	142	78.4971	105.054	58.5223	53.5784	260.237	127.271	99.0189	133.964	114.518	-1.07797	0.00306687	0.0233296	yes	down
hsa-miR-10527-5p	MIMAT0041997	miRNA	110	65	78	100	168	162	74	240	86.3468	60.9688	67.1285	92.3766	142.41	147.271	149.539	226.418	121.557	-1.11892	0.000160491	0.0022166	yes	down
hsa-miR-1224-5p	MIMAT0005458	miRNA	200	148	102	132	194	192	189	317	156.994	138.821	87.7834	121.937	164.45	174.543	381.93	299.061	190.69	-1.00493	0.00310861	0.0233385	yes	down
hsa-miR-769-3p	MIMAT0003887	miRNA	375	317	274	302	888	509	263	537	294.364	297.34	235.81	278.977	752.739	462.722	531.469	506.611	420.004	-1.02709	7.79129e-05	0.00125346	yes	down
SNORD123	ENSG00000239112.1	snoRNA	1575	925	653	1153	1698	2246	1227	2123	1236.33	867.633	561.986	1065.1	1439.36	2041.79	2479.51	2002.86	1461.82	-1.09314	0.000300947	0.00379816	yes	down
hsa-miR-500b-3p	MIMAT0027032	miRNA	1695	1138	1144	979	2782	2373	877	2682	1330.53	1067.42	984.551	904.366	2358.24	2157.25	1772.24	2530.23	1638.1	-1.04096	2.5983e-05	0.00046962	yes	down
hsa-miR-1249-3p	MIMAT0005901	miRNA	1770	1184	1134	1204	1834	1655	1898	2646	1389.4	1110.57	975.945	1112.21	1554.64	1504.53	3835.47	2496.26	1747.38	-1.03221	0.00163309	0.0149428	yes	down
hsa-miR-216b-5p	MIMAT0004959	miRNA	2233	2642	1712	1948	4052	4225	1311	5506	1752.84	2478.15	1473.38	1799.5	3434.8	3840.86	2649.26	5194.42	2827.9	-1.01113	0.000437572	0.00520817	yes	down
hsa-miR-652-3p	MIMAT0003322	miRNA	5323	4456	4068	4373	13240	7390	3238	7962	4178.4	4179.65	3501.01	4039.63	11223.3	6718.1	6543.33	7511.43	5986.85	-1.00915	0.000100946	0.00155564	yes	down
RNU1-139P	ENSG00000212609.1	snRNA	27	16	14	22	7	2	2	3	21.1942	15.0077	12.0487	20.3228	5.93375	1.81816	4.04159	2.83023	10.3997	2.23624	0.000237778	0.00306523	yes	up
RNU2-33P	ENSG00000222276.1	snRNA	15	22	37	15	3	1	0	2	11.7746	20.6356	31.843	13.8565	2.54304	0.90908	0	1.88682	10.4311	3.67661	2.62806e-06	7.25941e-05	yes	up
hsa-miR-429	MIMAT0001536	miRNA	14	32	17	14	9	4	1	3	10.9896	30.0154	14.6306	12.9327	7.62911	3.63632	2.02079	2.83023	10.5856	1.99729	0.00130101	0.0121317	yes	up
hsa-miR-10401-5p	MIMAT0041633_2	miRNA	34	15	34	14	5	0	1	5	26.689	14.0697	29.2611	12.9327	4.2384	0	2.02079	4.71705	11.7411	2.87613	1.81052e-05	0.000368139	yes	up
hsa-miR-7151-3p	MIMAT0028213	miRNA	36	9	34	12	4	2	4	7	28.259	8.44184	29.2611	11.0852	3.39072	1.81816	8.08317	6.60387	12.1179	2.05657	0.00109429	0.0106096	yes	up
hsa-miR-200a-5p	MIMAT0001620	miRNA	16	31	14	25	6	6	3	11	12.5595	29.0774	12.0487	23.0941	5.08607	5.45448	6.06238	10.3775	12.97	1.49477	0.00590312	0.0366845	yes	up
hsa-miR-379-3p	MIMAT0004690	miRNA	23	13	21	38	13	11	2	2	18.0543	12.1938	18.0731	35.1031	11.0198	9.99988	4.04159	1.88682	13.7965	1.57065	0.00619747	0.0371848	yes	up
hsa-miR-411-3p	MIMAT0004813	miRNA	23	14	21	39	13	11	2	2	18.0543	13.1317	18.0731	36.0269	11.0198	9.99988	4.04159	1.88682	14.0293	1.60187	0.00502085	0.0331105	yes	up
hsa-miR-147a	MIMAT0000251	miRNA	10	30	34	25	18	6	2	1	7.84971	28.1395	29.2611	23.0941	15.2582	5.45448	4.04159	0.94341	14.2553	1.72215	0.00664873	0.039168	yes	up
hsa-miR-3120-3p	MIMAT0014982	miRNA	14	29	28	23	6	3	6	13	10.9896	27.2015	24.0974	21.2466	5.08607	2.72724	12.1248	12.2643	14.4672	1.44177	0.00834137	0.0451677	yes	up
hsa-miR-424-5p	MIMAT0001341	miRNA	26	28	35	30	8	6	0	4	20.4092	26.2635	30.1218	27.713	6.78143	5.45448	0	3.77364	15.0646	2.53708	2.94106e-06	7.97353e-05	yes	up
hsa-miR-493-5p	MIMAT0002813	miRNA	58	27	17	29	5	2	0	10	45.5283	25.3255	14.6306	26.7892	4.2384	1.81816	0	9.4341	15.9705	2.72662	8.98348e-06	0.000202336	yes	up
hsa-miR-552-5p	MIMAT0026615	miRNA	25	25	36	31	17	7	6	0	19.6243	23.4496	30.9824	28.6367	14.4105	6.36356	12.1248	0	16.949	1.68359	0.00321785	0.0237926	yes	up
hsa-miR-3688-3p	MIMAT0018116_1	miRNA	29	39	30	29	15	3	3	4	22.7642	36.5813	25.8187	26.7892	12.7152	2.72724	6.06238	3.77364	17.154	2.12326	5.25392e-05	0.000884108	yes	up
ENSG10010134301.1	ENSG00000238645.1	snoRNA	26	30	46	27	6	7	4	6	20.4092	28.1395	39.5886	24.9417	5.08607	6.36356	8.08317	5.66046	17.284	2.21241	8.06883e-06	0.000184575	yes	up
hsa-miR-489-3p	MIMAT0002805	miRNA	24	51	32	19	22	5	1	5	18.8393	47.8371	27.5399	17.5515	18.6489	4.5454	2.02079	4.71705	17.7125	1.80661	0.00191402	0.0166793	yes	up
hsa-miR-578	MIMAT0003243	miRNA	32	39	42	26	5	3	3	10	25.1191	36.5813	36.1461	24.0179	4.2384	2.72724	6.06238	9.4341	18.0408	2.46048	1.62063e-06	4.56271e-05	yes	up
hsa-miR-2116-3p	MIMAT0011161	miRNA	30	28	36	30	11	17	0	12	23.5491	26.2635	30.9824	27.713	9.32447	15.4544	0	11.3209	18.076	1.4695	0.00238974	0.0195452	yes	up
hsa-miR-3167	MIMAT0015042	miRNA	23	29	39	40	22	6	3	3	18.0543	27.2015	33.5643	36.9506	18.6489	5.45448	6.06238	2.83023	18.5958	1.76343	0.00108679	0.0106096	yes	up
hsa-miR-576-5p	MIMAT0003241	miRNA	26	43	28	35	15	9	3	7	20.4092	40.3332	24.0974	32.3318	12.7152	8.18172	6.06238	6.60387	18.8419	1.75445	0.000201035	0.00265148	yes	up
hsa-miR-372-3p	MIMAT0000724	miRNA	26	14	13	115	1	6	1	0	20.4092	13.1317	11.1881	106.233	0.847679	5.45448	2.02079	0	19.9106	4.17759	0.000459098	0.00533429	yes	up
hsa-miR-141-3p	MIMAT0000432	miRNA	26	43	39	31	25	7	1	8	20.4092	40.3332	33.5643	28.6367	21.192	6.36356	2.02079	7.54728	20.0084	1.62969	0.00170224	0.0151035	yes	up
hsa-miR-10396a-5p	MIMAT0041623	miRNA	34	35	29	41	23	6	10	5	26.689	32.8294	24.958	37.8744	19.4966	5.45448	20.2079	4.71705	21.5284	1.35213	0.00593867	0.0366845	yes	up
hsa-miR-10396b-5p	MIMAT0041635	miRNA	34	35	29	41	23	6	10	5	26.689	32.8294	24.958	37.8744	19.4966	5.45448	20.2079	4.71705	21.5284	1.35213	0.00593867	0.0366845	yes	up
hsa-miR-511-5p	MIMAT0002808	miRNA	24	51	65	58	5	0	1	1	18.8393	47.8371	55.9404	53.5784	4.2384	0	2.02079	0.94341	22.9247	4.59962	1.05149e-10	6.99719e-09	yes	up
hsa-miR-219b-5p	MIMAT0019747	miRNA	38	41	40	35	28	15	3	8	29.8289	38.4573	34.4249	32.3318	23.735	13.6362	6.06238	7.54728	23.253	1.33768	0.00279213	0.0217429	yes	up
hsa-miR-483-5p	MIMAT0004761	miRNA	100	25	46	41	1	4	16	14	78.4971	23.4496	39.5886	37.8744	0.847679	3.63632	32.3327	13.2077	28.6793	1.96943	0.00201044	0.0172336	yes	up
SNORD13P3	ENSG00000239128.1	snoRNA	47	26	71	49	21	30	7	21	36.8936	24.3875	61.1042	45.2645	17.8013	27.2724	14.1456	19.8116	30.8351	1.05981	0.00927897	0.0485158	yes	up
hsa-miR-4705	MIMAT0019805	miRNA	58	105	57	56	65	13	1	7	45.5283	98.4881	49.0554	51.7309	55.0991	11.818	2.02079	6.60387	40.0431	1.64263	0.00609274	0.0370233	yes	up
hsa-miR-1284	MIMAT0005941	miRNA	74	66	62	78	55	30	5	26	58.0878	61.9068	53.3586	72.0537	46.6224	27.2724	10.104	24.5287	44.2418	1.1235	0.00386631	0.0275161	yes	up
hsa-miR-942-5p	MIMAT0004985	miRNA	62	60	98	75	40	29	5	45	48.6682	56.2789	84.3409	69.2824	33.9072	26.3633	10.104	42.4535	46.4248	1.14792	0.00319986	0.0237926	yes	up
hsa-miR-2681-5p	MIMAT0013515	miRNA	72	78	80	58	49	40	5	34	56.5179	73.1626	68.8498	53.5784	41.5363	36.3632	10.104	32.076	46.5235	1.01682	0.00643791	0.0383134	yes	up
hsa-miR-190b-5p	MIMAT0004929	miRNA	51	86	92	80	48	30	14	26	40.0335	80.6665	79.1772	73.9012	40.6886	27.2724	28.2911	24.5287	49.3199	1.17029	0.00118414	0.0113306	yes	up
hsa-miR-4746-5p	MIMAT0019880	miRNA	77	83	107	91	46	34	16	56	60.4428	77.8525	92.0865	84.0627	38.9932	30.9087	32.3327	52.831	58.6888	1.00663	0.00202472	0.0172336	yes	up
SNORA73	ENSG00000222145.1	snoRNA	92	64	166	96	61	40	23	33	72.2173	60.0309	142.863	88.6815	51.7084	36.3632	46.4782	31.1325	66.1844	1.14138	0.00158498	0.0145938	yes	up
hsa-miR-2113	MIMAT0009206	miRNA	110	159	168	109	84	67	15	71	86.3468	149.139	144.584	100.69	71.205	60.9084	30.3119	66.9821	88.771	1.04062	0.00208209	0.0176195	yes	up
hsa-miR-15b-3p	MIMAT0004586	miRNA	119	145	175	128	133	64	15	41	93.4115	136.007	150.609	118.242	112.741	58.1811	30.3119	38.6798	92.273	1.03124	0.00813992	0.0446324	yes	up
RNU1-136P	ENSG00000206908.1	snRNA	200	142	150	150	50	73	51	62	156.994	133.193	129.093	138.565	42.384	66.3629	103.06	58.4914	103.518	1.07599	0.000641045	0.00705451	yes	up
RNU7-3P	ENSG00000252244.1	snRNA	273	360	321	201	191	104	87	78	214.297	337.674	276.26	185.677	161.907	94.5444	175.809	73.586	189.969	1.01248	0.00309149	0.0233296	yes	up
SNORD86	ENSG00000212498.1	snoRNA	18	20	7	18	31	38	35	27	14.1295	18.7596	6.02435	16.6278	26.2781	34.5451	70.7278	25.4721	26.5705	-1.46204	0.0016835	0.0151035	yes	down
hsa-miR-513c-5p	MIMAT0005789	miRNA	8	10	14	13	28	62	10	128	6.27977	9.37982	12.0487	12.009	23.735	56.363	20.2079	120.757	32.5975	-2.49653	3.86296e-06	9.9217e-05	yes	down
hsa-miR-513b-5p	MIMAT0005788	miRNA	15	12	17	19	24	65	19	147	11.7746	11.2558	14.6306	17.5515	20.3443	59.0902	38.3951	138.681	38.9654	-2.22568	1.39564e-05	0.000296119	yes	down
hsa-miR-1270	MIMAT0005924	miRNA	24	20	23	23	83	70	31	58	18.8393	18.7596	19.7943	21.2466	70.3574	63.6356	62.6446	54.7178	41.2494	-1.67813	4.22675e-07	1.40636e-05	yes	down
hsa-miR-6511a-5p	MIMAT0025478_1	miRNA	41	27	21	37	72	43	40	93	32.1838	25.3255	18.0731	34.1793	61.0329	39.0905	80.8317	87.7372	47.3067	-1.28141	0.000589092	0.00663408	yes	down
hsa-miR-6511b-5p	MIMAT0025847	miRNA	41	27	21	37	72	43	40	93	32.1838	25.3255	18.0731	34.1793	61.0329	39.0905	80.8317	87.7372	47.3067	-1.28141	0.000589092	0.00663408	yes	down
hsa-miR-449b-5p	MIMAT0003327	miRNA	17	7	15	20	175	118	69	112	13.3445	6.56587	12.9093	18.4753	148.344	107.271	139.435	105.662	69.0009	-3.28175	1.85851e-19	2.47351e-17	yes	down
hsa-miR-449a	MIMAT0001541	miRNA	23	7	23	32	222	146	76	142	18.0543	6.56587	19.7943	29.5605	188.185	132.726	153.58	133.964	85.3038	-3.03899	6.35348e-16	7.155e-14	yes	down
hsa-miR-378a-5p	MIMAT0000731	miRNA	74	66	55	43	235	139	54	125	58.0878	61.9068	47.3342	39.7219	199.205	126.362	109.123	117.926	94.9583	-1.42288	7.27057e-06	0.000171679	yes	down
hsa-miR-422a	MIMAT0001339	miRNA	87	70	58	57	180	126	53	173	68.2925	65.6587	49.9161	52.6546	152.582	114.544	107.102	163.21	96.745	-1.19058	4.92717e-05	0.000848632	yes	down
hsa-miR-128-2-5p	MIMAT0031095	miRNA	109	49	49	84	175	132	68	156	85.5618	45.9611	42.1705	77.5963	148.344	119.999	137.414	147.172	100.527	-1.13604	0.000337585	0.00422414	yes	down
hsa-miR-1260a	MIMAT0005911	miRNA	70	37	33	65	211	145	75	226	54.948	34.7053	28.4005	60.0448	178.86	131.817	151.56	213.211	106.693	-1.92448	5.33005e-09	3.00123e-07	yes	down
hsa-miR-378f	MIMAT0018932	miRNA	82	87	50	73	182	161	60	219	64.3676	81.6044	43.0311	67.4349	154.278	146.362	121.248	206.607	110.617	-1.30067	2.53657e-05	0.000464193	yes	down
hsa-miR-508-5p	MIMAT0004778	miRNA	59	24	32	52	79	169	71	500	46.3133	22.5116	27.5399	48.0358	66.9667	153.635	143.476	471.705	122.523	-2.53382	2.25719e-07	8.26132e-06	yes	down
hsa-miR-449c-5p	MIMAT0010251	miRNA	71	25	30	50	241	269	138	241	55.7329	23.4496	25.8187	46.1883	204.291	244.543	278.869	227.362	138.282	-2.65194	1.10001e-15	1.15029e-13	yes	down
hsa-miR-887-5p	MIMAT0026720	miRNA	110	100	93	84	302	225	93	251	86.3468	93.7982	80.0378	77.5963	255.999	204.543	187.934	236.796	152.881	-1.39455	7.46491e-08	3.3117e-06	yes	down
hsa-miR-378c	MIMAT0016847	miRNA	155	151	108	65	417	209	86	199	121.67	141.635	92.9472	60.0448	353.482	189.998	173.788	187.739	165.163	-1.12402	0.00126458	0.0118839	yes	down
SNORA65	ENSG00000201302.1	snoRNA	173	127	126	107	183	230	146	316	135.8	119.124	108.438	98.8429	155.125	209.088	295.036	298.118	177.447	-1.04471	0.000450036	0.00531333	yes	down
hsa-miR-34b-3p	MIMAT0004676	miRNA	17	17	5	7	255	425	149	702	13.3445	15.9457	4.30311	6.46636	216.158	386.359	301.098	662.274	200.744	-5.2894	1.52454e-32	5.57983e-30	yes	down
ENSG10010137146.1	ENSG00000202335.1	snoRNA	183	131	119	156	191	374	212	398	143.65	122.876	102.414	144.107	161.907	339.996	428.408	375.477	227.354	-1.34347	3.83942e-05	0.000669156	yes	down
hsa-miR-1912-5p	MIMAT0037333	miRNA	42	64	32	24	528	394	262	941	32.9688	60.0309	27.5399	22.1704	447.575	358.178	529.448	887.749	295.707	-3.96376	1.13178e-25	2.76154e-23	yes	down
hsa-miR-509-5p	MIMAT0004779_1	miRNA	116	89	108	124	303	453	191	1058	91.0566	83.4804	92.9472	114.547	256.847	411.813	385.972	998.128	304.349	-2.42703	2.65519e-10	1.61967e-08	yes	down
hsa-miR-1264	MIMAT0005791	miRNA	73	156	84	39	676	525	229	832	57.3029	146.325	72.2922	36.0269	573.031	477.267	462.762	784.917	326.241	-2.88362	6.25032e-14	5.38263e-12	yes	down
hsa-miR-508-3p	MIMAT0002880	miRNA	126	109	102	146	294	536	277	1383	98.9063	102.24	87.7834	134.87	249.218	487.267	559.76	1304.74	378.098	-2.61828	2.52556e-10	1.60757e-08	yes	down
hsa-miR-509-3p	MIMAT0002881	miRNA	298	159	152	239	193	556	240	1473	233.921	149.139	130.815	220.78	163.602	505.449	484.99	1389.64	409.792	-1.79205	0.000139986	0.00200921	yes	down
hsa-miR-1911-3p	MIMAT0007886	miRNA	47	14	12	27	316	710	393	1874	36.8936	13.1317	10.3275	24.9417	267.867	645.447	794.172	1767.95	445.091	-5.34374	7.9278e-27	2.32126e-24	yes	down
hsa-miR-216a-3p	MIMAT0022844	miRNA	383	417	371	346	898	892	359	1297	300.644	391.139	319.291	319.623	761.216	810.9	725.465	1223.6	606.485	-1.40521	1.32338e-07	4.96777e-06	yes	down
hsa-miR-375-3p	MIMAT0000728	miRNA	506	295	408	299	838	1076	436	1658	397.195	276.705	351.134	276.206	710.355	978.17	881.066	1564.17	679.376	-1.6676	3.37233e-08	1.65056e-06	yes	down
hsa-miR-1912-3p	MIMAT0007887	miRNA	110	179	76	87	956	1128	651	2454	86.3468	167.899	65.4073	80.3676	810.381	1025.44	1315.54	2315.13	733.314	-3.77371	6.54128e-23	1.19705e-20	yes	down
SCARNA20	ENSG00000252577.1	scaRNA	680	802	464	838	870	2021	874	906	533.78	752.262	399.329	774.116	737.481	1837.25	1766.17	854.73	956.89	-1.07821	0.00256257	0.0207271	yes	down
SCARNA11	ENSG00000251898.1	scaRNA	1047	827	640	690	1193	1808	699	1891	821.864	775.711	550.798	637.398	1011.28	1643.62	1412.53	1783.99	1079.65	-1.07068	8.73715e-05	0.00139035	yes	down
hsa-miR-34b-5p	MIMAT0000685	miRNA	147	73	60	76	2730	2841	1335	3319	115.391	68.4727	51.6373	70.2062	2314.16	2582.7	2697.76	3131.18	1378.94	-5.12997	2.79355e-68	4.08976e-65	yes	down
hsa-miR-506-3p	MIMAT0002878	miRNA	384	192	228	327	538	2269	1236	7485	301.429	180.093	196.222	302.071	456.051	2062.7	2497.7	7061.43	1632.21	-3.62367	8.28372e-07	2.42547e-05	yes	down
hsa-miR-3609	MIMAT0017986	miRNA	1338	1442	546	894	648	4055	1795	2364	1050.29	1352.57	469.9	825.846	549.296	3686.32	3627.32	2230.22	1723.97	-1.44799	0.00183638	0.0160985	yes	down
hsa-miR-182-5p	MIMAT0000259	miRNA	660	787	898	743	5030	3420	490	5040	518.081	738.192	772.838	686.358	4263.83	3109.05	990.189	4754.79	1979.17	-2.27293	6.10256e-09	3.30894e-07	yes	down
hsa-miR-1298-3p	MIMAT0026641	miRNA	477	1105	674	306	2622	3558	1495	7288	374.431	1036.47	580.059	282.672	2222.61	3234.51	3021.09	6875.57	2203.43	-2.75584	6.91928e-11	4.82373e-09	yes	down
hsa-miR-509-3-5p	MIMAT0004975	miRNA	760	564	774	1071	1689	3203	1188	9082	596.578	529.022	666.121	989.353	1431.73	2911.78	2400.7	8568.05	2261.67	-2.46119	3.3823e-08	1.65056e-06	yes	down
hsa-miR-514b-3p	MIMAT0015088	miRNA	632	929	1036	1286	1640	3633	1922	7352	496.102	871.385	891.604	1187.96	1390.19	3302.69	3883.96	6935.95	2369.98	-2.17013	1.30628e-07	4.96777e-06	yes	down
hsa-miR-12136	MIMAT0049032	miRNA	1628	1116	1159	1561	3701	2892	4410	1654	1277.93	1046.79	997.461	1442	3137.26	2629.06	8911.7	1560.4	2625.32	-1.76844	3.6006e-05	0.000635094	yes	down
SNORA7B	ENSG00000207088.1	snoRNA	2250	2082	1041	1939	3030	5325	2490	2539	1766.18	1952.88	895.907	1791.18	2568.47	4840.85	5031.78	2395.32	2655.32	-1.2113	0.000405224	0.00490287	yes	down
hsa-miR-514a-3p	MIMAT0002883	miRNA	759	1107	1203	1481	1917	4231	2194	8513	595.793	1038.35	1035.33	1368.1	1625	3846.32	4433.62	8031.25	2746.72	-2.15141	1.29239e-07	4.96777e-06	yes	down
hsa-miR-183-5p	MIMAT0000261	miRNA	1074	971	1279	1098	7591	5679	773	9176	843.059	910.781	1100.74	1014.29	6434.73	5162.67	1562.07	8656.73	3210.63	-2.49578	3.09353e-10	1.81157e-08	yes	down
hsa-miR-378a-3p	MIMAT0000732	miRNA	2501	2411	2020	1912	5225	4497	2121	5499	1963.21	2261.47	1738.46	1766.24	4429.12	4088.13	4286.1	5187.81	3215.07	-1.21896	8.91342e-08	3.72835e-06	yes	down
hsa-miR-1911-5p	MIMAT0007885	miRNA	197	57	81	140	3512	5281	3101	13551	154.639	53.465	69.7104	129.327	2977.05	4800.85	6266.48	12784.2	3404.46	-6.04096	4.09372e-44	1.99774e-41	yes	down
hsa-miR-129-1-3p	MIMAT0004548	miRNA	2548	2214	1860	2518	8570	4250	3659	5241	2000.11	2076.69	1600.76	2326.04	7264.61	3863.59	7394.08	4944.41	3933.79	-1.55171	4.74325e-08	2.24004e-06	yes	down
hsa-miR-129-2-3p	MIMAT0004605	miRNA	2604	2255	1879	2562	8719	4306	3707	5314	2044.06	2115.15	1617.11	2366.69	7390.91	3914.5	7491.08	5013.28	3994.1	-1.54774	5.55004e-08	2.53914e-06	yes	down
hsa-miR-204-3p	MIMAT0022693	miRNA	1161	1186	736	1083	4161	8088	4314	21753	911.351	1112.45	633.418	1000.44	3527.19	7352.64	8717.7	20522	5472.15	-3.45538	2.65319e-16	3.23689e-14	yes	down
hsa-miR-361-3p	MIMAT0004682	miRNA	49339	42787	40995	38051	87751	92100	40105	113017	38729.7	40133.4	35281.2	35150.2	74384.7	83726.3	81043.9	106621	61883.9	-1.21168	1.21775e-07	4.9522e-06	yes	down
hsa-miR-211-5p	MIMAT0000268	miRNA	15789	29565	13276	17170	77071	114879	41945	195997	12393.9	27731.4	11425.6	15861.1	65331.5	104434	84762.2	184906	63355.7	-2.70458	4.44429e-13	3.61469e-11	yes	down
hsa-miR-129-5p	MIMAT0000242	miRNA	69436	79444	64578	68603	137251	114492	69570	199796	54505.2	74517	55577.2	63373.1	116345	104082	140587	188490	99684.5	-1.14795	1.93748e-05	0.000383307	yes	down
hsa-miR-204-5p	MIMAT0000265	miRNA	39997	70358	32415	44494	188788	266344	96965	476803	31396.5	65994.5	27897.1	41102	160032	242128	195946	449821	151790	-2.6549	8.05259e-13	6.20474e-11	yes	down
SNORD59A	ENSG00000207031.1	snoRNA	234130	184699	97400	126072	129976	403859	261100	439357	183785	173244	83824.6	116461	110178	367140	527629	414494	247095	-1.34876	0.000947639	0.00977003	yes	down
SNORD61	ENSG00000206979.1	snoRNA	219525	178244	87152	136128	376561	535100	178225	297885	172321	167190	75004.9	125750	319203	486449	360156	281028	248388	-1.42116	6.07794e-06	0.000148302	yes	down
hsa-miR-1298-5p	MIMAT0005800	miRNA	16756	8485	8198	10158	269825	405308	238700	1026208	13153	7958.78	7055.38	9383.61	228725	368458	482363	968135	260654	-5.769	3.44785e-49	2.52383e-46	yes	down
SNORD127	ENSG00000239043.1	snoRNA	484792	381459	210505	344768	361583	670286	487735	748638	380548	357802	181165	318485	306506	609344	985612	706273	480717	-1.07478	0.00266205	0.0212964	yes	down
RNU5B-4P	ENSG00000200378.1	snRNA	30	40	39	45	7	20	3	12	23.5491	37.5193	33.5643	41.5694	5.93375	18.1816	6.06238	11.3209	22.2126	1.66593	0.000296813	0.00377856	yes	up
RNU2-64P	ENSG00000223247.1	snRNA	34	46	40	49	9	14	6	6	26.689	43.1472	34.4249	45.2645	7.62911	12.7271	12.1248	5.66046	23.4584	2.00609	6.52168e-06	0.00015652	yes	up
RNU2-61P	ENSG00000223001.1	snRNA	52	45	68	38	2	2	3	3	40.8185	42.2092	58.5223	35.1031	1.69536	1.81816	6.06238	2.83023	23.6324	4.03855	5.65892e-12	4.14233e-10	yes	up
hsa-miR-3115	MIMAT0014977	miRNA	31	50	47	31	30	16	1	11	24.3341	46.8991	40.4492	28.6367	25.4304	14.5453	2.02079	10.3775	24.0866	1.33333	0.00598794	0.0368334	yes	up
hsa-miR-516b-5p	MIMAT0002859	miRNA	47	42	40	43	20	19	7	22	36.8936	39.3952	34.4249	39.7219	16.9536	17.2725	14.1456	20.755	27.4453	1.10036	0.00284001	0.0219988	yes	up
hsa-miR-450a-2-3p	MIMAT0031074	miRNA	68	41	68	46	27	18	3	16	53.378	38.4573	58.5223	42.4932	22.8873	16.3634	6.06238	15.0946	31.6573	1.60504	6.21964e-05	0.0010231	yes	up
RNU1-34P	ENSG00000201291.1	snRNA	63	60	61	35	17	22	11	13	49.4532	56.2789	52.4979	32.3318	14.4105	19.9998	22.2287	12.2643	32.4331	1.50243	9.8819e-05	0.00153905	yes	up
hsa-miR-653-5p	MIMAT0003328	miRNA	51	109	62	33	18	15	0	7	40.0335	102.24	53.3586	30.4843	15.2582	13.6362	0	6.60387	32.7018	2.55863	1.39124e-06	3.99368e-05	yes	up
RNU105C	ENSG00000199212.1	snoRNA	53	41	122	36	8	7	10	14	41.6035	38.4573	104.996	33.2556	6.78143	6.36356	20.2079	13.2077	33.1091	2.3156	3.66033e-06	9.74312e-05	yes	up
hsa-miR-1910-5p	MIMAT0007884	miRNA	66	37	75	41	27	28	5	22	51.8081	34.7053	64.5466	37.8744	22.8873	25.4542	10.104	20.755	33.5169	1.20761	0.00201796	0.0172336	yes	up
hsa-miR-4659b-3p	MIMAT0019734	miRNA	44	65	78	52	31	11	5	15	34.5387	60.9688	67.1285	48.0358	26.2781	9.99988	10.104	14.1512	33.9006	1.75619	3.31663e-05	0.00059214	yes	up
hsa-miR-1304-3p	MIMAT0022720	miRNA	55	58	67	52	32	21	2	28	43.1734	54.403	57.6617	48.0358	27.1257	19.0907	4.04159	26.4155	34.9934	1.33123	0.00103302	0.0103683	yes	up
hsa-miR-3150a-5p	MIMAT0019206	miRNA	68	52	55	71	12	24	7	31	53.378	48.7751	47.3342	65.5874	10.1721	21.8179	14.1456	29.2457	36.307	1.49253	0.000144724	0.00201786	yes	up
hsa-miR-200a-3p	MIMAT0000682	miRNA	45	84	85	47	47	12	5	8	35.3237	78.7905	73.1529	43.417	39.8409	10.909	10.104	7.54728	37.3856	1.71361	0.000645699	0.00705451	yes	up
hsa-miR-494-3p	MIMAT0002816	miRNA	76	51	87	69	40	11	5	16	59.6578	47.8371	74.8741	63.7398	33.9072	9.99988	10.104	15.0946	39.4018	1.78586	2.40735e-05	0.000446122	yes	up
SNORD3H	ENSG00000207215.2	snoRNA	73	54	92	70	24	39	5	16	57.3029	50.651	79.1772	64.6636	20.3443	35.4541	10.104	15.0946	41.599	1.58837	5.80422e-05	0.000965611	yes	up
RNU1-132P	ENSG00000201170.1	snRNA	69	60	81	65	11	23	27	10	54.163	56.2789	69.7104	60.0448	9.32447	20.9088	54.5614	9.4341	41.8032	1.44587	0.00225032	0.0188131	yes	up
hsa-miR-1255a	MIMAT0005906	miRNA	89	67	71	77	33	18	7	20	69.8624	62.8448	61.1042	71.1299	27.9734	16.3634	14.1456	18.8682	42.7865	1.74101	7.44788e-07	2.22937e-05	yes	up
hsa-miR-4659a-3p	MIMAT0019727	miRNA	55	82	98	63	35	16	7	23	43.1734	76.9145	84.3409	58.1972	29.6688	14.5453	14.1456	21.6984	42.8355	1.68021	1.47696e-05	0.000308895	yes	up
hsa-miR-551a	MIMAT0003214	miRNA	42	78	140	71	34	13	6	25	32.9688	73.1626	120.487	65.5874	28.8211	11.818	12.1248	23.5853	46.0694	1.90322	2.25399e-05	0.000424055	yes	up
hsa-miR-10396b-3p	MIMAT0041636	miRNA	83	79	87	62	41	33	12	13	65.1526	74.1006	74.8741	57.2735	34.7548	29.9997	24.2495	12.2643	46.5836	1.41387	0.00012081	0.00180475	yes	up
hsa-miR-1278	MIMAT0005936	miRNA	52	92	104	90	32	37	7	12	40.8185	86.2944	89.5047	83.1389	27.1257	33.636	14.1456	11.3209	48.2481	1.76381	2.2427e-05	0.000424055	yes	up
RNU1-103P	ENSG00000252311.1	snRNA	97	62	96	80	14	18	28	17	76.1422	58.1549	82.6197	73.9012	11.8675	16.3634	56.5822	16.038	48.9586	1.62639	0.000197884	0.00263366	yes	up
RNU2-6P	ENSG00000223336.1	snRNA	70	80	66	95	19	41	15	42	54.948	75.0386	56.801	87.7577	16.1059	37.2723	30.3119	39.6232	49.7323	1.1552	0.0016942	0.0151035	yes	up
hsa-miR-4684-3p	MIMAT0019770	miRNA	88	88	101	53	20	45	24	20	69.0774	82.5424	86.9228	48.9596	16.9536	40.9086	48.499	18.8682	51.5915	1.24047	0.00172344	0.0151995	yes	up
hsa-miR-122b-5p	MIMAT0019876	miRNA	93	99	143	121	17	1	1	1	73.0023	92.8602	123.069	111.776	14.4105	0.90908	2.02079	0.94341	52.3739	4.34088	1.87315e-14	1.71394e-12	yes	up
hsa-miR-3148	MIMAT0015021	miRNA	124	127	149	144	9	1	0	8	97.3364	119.124	128.233	133.022	7.62911	0.90908	0	7.54728	61.7251	4.71603	4.43151e-22	7.20859e-20	yes	up
RNU5D-2P	ENSG00000252521.1	snRNA	103	107	115	94	36	88	14	42	80.852	100.364	98.9715	86.834	30.5164	79.9991	28.2911	39.6232	68.1814	1.01953	0.00522606	0.0337046	yes	up
hsa-miR-3938	MIMAT0018353	miRNA	139	101	96	119	76	31	21	52	109.111	94.7362	82.6197	109.928	64.4236	28.1815	42.4367	49.0573	72.5618	1.0995	0.000821757	0.00866837	yes	up
hsa-miR-4661-5p	MIMAT0019729	miRNA	117	136	214	193	12	7	2	10	91.8416	127.566	184.173	178.287	10.1721	6.36356	4.04159	9.4341	76.4848	4.20278	5.1246e-23	1.07177e-20	yes	up
RNU1-88P	ENSG00000238554.1	snRNA	158	141	189	105	29	33	14	60	124.025	132.255	162.658	96.9954	24.5827	29.9997	28.2911	56.6046	81.9265	1.87637	8.16337e-08	3.51505e-06	yes	up
hsa-miR-542-3p	MIMAT0003389	miRNA	101	131	214	147	96	48	10	35	79.2821	122.876	184.173	135.794	81.3772	43.6359	20.2079	33.0194	87.5456	1.52067	0.000179345	0.00244917	yes	up
hsa-miR-450b-5p	MIMAT0004909	miRNA	126	153	237	114	66	40	10	40	98.9063	143.511	203.967	105.309	55.9468	36.3632	20.2079	37.7364	87.7436	1.84368	5.02382e-07	1.63442e-05	yes	up
hsa-miR-503-5p	MIMAT0002874	miRNA	230	142	180	122	76	34	9	64	180.543	133.193	154.912	112.699	64.4236	30.9087	18.1871	60.3783	94.4057	1.70787	4.46648e-06	0.00011274	yes	up
RNU1-148P	ENSG00000207201.1	snRNA	209	143	232	185	59	45	62	42	164.059	134.131	199.664	170.897	50.0131	40.9086	125.289	39.6232	115.573	1.42784	0.000143459	0.00201786	yes	up
hsa-miR-3117-3p	MIMAT0014979	miRNA	144	235	215	189	177	71	27	60	113.036	220.426	185.034	174.592	150.039	64.5447	54.5614	56.6046	127.355	1.07561	0.00422019	0.0290064	yes	up
RNU5D-1	ENSG00000200169.1	snRNA	232	246	224	206	95	169	31	101	182.113	230.744	192.779	190.296	80.5295	153.635	62.6446	95.2844	148.503	1.00763	0.00136348	0.0126337	yes	up
RNU4-39P	ENSG00000199325.1	snRNA	404	149	268	223	159	162	14	118	317.128	139.759	230.647	206	134.781	147.271	28.2911	111.322	164.4	1.06782	0.00943386	0.0491501	yes	up
RNU7-19P	ENSG00000238959.1	snRNA	254	360	336	205	146	90	73	67	199.383	337.674	289.169	189.372	123.761	81.8172	147.518	63.2085	178.988	1.29913	0.000119597	0.00180475	yes	up
RNU1-16P	ENSG00000202347.1	snRNA	390	289	344	325	73	98	94	67	306.139	271.077	296.054	300.224	61.8806	89.0899	189.955	63.2085	197.203	1.56562	1.05732e-05	0.000234533	yes	up
hsa-miR-450a-5p	MIMAT0001545_1	miRNA	257	345	544	366	155	124	18	68	201.738	323.604	468.178	338.098	131.39	112.726	36.3743	64.1519	209.533	1.93162	5.67396e-07	1.76738e-05	yes	up
hsa-let-7f-2-3p	MIMAT0004487	miRNA	368	787	789	459	406	339	80	205	288.869	738.192	679.031	424.008	344.158	308.178	161.663	193.399	392.187	1.0752	0.00272684	0.0215789	yes	up
hsa-miR-499a-5p	MIMAT0002870	miRNA	1233	615	510	349	501	274	91	187	967.869	576.859	438.917	322.394	424.687	249.088	183.892	176.418	417.516	1.15386	0.00267736	0.0213024	yes	up
hsa-miR-3065-5p	MIMAT0015066	miRNA	642	866	644	814	719	303	73	224	503.951	812.292	554.241	751.945	609.481	275.451	147.518	211.324	483.275	1.07096	0.0061884	0.0371848	yes	up
hsa-miR-1269b	MIMAT0019059	miRNA	2673	1196	416	254	129	39	12	26	2098.23	1121.83	358.019	234.636	109.351	35.4541	24.2495	24.5287	500.786	4.29301	3.42124e-07	1.22163e-05	yes	up
RNU1-11P	ENSG00000206702.1	snRNA	988	801	928	866	230	263	223	183	775.551	751.324	798.657	799.981	194.966	239.088	450.637	172.644	522.856	1.57441	7.46168e-07	2.22937e-05	yes	up
hsa-miR-16-2-3p	MIMAT0004518	miRNA	685	912	1023	981	517	362	93	278	537.705	855.44	880.416	906.214	438.25	329.087	187.934	262.268	549.664	1.37923	1.07575e-05	0.000235059	yes	up
hsa-miR-199b-5p	MIMAT0000263	miRNA	2699	104	1135	961	99	165	30	32	2118.64	97.5501	976.806	887.739	83.9202	149.998	60.6238	30.1891	550.683	3.64972	2.25931e-05	0.000424055	yes	up
hsa-miR-199a-5p	MIMAT0000231_1	miRNA	2884	79	1189	968	84	136	17	28	2263.86	74.1006	1023.28	894.205	71.205	123.635	34.3535	26.4155	563.881	4.05374	1.18824e-05	0.00025582	yes	up
hsa-miR-1269a	MIMAT0005923	miRNA	3296	1525	523	318	163	50	15	31	2587.26	1430.42	450.105	293.757	138.172	45.454	30.3119	29.2457	625.592	4.28584	3.63559e-07	1.26726e-05	yes	up
hsa-miR-7978	MIMAT0031181	miRNA	1111	1514	1399	1147	302	181	63	143	872.103	1420.1	1204.01	1059.56	255.999	164.544	127.31	134.908	654.817	2.73091	1.46509e-19	2.14489e-17	yes	up
hsa-miR-200b-3p	MIMAT0000318	miRNA	1074	1035	993	963	713	375	176	465	843.059	970.811	854.598	889.586	604.395	340.905	355.66	438.686	662.212	1.02953	0.000103304	0.00157538	yes	up
hsa-miR-424-3p	MIMAT0004749	miRNA	1674	782	1156	915	523	545	122	690	1314.04	733.502	994.879	845.245	443.336	495.449	246.537	650.953	715.493	1.07856	0.000908834	0.00943641	yes	up
RNVU1-1	ENSG00000207340.1	snRNA	1451	1191	1348	1302	522	525	425	393	1138.99	1117.14	1160.12	1202.74	442.489	477.267	858.837	370.76	846.043	1.10889	0.000180676	0.00244917	yes	up
hsa-miR-200c-3p	MIMAT0000617	miRNA	1575	1187	1244	1679	719	448	247	559	1236.33	1113.38	1070.61	1551	609.481	407.268	499.136	527.366	876.823	1.28232	4.21088e-07	1.40636e-05	yes	up
hsa-miR-206	MIMAT0000462	miRNA	9913	653	331	402	318	135	97	155	7781.42	612.502	284.866	371.354	269.562	122.726	196.017	146.229	1223.08	3.62314	0.000823021	0.00866837	yes	up
hsa-miR-221-5p	MIMAT0004568	miRNA	2452	3165	3268	3464	1926	772	292	855	1924.75	2968.71	2812.51	3199.92	1632.63	701.81	590.072	806.616	1829.63	1.54581	5.89781e-06	0.000146346	yes	up
hsa-miR-199a-3p	MIMAT0000232_1	miRNA	14547	464	5590	4870	785	901	94	217	11419	435.224	4810.88	4498.74	665.428	819.081	189.955	204.72	2880.37	3.49275	0.000134675	0.00195212	yes	up
hsa-miR-199b-3p	MIMAT0004563	miRNA	14547	464	5590	4870	785	901	94	217	11419	435.224	4810.88	4498.74	665.428	819.081	189.955	204.72	2880.37	3.49275	0.000134675	0.00195212	yes	up
hsa-miR-130b-5p	MIMAT0004680	miRNA	12152	14639	15402	10458	7322	6692	1218	7069	9538.97	13731.1	13255.3	9660.74	6206.71	6083.57	2461.33	6668.97	8450.84	1.10806	0.000702691	0.00762029	yes	up
hsa-miR-222-3p	MIMAT0000279	miRNA	31951	31109	30970	36869	9134	7444	2974	9791	25080.6	29179.7	26653.5	34058.3	7742.7	6767.19	6009.84	9236.93	18091.1	1.94982	2.31022e-15	2.25478e-13	yes	up
hsa-miR-221-3p	MIMAT0000278	miRNA	41949	47957	45769	53517	27121	12276	4403	11754	32928.7	44982.8	39389.8	49437.2	22989.9	11159.9	8897.55	11088.8	27609.3	1.62281	5.44394e-07	1.73259e-05	yes	up
hsa-miR-9-3p	MIMAT0000442_2	miRNA	49724	52287	68545	72969	57444	22023	4807	15823	39031.9	49044.3	58991.3	67406.2	48694.1	20020.7	9713.95	14927.6	38478.8	1.19991	0.00385134	0.0275161	yes	up
hsa-miR-9-5p	MIMAT0000441	miRNA	1290874	2214613	2446332	1768734	1186240	524189	122280	404458	1.0133e+06	2.07727e+06	2.10537e+06	1.6339e+06	1.00555e+06	476530	247103	381570	1.11757e+06	1.69409	1.89604e-05	0.000380247	yes	up
