# Supplementary material for: Altered extracellular matrix structure and elevated stiffness in a brain organoid model for disease
Source: Nat Commun. 2025 May 1;16:4094. doi: 10.1038/s41467-025-59252-w (PMC12045990; doi:10.1038/s41467-025-59252-w)
Supplement: Supplementary file 10 — Supplementary Data 8 [file 41467_2025_59252_MOESM10_ESM.xlsx]

## Sheet: combined KEGG up and down
KEGG pathway	p-value	#genes	Column1	logarithmic pvalue	Number of genes (up - plus, down - minus)
ECM-receptor interaction˰	7.69542e-15	4	genes_up_mirs_down	14.1138	4
ECM-receptor interaction˯	1.10692e-08	7	genes_down_mirs_up	7.95588	-7
GABAergic synapse	1.36412e-08	6	genes_down_mirs_up	7.86515	-6
Morphine addiction	1.91373e-05	6	genes_down_mirs_up	4.71812	-6
Nicotine addiction	3.13641e-05	7	genes_down_mirs_up	4.50357	-7
Tyrosine metabolism	9.73381e-05	3	genes_down_mirs_up	4.01172	-3
Mucin type O-Glycan biosynthesis	0.000907652	2	genes_down_mirs_up	3.04208	-2
Neuroactive ligand-receptor interaction	0.00165628	14	genes_up_mirs_down	2.78087	14
Cell adhesion molecules (CAMs)	0.00212901	8	genes_down_mirs_up	2.67182	-8
Wnt signaling pathway	0.0036863	11	genes_down_mirs_up	2.43341	-11
Valine, leucine and isoleucine biosynthesis	0.00525469	1	genes_up_mirs_down	2.27945	1
Protein digestion and absorption	0.00587415	7	genes_up_mirs_down	2.23106	7
Pathways in cancer	0.00686294	12	genes_up_mirs_down	2.16349	12
Neuroactive ligand-receptor interaction	0.00711643	19	genes_down_mirs_up	2.14774	-19
Cytokine-cytokine receptor interaction	0.00872229	18	genes_down_mirs_up	2.05937	-18
TGF-beta signaling pathway	0.0168802	8	genes_down_mirs_up	1.77262	-8
Maturity onset diabetes of the young	0.018479	2	genes_up_mirs_down	1.73332	2
Transcriptional misregulation in cancer	0.018479	7	genes_up_mirs_down	1.73332	7
Mucin type O-Glycan biosynthesis	0.0197796	1	genes_up_mirs_down	1.70378	1
Hippo signaling pathway	0.0218059	5	genes_up_mirs_down	1.66143	5
Thyroid cancer	0.0218059	3	genes_up_mirs_down	1.66143	3
Cell adhesion molecules (CAMs)	0.0324934	4	genes_up_mirs_down	1.4882	4
Tyrosine metabolism	0.0360918	2	genes_up_mirs_down	1.44259	2
Signaling pathways regulating pluripotency of stem cells	0.0360918	5	genes_up_mirs_down	1.44259	5
Other types of O-glycan biosynthesis	0.0458495	3	genes_down_mirs_up	1.33866	-3
Chemical carcinogenesis	0.0481168	3	genes_down_mirs_up	1.3177	-3
Thyroid hormone synthesis	0.0488197	3	genes_up_mirs_down	1.3114	3

## Sheet: ECM-receptor interaction_x0009_hsa-mi
ECM-receptor interaction	hsa-miR-3065-5p	ITGA1	genes_down_mirs_up	-2.43396	1.07096
ECM-receptor interaction	hsa-miR-576-5p	ITGA1	genes_down_mirs_up	-2.43396	1.75445
ECM-receptor interaction	hsa-miR-199a-3p	ITGA1	genes_down_mirs_up	-2.43396	3.49275
ECM-receptor interaction	hsa-miR-199b-3p	ITGA1	genes_down_mirs_up	-2.43396	3.49275
ECM-receptor interaction	hsa-miR-578	ITGA1	genes_down_mirs_up	-2.43396	2.46048
ECM-receptor interaction	hsa-miR-3148	ITGA1	genes_down_mirs_up	-2.43396	4.71603
ECM-receptor interaction	hsa-miR-511-5p	ITGA1	genes_down_mirs_up	-2.43396	4.59962
ECM-receptor interaction	hsa-miR-493-5p	ITGA1	genes_down_mirs_up	-2.43396	2.72662
ECM-receptor interaction	hsa-miR-552-5p	ITGA1	genes_down_mirs_up	-2.43396	1.68359
ECM-receptor interaction	hsa-miR-9-5p	ITGA1	genes_down_mirs_up	-2.43396	1.69409
ECM-receptor interaction	hsa-miR-424-5p	ITGA1	genes_down_mirs_up	-2.43396	2.53708
ECM-receptor interaction	hsa-miR-494-3p	ITGA1	genes_down_mirs_up	-2.43396	1.78586
ECM-receptor interaction	hsa-miR-942-5p	COL4A5	genes_down_mirs_up	-1.50751	1.14792
ECM-receptor interaction	hsa-miR-379-3p	COL4A5	genes_down_mirs_up	-1.50751	1.57065
ECM-receptor interaction	hsa-miR-411-3p	COL4A5	genes_down_mirs_up	-1.50751	1.60187
ECM-receptor interaction	hsa-miR-450a-2-3p	COL4A5	genes_down_mirs_up	-1.50751	1.60504
ECM-receptor interaction	hsa-miR-2681-5p	LAMB1	genes_down_mirs_up	-1.59489	1.01682
ECM-receptor interaction	hsa-miR-494-3p	COL4A3	genes_down_mirs_up	-3.87311	1.78586
ECM-receptor interaction	hsa-miR-206	COL4A3	genes_down_mirs_up	-3.87311	3.62314
ECM-receptor interaction	hsa-miR-200c-3p	COL4A3	genes_down_mirs_up	-3.87311	1.28232
ECM-receptor interaction	hsa-miR-429	COL4A3	genes_down_mirs_up	-3.87311	1.99729
ECM-receptor interaction	hsa-miR-200b-3p	COL4A3	genes_down_mirs_up	-3.87311	1.02953
ECM-receptor interaction	hsa-miR-552-5p	COL4A3	genes_down_mirs_up	-3.87311	1.68359
ECM-receptor interaction	hsa-miR-15b-3p	COL4A4	genes_down_mirs_up	-1.9679	1.03124
ECM-receptor interaction	hsa-miR-3148	COL4A4	genes_down_mirs_up	-1.9679	4.71603
ECM-receptor interaction	hsa-miR-3688-3p	COL4A4	genes_down_mirs_up	-1.9679	2.12326
ECM-receptor interaction	hsa-miR-653-5p	COL4A4	genes_down_mirs_up	-1.9679	2.55863
ECM-receptor interaction	hsa-miR-4684-3p	SV2C	genes_down_mirs_up	-1.23805	1.24047
ECM-receptor interaction	hsa-miR-499a-5p	ITGB7	genes_down_mirs_up	-2.64615	1.15386
ECM-receptor interaction	hsa-miR-129-5p	COL1A1	genes_up_mirs_down	2.33719	-1.14795
ECM-receptor interaction	hsa-miR-129-5p	COL24A1	genes_up_mirs_down	1.65746	-1.14795
ECM-receptor interaction	hsa-miR-1298-3p	COL24A1	genes_up_mirs_down	1.65746	-2.75584
ECM-receptor interaction	hsa-miR-182-5p	THBS2	genes_up_mirs_down	1.02615	-2.27293
ECM-receptor interaction	hsa-miR-204-5p	COL6A6	genes_up_mirs_down	3.53755	-2.6549
ECM-receptor interaction	hsa-miR-211-5p	COL6A6	genes_up_mirs_down	3.53755	-2.70458
ECM-receptor interaction	hsa-miR-378a-3p	COL24A1	genes_up_mirs_down	1.65746	-1.21896
ECM-receptor interaction	hsa-miR-378c	COL24A1	genes_up_mirs_down	1.65746	-1.12402
ECM-receptor interaction	hsa-miR-378d	COL24A1	genes_up_mirs_down	1.65746	-1.4864
ECM-receptor interaction	hsa-miR-378f	COL24A1	genes_up_mirs_down	1.65746	-1.30067
ECM-receptor interaction	hsa-miR-378h	COL24A1	genes_up_mirs_down	1.65746	-1.07797
ECM-receptor interaction	hsa-miR-422a	COL24A1	genes_up_mirs_down	1.65746	-1.19058
ECM-receptor interaction	hsa-miR-509-3-5p	COL6A6	genes_up_mirs_down	3.53755	-2.46119
ECM-receptor interaction	hsa-miR-509-5p	COL6A6	genes_up_mirs_down	3.53755	-2.42703
ECM-receptor interaction	hsa-miR-513a-5p	THBS2	genes_up_mirs_down	1.02615	-2.12237

## Sheet: gene_up_mirs_down
KEGG pathway	p-value	#genes	type	logarythmic pvalue
ECM-receptor interaction	7.69542e-15	4	genes_up_mirs_down
Neuroactive ligand-receptor interaction	0.00165628	14	genes_up_mirs_down	2.78087
Valine, leucine and isoleucine biosynthesis	0.00525469	1	genes_up_mirs_down	2.27945
Protein digestion and absorption	0.00587415	7	genes_up_mirs_down	2.23106
Pathways in cancer	0.00686294	12	genes_up_mirs_down	2.16349
Maturity onset diabetes of the young	0.018479	2	genes_up_mirs_down	1.73332
Transcriptional misregulation in cancer	0.018479	7	genes_up_mirs_down	1.73332
Mucin type O-Glycan biosynthesis	0.0197796	1	genes_up_mirs_down	1.70378
Hippo signaling pathway	0.0218059	5	genes_up_mirs_down	1.66143
Thyroid cancer	0.0218059	3	genes_up_mirs_down	1.66143
Cell adhesion molecules (CAMs)	0.0324934	4	genes_up_mirs_down	1.4882
Tyrosine metabolism	0.0360918	2	genes_up_mirs_down	1.44259
Signaling pathways regulating pluripotency of stem cells	0.0360918	5	genes_up_mirs_down	1.44259
Thyroid hormone synthesis	0.0488197	3	genes_up_mirs_down	1.3114
ECM-receptor interaction				FC_RNA	FC_miRNA
ECM-receptor interaction	hsa-miR-129-5p	COL1A1	genes_up_mirs_down	2.33719	-1.14795
ECM-receptor interaction	hsa-miR-129-5p	COL24A1	genes_up_mirs_down	1.65746	-1.14795
ECM-receptor interaction	hsa-miR-1298-3p	COL24A1	genes_up_mirs_down	1.65746	-2.75584
ECM-receptor interaction	hsa-miR-182-5p	THBS2	genes_up_mirs_down	1.02615	-2.27293
ECM-receptor interaction	hsa-miR-204-5p	COL6A6	genes_up_mirs_down	3.53755	-2.6549
ECM-receptor interaction	hsa-miR-211-5p	COL6A6	genes_up_mirs_down	3.53755	-2.70458
ECM-receptor interaction	hsa-miR-378a-3p	COL24A1	genes_up_mirs_down	1.65746	-1.21896
ECM-receptor interaction	hsa-miR-378c	COL24A1	genes_up_mirs_down	1.65746	-1.12402
ECM-receptor interaction	hsa-miR-378d	COL24A1	genes_up_mirs_down	1.65746	-1.4864
ECM-receptor interaction	hsa-miR-378f	COL24A1	genes_up_mirs_down	1.65746	-1.30067
ECM-receptor interaction	hsa-miR-378h	COL24A1	genes_up_mirs_down	1.65746	-1.07797
ECM-receptor interaction	hsa-miR-422a	COL24A1	genes_up_mirs_down	1.65746	-1.19058
ECM-receptor interaction	hsa-miR-509-3-5p	COL6A6	genes_up_mirs_down	3.53755	-2.46119
ECM-receptor interaction	hsa-miR-509-5p	COL6A6	genes_up_mirs_down	3.53755	-2.42703
ECM-receptor interaction	hsa-miR-513a-5p	THBS2	genes_up_mirs_down	1.02615	-2.12237
Neuroactive ligand-receptor interaction				FC_RNA	FC_miRNA
Neuroactive ligand-receptor interaction	hsa-miR-1270	CALCR	genes_up_mirs_down	1.30473	-1.67813
Neuroactive ligand-receptor interaction	hsa-miR-129-5p	CALCR	genes_up_mirs_down	1.30473	-1.14795
Neuroactive ligand-receptor interaction	hsa-miR-129-5p	S1PR3	genes_up_mirs_down	1.33239	-1.14795
Neuroactive ligand-receptor interaction	hsa-miR-129-5p	HRH1	genes_up_mirs_down	1.2356	-1.14795
Neuroactive ligand-receptor interaction	hsa-miR-129-5p	GRM5	genes_up_mirs_down	1.21392	-1.14795
Neuroactive ligand-receptor interaction	hsa-miR-129-5p	NPY2R	genes_up_mirs_down	1.53767	-1.14795
Neuroactive ligand-receptor interaction	hsa-miR-182-5p	TBXA2R	genes_up_mirs_down	1.56668	-2.27293
Neuroactive ligand-receptor interaction	hsa-miR-182-5p	GRM5	genes_up_mirs_down	1.21392	-2.27293
Neuroactive ligand-receptor interaction	hsa-miR-183-5p	HRH1	genes_up_mirs_down	1.2356	-2.49578
Neuroactive ligand-receptor interaction	hsa-miR-204-3p	CHRND	genes_up_mirs_down	2.10035	-3.45538
Neuroactive ligand-receptor interaction	hsa-miR-216a-3p	TACR1	genes_up_mirs_down	1.28546	-1.40521
Neuroactive ligand-receptor interaction	hsa-miR-216a-3p	CHRNA1	genes_up_mirs_down	3.37922	-1.40521
Neuroactive ligand-receptor interaction	hsa-miR-216a-3p	GRM5	genes_up_mirs_down	1.21392	-1.40521
Neuroactive ligand-receptor interaction	hsa-miR-216a-3p	APLNR	genes_up_mirs_down	1.07518	-1.40521
Neuroactive ligand-receptor interaction	hsa-miR-216b-5p	CHRNA2	genes_up_mirs_down	1.78634	-1.01113
Neuroactive ligand-receptor interaction	hsa-miR-216b-5p	GRM5	genes_up_mirs_down	1.21392	-1.01113
Neuroactive ligand-receptor interaction	hsa-miR-34b-5p	CALCR	genes_up_mirs_down	1.30473	-5.12997
Neuroactive ligand-receptor interaction	hsa-miR-449a	CALCR	genes_up_mirs_down	1.30473	-3.03899
Neuroactive ligand-receptor interaction	hsa-miR-449b-5p	CALCR	genes_up_mirs_down	1.30473	-3.28175
Neuroactive ligand-receptor interaction	hsa-miR-449c-5p	CALCR	genes_up_mirs_down	1.30473	-2.65194
Neuroactive ligand-receptor interaction	hsa-miR-508-5p	TBXA2R	genes_up_mirs_down	1.56668	-2.53382
Neuroactive ligand-receptor interaction	hsa-miR-508-5p	GRM5	genes_up_mirs_down	1.21392	-2.53382
Neuroactive ligand-receptor interaction	hsa-miR-513a-5p	BDKRB2	genes_up_mirs_down	1.67266	-2.12237
Neuroactive ligand-receptor interaction	hsa-miR-513a-5p	GRM5	genes_up_mirs_down	1.21392	-2.12237
Neuroactive ligand-receptor interaction	hsa-miR-513a-5p	TSHR	genes_up_mirs_down	1.84258	-2.12237
Neuroactive ligand-receptor interaction	hsa-miR-513b-5p	CALCR	genes_up_mirs_down	1.30473	-2.22568
Neuroactive ligand-receptor interaction	hsa-miR-513b-5p	DRD1	genes_up_mirs_down	1.56817	-2.22568
Neuroactive ligand-receptor interaction	hsa-miR-513b-5p	GRM5	genes_up_mirs_down	1.21392	-2.22568
Neuroactive ligand-receptor interaction	hsa-miR-514a-5p	CALCR	genes_up_mirs_down	1.30473	-2.51063
Neuroactive ligand-receptor interaction	hsa-miR-514a-5p	S1PR3	genes_up_mirs_down	1.33239	-2.51063
Neuroactive ligand-receptor interaction	hsa-miR-6511a-5p	TBXA2R	genes_up_mirs_down	1.56668	-1.28141
Neuroactive ligand-receptor interaction	hsa-miR-6511a-5p	HRH1	genes_up_mirs_down	1.2356	-1.28141
Neuroactive ligand-receptor interaction	hsa-miR-6511a-5p	CHRND	genes_up_mirs_down	2.10035	-1.28141
Cell adhesion molecules (CAMs)				FC_RNA	FC_miRNA
Cell adhesion molecules (CAMs)	hsa-miR-508-5p	CD2	genes_up_mirs_down	6.44572	-2.53382
Cell adhesion molecules (CAMs)	hsa-miR-1270	CDH3	genes_up_mirs_down	1.09631	-1.67813
Cell adhesion molecules (CAMs)	hsa-miR-1298-3p	CDH3	genes_up_mirs_down	1.09631	-2.75584
Cell adhesion molecules (CAMs)	hsa-miR-887-5p	CDH1	genes_up_mirs_down	2.81954	-1.39455
Cell adhesion molecules (CAMs)	hsa-miR-500b-3p	ICOSLG	genes_up_mirs_down	1.86748	-1.04096
Cell adhesion molecules (CAMs)	hsa-miR-204-3p	ICOSLG	genes_up_mirs_down	1.86748	-3.45538

## Sheet: genes_down_mirs_UP
KEGG pathway	p-value	#genes	#miRNAs		logarythmic pvalue	genes down
ECM-receptor interaction	1.10692e-08	7	26	genes_down_mirs_up	7.95588	-7
GABAergic synapse	1.36412e-08	6	19	genes_down_mirs_up	7.86515	-6
Morphine addiction	1.91373e-05	6	19	genes_down_mirs_up	4.71812	-6
Nicotine addiction	3.13641e-05	7	20	genes_down_mirs_up	4.50357	-7
Tyrosine metabolism	9.73381e-05	3	4	genes_down_mirs_up	4.01172	-3
Mucin type O-Glycan biosynthesis	0.000907652	2	5	genes_down_mirs_up	3.04208	-2
Cell adhesion molecules (CAMs)	0.00212901	8	21	genes_down_mirs_up	2.67182	-8
Wnt signaling pathway	0.0036863	11	32	genes_down_mirs_up	2.43341	-11
Neuroactive ligand-receptor interaction	0.00711643	19	35	genes_down_mirs_up	2.14774	-19
Cytokine-cytokine receptor interaction	0.00872229	18	40	genes_down_mirs_up	2.05937	-18
TGF-beta signaling pathway	0.0168802	8	18	genes_down_mirs_up	1.77262	-8
Other types of O-glycan biosynthesis	0.0458495	3	8	genes_down_mirs_up	1.33866	-3
Chemical carcinogenesis	0.0481168	3	9	genes_down_mirs_up	1.3177	-3
ECM-receptor interaction				FC_RNA	FC_miRNA
ECM-receptor interaction	hsa-miR-3065-5p	ITGA1	genes_down_mirs_up	-2.43396	1.07096
ECM-receptor interaction	hsa-miR-576-5p	ITGA1	genes_down_mirs_up	-2.43396	1.75445
ECM-receptor interaction	hsa-miR-199a-3p	ITGA1	genes_down_mirs_up	-2.43396	3.49275
ECM-receptor interaction	hsa-miR-199b-3p	ITGA1	genes_down_mirs_up	-2.43396	3.49275
ECM-receptor interaction	hsa-miR-578	ITGA1	genes_down_mirs_up	-2.43396	2.46048
ECM-receptor interaction	hsa-miR-3148	ITGA1	genes_down_mirs_up	-2.43396	4.71603
ECM-receptor interaction	hsa-miR-511-5p	ITGA1	genes_down_mirs_up	-2.43396	4.59962
ECM-receptor interaction	hsa-miR-493-5p	ITGA1	genes_down_mirs_up	-2.43396	2.72662
ECM-receptor interaction	hsa-miR-552-5p	ITGA1	genes_down_mirs_up	-2.43396	1.68359
ECM-receptor interaction	hsa-miR-9-5p	ITGA1	genes_down_mirs_up	-2.43396	1.69409
ECM-receptor interaction	hsa-miR-424-5p	ITGA1	genes_down_mirs_up	-2.43396	2.53708
ECM-receptor interaction	hsa-miR-494-3p	ITGA1	genes_down_mirs_up	-2.43396	1.78586
ECM-receptor interaction	hsa-miR-942-5p	COL4A5	genes_down_mirs_up	-1.50751	1.14792
ECM-receptor interaction	hsa-miR-379-3p	COL4A5	genes_down_mirs_up	-1.50751	1.57065
ECM-receptor interaction	hsa-miR-411-3p	COL4A5	genes_down_mirs_up	-1.50751	1.60187
ECM-receptor interaction	hsa-miR-450a-2-3p	COL4A5	genes_down_mirs_up	-1.50751	1.60504
ECM-receptor interaction	hsa-miR-2681-5p	LAMB1	genes_down_mirs_up	-1.59489	1.01682
ECM-receptor interaction	hsa-miR-494-3p	COL4A3	genes_down_mirs_up	-3.87311	1.78586
ECM-receptor interaction	hsa-miR-206	COL4A3	genes_down_mirs_up	-3.87311	3.62314
ECM-receptor interaction	hsa-miR-200c-3p	COL4A3	genes_down_mirs_up	-3.87311	1.28232
ECM-receptor interaction	hsa-miR-429	COL4A3	genes_down_mirs_up	-3.87311	1.99729
ECM-receptor interaction	hsa-miR-200b-3p	COL4A3	genes_down_mirs_up	-3.87311	1.02953
ECM-receptor interaction	hsa-miR-552-5p	COL4A3	genes_down_mirs_up	-3.87311	1.68359
ECM-receptor interaction	hsa-miR-15b-3p	COL4A4	genes_down_mirs_up	-1.9679	1.03124
ECM-receptor interaction	hsa-miR-3148	COL4A4	genes_down_mirs_up	-1.9679	4.71603
ECM-receptor interaction	hsa-miR-3688-3p	COL4A4	genes_down_mirs_up	-1.9679	2.12326
ECM-receptor interaction	hsa-miR-653-5p	COL4A4	genes_down_mirs_up	-1.9679	2.55863
ECM-receptor interaction	hsa-miR-4684-3p	SV2C	genes_down_mirs_up	-1.23805	1.24047
ECM-receptor interaction	hsa-miR-499a-5p	ITGB7	genes_down_mirs_up	-2.64615	1.15386
GABAergic synapse				FC_RNA	FC_miRNA
GABAergic synapse	hsa-miR-493-5p	GNG11	genes_down_mirs_up	-2.00072	2.72662
GABAergic synapse	hsa-miR-3148	GABRA4	genes_down_mirs_up	-7.11561	4.71603
GABAergic synapse	hsa-miR-16-2-3p	GABRA4	genes_down_mirs_up	-7.11561	1.37923
GABAergic synapse	hsa-miR-2113	GABRA4	genes_down_mirs_up	-7.11561	1.04062
GABAergic synapse	hsa-miR-3688-3p	GABRA4	genes_down_mirs_up	-7.11561	2.12326
GABAergic synapse	hsa-miR-511-5p	GABRA4	genes_down_mirs_up	-7.11561	4.59962
GABAergic synapse	hsa-miR-450b-5p	GABRA4	genes_down_mirs_up	-7.11561	1.84368
GABAergic synapse	hsa-miR-3065-5p	GABRA4	genes_down_mirs_up	-7.11561	1.07096
GABAergic synapse	hsa-miR-552-5p	GABRG1	genes_down_mirs_up	-7.2644	1.68359
GABAergic synapse	hsa-miR-450b-5p	GABRG1	genes_down_mirs_up	-7.2644	1.84368
GABAergic synapse	hsa-miR-3167	GABRG1	genes_down_mirs_up	-7.2644	1.76343
GABAergic synapse	hsa-miR-511-5p	GABRB1	genes_down_mirs_up	-8.05533	4.59962
GABAergic synapse	hsa-miR-942-5p	GABRR1	genes_down_mirs_up	-2.37835	1.14792
GABAergic synapse	hsa-miR-219b-5p	GABRR1	genes_down_mirs_up	-2.37835	1.33768
GABAergic synapse	hsa-miR-4684-3p	GABRR1	genes_down_mirs_up	-2.37835	1.24047
GABAergic synapse	hsa-miR-511-5p	GABRR1	genes_down_mirs_up	-2.37835	4.59962
GABAergic synapse	hsa-miR-379-3p	GABRA2	genes_down_mirs_up	-7.65449	1.57065
GABAergic synapse	hsa-miR-411-3p	GABRA2	genes_down_mirs_up	-7.65449	1.60187
GABAergic synapse	hsa-miR-4705	GABRA2	genes_down_mirs_up	-7.65449	1.64263
GABAergic synapse	hsa-miR-206	GABRA2	genes_down_mirs_up	-7.65449	3.62314
GABAergic synapse	hsa-miR-141-3p	GABRA2	genes_down_mirs_up	-7.65449	1.62969
GABAergic synapse	hsa-miR-200a-3p	GABRA2	genes_down_mirs_up	-7.65449	1.71361
GABAergic synapse	hsa-miR-450b-5p	GABRA2	genes_down_mirs_up	-7.65449	1.84368
Cell adhesion molecules (CAMs)				FC_RNA	FC_miRNA
Cell adhesion molecules (CAMs)	hsa-miR-3148	CLDN16	genes_down_mirs_up	-1.76147	4.71603
Cell adhesion molecules (CAMs)	hsa-miR-3688-3p	CLDN1	genes_down_mirs_up	-1.53561	2.12326
Cell adhesion molecules (CAMs)	hsa-miR-3148	CLDN1	genes_down_mirs_up	-1.53561	4.71603
Cell adhesion molecules (CAMs)	hsa-miR-9-5p	SDC2	genes_down_mirs_up	-1.37602	1.69409
Cell adhesion molecules (CAMs)	hsa-miR-141-3p	SDC2	genes_down_mirs_up	-1.37602	1.62969
Cell adhesion molecules (CAMs)	hsa-miR-200a-3p	SDC2	genes_down_mirs_up	-1.37602	1.71361
Cell adhesion molecules (CAMs)	hsa-miR-4684-3p	SDC2	genes_down_mirs_up	-1.37602	1.24047
Cell adhesion molecules (CAMs)	hsa-miR-4705	CLDN2	genes_down_mirs_up	-6.01764	1.64263
Cell adhesion molecules (CAMs)	hsa-miR-424-5p	CLDN2	genes_down_mirs_up	-6.01764	2.53708
Cell adhesion molecules (CAMs)	hsa-miR-493-5p	PTPRC	genes_down_mirs_up	-4.70308	2.72662
Cell adhesion molecules (CAMs)	hsa-miR-424-5p	CD40	genes_down_mirs_up	-2.99447	2.53708
Cell adhesion molecules (CAMs)	hsa-miR-576-5p	CD40	genes_down_mirs_up	-2.99447	1.75445
Cell adhesion molecules (CAMs)	hsa-miR-3120-3p	NCAM2	genes_down_mirs_up	-1.04561	1.44177
Cell adhesion molecules (CAMs)	hsa-miR-653-5p	NCAM2	genes_down_mirs_up	-1.04561	2.55863
Cell adhesion molecules (CAMs)	hsa-let-7f-2-3p	NCAM2	genes_down_mirs_up	-1.04561	1.0752
Cell adhesion molecules (CAMs)	hsa-miR-3065-5p	NCAM2	genes_down_mirs_up	-1.04561	1.07096
Cell adhesion molecules (CAMs)	hsa-miR-494-3p	NCAM2	genes_down_mirs_up	-1.04561	1.78586
Cell adhesion molecules (CAMs)	hsa-miR-16-2-3p	NCAM2	genes_down_mirs_up	-1.04561	1.37923
Cell adhesion molecules (CAMs)	hsa-miR-130b-5p	NCAM2	genes_down_mirs_up	-1.04561	1.10806
Cell adhesion molecules (CAMs)	hsa-miR-424-3p	NCAM2	genes_down_mirs_up	-1.04561	1.07856
Cell adhesion molecules (CAMs)	hsa-miR-942-5p	NCAM2	genes_down_mirs_up	-1.04561	1.14792
Cell adhesion molecules (CAMs)	hsa-miR-450b-5p	NCAM2	genes_down_mirs_up	-1.04561	1.84368
Cell adhesion molecules (CAMs)	hsa-miR-499a-5p	ITGB7	genes_down_mirs_up	-2.64615	1.15386
Wnt signaling pathway				FC_RNA	FC_miRNA
Wnt signaling pathway	hsa-miR-379-3p	SFRP2	genes_down_mirs_up	-1.53169	1.57065
Wnt signaling pathway	hsa-miR-411-3p	SFRP2	genes_down_mirs_up	-1.53169	1.60187
Wnt signaling pathway	hsa-miR-499a-5p	SFRP2	genes_down_mirs_up	-1.53169	1.15386
Wnt signaling pathway	hsa-miR-450b-5p	DKK2	genes_down_mirs_up	-2.20693	1.84368
Wnt signaling pathway	hsa-miR-7151-3p	DKK2	genes_down_mirs_up	-2.20693	2.05657
Wnt signaling pathway	hsa-miR-2113	DKK2	genes_down_mirs_up	-2.20693	1.04062
Wnt signaling pathway	hsa-miR-200a-5p	DKK2	genes_down_mirs_up	-2.20693	1.49477
Wnt signaling pathway	hsa-miR-200c-3p	WIF1	genes_down_mirs_up	-1.5836	1.28232
Wnt signaling pathway	hsa-miR-200b-3p	WIF1	genes_down_mirs_up	-1.5836	1.02953
Wnt signaling pathway	hsa-miR-552-5p	WIF1	genes_down_mirs_up	-1.5836	1.68359
Wnt signaling pathway	hsa-miR-429	WIF1	genes_down_mirs_up	-1.5836	1.99729
Wnt signaling pathway	hsa-miR-379-3p	WIF1	genes_down_mirs_up	-1.5836	1.57065
Wnt signaling pathway	hsa-miR-200a-3p	SOX17	genes_down_mirs_up	-1.48124	1.71361
Wnt signaling pathway	hsa-miR-141-3p	SOX17	genes_down_mirs_up	-1.48124	1.62969
Wnt signaling pathway	hsa-miR-542-3p	SOX17	genes_down_mirs_up	-1.48124	1.52067
Wnt signaling pathway	hsa-miR-411-3p	SOST	genes_down_mirs_up	-3.5258	1.60187
Wnt signaling pathway	hsa-miR-379-3p	SOST	genes_down_mirs_up	-3.5258	1.57065
Wnt signaling pathway	hsa-miR-16-2-3p	SOST	genes_down_mirs_up	-3.5258	1.37923
Wnt signaling pathway	hsa-miR-511-5p	SOST	genes_down_mirs_up	-3.5258	4.59962
Wnt signaling pathway	hsa-miR-130b-5p	SOST	genes_down_mirs_up	-3.5258	1.10806
Wnt signaling pathway	hsa-miR-942-5p	WNT2B	genes_down_mirs_up	-1.65694	1.14792
Wnt signaling pathway	hsa-miR-494-3p	WNT2B	genes_down_mirs_up	-1.65694	1.78586
Wnt signaling pathway	hsa-miR-576-5p	WNT2B	genes_down_mirs_up	-1.65694	1.75445
Wnt signaling pathway	hsa-miR-9-5p	WNT2B	genes_down_mirs_up	-1.65694	1.69409
Wnt signaling pathway	hsa-miR-3148	NFATC2	genes_down_mirs_up	-1.83315	4.71603
Wnt signaling pathway	hsa-miR-206	NFATC2	genes_down_mirs_up	-1.83315	3.62314
Wnt signaling pathway	hsa-miR-9-5p	NFATC2	genes_down_mirs_up	-1.83315	1.69409
Wnt signaling pathway	hsa-miR-219b-5p	NFATC2	genes_down_mirs_up	-1.83315	1.33768
Wnt signaling pathway	hsa-miR-372-3p	BAMBI	genes_down_mirs_up	-2.34036	4.17759
Wnt signaling pathway	hsa-miR-942-5p	BAMBI	genes_down_mirs_up	-2.34036	1.14792
Wnt signaling pathway	hsa-miR-9-5p	TCF7	genes_down_mirs_up	-1.0258	1.69409
Wnt signaling pathway	hsa-miR-450b-5p	FZD6	genes_down_mirs_up	-1.24427	1.84368
Wnt signaling pathway	hsa-miR-4659a-3p	FZD6	genes_down_mirs_up	-1.24427	1.68021
Wnt signaling pathway	hsa-miR-4659b-3p	FZD6	genes_down_mirs_up	-1.24427	1.75619
Wnt signaling pathway	hsa-miR-199b-5p	FZD6	genes_down_mirs_up	-1.24427	3.64972
Wnt signaling pathway	hsa-miR-199a-5p	FZD6	genes_down_mirs_up	-1.24427	4.05374
Wnt signaling pathway	hsa-miR-147a	FZD6	genes_down_mirs_up	-1.24427	1.72215
Wnt signaling pathway	hsa-miR-493-5p	FZD4	genes_down_mirs_up	-1.30624	2.72662
Wnt signaling pathway	hsa-miR-199b-5p	FZD4	genes_down_mirs_up	-1.30624	3.64972
Wnt signaling pathway	hsa-miR-199a-5p	FZD4	genes_down_mirs_up	-1.30624	4.05374
Wnt signaling pathway	hsa-miR-424-5p	FZD4	genes_down_mirs_up	-1.30624	2.53708
