# Supplementary material for: Altered extracellular matrix structure and elevated stiffness in a brain organoid model for disease
Source: Nat Commun. 2025 May 1;16:4094. doi: 10.1038/s41467-025-59252-w (PMC12045990; doi:10.1038/s41467-025-59252-w)
Supplement: Supplementary file 13 — Source Data [file 41467_2025_59252_MOESM13_ESM.xlsx]

## Sheet: Fig. 1b-e
Fig 1b	Creep Compliance day 9	Control							10F (LIS1+/- line)								9G (LIS1+/- line)
		Time (sec)	1	2	3	4	5	6	1	2	3	4	5	6	7	8	1	2	3	4	5	6	7
		0	0.0047829	0.00876015	0.00911182	0.00561255	0.00576535	0.00776125	0.00344587	0.00359635	0.00342196	0.0035545	0.00276916	0.00406039	0.00353544	0.00337616	0.00522005	0.00427466	0.00323095	0.00358656	0.00446828	0.00557726	0.00295868
		2	0.005155	0.00927278	0.0106132	0.00625004	0.00607506	0.00818478	0.00351448	0.0036875	0.00361255	0.00368792	0.00285324	0.00434214	0.0036498	0.00349415	0.00537887	0.00449248	0.00369382	0.00372517	0.00461651	0.00591832	0.0035123
		4	0.00540912	0.00967623	0.011454	0.00676923	0.00675403	0.00874596	0.0038118	0.00382837	0.00374249	0.00372603	0.00298778	0.00461559	0.00374509	0.00353953	0.00554829	0.00467399	0.00378457	0.00403704	0.00476475	0.00623931	0.00361213
		6	0.00551803	0.010013	0.0118633	0.00712412	0.00698036	0.00919067	0.00402526	0.00388638	0.00386378	0.00376415	0.00307747	0.00477304	0.00383086	0.00358491	0.00558005	0.00477382	0.00394793	0.00410635	0.00484946	0.00646	0.00378457
		8	0.00577215	0.0103069	0.0121624	0.00741329	0.00713521	0.0095295	0.00413199	0.00395267	0.0039764	0.00382133	0.0031111	0.00497191	0.0038118	0.00359398	0.00566476	0.00486458	0.00405684	0.00422763	0.0049871	0.00674087	0.00392978
Fig 1b'	Control					10F (LIS1+/- line)					9G (LIS1+/- line)
	Fit of averaged organoids	k_0 [kPa]	k_st [kPa]	tau [sec]	R-square	Fit of averaged organoids	k_0 [kPa]	k_st [kPa]	tau [sec]	R-square	Fit of averaged organoids	k_0 [kPa]	k_st [kPa]	tau [sec]	R-square
	Org1	912.659	578.157	17.8063	0.992455	Org1	1298.68	875.128	13.4192	0.989922	Org1	838.941	731.517	10.3311	0.985227
	Org2	500.623	358.838	13.927	0.999061	Org2	1227.19	1060.24	8.48554	0.95285	Org2	1022.19	749.082	16.7649	0.991018
	Org3	478.444	338.158	4.70274	0.990268	Org3	1283.42	969.388	11.6969	0.998348	Org3	1329.28	952.006	9.14791	0.978239
	Org4	779.013	498.002	9.84231	0.998654	Org4	1228.97	1001.79	17.7111	0.949706	Org4	1226.48	873.021	13.8828	0.989369
	Org5	767.561	567.92	6.93172	0.980463	Org5	1586.08	1295.65	10.8838	0.976071	Org5	981.228	737.508	18.5799	0.978853
	Org6	569.359	400.901	10.7039	0.995055	Org6	1083.67	765.163	10.0694	0.996589	Org6	788.666	520.555	15.7304	0.999495
						Org7	1237.07	1033.23	14.4108	0.967192	Org7	1432.5	919.406	11.2031	0.978027
						Org8	1287.46	1027.04	21.1994	0.773844
Fig 1c	Creep Compliance day 18	Control					LIS1+/-
		Time (sec)	1	2	3	4	1	2	3	4	5
		0	0.00416932	0.00367096	0.00455997	0.00437437	0.0023358	0.00387635	0.0032171	0.00270611	0.00332487
		0.5	0.00430602	0.00386225	0.00470054	0.00455806	0.00238215	0.00399624	0.00332163	0.00277786	0.00347673
		1	0.0044	0.00397156	0.00481037	0.00460505	0.00241306	0.00405219	0.00340292	0.00279836	0.00352868
		1.5	0.00449398	0.00403532	0.00488724	0.00466913	0.00244396	0.00412812	0.00347841	0.0028335	0.00355266
		2	0.00457942	0.00408998	0.00492752	0.00476738	0.00246221	0.00418007	0.00353842	0.00285401	0.00359262
		2.5	0.00466343	0.00414919	0.00496852	0.00482291	0.00247346	0.00420804	0.00360618	0.00285986	0.00360861
		3	0.00472324	0.00418334	0.00500073	0.0048699	0.00248188	0.004256	0.00364295	0.00287158	0.00363258
		3.5	0.00476025	0.0042175	0.00504759	0.00490835	0.00249031	0.00427997	0.00367779	0.00289501	0.00365256
		4	0.00480297	0.0042471	0.00507395	0.00493825	0.00250014	0.00429596	0.00371069	0.00291258	0.00366855
		4.5	0.00485139	0.00427216	0.00510324	0.00496388	0.00251841	0.00431994	0.00375716	0.0029243	0.00368453
		5	0.00488557	0.00430177	0.00512373	0.00498311	0.00253666	0.00434391	0.003792	0.002936	0.00369253
		5.5	0.00489695	0.00432454	0.00514278	0.0050002	0.00255352	0.00436522	0.00382103	0.00294772	0.00369853
		6	0.00492258	0.00434731	0.00516035	0.00501942	0.00255773	0.0043892	0.003852	0.00296236	0.00370052
		6.5	0.00494821	0.00436325	0.00517645	0.00504292	0.00256897	0.00439986	0.00388039	0.00297189	0.00370652
		7	0.0049653	0.00438602	0.00519696	0.00506001	0.00258161	0.00440519	0.00389266	0.00298287	0.0037245
Fig 1c'	Control					LIS1+/-
	Fit of averaged organoids	k0 [kPa]	kst [kPa]	tau [sec]	R-square	Fit of averaged organoids	k0 [kPa]	kst [kPa]	tau [sec]	R-square
	Org1	1055.39	869.354	3.24067	0.998737	Org1	1872.69	1675.31	4.31956	0.982351
	Org2	1186.73	999.541	2.47085	0.991066	Org2	1130.72	988.887	2.88249	0.996186
	Org3	960.314	842.576	2.59591	0.994271	Org3	1363.28	1086.58	4.24826	0.998436
	Org4	1000.77	861.861	2.7621	0.994116	Org4	1613.89	1454.51	3.95543	0.984092
						Org5	1308.36	1193.04	1.57955	0.962483
Fig 1d	Creep Compliance day 35	Control									LIS1+/-
		Time (sec)	1	2	3	4	5	6	7	8	1	2	3	4	5	6	7	8
		0	0.00492065	0.00659414	0.00412751	0.00630036	0.00535465	0.00644194	0.00565112	0.00828831	0.00394456	0.00561935	0.00625302	0.00532699	0.00619705	0.00306405	0.00417178	0.00427398
		0.5	0.00503958	0.00681713	0.00425868	0.00659768	0.00586702	0.00670003	0.00575294	0.0085225	0.00402058	0.00580766	0.00649459	0.00545087	0.00640449	0.00312186	0.00422752	0.0043793
		1	0.00512878	0.00699765	0.00434612	0.00681005	0.0062495	0.00682391	0.00591586	0.00874651	0.00405866	0.00595632	0.00668042	0.00550868	0.00654278	0.00319619	0.00432815	0.00445855
		1.5	0.00521054	0.00710383	0.00444232	0.00696579	0.00653094	0.0069065	0.00599732	0.0088687	0.00409244	0.00601578	0.00684308	0.00555824	0.00664649	0.00322097	0.00437161	0.00452544
		2	0.00527	0.00721002	0.00452102	0.00707198	0.00671502	0.00696845	0.00606859	0.00905198	0.00410934	0.00609019	0.00696387	0.00561605	0.00675885	0.00325401	0.00440249	0.00459234
		2.5	0.0053146	0.00733221	0.00452102	0.00719232	0.00689177	0.00705103	0.00613486	0.00918435	0.00413883	0.00622223	0.00708151	0.0056656	0.0068151	0.00328704	0.00441335	0.00464437
		3	0.00537041	0.00741716	0.00457793	0.00735514	0.00705053	0.00709233	0.00617042	0.0093269	0.00416002	0.00625531	0.00717443	0.0056656	0.00686696	0.00332008	0.00444351	0.00468897
		3.5	0.00541992	0.00749933	0.00462595	0.00741885	0.00724904	0.00713362	0.00622133	0.00938799	0.00419796	0.0062916	0.00727048	0.00572342	0.00691881	0.00334485	0.00448539	0.00473117
		4	0.00546703	0.00756305	0.00467842	0.00745784	0.00736084	0.00717492	0.00625187	0.00953054	0.00421914	0.0063346	0.00733552	0.00576064	0.00694474	0.00335108	0.00450626	0.00476948
		4.5	0.0054843	0.00761614	0.0047134	0.00754747	0.00744389	0.00719556	0.00627741	0.00967309	0.00423383	0.0063808	0.00739127	0.00580194	0.00703117	0.00335731	0.00452713	0.00480298
		5	0.00554377	0.00767985	0.00473964	0.00760879	0.00752682	0.00724718	0.00630278	0.00976473	0.00425072	0.00641053	0.00744073	0.00583078	0.00706136	0.00337166	0.004555	0.00483763
		5.5	0.0055958	0.00771448	0.00477461	0.00769374	0.00760265	0.00725751	0.00632832	0.00981564	0.00426137	0.00643371	0.00748718	0.00585556	0.00709167	0.00338615	0.0045783	0.00486862
		6	0.00562805	0.00775957	0.00480529	0.00773621	0.00766394	0.00729372	0.00635369	0.00991747	0.00427606	0.00645353	0.00752749	0.00587627	0.00712186	0.00339441	0.00460618	0.00489469
		6.5	0.00565034	0.00780204	0.00482278	0.00783303	0.00771445	0.00732977	0.00636905	0.00998874	0.00428879	0.00645353	0.00756466	0.00589279	0.00716082	0.00340889	0.00461547	0.00491939
		7	0.00568008	0.0078816	0.00484457	0.0079109	0.00777585	0.00735566	0.00639959	0.0100448	0.00430569	0.00648661	0.00759868	0.00591337	0.00722132	0.00341918	0.00463634	0.00495038
		7.5	0.00570238	0.00792685	0.00486206	0.00801229	0.00781548	0.00736598	0.00641479	0.0101161	0.00431413	0.00651299	0.00765443	0.00593192	0.00723861	0.00342948	0.00464792	0.00497646
Fig 1d'	Control					LIS1+/-
	Fit of averaged organoids	k_0 [kPa]	k_st [kPa]	tau [sec]	R-square	Fit of averaged organoids	k_0 [kPa]	k_st [kPa]	tau [sec]	R-square
	Org1	890.089	743.333	5.06938	0.996752	Org1	1110.81	1003.04	4.36645	0.994555
	Org2	663.647	542.593	3.96926	0.996791	Org2	780.425	672.512	2.61238	0.995688
	Org3	1060.22	885.509	3.80821	0.994538	Org3	701.811	566.79	3.17883	0.999188
	Org4	690.232	531.53	4.44745	0.991393	Org4	821.748	725.863	4.5209	0.993945
	Org5	812.891	554.758	2.69583	0.997867	Org5	705.159	600.672	3.39856	0.992477
	Org6	676.634	595.281	2.64407	0.987834	Org6	1434.25	1276.82	2.84039	0.995006
	Org7	778.612	682.33	2.76098	0.99619	Org7	1051.07	927.686	4.43484	0.989379
	Org8	529.332	408.253	5.74621	0.998613	Org8	1026.22	858.216	4.59821	0.998781
Fig 1e	Creep Compliance day 70	Control								LIS1+/-
		Time (sec)	1	2	3	4	5	6	7	1	2	3	4	5	6	7	8	9
		0	0.00207743	0.00242353	0.00178543	0.0030137	0.00166528	0.0019578	0.00251032	0.00192537	0.00162954	0.00164907	0.00139071	0.00148005	0.00168558	0.001417	0.0012972	0.00171971
		1	0.00209887	0.0024755	0.0018151	0.00309312	0.00167957	0.0020331	0.0025509	0.00203973	0.00167802	0.00195378	0.0014056	0.00150268	0.00170387	0.00144807	0.00135081	0.00175654
		2	0.0021227	0.00250799	0.00185556	0.00316856	0.00170935	0.0020867	0.00258796	0.00208323	0.00170785	0.00203745	0.00141751	0.00151876	0.0017256	0.00146547	0.00138297	0.00178018
		3	0.00212865	0.00253073	0.00187443	0.00319635	0.0017296	0.00209436	0.00261091	0.00213046	0.00172339	0.00206534	0.00143062	0.00153723	0.00173818	0.00148847	0.00142228	0.00179338
		4	0.00213818	0.00255672	0.00188522	0.00321819	0.00174271	0.00211478	0.00263561	0.00214289	0.00174203	0.00206534	0.00144015	0.0015539	0.00175991	0.00150898	0.00145623	0.00180437
		5	0.00214414	0.00258704	0.00189331	0.00323804	0.00176057	0.00212372	0.00265502	0.00214911	0.00174763	0.00208696	0.00144729	0.00155807	0.00177134	0.00151954	0.00148005	0.00182252
		6	0.00215009	0.00258704	0.00191489	0.00327179	0.00178082	0.00212882	0.00267532	0.00216092	0.00175757	0.00211276	0.00145801	0.00157118	0.0017782	0.00153197	0.00151162	0.00182801
		7	0.00215724	0.00260437	0.00191759	0.00328371	0.00180346	0.00213903	0.00268414	0.0021721	0.00176814	0.0021288	0.00146695	0.00157832	0.00178907	0.0015444	0.00152948	0.00183901
Fig 1e'	Control					LIS1+/-
	Fit of averaged organoids	k_0 [kPa]	k_st [kPa]	tau [sec]	R-square	Fit of averaged organoids	k_0 [kPa]	k_st [kPa]	tau [sec]	R-square
	Org1	2117.42	2030.84	3.69786	0.984942	Org1	2282.27	2029.56	1.68279	0.992452
	Org2	1813.92	1659.89	4.48018	0.994472	Org2	2696.09	2472.65	2.91408	0.995115
	Org3	2465.92	2263.07	3.84478	0.990803	Org3	2652.92	2084.77	1.07503	0.979361
	Org4	1458.47	1325.63	3.32939	0.991472	Org4	3160.97	2958.36	3.82342	0.850022
	Org5	2643.84	2210.57	13.1787	0.990672	Org5	2971.49	2746.12	3.77566	0.94954
	Org6	2240.64	2081.16	0.695888	0.841502	Org6	2610.43	2421.08	4.04999	0.938271
	Org7	1752.79	1607.31	4.95134	0.998537	Org7	3101.81	2797.68	4.0556	0.973606
						Org8	3382.46	2772.41	5.44874	0.975268
						Org9	2553.94	2366.42	3.51128	0.980327

## Sheet: Fig. 2c
Figure 3E
		anti GAPDH
		anti-LMNA
		anti- GAMMA-H2AX
		anti-LMNB1
		anti-ACTIN

## Sheet: Fig. 2d
Lamin A normalised intensity	sample	BETA ACTIN	LMNB1	LAMIN A / GAPDH
	WT1	4277.23	3313.58	0.774701
	WT1	3938.28	3513.23	0.892072
	WT2	3905.28	3178.04	0.81378
	WT2	3039.58	3066.46	1.00884
	WT3	3415.7	3281.46	0.960699
	WT3	3747.41	2422.21	0.646371
	WT4	4757.11	2736.34	0.575209
	WT4	4466.11	2617.63	0.586109
	10F1	4092.41	2197.75	0.537031
	10F1	3683.7	1987.92	0.539653
	10F2	3556.06	2337.34	0.657282
	10F2	4098.41	2477.75	0.604564
	10F3	3974.48	2930.46	0.737319
	10F3	3019.53	2066.58	0.684404
Lamin B1 Normalised Intensity	sample	BETA ACTIN	LMNB1	LMNB1/ACTIN
	WT1	4277.23	3313.58	0.774701
	WT1	3938.28	3513.23	0.892072
	WT2	3905.28	3178.04	0.81378
	WT2	3039.58	3066.46	1.00884
	WT3	3415.7	3281.46	0.960699
	WT3	3747.41	2422.21	0.646371
	WT4	4757.11	2736.34	0.575209
	WT4	4466.11	2617.63	0.586109
	10F1	4092.41	2197.75	0.537031
	10F1	3683.7	1987.92	0.539653
	10F2	3556.06	2337.34	0.657282
	10F2	4098.41	2477.75	0.604564
	10F3	3974.48	2930.46	0.737319
	10F3	3019.53	2066.58	0.684404
Lamin C normalised intensity	sample	GAPDH	lamin C	LAMIN C / GAPDH
	WT1	22583.2	17989.7	0.796597
	WT1	17286.3	13288.7	0.768744
	WT2	19216.7	16224.7	0.844304
	WT2	17177.7	15983.6	0.930484
	WT3	11948.7	11337.2	0.948824
	WT3	14539.3	11074.6	0.761705
	WT4	14534.7	11224.5	0.772255
	WT4	14923.3	11737.6	0.786528
	10F1	16569.5	14650.9	0.884211
	10F1	15795.5	16078.7	1.01793
	10F2	15211.9	18346.5	1.20606
	10F2	14036.4	13304.5	0.947855
	10F3	19008.9	16742.1	0.88075
	10F3	16996.3	5061.22	0.297783	removed - outlier
gamma-H2AX normalised intensity	sample	GAPDH	g-H2AX	g-H2AX / GAPDH
	WT1	22583.2	29837.2	1.32121
	WT1	17286.3	22774	1.31746
	WT2	19216.7	28034	1.45884
	WT2	17177.7	26421.9	1.53815
	WT3	11948.7	30739.6	2.57264
	WT3	14539.3	30926.1	2.12707
	WT4	14534.7	22091.1	1.51989
	WT4	14923.3	19134.5	1.28219
	10F1	16569.5	15737.9	0.949813
	10F1	15795.5	15250.3	0.965484
	10F2	15211.9	18016.7	1.18438
	10F2	14036.4	15485.8	1.10326
	10F3	19008.9	18094.7	0.951909
	10F3	16996.3	6154.89	0.36213

## Sheet: Fig. 3b
Fig 3b	Creep Compliance day 18	Control					LIS1+/-					Control + MMP9					LIS1+/- + MMP9
		Time (sec)	1	2	3	4	1	2	3	4	5	1	2	3	4	5	1	2	3	4
		0	0.00416932	0.00367096	0.00455997	0.00437437	0.0023358	0.00387635	0.0032171	0.00270611	0.00332487	0.00552398	0.00651132	0.0049788	0.00409909	0.00381974	0.00557979	0.0057525	0.00508512	0.00615175
		0.5	0.00430602	0.00386225	0.00470054	0.00455806	0.00238215	0.00399624	0.00332163	0.00277786	0.00347673	0.00563568	0.00670953	0.00507735	0.00423117	0.00406062	0.0057913	0.00611877	0.00533289	0.00643176
		1	0.0044	0.00397156	0.00481037	0.00460505	0.00241306	0.00405219	0.00340292	0.00279836	0.00352868	0.00571184	0.00684828	0.00513835	0.00434959	0.00422121	0.00598267	0.00646349	0.00546267	0.00666934
		1.5	0.00449398	0.00403532	0.00488724	0.00466913	0.00244396	0.00412812	0.00347841	0.0028335	0.00355266	0.00576261	0.00692261	0.00519466	0.00439969	0.00435886	0.00610353	0.00664662	0.00562785	0.0068645
		2	0.00457942	0.00408998	0.00492752	0.00476738	0.00246221	0.00418007	0.00353842	0.00285401	0.00359262	0.00579815	0.00699198	0.00525566	0.00445889	0.00445063	0.00622439	0.0068082	0.00567504	0.00703421
		2.5	0.00466343	0.00414919	0.00496852	0.00482291	0.00247346	0.00420804	0.00360618	0.00285986	0.00360861	0.00583369	0.00705392	0.0052932	0.00450444	0.00450798	0.00633014	0.00694825	0.00574583	0.00721239
		3	0.00472324	0.00418334	0.00500073	0.0048699	0.00248188	0.004256	0.00364295	0.00287158	0.00363258	0.00586923	0.00710347	0.00531667	0.00453632	0.00461122	0.00640065	0.00706136	0.00584022	0.0073227
		3.5	0.00476025	0.0042175	0.00504759	0.00490835	0.00249031	0.00427997	0.00367779	0.00289501	0.00365256	0.00590477	0.00715302	0.00534013	0.00456365	0.00468004	0.00648122	0.00715831	0.00587562	0.00744998
		4	0.00480297	0.0042471	0.00507395	0.00493825	0.00250014	0.00429596	0.00371069	0.00291258	0.00366855	0.00592001	0.00718773	0.00536828	0.00459098	0.00474313	0.0065618	0.00724449	0.00591101	0.00753907
		4.5	0.00485139	0.00427216	0.00510324	0.00496388	0.00251841	0.00431994	0.00375716	0.0029243	0.00368453	0.00593692	0.00722735	0.00538705	0.0046183	0.00477467	0.00659705	0.00735221	0.00595231	0.00762392
		5	0.00488557	0.00430177	0.00512373	0.00498311	0.00253666	0.00434391	0.003792	0.002936	0.00369253	0.00595723	0.0072571	0.00539879	0.00464563	0.0048349	0.00667259	0.00742762	0.00598476	0.00767484
		5.5	0.00489695	0.00432454	0.00514278	0.0050002	0.00255352	0.00436522	0.00382103	0.00294772	0.00369853	0.00597246	0.00728683	0.00540816	0.00469118	0.00488078	0.00670784	0.00749764	0.006029	0.00772999
		6	0.00492258	0.00434731	0.00516035	0.00501942	0.00255773	0.0043892	0.003852	0.00296236	0.00370052	0.00599955	0.00730912	0.00542695	0.0047185	0.00492666	0.00677834	0.00757305	0.00606733	0.00776817
		6.5	0.00494821	0.00436325	0.00517645	0.00504292	0.00256897	0.00439986	0.00388039	0.00297189	0.00370652	0.00601308	0.00733639	0.00544572	0.00474128	0.00495534	0.00681359	0.00762153	0.00609979	0.00781484
		7	0.0049653	0.00438602	0.00519696	0.00506001	0.00258161	0.00440519	0.00389266	0.00298287	0.0037245	0.00602663	0.00735621	0.00546449	0.00475949	0.00498114	0.00685891	0.00767	0.00614992	0.0078403
Fig 3b'	Control					LIS1+/-					Control + MMP9					LIS1+/- + MMP9
	Fit of averaged organoids	k0 [kPa]	kst [kPa]	tau [sec]	R-square	Fit of averaged organoids	k0 [kPa]	kst [kPa]	tau [sec]	R-square	Fit of averaged organoids	k0 [kPa]	kst [kPa]	tau [sec]	R-square	Fit of averaged organoids	k0 [kPa]	kst [kPa]	tau [sec]	R-square
	Org1	1055.39	869.354	3.24067	0.998737	Org1	1872.69	1675.31	4.31956	0.982351	Org1	793.635	725.975	2.94023	0.994192	Org1	785.093	626.407	3.45482	0.997049
	Org2	1186.73	999.541	2.47085	0.991066	Org2	1130.72	988.887	2.88249	0.996186	Org2	672.158	594.567	2.70869	0.994429	Org2	757.467	562.218	2.99508	0.995547
	Org3	960.314	842.576	2.59591	0.994271	Org3	1363.28	1086.58	4.24826	0.998436	Org3	882.331	801.867	2.82748	0.99626	Org3	858.076	711.866	2.71902	0.991325
	Org4	1000.77	861.861	2.7621	0.994116	Org4	1613.89	1454.51	3.95543	0.984092	Org4	1065.3	913.271	3.26921	0.988202	Org4	716.154	546.788	3.0759	0.999607
						Org5	1308.36	1193.04	1.57955	0.962483	Org5	1140.47	862.205	3.1745	0.996378

## Sheet: Fig. 3d-e
Fig. 3d	Diffusion coeficient distribution peak	ADC values	Control	LIS1+/-	LIS1+/- + MMP9
			0.5103	0.5684	0.5503
			0.5602	0.6009	0.5873
			0.5727	0.6317	0.5997
			0.5942	0.6504	0.6105
			0.6325	0.6698	0.6295
Fig. 3e	MRI relative changes %	Relative LIS1+/- to Cntrl change [%]		Relative LIS1+/- + MMP9 to Cntrl change [%]
		11.3855		7.83853
		7.26526		4.83756
		10.3021		4.71451
		9.45809		2.74318
		5.89723		-0.474308

## Sheet: Fig. 5a-b
Fig. 5a	Day 9
	COL4A1 intensity		COL3A1 intensity
	Control	LIS1+/-	Control	LIS1+/-
	0.0642236	0.0636191	0.019991	0.024999
	0.0584529	0.06092	0.015	0.012667
	0.0218222	0.0821572		0.024392
				0.03199
Fig. 5b	Day 18
	COL4A1 intensity		COL3A1 intensity
	Control	LIS1+/-	Control	LIS1+/-
	0.0397387	0.04	0.023597	0.0248515
	0.0297823	0.0440895	0.0249027	0.0303335
	0.0400785	0.04459	0.026507	0.026647
	0.029051	0.037928	0.0280127	0.026645
	0.0316307	0.033443	0.0253627	0.0242853
	0.030822		0.025851	0.0275527
			0.0279193

## Sheet: Fig. 5c-d
Fig. 5C	Sholl analysis day 9 COL4A1					Fig. 5D	Sholl analysis day 18 COL4A1
	Control		LIS1+/-				Control		LIS1+/-
	Normalised distance from center	# of signals	Normalised distance from center	# of signals			Normalised distance from center	# of signals	Normalised distance from center	# of signals
	0.0027027	0	0.00230415	0			0.00139525	0	0.00142106	0
	0.00333333	0	0.00230415	0			0.00279469	0	0.00284638	0
	0.00540541	0	0.00340136	0			0.00418994	0	0.00426743	0
	0.00666667	0	0.0046083	1			0.00558519	0	0.00568849	0
	0.00810811	0	0.0046083	0			0.00698463	0	0.00711381	0
	0.01	0	0.00680272	0			0.00837988	0	0.00853486	0
	0.0108108	0	0.00691244	0			0.00977513	0	0.00995592	0
	0.0133333	0	0.00691244	1			0.0111746	0	0.0113812	0
	0.0135135	0	0.00921659	1			0.0125698	0	0.0128023	0
	0.0162162	0	0.00921659	0			0.0139651	0	0.0142233	0
	0.0166667	0	0.0102041	0			0.0153645	0	0.0156487	1
	0.0189189	0	0.0115207	0			0.0167598	0	0.0170697	1
	0.02	0	0.0115207	1			0.018155	0	0.0184908	2
	0.0216216	0	0.0136054	0			0.0195544	0	0.0199161	3
	0.0233333	0	0.0138249	1			0.0209497	0	0.0213372	2
	0.0243243	0	0.0138249	0			0.0223449	0	0.0227582	2
	0.0266667	0	0.016129	0			0.0237444	0	0.0241835	2
	0.027027	0	0.016129	1			0.0251396	0	0.0256046	4
	0.0297297	0	0.0170068	0			0.0265349	0	0.0270256	2
	0.03	0	0.0184332	2			0.0279343	0	0.028451	2
	0.0324324	0	0.0184332	0			0.0293296	0	0.029872	2
	0.0333333	0	0.0204082	0			0.0307248	0	0.0312931	3
	0.0351351	0	0.0207373	0			0.0321243	0	0.0327184	3
	0.0366667	0	0.0207373	3			0.0335195	0	0.0341395	2
	0.0378378	0	0.0230415	3			0.0349148	0	0.0355605	2
	0.04	0	0.0230415	0			0.0363142	0	0.0369858	1
	0.0405405	0	0.0238095	0			0.0377094	0	0.0384069	1
	0.0432432	0	0.0253456	0			0.0391047	0	0.0398279	1
	0.0433333	0	0.0253456	4			0.0405041	0	0.0412533	1
	0.0459459	0	0.0272109	0			0.0418994	0	0.0426743	2
	0.0466667	0	0.0276498	3			0.0432946	0	0.0440954	2
	0.0486486	0	0.0276498	0			0.0446941	0	0.0455207	3
	0.05	1	0.0299539	0			0.0460893	0	0.0469417	4
	0.0513514	0	0.0299539	4			0.0474846	0	0.0483628	4
	0.0533333	1	0.0306122	0			0.048884	0	0.0497881	4
	0.0540541	0	0.0322581	4			0.0502793	0	0.0512092	4
	0.0566667	0	0.0322581	0			0.0516745	0	0.0526302	5
	0.0567568	0	0.0340136	1			0.0530739	0	0.0540556	5
	0.0594595	0	0.0345622	2			0.0544692	0	0.0554766	5
	0.06	0	0.0345622	0			0.0558644	0	0.0568977	7
	0.0621622	0	0.0368664	0			0.0572639	0	0.058323	7
	0.0633333	0	0.0368664	0			0.0586591	0	0.059744	5
	0.0648649	0	0.037415	1			0.0600544	0	0.0611651	7
	0.0666667	0	0.0391705	0			0.0614538	0	0.0625904	5
	0.0675676	0	0.0391705	0			0.0628491	0	0.0640115	5
	0.07	0	0.0408163	1			0.0642443	0	0.0654325	5
	0.0702703	0	0.0414747	0			0.0656438	0	0.0668578	3
	0.072973	0	0.0414747	0			0.067039	0	0.0682789	3
	0.0733333	0	0.0437788	0			0.0684343	0	0.0697	3
	0.0756757	0	0.0437788	0			0.0698337	0	0.0711253	4
	0.0766667	0	0.0442177	0			0.071229	0	0.0725463	5
	0.0783784	0	0.0460829	1			0.0726242	0	0.0739674	4
	0.08	0	0.0460829	0			0.0740236	0	0.0753927	2
	0.0810811	0	0.047619	0			0.0754189	0	0.0768138	2
	0.0833333	0	0.0483871	1			0.0768141	0	0.0782348	5
	0.0837838	0	0.0483871	1			0.0782136	0	0.0796601	3
	0.0864865	0	0.0506912	1			0.0796088	0	0.0810812	5
	0.0866667	0	0.0506912	1			0.0810041	0	0.0825023	5
	0.0891892	0	0.0510204	0			0.0824035	1	0.0839276	3
	0.09	0	0.0529954	1			0.0837988	0	0.0853486	3
	0.0918919	0	0.0529954	1			0.085194	0	0.0867697	4
	0.0933333	0	0.0544218	0			0.0865935	0	0.088195	4
	0.0945946	0	0.0552995	1			0.0879887	0	0.0896161	6
	0.0966667	0	0.0552995	0			0.089384	0	0.0910371	6
	0.0972973	0	0.0576037	0			0.0907834	0	0.0924624	5
	0.1	0	0.0576037	1			0.0921786	0	0.0938835	5
	0.102703	0	0.0578231	1			0.0935739	0	0.0953045	5
	0.103333	1	0.0599078	0			0.0949733	0	0.0967299	5
	0.105405	0	0.0599078	0			0.0963686	0	0.0981509	2
	0.106667	1	0.0612245	1			0.0977638	0	0.099572	2
	0.108108	1	0.062212	0			0.0991633	0	0.100997	4
	0.11	1	0.062212	0			0.100559	0	0.102418	3
	0.110811	0	0.0645161	0			0.101954	0	0.103839	3
	0.113333	0	0.0645161	0			0.103353	0	0.105265	2
	0.113514	0	0.0646258	1			0.104748	0	0.106686	2
	0.116216	0	0.0668203	0			0.106144	1	0.108107	3
	0.116667	1	0.0668203	0			0.107543	2	0.109532	4
	0.118919	0	0.0680272	1			0.108938	3	0.110953	4
	0.12	1	0.0691244	0			0.110334	0	0.112374	6
	0.121622	0	0.0691244	0			0.111733	1	0.1138	6
	0.123333	1	0.0714286	0.5			0.113128	2	0.115221	6
	0.124324	0	0.0714286	0			0.114524	2	0.116642	6
	0.126667	1	0.0737327	0			0.115923	1	0.118067	7
	0.127027	0	0.0737327	0			0.117318	1	0.119488	7
	0.12973	0	0.0748299	1			0.118714	2	0.120909	7
	0.13	1	0.0760369	0			0.120113	2	0.122334	7
	0.132432	0	0.0760369	0			0.121508	3	0.123756	8
	0.133333	0	0.0782313	1			0.122903	3	0.125177	5
	0.135135	0	0.078341	0			0.124303	3	0.126602	9
	0.136667	0	0.078341	0			0.125698	1	0.128023	8
	0.137838	0	0.0806452	1			0.127093	2	0.129444	13
	0.14	0	0.0806452	0			0.128493	3	0.130869	9
	0.140541	0	0.0816327	1			0.129888	4	0.13229	8
	0.143243	0	0.0829493	0			0.131283	3	0.133711	7
	0.143333	0	0.0829493	1			0.132683	2	0.135137	9
	0.145946	0	0.085034	1			0.134078	2	0.136558	10
	0.146667	0	0.0852535	1			0.135473	2	0.137979	10
	0.148649	0	0.0852535	0			0.136873	2	0.139404	10
	0.15	0	0.0875576	0			0.138268	2	0.140825	11
	0.151351	0	0.0875576	1			0.139663	1	0.142246	10
	0.153333	0	0.0884354	0			0.141063	1	0.143672	10
	0.154054	0	0.0898618	1			0.142458	2	0.145093	8
	0.156667	0	0.0898618	0			0.143853	3	0.146514	7
	0.156757	0	0.0918367	0			0.145253	4	0.147939	8
	0.159459	0	0.0921659	0			0.146648	4	0.14936	8
	0.16	1	0.0921659	1			0.148043	5	0.150781	5
	0.162162	0	0.09447	1			0.149443	5	0.152206	5
	0.163333	1	0.09447	0			0.150838	6	0.153628	5
	0.164865	0	0.0952381	0			0.152233	7	0.155049	4
	0.166667	1	0.0967742	0			0.153632	6	0.156474	3
	0.167568	0	0.0967742	0			0.155028	5	0.157895	2
	0.17	1	0.0986395	0			0.156423	3	0.159316	6
	0.17027	0	0.0990783	0			0.157822	3	0.160741	7
	0.172973	0	0.0990783	0			0.159218	3	0.162162	7
	0.173333	0	0.101382	2			0.160613	5	0.163583	8
	0.175676	0	0.101382	0			0.162012	5	0.165009	9
	0.176667	0	0.102041	0			0.163408	5	0.16643	5
	0.178378	0	0.103687	1			0.164803	5	0.167851	4
	0.18	0	0.103687	2			0.166202	6	0.169276	3
	0.181081	0	0.105442	0			0.167598	5	0.170697	2
	0.183333	0	0.105991	2			0.168993	7	0.172118	3
	0.183784	0	0.105991	1			0.170392	5	0.173544	3
	0.186486	0	0.108295	2			0.171787	7	0.174965	3
	0.186667	0	0.108295	2			0.173183	6	0.176386	3
	0.189189	0	0.108844	0			0.174582	5	0.177811	6
	0.19	0	0.110599	1			0.175977	6	0.179232	5
	0.191892	0	0.110599	2			0.177373	7	0.180653	3
	0.193333	0	0.112245	0			0.178772	9	0.182078	5
	0.194595	0	0.112903	1			0.180167	6	0.1835	6
	0.196667	0	0.112903	2			0.181563	4	0.184921	6
	0.197297	0	0.115207	1			0.182962	5	0.186346	7
	0.2	0	0.115207	1			0.184357	5	0.187767	7
	0.202703	1	0.115646	0			0.185753	5	0.189188	9
	0.203333	0	0.117512	0			0.187152	6	0.190613	8
	0.205405	1	0.117512	2			0.188547	6	0.192034	8
	0.206667	0	0.119048	0			0.189942	7	0.193455	7
	0.208108	0	0.119816	0			0.191342	6	0.194881	8
	0.21	0	0.119816	0			0.192737	7	0.196302	8
	0.210811	0	0.12212	0			0.194132	8	0.197723	6
	0.213333	0	0.12212	0			0.195532	8	0.199148	4
	0.213514	0	0.122449	0			0.196927	7	0.200569	6
	0.216216	0	0.124424	0			0.198322	5	0.20199	10
	0.216667	0	0.124424	0			0.199722	3	0.203416	12
	0.218919	0	0.12585	0			0.201117	3	0.204837	13
	0.22	0	0.126728	0			0.202512	3	0.206258	11
	0.221622	0	0.126728	0			0.203912	3	0.207683	9
	0.223333	0	0.129032	0			0.205307	2	0.209104	10
	0.224324	0	0.129032	0			0.206702	2	0.210525	12
	0.226667	0	0.129252	0			0.208102	2	0.211951	9
	0.227027	0	0.131336	0			0.209497	5	0.213372	11
	0.22973	0	0.131336	0			0.210892	5	0.214793	11
	0.23	0	0.132653	0			0.212292	5	0.216218	11
	0.232432	0	0.133641	0			0.213687	3	0.217639	8
	0.233333	0	0.133641	0			0.215082	3	0.21906	8
	0.235135	0	0.135945	0			0.216482	4	0.220485	6
	0.236667	0	0.135945	0			0.217877	4	0.221906	5
	0.237838	1	0.136054	0			0.219272	4	0.223327	5
	0.24	0	0.138249	0			0.220671	3	0.224753	9
	0.240541	0	0.138249	1			0.222067	5	0.226174	9
	0.243243	0	0.139456	0			0.223462	5	0.227595	7
	0.243333	1	0.140553	0			0.224861	5	0.22902	7
	0.245946	0	0.140553	1			0.226257	5	0.230441	8
	0.246667	2	0.142857	1			0.227652	3	0.231862	8
	0.248649	0	0.142857	0			0.229051	3	0.233288	8
	0.25	1	0.145161	0			0.230447	4	0.234709	6
	0.251351	0	0.145161	1			0.231842	4	0.23613	11
	0.253333	0	0.146259	0			0.233241	4	0.237555	11
	0.254054	0	0.147465	1			0.234637	5	0.238976	11
	0.256667	0	0.147465	0			0.236032	5	0.240397	13
	0.256757	0	0.14966	0			0.237431	5	0.241823	13
	0.259459	0	0.14977	0			0.238826	4	0.243244	11
	0.26	1	0.14977	2			0.240222	6	0.244665	11
	0.262162	0	0.152074	1			0.241621	6	0.24609	9
	0.263333	2	0.152074	0			0.243016	6	0.247511	9
	0.264865	2	0.153061	0			0.244412	4	0.248932	11
	0.266667	0	0.154378	0			0.245811	6	0.250357	10
	0.267568	1	0.154378	2			0.247206	6	0.251778	10
	0.27	0	0.156463	0			0.248602	7	0.2532	10
	0.27027	1	0.156682	2			0.250001	7	0.254625	9
	0.272973	1	0.156682	0			0.251396	7	0.256046	9
	0.273333	0	0.158986	0			0.252792	6	0.257467	10
	0.275676	2	0.158986	2			0.254191	6	0.258892	10
	0.276667	0	0.159864	1			0.255586	6	0.260313	10
	0.278378	2	0.16129	2			0.256981	5	0.261734	9
	0.28	1	0.16129	0			0.258381	4	0.26316	12
	0.281081	3	0.163265	1			0.259776	5	0.264581	10
	0.283333	1	0.163594	0			0.261171	5	0.266002	10
	0.283784	2	0.163594	2			0.262571	7	0.267427	13
	0.286486	1	0.165899	2			0.263966	6	0.268848	13
	0.286667	2	0.165899	0			0.265361	6	0.270269	13
	0.289189	1	0.166667	1			0.266761	5	0.271695	14
	0.29	4	0.168203	2			0.268156	9	0.273116	13
	0.291892	0	0.168203	1			0.269551	9	0.274537	13
	0.293333	4	0.170068	1			0.270951	7	0.275962	14
	0.294595	0	0.170507	2			0.272346	8	0.277383	13
	0.296667	5	0.170507	2			0.273741	8	0.278804	13
	0.297297	0	0.172811	2			0.275141	8	0.280229	16
	0.3	1.5	0.172811	2			0.276536	9	0.28165	14
	0.302703	2	0.173469	1			0.277931	9	0.283072	13
	0.303333	1	0.175115	0			0.279331	9	0.284497	13
	0.305405	1	0.175115	4			0.280726	9	0.285918	10
	0.306667	0	0.176871	2			0.282121	8	0.287339	9
	0.308108	1	0.177419	1			0.283521	8	0.288764	9
	0.31	0	0.177419	1			0.284916	11	0.290185	8
	0.310811	1	0.179724	2			0.286311	10	0.291606	10
	0.313333	0	0.179724	0			0.28771	10	0.293032	10
	0.313514	1	0.180272	2			0.289106	9	0.294453	8
	0.316216	1	0.182028	0			0.290501	9	0.295874	7
	0.316667	0	0.182028	3			0.2919	9	0.297299	7
	0.318919	1	0.183673	2			0.293296	10	0.29872	8
	0.32	0	0.184332	2			0.294691	9	0.300141	9
	0.321622	0	0.184332	0			0.29609	12	0.301567	11
	0.323333	0	0.186636	0			0.297486	12	0.302988	11
	0.324324	1	0.186636	2			0.298881	11	0.304409	10
	0.326667	0	0.187075	3			0.30028	7	0.305834	9
	0.327027	0	0.18894	1			0.301676	7	0.307255	9
	0.32973	1	0.18894	0			0.303071	7	0.308676	12
	0.33	0	0.190476	4			0.30447	8	0.310101	12
	0.332432	1	0.191244	0			0.305865	8	0.311522	12
	0.333333	1	0.191244	1			0.307261	7	0.312944	11
	0.335135	1	0.193548	2			0.30866	8	0.314369	11
	0.336667	4	0.193548	0			0.310055	8	0.31579	11
	0.337838	1	0.193878	4			0.311451	9	0.317211	11
	0.34	5	0.195853	1			0.31285	10	0.318636	10
	0.340541	2	0.195853	3			0.314245	10	0.320057	10
	0.343243	1	0.197279	4			0.315641	10	0.321478	11
	0.343333	6	0.198157	7			0.31704	10	0.322904	10
	0.345946	1	0.198157	1			0.318435	8	0.324325	13
	0.346667	7	0.200461	4			0.319831	8	0.325746	13
	0.348649	1	0.200461	0			0.32123	12	0.327171	12
	0.35	5	0.20068	4			0.322625	9	0.328592	13
	0.351351	2	0.202765	0			0.32402	9	0.330013	13
	0.353333	4	0.202765	5			0.32542	11	0.331439	13
	0.354054	2	0.204082	3			0.326815	11	0.33286	14
	0.356667	3	0.205069	4			0.32821	11	0.334281	14
	0.356757	1	0.205069	0			0.32961	10	0.335706	11
	0.359459	1	0.207373	1			0.331005	8	0.337127	11
	0.36	3	0.207373	5			0.3324	8	0.338548	11
	0.362162	0	0.207483	2			0.3338	7	0.339973	8
	0.363333	5	0.209677	6			0.335195	6	0.341395	8
	0.364865	0	0.209677	1			0.33659	6	0.342816	9
	0.366667	4	0.210884	2			0.33799	6	0.344241	9
	0.367568	0	0.211982	1			0.339385	6	0.345662	12
	0.37	3	0.211982	8			0.34078	8	0.347083	9
	0.37027	0	0.214286	5			0.34218	8	0.348508	9
	0.372973	0	0.214286	1			0.343575	9	0.349929	9
	0.373333	1	0.21659	1			0.34497	7	0.35135	9
	0.375676	0	0.21659	6			0.34637	7	0.352776	9
	0.376667	2	0.217687	2			0.347765	6	0.354197	12
	0.378378	0	0.218894	5			0.34916	6	0.355618	12
	0.38	0	0.218894	1			0.35056	6	0.357043	12
	0.381081	0	0.221088	2			0.351955	7	0.358464	12
	0.383333	1	0.221198	1			0.35335	7	0.359885	11
	0.383784	0	0.221198	6			0.35475	5	0.361311	10
	0.386486	0	0.223502	6			0.356145	5	0.362732	10
	0.386667	0	0.223502	1			0.35754	3	0.364153	7
	0.389189	0	0.22449	1			0.358939	4	0.365578	7
	0.39	0	0.225806	2			0.360335	6	0.366999	11
	0.391892	0	0.225806	4			0.36173	4	0.36842	14
	0.393333	0	0.227891	3			0.363129	6	0.369845	14
	0.394595	1	0.228111	4			0.364525	7	0.371267	15
	0.396667	0	0.228111	2			0.36592	7	0.372688	14
	0.397297	1	0.230415	1			0.367319	8	0.374113	15
	0.4	1.5	0.230415	4			0.368715	7	0.375534	15
	0.402703	1	0.231293	2			0.37011	7	0.376955	14
	0.403333	2	0.232719	7			0.371509	7	0.37838	16
	0.405405	1	0.232719	1			0.372905	7	0.379801	15
	0.406667	2	0.234694	2			0.3743	7	0.381222	18
	0.408108	0	0.235023	6			0.375699	9	0.382648	19
	0.41	3	0.235023	0			0.377094	7	0.384069	21
	0.410811	0	0.237327	0			0.37849	7	0.38549	20
	0.413333	3	0.237327	5			0.379889	8	0.386915	18
	0.413514	0	0.238095	3			0.381284	9	0.388336	17
	0.416216	0	0.239631	2			0.38268	6	0.389757	13
	0.416667	4	0.239631	0			0.384079	5	0.391183	17
	0.418919	0	0.241497	3			0.385474	4	0.392604	17
	0.42	3	0.241935	2			0.38687	6	0.394025	18
	0.421622	0	0.241935	2			0.388269	6	0.39545	15
	0.423333	2	0.24424	4			0.389664	6	0.396871	16
	0.424324	0	0.24424	1			0.39106	5	0.398292	19
	0.426667	3	0.244898	2			0.392459	5	0.399717	23
	0.427027	0	0.246544	1			0.393854	4	0.401139	27
	0.42973	0	0.246544	6			0.395249	3	0.40256	27
	0.43	3	0.248299	3			0.396649	3	0.403985	22
	0.432432	1	0.248848	7			0.398044	7	0.405406	23
	0.433333	2	0.248848	1			0.399439	6	0.406827	24
	0.435135	1	0.251152	0			0.400839	6	0.408252	19
	0.436667	1	0.251152	3			0.402234	6	0.409673	21
	0.437838	2	0.251701	3			0.403629	7	0.411094	20
	0.44	3	0.253456	3			0.405029	7	0.41252	16
	0.440541	3	0.253456	1			0.406424	6	0.413941	18
	0.443243	1	0.255102	2			0.407819	7	0.415362	14
	0.443333	3	0.25576	1			0.409219	4	0.416787	13
	0.445946	1	0.25576	0			0.410614	5	0.418208	11
	0.446667	3	0.258065	3			0.412009	4	0.419629	12
	0.448649	2	0.258065	1			0.413409	5	0.421055	11
	0.45	4	0.258503	2			0.414804	5	0.422476	11
	0.451351	2	0.260369	2			0.416199	4	0.423897	12
	0.453333	5	0.260369	5			0.417599	4	0.425322	10
	0.454054	2	0.261905	2			0.418994	6	0.426743	10
	0.456667	5	0.262673	6			0.420389	6	0.428164	13
	0.456757	0	0.262673	1			0.421789	5	0.42959	11
	0.459459	1	0.264977	1			0.423184	3	0.431011	10
	0.46	4	0.264977	6			0.424579	4	0.432432	10
	0.462162	1	0.265306	2			0.425978	3	0.433857	11
	0.463333	5	0.267281	2			0.427374	2	0.435278	14
	0.464865	2	0.267281	2			0.428769	4	0.436699	11
	0.466667	4	0.268707	2			0.430168	5	0.438124	9
	0.467568	2	0.269585	1			0.431564	6	0.439545	10
	0.47	4	0.269585	2			0.432959	4	0.440966	10
	0.47027	2	0.271889	1			0.434358	4	0.442392	10
	0.472973	2	0.271889	3			0.435754	4	0.443813	12
	0.473333	4	0.272109	2			0.437149	5	0.445234	14
	0.475676	2	0.274194	4			0.438548	5	0.446659	17
	0.476667	3	0.274194	1			0.439944	6	0.44808	18
	0.478378	1	0.27551	2			0.441339	5	0.449501	19
	0.48	6	0.276498	1			0.442738	4	0.450927	17
	0.481081	1	0.276498	4			0.444133	7	0.452348	21
	0.483333	5	0.278802	2			0.445529	9	0.453769	18
	0.483784	2	0.278802	1			0.446928	10	0.455194	20
	0.486486	2	0.278912	3			0.448323	10	0.456615	27
	0.486667	6	0.281106	1			0.449719	7	0.458036	28
	0.489189	2	0.281106	5			0.451118	6	0.459462	26
	0.49	7	0.282313	3			0.452513	6	0.460883	24
	0.491892	2	0.28341	5			0.453909	6	0.462304	23
	0.493333	5	0.28341	3			0.455308	7	0.463729	26
	0.494595	2	0.285714	2			0.456703	8	0.46515	25
	0.496667	7	0.285714	5			0.458099	12	0.466571	23
	0.497297	2	0.288018	5			0.459498	14	0.467996	20
	0.5	5	0.288018	2			0.460893	14	0.469417	21
	0.502703	1	0.289116	5			0.462288	12	0.470839	19
	0.503333	7	0.290323	2			0.463688	16	0.472264	18
	0.505405	0	0.290323	4			0.465083	18	0.473685	18
	0.506667	7	0.292517	5			0.466478	20	0.475106	20
	0.508108	0	0.292627	6			0.467878	20	0.476531	19
	0.51	5	0.292627	2			0.469273	18	0.477952	19
	0.510811	0	0.294931	2			0.470668	21	0.479373	17
	0.513333	4	0.294931	5			0.472068	18	0.480799	21
	0.513514	0	0.295918	6			0.473463	20	0.48222	18
	0.516216	0	0.297235	5			0.474858	17	0.483641	17
	0.516667	4	0.297235	1			0.476258	15	0.485066	15
	0.518919	0	0.29932	6			0.477653	16	0.486487	21
	0.52	5	0.299539	2			0.479048	19	0.487908	23
	0.521622	0	0.299539	3			0.480448	16	0.489334	23
	0.523333	4	0.301843	2			0.481843	18	0.490755	25
	0.524324	0	0.301843	4			0.483238	22	0.492176	23
	0.526667	6	0.302721	8			0.484638	24	0.493601	24
	0.527027	0	0.304147	4			0.486033	22	0.495022	26
	0.52973	0	0.304147	2			0.487428	18	0.496443	24
	0.53	5	0.306122	8			0.488828	20	0.497868	26
	0.532432	0	0.306452	1			0.490223	21	0.499289	24
	0.533333	6	0.306452	5			0.491618	21	0.500711	25
	0.535135	0	0.308756	5			0.493017	25	0.502136	23
	0.536667	5	0.308756	1			0.494413	22	0.503557	26
	0.537838	0	0.309524	8			0.495808	24	0.504978	23
	0.54	2	0.31106	1			0.497207	21	0.506403	23
	0.540541	1	0.31106	4			0.498603	26	0.507824	20
	0.543243	1	0.312925	7			0.499998	25	0.509245	21
	0.543333	4	0.313364	4			0.501397	22	0.510671	23
	0.545946	1	0.313364	1			0.502793	21	0.512092	27
	0.546667	4	0.315668	0			0.504188	20	0.513513	32
	0.548649	0	0.315668	4			0.505587	19	0.514938	32
	0.55	6	0.316327	8			0.506983	16	0.516359	29
	0.551351	0	0.317972	3			0.508378	14	0.51778	32
	0.553333	4	0.317972	0			0.509777	16	0.519206	30
	0.554054	1	0.319728	7			0.511172	15	0.520627	30
	0.556667	7	0.320276	0			0.512568	11	0.522048	31
	0.556757	1	0.320276	3			0.513967	10	0.523473	31
	0.559459	0	0.322581	2			0.515362	11	0.524894	25
	0.56	8	0.322581	1			0.516758	9	0.526315	30
	0.562162	1	0.323129	7			0.518157	12	0.52774	27
	0.563333	8	0.324885	1			0.519552	10	0.529161	24
	0.564865	1	0.324885	3			0.520948	11	0.530583	22
	0.566667	10	0.326531	7			0.522347	12	0.532008	19
	0.567568	1	0.327189	4			0.523742	11	0.533429	21
	0.57	9	0.327189	1			0.525138	12	0.53485	29
	0.57027	0	0.329493	1			0.526537	10	0.536275	27
	0.572973	1	0.329493	3			0.527932	14	0.537696	32
	0.573333	9	0.329932	6			0.529327	15	0.539117	31
	0.575676	2	0.331797	2			0.530727	15	0.540543	31
	0.576667	11	0.331797	1			0.532122	15	0.541964	27
	0.578378	1	0.333333	6			0.533517	15	0.543385	24
	0.58	10	0.334101	4			0.534917	14	0.54481	22
	0.581081	1	0.334101	1			0.536312	12	0.546231	27
	0.583333	11	0.336406	1			0.537707	10	0.547652	25
	0.583784	1	0.336406	2			0.539107	9	0.549078	27
	0.586486	2	0.336735	6			0.540502	11	0.550499	24
	0.586667	12	0.33871	4			0.541897	9	0.55192	25
	0.589189	2	0.33871	1			0.543297	11	0.553345	26
	0.59	8	0.340136	5			0.544692	14	0.554766	26
	0.591892	1	0.341014	0			0.546087	16	0.556187	30
	0.593333	6	0.341014	5			0.547487	15	0.557612	29
	0.594595	1	0.343318	7			0.548882	14	0.559034	32
	0.596667	6	0.343318	0			0.550277	17	0.560455	27
	0.597297	1	0.343537	9			0.551677	17	0.56188	25
	0.6	3.5	0.345622	0			0.553072	21	0.563301	25
	0.602703	2	0.345622	6			0.554467	20	0.564722	24
	0.603333	7	0.346939	11			0.555867	21	0.566147	26
	0.605405	2	0.347926	6			0.557262	20	0.567568	28
	0.606667	10	0.347926	1			0.558657	14	0.568989	29
	0.608108	3	0.35023	1			0.560056	12	0.570415	23
	0.61	12	0.35023	5			0.561452	14	0.571836	26
	0.610811	3	0.35034	12			0.562847	17	0.573257	32
	0.613333	15	0.352535	5			0.564246	19	0.574682	26
	0.613514	4	0.352535	1			0.565642	21	0.576103	26
	0.616216	1	0.353741	11			0.567037	20	0.577524	22
	0.616667	18	0.354839	2			0.568436	17	0.57895	26
	0.618919	2	0.354839	4			0.569832	21	0.580371	25
	0.62	17	0.357143	6			0.571227	21	0.581792	30
	0.621622	4	0.357143	1			0.572626	18	0.583217	25
	0.623333	17	0.359447	2			0.574022	19	0.584638	21
	0.624324	5	0.359447	2			0.575417	19	0.586059	25
	0.626667	16	0.360544	10			0.576816	18	0.587484	26
	0.627027	4	0.361751	3			0.578211	22	0.588906	24
	0.62973	6	0.361751	3			0.579607	19	0.590327	23
	0.63	14	0.363946	10			0.581006	19	0.591752	23
	0.632432	4	0.364055	3			0.582401	25	0.593173	19
	0.633333	14	0.364055	5			0.583797	20	0.594594	21
	0.635135	4	0.366359	6			0.585196	22	0.596019	18
	0.636667	16	0.366359	3			0.586591	26	0.59744	18
	0.637838	7	0.367347	8			0.587987	20	0.598861	22
	0.64	14	0.368664	6			0.589386	18	0.600287	23
	0.640541	6	0.368664	3			0.590781	17	0.601708	25
	0.643243	5	0.370748	8			0.592177	18	0.603129	22
	0.643333	14	0.370968	2			0.593576	19	0.604554	25
	0.645946	4	0.370968	5			0.594971	18	0.605975	23
	0.646667	14	0.373272	7			0.596366	16	0.607396	22
	0.648649	4	0.373272	2			0.597766	17	0.608822	23
	0.65	16	0.37415	6			0.599161	18	0.610243	26
	0.651351	3	0.375576	3			0.600556	17	0.611664	23
	0.653333	20	0.375576	5			0.601956	17	0.613089	21
	0.654054	2	0.377551	7			0.603351	23	0.61451	26
	0.656667	20	0.37788	4			0.604746	20	0.615931	32
	0.656757	3	0.37788	3			0.606146	22	0.617356	31
	0.659459	3	0.380184	2			0.607541	22	0.618778	29
	0.66	19	0.380184	3			0.608936	22	0.620199	30
	0.662162	2	0.380952	6			0.610336	20	0.621624	30
	0.663333	20	0.382488	4			0.611731	24	0.623045	30
	0.664865	1	0.382488	5			0.613126	23	0.624466	32
	0.666667	22	0.384354	7			0.614526	24	0.625891	31
	0.667568	4	0.384793	7			0.615921	26	0.627312	32
	0.67	22	0.384793	5			0.617316	28	0.628733	30
	0.67027	6	0.387097	4			0.618716	29	0.630159	31
	0.672973	7	0.387097	4			0.620111	27	0.63158	31
	0.673333	16	0.387755	6			0.621506	24	0.633001	30
	0.675676	5	0.389401	4			0.622906	23	0.634426	27
	0.676667	16	0.389401	6			0.624301	24	0.635847	28
	0.678378	4	0.391156	7			0.625696	23	0.637268	25
	0.68	13	0.391705	5			0.627095	21	0.638694	28
	0.681081	3	0.391705	5			0.628491	22	0.640115	25
	0.683333	19	0.394009	5			0.629886	25	0.641536	22
	0.683784	3	0.394009	5			0.631285	22	0.642961	26
	0.686486	8	0.394558	7			0.632681	21	0.644382	31
	0.686667	15	0.396313	4			0.634076	26	0.645803	27
	0.689189	6	0.396313	5			0.635475	28	0.647229	26
	0.69	16	0.397959	10			0.636871	25	0.64865	24
	0.691892	9	0.398618	2			0.638266	22	0.650071	17
	0.693333	12	0.398618	5			0.639665	22	0.651496	16
	0.694595	10	0.400922	1			0.641061	19	0.652917	14
	0.696667	10	0.400922	9			0.642456	17	0.654338	12
	0.697297	14	0.401361	8			0.643855	18	0.655763	18
	0.7	14	0.403226	8			0.64525	15	0.657184	21
	0.702703	18	0.403226	2			0.646646	17	0.658605	21
	0.703333	10	0.404762	7			0.648045	16	0.660031	24
	0.705405	23	0.40553	2			0.64944	15	0.661452	25
	0.706667	10	0.40553	10			0.650836	15	0.662873	26
	0.708108	21	0.407834	8			0.652235	17	0.664298	26
	0.71	12	0.407834	3			0.65363	22	0.665719	24
	0.710811	16	0.408163	8			0.655026	21	0.66714	27
	0.713333	10	0.410138	2			0.656425	15	0.668566	28
	0.713514	12	0.410138	8			0.65782	16	0.669987	27
	0.716216	11	0.411565	7			0.659216	16	0.671408	22
	0.716667	12	0.412442	7			0.660615	17	0.672833	18
	0.718919	8	0.412442	2			0.66201	16	0.674254	16
	0.72	15	0.414747	4			0.663405	15	0.675675	16
	0.721622	10	0.414747	11			0.664805	15	0.677101	20
	0.723333	15	0.414966	8			0.6662	16	0.678522	16
	0.724324	10	0.417051	14			0.667595	16	0.679943	14
	0.726667	13	0.417051	6			0.668995	14	0.681368	16
	0.727027	9	0.418367	7			0.67039	14	0.682789	15
	0.72973	9	0.419355	6			0.671785	13	0.68421	12
	0.73	12	0.419355	13			0.673185	11	0.685635	11
	0.732432	14	0.421659	10			0.67458	11	0.687056	15
	0.733333	13	0.421659	5			0.675975	11	0.688478	17
	0.735135	13	0.421769	7			0.677375	9	0.689903	21
	0.736667	12	0.423963	5			0.67877	10	0.691324	24
	0.737838	11	0.423963	11			0.680165	9	0.692745	27
	0.74	13	0.42517	9			0.681565	10	0.69417	21
	0.740541	12	0.426267	9			0.68296	7	0.695591	22
	0.743243	12	0.426267	4			0.684355	6	0.697012	20
	0.743333	14	0.428571	5			0.685755	6	0.698438	18
	0.745946	10	0.428571	7.5			0.68715	7	0.699859	16
	0.746667	17	0.430876	4			0.688545	9	0.70128	15
	0.748649	11	0.430876	4			0.689945	8	0.702705	11
	0.75	16	0.431973	9			0.69134	6	0.704126	17
	0.751351	10	0.43318	4			0.692735	5	0.705547	17
	0.753333	15	0.43318	3			0.694135	6	0.706973	18
	0.754054	11	0.435374	9			0.69553	5	0.708394	16
	0.756667	14	0.435484	4			0.696925	5	0.709815	18
	0.756757	10	0.435484	6			0.698324	3	0.71124	23
	0.759459	12	0.437788	7			0.69972	4	0.712661	19
	0.76	18	0.437788	2			0.701115	5	0.714082	17
	0.762162	10	0.438776	9			0.702514	6	0.715507	25
	0.763333	17	0.440092	4			0.70391	7	0.716928	17
	0.764865	16	0.440092	8			0.705305	7	0.71835	17
	0.766667	15	0.442177	7			0.706704	7	0.719775	18
	0.767568	15	0.442396	9			0.7081	8	0.721196	21
	0.77	15	0.442396	4			0.709495	6	0.722617	22
	0.77027	18	0.4447	4			0.710894	8	0.724042	26
	0.772973	20	0.4447	9			0.71229	6	0.725463	24
	0.773333	17	0.445578	8			0.713685	5	0.726884	23
	0.775676	20	0.447005	8			0.715084	5	0.72831	26
	0.776667	13	0.447005	3			0.716479	5	0.729731	24
	0.778378	18	0.44898	8			0.717875	6	0.731152	22
	0.78	14	0.449309	2			0.719274	5	0.732577	28
	0.781081	18	0.449309	9			0.720669	5	0.733998	24
	0.783333	11	0.451613	9			0.722065	6	0.735419	24
	0.783784	25	0.451613	3			0.723464	5	0.736845	22
	0.786486	21	0.452381	8			0.724859	5	0.738266	25
	0.786667	8	0.453917	8			0.726255	6	0.739687	20
	0.789189	22	0.453917	6			0.727654	5	0.741112	18
	0.79	5	0.455782	7			0.729049	6	0.742533	16
	0.791892	20	0.456221	8			0.730445	9	0.743954	16
	0.793333	5	0.456221	6			0.731844	6	0.745379	14
	0.794595	22	0.458525	5			0.733239	6	0.7468	18
	0.796667	7	0.458525	6			0.734634	6	0.748222	23
	0.797297	19	0.459184	8			0.736034	6	0.749647	27
	0.8	13.5	0.460829	8			0.737429	7	0.751068	26
	0.802703	24	0.460829	7			0.738824	4	0.752489	22
	0.803333	6	0.462585	10			0.740224	4	0.753914	21
	0.805405	23	0.463134	10			0.741619	5	0.755335	23
	0.806667	6	0.463134	9			0.743014	5	0.756756	20
	0.808108	16	0.465438	10			0.744414	4	0.758182	27
	0.81	7	0.465438	12			0.745809	4	0.759603	26
	0.810811	11	0.465986	11			0.747204	6	0.761024	22
	0.813333	6	0.467742	13			0.748604	7	0.762449	22
	0.813514	14	0.467742	14			0.749999	6	0.76387	21
	0.816216	9	0.469388	8			0.751394	7	0.765291	24
	0.816667	7	0.470046	10			0.752794	9	0.766717	18
	0.818919	12	0.470046	15			0.754189	8	0.768138	19
	0.82	7	0.47235	16			0.755584	7	0.769559	21
	0.821622	14	0.47235	10			0.756984	9	0.770984	23
	0.823333	7	0.472789	7			0.758379	6	0.772405	19
	0.824324	10	0.474654	11			0.759774	7	0.773826	18
	0.826667	6	0.474654	17			0.761174	4	0.775251	21
	0.827027	11	0.47619	8			0.762569	5	0.776673	20
	0.82973	10	0.476959	15			0.763964	4	0.778094	21
	0.83	5	0.476959	9			0.765363	4	0.779519	20
	0.832432	7	0.479263	9			0.766759	4	0.78094	20
	0.833333	4	0.479263	15			0.768154	3	0.782361	20
	0.835135	7	0.479592	10			0.769553	2	0.783786	21
	0.836667	5	0.481567	12			0.770949	2	0.785207	15
	0.837838	8	0.481567	8			0.772344	2	0.786628	15
	0.84	5	0.482993	4			0.773743	3	0.788054	13
	0.840541	13	0.483871	9			0.775139	4	0.789475	11
	0.843243	11	0.483871	14			0.776534	4	0.790896	12
	0.843333	4	0.486175	19			0.777933	5	0.792321	14
	0.845946	10	0.486175	9			0.779329	5	0.793742	15
	0.846667	7	0.486395	4			0.780724	7	0.795163	15
	0.848649	9	0.488479	10			0.782123	4	0.796589	16
	0.85	4	0.488479	18			0.783518	4	0.79801	17
	0.851351	7	0.489796	8			0.784914	3	0.799431	15
	0.853333	6	0.490783	17			0.786313	3	0.800856	15
	0.854054	6	0.490783	10			0.787708	2	0.802277	14
	0.856667	5	0.493088	9			0.789104	1	0.803698	11
	0.856757	6	0.493088	15			0.790503	1	0.805123	11
	0.859459	8	0.493197	9			0.791898	1	0.806545	14
	0.86	4	0.495392	18			0.793294	1	0.807966	14
	0.862162	7	0.495392	9			0.794693	1	0.809391	12
	0.863333	4	0.496599	7			0.796088	1	0.810812	13
	0.864865	8	0.497696	7			0.797484	2	0.812233	7
	0.866667	4	0.497696	19			0.798883	1	0.813658	7
	0.867568	5	0.5	11.6667			0.800278	1	0.815079	9
	0.87	3	0.5	8			0.801673	1	0.8165	7
	0.87027	5	0.502304	18			0.803073	2	0.817926	7
	0.872973	5	0.502304	8			0.804468	3	0.819347	9
	0.873333	4	0.503401	9			0.805863	3	0.820768	11
	0.875676	6	0.504608	10			0.807263	1	0.822193	11
	0.876667	2	0.504608	14			0.808658	0	0.823614	11
	0.878378	3	0.506803	7			0.810053	0	0.825035	9
	0.88	2	0.506912	10			0.811453	1	0.826461	10
	0.881081	3	0.506912	7			0.812848	0	0.827882	11
	0.883333	1	0.509217	6			0.814243	1	0.829303	11
	0.883784	4	0.509217	12			0.815643	0	0.830728	10
	0.886486	5	0.510204	7			0.817038	1	0.832149	9
	0.886667	1	0.511521	11			0.818433	2	0.83357	8
	0.889189	4	0.511521	7			0.819833	3	0.834995	7
	0.89	1	0.513605	7			0.821228	4	0.836417	8
	0.891892	4	0.513825	7			0.822623	4	0.837838	9
	0.893333	1	0.513825	10			0.824023	4	0.839263	7
	0.894595	4	0.516129	11			0.825418	4	0.840684	6
	0.896667	2	0.516129	8			0.826813	4	0.842105	9
	0.897297	3	0.517007	8			0.828213	3	0.84353	6
	0.9	3	0.518433	8			0.829608	3	0.844951	8
	0.902703	4	0.518433	9			0.831003	4	0.846372	7
	0.903333	2	0.520408	10			0.832402	5	0.847798	7
	0.905405	7	0.520737	6			0.833798	5	0.849219	6
	0.906667	1	0.520737	6			0.835193	5	0.85064	5
	0.908108	9	0.523041	7			0.836592	4	0.852065	6
	0.91	0	0.523041	6			0.837988	3	0.853486	6
	0.910811	11	0.52381	11			0.839383	3	0.854907	5
	0.913333	0	0.525346	5			0.840782	3	0.856333	4
	0.913514	11	0.525346	9			0.842178	3	0.857754	4
	0.916216	6	0.527211	14			0.843573	2	0.859175	5
	0.916667	0	0.52765	7			0.844972	2	0.8606	6
	0.918919	7	0.52765	5			0.846368	2	0.862021	6
	0.92	0	0.529954	4			0.847763	2	0.863442	7
	0.921622	7	0.529954	6			0.849162	2	0.864868	5
	0.923333	0	0.530612	9			0.850557	2	0.866289	4
	0.924324	10	0.532258	6			0.851953	2	0.86771	5
	0.926667	0	0.532258	2			0.853352	2	0.869135	2
	0.927027	9	0.534014	9			0.854747	1	0.870556	2
	0.92973	5	0.534562	7			0.856143	1	0.871977	6
	0.93	0	0.534562	3			0.857542	1	0.873402	6
	0.932432	5	0.536866	5			0.858937	1	0.874823	5
	0.933333	0	0.536866	8			0.860333	1	0.876244	4
	0.935135	4	0.537415	10			0.861732	1	0.87767	2
	0.936667	0	0.539171	8			0.863127	1	0.879091	2
	0.937838	4	0.539171	6			0.864523	2	0.880512	2
	0.94	0	0.540816	14			0.865922	3	0.881937	1
	0.940541	6	0.541475	6			0.867317	3	0.883358	3
	0.943243	4	0.541475	8			0.868712	3	0.884779	4
	0.943333	0	0.543779	7			0.870112	2	0.886205	3
	0.945946	4	0.543779	7			0.871507	1	0.887626	4
	0.946667	2	0.544218	10			0.872902	1	0.889047	4
	0.948649	3	0.546083	8			0.874302	1	0.890472	3
	0.95	2	0.546083	8			0.875697	0	0.891893	4
	0.951351	2	0.547619	11			0.877092	0	0.893314	4
	0.953333	2	0.548387	8			0.878492	0	0.89474	3
	0.954054	3	0.548387	8			0.879887	1	0.896161	4
	0.956667	3	0.550691	8			0.881282	1	0.897582	4
	0.956757	3	0.550691	8			0.882682	1	0.899007	4
	0.959459	2	0.55102	14			0.884077	1	0.900428	8
	0.96	2	0.552995	9			0.885472	1	0.901849	6
	0.962162	3	0.552995	7			0.886872	2	0.903274	4
	0.963333	1	0.554422	16			0.888267	3	0.904695	4
	0.964865	2	0.5553	8			0.889662	3	0.906117	4
	0.966667	0	0.5553	9			0.891062	3	0.907542	5
	0.967568	3	0.557604	7			0.892457	3	0.908963	5
	0.97	0	0.557604	8			0.893852	3	0.910384	4
	0.97027	1	0.557823	21			0.895252	2	0.911809	6
	0.972973	1	0.559908	6			0.896647	2	0.91323	6
	0.973333	0	0.559908	9			0.898042	2	0.914651	6
	0.975676	1	0.561224	23			0.899441	2	0.916077	4
	0.976667	0	0.562212	7			0.900837	2	0.917498	4
	0.978378	1	0.562212	5			0.902232	2	0.918919	5
	0.98	1	0.564516	6			0.903631	2	0.920344	5
	0.981081	1	0.564516	8			0.905027	2	0.921765	5
	0.983333	2	0.564626	20			0.906422	2	0.923186	5
	0.983784	1	0.56682	7			0.907821	2	0.924612	6
	0.986486	1	0.56682	7			0.909217	2	0.926033	6
	0.986667	2	0.568027	18			0.910612	2	0.927454	6
	0.989189	1	0.569124	10			0.912011	2	0.928879	6
	0.99	2	0.569124	10			0.913407	2	0.9303	5
	0.991892	2	0.571429	15			0.914802	2	0.931721	7
	0.993333	1	0.571429	9			0.916201	2	0.933146	6
	0.994595	2	0.573733	11			0.917596	2	0.934567	5
	0.996667	1	0.573733	12			0.918992	2	0.935989	6
	0.997297	1	0.57483	20			0.920391	2	0.937414	7
	1	1	0.576037	11			0.921786	2	0.938835	5
			0.576037	11			0.923182	2	0.940256	6
			0.578231	21			0.924581	2	0.941681	5
			0.578341	8			0.925976	2	0.943102	4
			0.578341	10			0.927372	2	0.944523	5
			0.580645	10			0.928771	2	0.945949	5
			0.580645	8			0.930166	2	0.94737	5
			0.581633	22			0.931562	2	0.948791	5
			0.582949	8			0.932961	2	0.950216	4
			0.582949	10			0.934356	2	0.951637	4
			0.585034	26			0.935751	2	0.953058	5
			0.585253	9			0.937151	2	0.954484	4
			0.585253	10			0.938546	2	0.955905	3
			0.587558	8			0.939941	2	0.957326	4
			0.587558	8			0.941341	2	0.958751	4
			0.588435	22			0.942736	2	0.960172	4
			0.589862	11			0.944131	2	0.961593	4
			0.589862	10			0.945531	2	0.963018	5
			0.591837	21			0.946926	2	0.964439	5
			0.592166	8			0.948321	2	0.965861	4
			0.592166	9			0.949721	2	0.967286	4
			0.59447	9			0.951116	2	0.968707	5
			0.59447	8			0.952511	2	0.970128	5
			0.595238	20			0.953911	2	0.971553	5
			0.596774	7			0.955306	2	0.972974	7
			0.596774	10			0.956701	2	0.974395	4
			0.598639	15			0.958101	2	0.975821	5
			0.599078	5			0.959496	2	0.977242	5
			0.599078	8			0.960891	2	0.978663	4
			0.601382	8			0.962291	2	0.980088	3
			0.601382	9			0.963686	2	0.981509	3
			0.602041	15			0.965081	2	0.98293	3
			0.603687	10			0.96648	2	0.984356	4
			0.603687	7			0.967876	2	0.985777	4
			0.605442	17			0.969271	2	0.987198	4
			0.605991	10			0.97067	2	0.988623	3
			0.605991	11			0.972066	2	0.990044	3
			0.608295	9			0.973461	2	0.991465	3
			0.608295	10			0.97486	3	0.99289	3
			0.608844	12			0.976256	3	0.994312	3
			0.610599	12			0.977651	3	0.995733	2
			0.610599	8			0.97905	3	0.997158	2
			0.612245	10			0.980446	3	0.998579	3
			0.612903	11			0.981841	3	1	4
			0.612903	9			0.98324	3
			0.615207	10			0.984635	3
			0.615207	11			0.986031	3
			0.615646	10			0.98743	3
			0.617512	15			0.988825	2
			0.617512	10			0.990221	2
			0.619048	10			0.99162	2
			0.619816	12			0.993015	2
			0.619816	13			0.994411	2
			0.62212	13			0.99581	2
			0.62212	13			0.997205	2
			0.622449	13			0.998601	2
			0.624424	12			1	4
			0.624424	14
			0.62585	16
			0.626728	13
			0.626728	10
			0.629032	9
			0.629032	14
			0.629252	15
			0.631336	11
			0.631336	8
			0.632653	12
			0.633641	14
			0.633641	8
			0.635945	8
			0.635945	11
			0.636054	11
			0.638249	15
			0.638249	9
			0.639456	10
			0.640553	8
			0.640553	16
			0.642857	13
			0.642857	6
			0.645161	2
			0.645161	9
			0.646259	11
			0.647465	11
			0.647465	3
			0.64966	11
			0.64977	4
			0.64977	11
			0.652074	10
			0.652074	6
			0.653061	11
			0.654378	7
			0.654378	12
			0.656463	6
			0.656682	9
			0.656682	8
			0.658986	6
			0.658986	11
			0.659864	9
			0.66129	12
			0.66129	6
			0.663265	6
			0.663594	5
			0.663594	10
			0.665899	11
			0.665899	6
			0.666667	7
			0.668203	12
			0.668203	6
			0.670068	9
			0.670507	7
			0.670507	18
			0.672811	15
			0.672811	6
			0.673469	7
			0.675115	5
			0.675115	14
			0.676871	7
			0.677419	13
			0.677419	7
			0.679724	8
			0.679724	13
			0.680272	6
			0.682028	16
			0.682028	9
			0.683673	3
			0.684332	9
			0.684332	16
			0.686636	16
			0.686636	8
			0.687075	3
			0.68894	6
			0.68894	22
			0.690476	6
			0.691244	19
			0.691244	4
			0.693548	3
			0.693548	13
			0.693878	7
			0.695853	13
			0.695853	4
			0.697279	9
			0.698157	4
			0.698157	16
			0.700461	3
			0.700461	15
			0.70068	9
			0.702765	14
			0.702765	4
			0.704082	10
			0.705069	4
			0.705069	15
			0.707373	19
			0.707373	4
			0.707483	9
			0.709677	2
			0.709677	15
			0.710884	10
			0.711982	10
			0.711982	2
			0.714286	7
			0.714286	14
			0.71659	10
			0.71659	3
			0.717687	6
			0.718894	2
			0.718894	12
			0.721088	7
			0.721198	12
			0.721198	2
			0.723502	2
			0.723502	8
			0.72449	6
			0.725806	8
			0.725806	2
			0.727891	5
			0.728111	2
			0.728111	9
			0.730415	8
			0.730415	2
			0.731293	3
			0.732719	2
			0.732719	10
			0.734694	4
			0.735023	5
			0.735023	14
			0.737327	18
			0.737327	3
			0.738095	4
			0.739631	2
			0.739631	17
			0.741497	5
			0.741935	15
			0.741935	2
			0.74424	3
			0.74424	18
			0.744898	6
			0.746544	14
			0.746544	3
			0.748299	6
			0.748848	4
			0.748848	11
			0.751152	14
			0.751152	3
			0.751701	5
			0.753456	4
			0.753456	11
			0.755102	6
			0.75576	13
			0.75576	5
			0.758065	2
			0.758065	15
			0.758503	7
			0.760369	19
			0.760369	3
			0.761905	10
			0.762673	4
			0.762673	18
			0.764977	14
			0.764977	3
			0.765306	8
			0.767281	11
			0.767281	4
			0.768707	6
			0.769585	1
			0.769585	10
			0.771889	10
			0.771889	2
			0.772109	5
			0.774194	2
			0.774194	10
			0.77551	8
			0.776498	12
			0.776498	1
			0.778802	2
			0.778802	13
			0.778912	5
			0.781106	13
			0.781106	3
			0.782313	5
			0.78341	2
			0.78341	15
			0.785714	7
			0.785714	5
			0.788018	2
			0.788018	7
			0.789116	6
			0.790323	8
			0.790323	2
			0.792517	5
			0.792627	1
			0.792627	8
			0.794931	7
			0.794931	1
			0.795918	6
			0.797235	1
			0.797235	9
			0.79932	6
			0.799539	9
			0.799539	1
			0.801843	8
			0.801843	2
			0.802721	4
			0.804147	2
			0.804147	5
			0.806122	6
			0.806452	7
			0.806452	2
			0.808756	2
			0.808756	10
			0.809524	8
			0.81106	11
			0.81106	3
			0.812925	8
			0.813364	0
			0.813364	8
			0.815668	7
			0.815668	0
			0.816327	11
			0.817972	0
			0.817972	5
			0.819728	8
			0.820276	4
			0.820276	1
			0.822581	1
			0.822581	5
			0.823129	7
			0.824885	5
			0.824885	0
			0.826531	8
			0.827189	0
			0.827189	6
			0.829493	5
			0.829493	0
			0.829932	9
			0.831797	0
			0.831797	6
			0.833333	8
			0.834101	0
			0.834101	9
			0.836406	6
			0.836406	0
			0.836735	8
			0.83871	0
			0.83871	7
			0.840136	8
			0.841014	5
			0.841014	1
			0.843318	0
			0.843318	5
			0.843537	6
			0.845622	3
			0.845622	1
			0.846939	8
			0.847926	1
			0.847926	4
			0.85023	3
			0.85023	1
			0.85034	8
			0.852535	1
			0.852535	5
			0.853741	8
			0.854839	7
			0.854839	0
			0.857143	3
			0.857143	9
			0.859447	5
			0.859447	1
			0.860544	9
			0.861751	0
			0.861751	4
			0.863946	8
			0.864055	4
			0.864055	0
			0.866359	0
			0.866359	3
			0.867347	9
			0.868664	0
			0.868664	4
			0.870748	7
			0.870968	1
			0.870968	0
			0.873272	1
			0.873272	1
			0.87415	8
			0.875576	1
			0.875576	1
			0.877551	9
			0.87788	1
			0.87788	1
			0.880184	2
			0.880184	0
			0.880952	9
			0.882488	1
			0.882488	2
			0.884354	5
			0.884793	3
			0.884793	0
			0.887097	0
			0.887097	3
			0.887755	3
			0.889401	3
			0.889401	0
			0.891156	3
			0.891705	0
			0.891705	3
			0.894009	2
			0.894009	0
			0.894558	5
			0.896313	0
			0.896313	1
			0.897959	3
			0.898618	1
			0.898618	0
			0.900922	2
			0.900922	0
			0.901361	5
			0.903226	0
			0.903226	1
			0.904762	8
			0.90553	1
			0.90553	0
			0.907834	0
			0.907834	1
			0.908163	7
			0.910138	0
			0.910138	1
			0.911565	5
			0.912442	1
			0.912442	0
			0.914747	0
			0.914747	1
			0.914966	6
			0.917051	1
			0.917051	0
			0.918367	6
			0.919355	1
			0.919355	0
			0.921659	0
			0.921659	0
			0.921769	5
			0.923963	0
			0.923963	0
			0.92517	2
			0.926267	0
			0.926267	1
			0.928571	1
			0.928571	1.5
			0.930876	0
			0.930876	1
			0.931973	3
			0.93318	1
			0.93318	0
			0.935374	3
			0.935484	1
			0.935484	0
			0.937788	0
			0.937788	0
			0.938776	2
			0.940092	0
			0.940092	0
			0.942177	2
			0.942396	0
			0.942396	1
			0.9447	0
			0.9447	0
			0.945578	1
			0.947005	0
			0.947005	0
			0.94898	5
			0.949309	0
			0.949309	0
			0.951613	1
			0.951613	0
			0.952381	6
			0.953917	0
			0.953917	0
			0.955782	5
			0.956221	0
			0.956221	0
			0.958525	0
			0.958525	0
			0.959184	5
			0.960829	0
			0.960829	0
			0.962585	5
			0.963134	0
			0.963134	0
			0.965438	0
			0.965438	0
			0.965986	4
			0.967742	0
			0.967742	0
			0.969388	5
			0.970046	0
			0.970046	0
			0.97235	1
			0.97235	0
			0.972789	4
			0.974654	0
			0.974654	1
			0.97619	4
			0.976959	1
			0.976959	0
			0.979263	0
			0.979263	1
			0.979592	4
			0.981567	1
			0.981567	0
			0.982993	6
			0.983871	0
			0.983871	1
			0.986175	1
			0.986175	0
			0.986395	4
			0.988479	0
			0.988479	1
			0.989796	3
			0.990783	1
			0.990783	0
			0.993088	0
			0.993088	1
			0.993197	3
			0.995392	1
			0.995392	0
			0.996599	1
			0.997696	0
			0.997696	1
			1	0.333333

## Sheet: Fig. 5i
Fig. 5i	Control		LIS1+/-
	Occupation probability (p)	Stiffness (Sim. Units)	Occupation probability (p)	Stiffness (Sim. Units)
	1	630.056	1	630.056
		638.021		638.021
		634.476		634.476
		629.979		629.979
	0.975	615.209	0.95	578.577
		608.279		588.197
		609.966		579.698
		615.396		584.355
	0.923	554.968	0.9	480.441
		549.202		495.011
		552.585		490.468
		545.568		484.87
	0.906	498.53	0.85	460.974
		484.96		479.81
		486.172		480.868
		492.568		462.857
	0.853	365.661	0.8	450.843
		384.994		462.583
		379.957		445.096
		371.848		470.788
	0.804	356.535
		380.247
		373.485
		362.476

## Sheet: Supp. Fig. S2b-f
Supp. fig. S2b (Day 9)	Control							LIS1+/- (10F)									LIS1+/- (9G)
	time [sec]	Org1	Org2	Org3	Org4	Org5	Org6	time [sec]	Org1	Org2	Org3	Org4	Org5	Org6	Org7	Org8	time [sec]	Org1	Org2	Org3	Org4	Org5	Org6	Org7
	0	0.0047829	0.00876015	0.00911182	0.00561255	0.00576535	0.00776125	0	0.00344587	0.00359635	0.00342196	0.0035545	0.00276916	0.00406039	0.00353544	0.00337616	0	0.00522005	0.00427466	0.00323095	0.00358656	0.00446828	0.00557726	0.00295868
	2	0.005155	0.00927278	0.0106132	0.00625004	0.00607506	0.00818478	2	0.00351448	0.0036875	0.00361255	0.00368792	0.00285324	0.00434214	0.0036498	0.00349415	2	0.00537887	0.00449248	0.00369382	0.00372517	0.00461651	0.00591832	0.0035123
	4	0.00540912	0.00967623	0.011454	0.00676923	0.00675403	0.00874596	4	0.0038118	0.00382837	0.00374249	0.00372603	0.00298778	0.00461559	0.00374509	0.00353953	4	0.00554829	0.00467399	0.00378457	0.00403704	0.00476475	0.00623931	0.00361213
	6	0.00551803	0.010013	0.0118633	0.00712412	0.00698036	0.00919067	6	0.00402526	0.00388638	0.00386378	0.00376415	0.00307747	0.00477304	0.00383086	0.00358491	6	0.00558005	0.00477382	0.00394793	0.00410635	0.00484946	0.00646	0.00378457
	8	0.00577215	0.0103069	0.0121624	0.00741329	0.00713521	0.0095295	8	0.00413199	0.00395267	0.0039764	0.00382133	0.0031111	0.00497191	0.0038118	0.00359398	8	0.00566476	0.00486458	0.00405684	0.00422763	0.0049871	0.00674087	0.00392978
Supp. fig. S2c-d (Day 18 - before and after treatment with MMP9)	Control					LIS1+/-						Control + MMP9						LIS1+/- + MMP9
	time [sec]	Org1	Org2	Org3	Org4	time [sec]	Org1	Org2	Org3	Org4	Org5	time [sec]	Org1	Org2	Org3	Org4	Org5	time [sec]	Org1	Org2	Org3	Org4
	0	0.00416932	0.00367096	0.00455997	0.00437437	0	0.0023358	0.00387635	0.0032171	0.00270611	0.00332487	0	0.00552398	0.00651132	0.0049788	0.00409908	0.00381974	0	0.00557979	0.0057525	0.00508512	0.00615175
	0.5	0.00430602	0.00386225	0.00470054	0.00455806	0.5	0.00238215	0.00399624	0.00332163	0.00277786	0.00347673	0.5	0.00563568	0.00670953	0.00507734	0.00423117	0.00406062	0.5	0.0057913	0.00611877	0.00533289	0.00643176
	1	0.0044	0.00397156	0.00481037	0.00460505	1	0.00241306	0.00405219	0.00340292	0.00279836	0.00352868	1	0.00571184	0.00684828	0.00513835	0.00434959	0.00422122	1	0.00598266	0.00646348	0.00546267	0.00666934
	1.5	0.00449398	0.00403532	0.00488724	0.00466912	1.5	0.00244396	0.00412812	0.00347841	0.00283351	0.00355266	1.5	0.00576261	0.00692261	0.00519466	0.00439969	0.00435886	1.5	0.00610353	0.00664662	0.00562785	0.0068645
	2	0.00457942	0.00408998	0.00492752	0.00476738	2	0.00246221	0.00418007	0.00353842	0.00285401	0.00359262	2	0.00579815	0.00699198	0.00525566	0.00445889	0.00445063	2	0.00622439	0.00680821	0.00567504	0.0070342
	2.5	0.00466343	0.00414918	0.00496852	0.00482291	2.5	0.00247346	0.00420804	0.00360618	0.00285986	0.00360861	2.5	0.00583369	0.00705392	0.0052932	0.00450444	0.00450798	2.5	0.00633014	0.00694825	0.00574583	0.00721239
	3	0.00472324	0.00418334	0.00500073	0.0048699	3	0.00248188	0.004256	0.00364295	0.00287158	0.00363258	3	0.00586923	0.00710347	0.00531667	0.00453632	0.00461122	3	0.00640065	0.00706136	0.00584022	0.0073227
	3.5	0.00476025	0.0042175	0.00504759	0.00490835	3.5	0.00249031	0.00427997	0.00367779	0.00289501	0.00365256	3.5	0.00590477	0.00715302	0.00534013	0.00456365	0.00468004	3.5	0.00648122	0.00715831	0.00587562	0.00744998
	4	0.00480297	0.0042471	0.00507395	0.00493825	4	0.00250014	0.00429596	0.00371069	0.00291258	0.00366855	4	0.00592	0.00718773	0.00536828	0.00459098	0.00474313	4	0.00656179	0.00724449	0.00591101	0.00753907
	4.5	0.00485139	0.00427216	0.00510324	0.00496388	4.5	0.00251841	0.00431994	0.00375716	0.0029243	0.00368453	4.5	0.00593692	0.00722735	0.00538705	0.0046183	0.00477467	4.5	0.00659705	0.00735221	0.00595231	0.00762393
	5	0.00488557	0.00430177	0.00512373	0.00498311	5	0.00253666	0.00434391	0.003792	0.002936	0.00369253	5	0.00595723	0.0072571	0.00539879	0.00464563	0.0048349	5	0.00667258	0.00742762	0.00598476	0.00767484
	5.5	0.00489695	0.00432454	0.00514278	0.0050002	5.5	0.00255352	0.00436522	0.00382103	0.00294772	0.00369853	5.5	0.00597246	0.00728683	0.00540816	0.00469118	0.00488078	5.5	0.00670784	0.00749764	0.006029	0.00772999
	6	0.00492258	0.00434732	0.00516035	0.00501942	6	0.00255773	0.0043892	0.003852	0.00296236	0.00370052	6	0.00599955	0.00730912	0.00542695	0.0047185	0.00492666	6	0.00677834	0.00757305	0.00606733	0.00776817
	6.5	0.00494821	0.00436325	0.00517645	0.00504292	6.5	0.00256897	0.00439986	0.00388039	0.00297189	0.00370652	6.5	0.00601308	0.00733639	0.00544572	0.00474127	0.00495534	6.5	0.00681359	0.00762153	0.00609979	0.00781484
	7	0.0049653	0.00438602	0.00519696	0.00506001	7	0.00258161	0.00440519	0.00389266	0.00298287	0.0037245	7	0.00602663	0.00735621	0.00546449	0.00475949	0.00498114	7	0.00685891	0.00767	0.00614992	0.0078403
Supp. fig. S2e (Day 35)	Control									LIS1+/-
	time [sec]	Org1	Org2	Org3	Org4	Org5	Org6	Org7	Org8	time [sec]	Org1	Org2	Org3	Org4	Org5	Org6	Org7	Org8
	0	0.00492065	0.00659414	0.00412751	0.00630036	0.00535465	0.00644194	0.00565112	0.00828831	0	0.00394456	0.00561935	0.00625302	0.00532699	0.00619705	0.00306405	0.00417178	0.00427398
	0.5	0.00503958	0.00681713	0.00425868	0.00659768	0.00586702	0.00670003	0.00575294	0.0085225	0.5	0.00402058	0.00580766	0.00649459	0.00545087	0.00640449	0.00312186	0.00422752	0.0043793
	1	0.00512878	0.00699765	0.00434612	0.00681005	0.0062495	0.00682391	0.00591586	0.00874651	1	0.00405866	0.00595632	0.00668042	0.00550869	0.00654278	0.00319619	0.00432816	0.00445855
	1.5	0.00521054	0.00710383	0.00444231	0.00696579	0.00653094	0.0069065	0.00599732	0.0088687	1.5	0.00409244	0.00601578	0.00684308	0.00555824	0.00664649	0.00322097	0.00437161	0.00452544
	2	0.00527	0.00721002	0.00452102	0.00707198	0.00671502	0.00696845	0.00606859	0.00905198	2	0.00410934	0.00609019	0.00696387	0.00561605	0.00675885	0.00325401	0.00440249	0.00459234
	2.5	0.0053146	0.00733221	0.00452102	0.00719232	0.00689177	0.00705103	0.00613486	0.00918435	2.5	0.00413883	0.00622223	0.00708151	0.0056656	0.0068151	0.00328704	0.00441335	0.00464437
	3	0.00537041	0.00741716	0.00457793	0.00735514	0.00705053	0.00709233	0.00617042	0.0093269	3	0.00416002	0.00625532	0.00717442	0.0056656	0.00686696	0.00332008	0.00444351	0.00468897
	3.5	0.00541992	0.00749933	0.00462596	0.00741885	0.00724904	0.00713362	0.00622133	0.00938799	3.5	0.00419796	0.0062916	0.00727048	0.00572342	0.00691881	0.00334485	0.00448539	0.00473117
	4	0.00546704	0.00756305	0.00467842	0.00745784	0.00736084	0.00717492	0.00625187	0.00953054	4	0.00421914	0.0063346	0.00733552	0.00576065	0.00694474	0.00335108	0.00450626	0.00476947
	4.5	0.0054843	0.00761614	0.0047134	0.00754747	0.00744389	0.00719557	0.00627741	0.00967309	4.5	0.00423383	0.0063808	0.00739127	0.00580194	0.00703117	0.00335731	0.00452713	0.00480298
	5	0.00554377	0.00767985	0.00473964	0.00760879	0.00752682	0.00724718	0.00630278	0.00976473	5	0.00425072	0.00641053	0.00744073	0.00583078	0.00706136	0.00337166	0.004555	0.00483763
	5.5	0.0055958	0.00771448	0.00477462	0.00769374	0.00760265	0.00725751	0.00632832	0.00981564	5.5	0.00426138	0.00643371	0.00748718	0.00585556	0.00709168	0.00338615	0.0045783	0.00486862
	6	0.00562804	0.00775957	0.00480529	0.00773621	0.00766394	0.00729372	0.0063537	0.00991747	6	0.00427606	0.00645353	0.00752749	0.00587627	0.00712186	0.00339441	0.00460618	0.00489469
	6.5	0.00565034	0.00780204	0.00482278	0.00783303	0.00771445	0.00732977	0.00636905	0.00998874	6.5	0.00428879	0.00645353	0.00756466	0.00589279	0.00716082	0.00340889	0.00461547	0.00491939
	7	0.00568008	0.0078816	0.00484457	0.0079109	0.00777585	0.00735566	0.00639959	0.0100448	7	0.00430569	0.00648662	0.00759868	0.00591337	0.00722132	0.00341918	0.00463634	0.00495038
	7.5	0.00570237	0.00792685	0.00486206	0.00801229	0.00781548	0.00736598	0.00641479	0.0101161	7.5	0.00431413	0.00651299	0.00765443	0.00593192	0.00723861	0.00342948	0.00464792	0.00497646
Supp. Fig. S2f (Day 70)	Control								LIS1+/-
	time [sec]	Org1	Org2	Org3	Org4	Org5	Org6	Org7	time [sec]	Org1	Org2	Org3	Org4	Org5	Org6	Org7	Org8	Org9
	0	0.00207743	0.00242353	0.00178543	0.0030137	0.00166528	0.0019578	0.00251032	0	0.00192537	0.00162954	0.00164907	0.00139071	0.00148005	0.00168558	0.001417	0.0012972	0.00171971
	1	0.00209887	0.0024755	0.0018151	0.00309312	0.00167957	0.0020331	0.0025509	1	0.00203973	0.00167802	0.00195378	0.0014056	0.00150268	0.00170387	0.00144807	0.00135081	0.00175654
	2	0.0021227	0.00250799	0.00185556	0.00316856	0.00170935	0.0020867	0.00258796	2	0.00208323	0.00170785	0.00203745	0.00141751	0.00151876	0.0017256	0.00146547	0.00138297	0.00178018
	3	0.00212865	0.00253073	0.00187443	0.00319635	0.0017296	0.00209436	0.00261091	3	0.00213046	0.00172339	0.00206534	0.00143062	0.00153723	0.00173818	0.00148847	0.00142228	0.00179338
	4	0.00213818	0.00255672	0.00188522	0.00321819	0.00174271	0.00211478	0.00263561	4	0.00214289	0.00174203	0.00206534	0.00144015	0.0015539	0.00175991	0.00150898	0.00145623	0.00180437
	5	0.00214414	0.00258704	0.00189331	0.00323804	0.00176057	0.00212372	0.00265502	5	0.00214911	0.00174763	0.00208696	0.00144729	0.00155807	0.00177134	0.00151954	0.00148005	0.00182252
	6	0.00215009	0.00258704	0.00191489	0.00327179	0.00178082	0.00212882	0.00267532	6	0.00216092	0.00175757	0.00211276	0.00145801	0.00157118	0.0017782	0.00153197	0.00151162	0.00182801
	7	0.00215724	0.00260437	0.00191759	0.00328371	0.00180346	0.00213903	0.00268414	7	0.0021721	0.00176814	0.0021288	0.00146695	0.00157832	0.00178907	0.0015444	0.00152948	0.00183901

## Sheet: Supp. Fig. 5a
Time (min)	TNC ONLY	Substrate only	1uM	2.5uM	5uM	10uM	100 uM
0.1	-958.667	-0.333333	2760.33	12970.3	31647.3	42308.3	52357
0.9	412.667	-0.333333	4700.33	22912	39564.7	54452.3	67884
1.8	1676	-0.333333	6335	31526	46337.7	65134.7	75912
2.6	1222.33	0	7949.67	39033	52395.3	74237	82608
3.4	793	0.333333	9194.33	45600.3	57154.7	82248	87360
4.3	1101.33	0	10385	51175	61325	89230	90415
5.1	1092.67	-0.333333	11232.7	56581	64992.3	95739.3	93287
5.9	1272.33	0.333333	12110	60719	68112.7	96276	96209
6.8	1527.33	0	12807.7	64328.3	70410		96067
7.6	1481	-0.333333	13264.3	67556.7	71926.3		96406
8.4	1741	0.333333	13684.7	70021	73641.3		97772
9.3	1338	-0.333333	13841	71478.3	74920.3		97913
10.1	868.667	0.333333	14168.7	73711.3	75575.3
10.9	1093	0.333333	14314.7	74574.3	76749
11.8	996.333	0	14376.7	75016	77936.7

[truncated: 6 more sheets: Supp. Fig. S5c-d, Supp. Fig. S6b-d, Supp. Fig. S8, Supp. Fig. S9, Supp. Fig S10a-b, List of antibodies]
